# Supplementary material for: In-depth Site-specific Analysis of N-glycoproteome in Human Cerebrospinal Fluid and Glycosylation Landscape Changes in Alzheimer's Disease
Source: Mol Cell Proteomics. 2021 Apr 20;20:100081. doi: 10.1016/j.mcpro.2021.100081 (PMC8724636; doi:10.1016/j.mcpro.2021.100081)
Supplement: Supplemental Table S1 [file mmc1.xlsx]

## Sheet: Summary
Groups	No. of Subjects	Male, No. (%)	Female, No. (%)	Age, mean (SD)	APOE4 positive, No. (%)
Normal Control	16	8 (50%)	8 (50%)	73.0 (5.3)	3 (19%)
AD	16	8 (50%)	8 (50%)	73.2 (8.6)	10 (63%)

## Sheet: Individual
ID	@1_age_at_sample_date	@1_gender	batch	LP1_Diagnosis	Biomarker_Group	Biomarker_Group_AmyloidStatus	Biomarker_Group_TauStatus	LI_SAMPLE	cohort_value	APOE4
adrc00001	76.91	Male	1	3	amyloid & tau positive	1	1	Dementia	3	0
adrc00042	63.61	Male	1	3	amyloid & tau positive	1	1	Dementia	3	2
adrc00059	71.51	Female	1	3	amyloid & tau positive	1	1	Dementia	3	0
adrc00071	72.99	Male	1	3	amyloid & tau positive	1	1	Dementia	3	2
adrc00075	75.58	Female	1	3	amyloid & tau positive	1	1	Dementia	3
adrc00076	84.58	Male	1	3	amyloid & tau positive	1	1	Dementia	3	1
adrc00078	93.06	Female	1	3	amyloid & tau positive	1	1	Dementia	3	0
adrc00082	71.3	Female	1	3	amyloid & tau positive	1	1	Dementia	3
adrc00106	79.01	Male	1	3	amyloid & tau positive	1	1	Dementia	3	1
adrc00135	63.34	Female	1	3	amyloid & tau positive	1	1	Dementia	3	1
adrc00214	77.79	Female	1	3	amyloid & tau positive	1	1	Dementia	3	1
adrc00216	67.77	Female	1	3	amyloid & tau positive	1	1	Dementia	3	1
adrc00322	80.17	Male	1	3	amyloid & tau positive	1	1	Dementia	3	0
adrc00354	65.48	Female	1	3	amyloid & tau positive	1	1	Dementia	3	2
adrc00407	62.45	Male	1	3	amyloid & tau positive	1	1	Dementia	3	1
adrc00408	65.85	Male	1	3	amyloid & tau positive	1	1	Dementia	3	2
adrc00011	80.8	Male	1	0	amyloid & tau positive	1	1	older normal control	1	0
adrc00019	77.84	Male	1	0	biomarker negative	0	0	older normal control	1	0
adrc00111	66.45	Female	1	0	amyloid positive	1	0	older normal control	1	0
adrc00208	74.83	Female	1	0	biomarker negative	0	0	older normal control	1	1
adrc00235	62.47	Female	1	0	tau positive	0	1	older normal control	1	0
adrc00249	80.91	Male	1	0	tau positive	0	1	older normal control	1	0
adrc00275	77.71	Male	1	0	biomarker negative	0	0	older normal control	1	0
adrc00284	75.17	Female	1	0	biomarker negative	0	0	older normal control	1	0
adrc00329	67.17	Female	1	0	biomarker negative	0	0	older normal control	1	0
adrc00339	69.7	Female	1	0	tau positive	0	1	older normal control	1	0
adrc00340	76.33	Male	1	0	biomarker negative	0	0	older normal control	1	0
adrc00350	74.22	Female	1	0	biomarker negative	0	0	older normal control	1	0
adrc00351	73.76	Male	1	0	amyloid positive	1	0	older normal control	1	0
adrc00363	69.55	Male	1	0	biomarker negative	0	0	older normal control	1	1
adrc00375	73.33	Male	1	0	biomarker negative	0	0	older normal control	1	0
adrc00405	67.68	Female	1	0	amyloid & tau positive	1	1	older normal control	1	1
