# Supplementary material for: In-depth Site-specific Analysis of N-glycoproteome in Human Cerebrospinal Fluid and Glycosylation Landscape Changes in Alzheimer's Disease
Source: Mol Cell Proteomics. 2021 Apr 20;20:100081. doi: 10.1016/j.mcpro.2021.100081 (PMC8724636; doi:10.1016/j.mcpro.2021.100081)
Supplement: Supplemental Table S2 [file mmc2.xlsx]

## Sheet: Deglycosylated_Protein
Accession	Description	Coverage	# Peptides	# PSMs	# Unique Peptides	# Protein Groups	# AAs	MW [kDa]	calc. pI	Area	emPAI	Score Sequest HT	# Peptides Sequest HT
Q9DCB4	cAMP-regulated phosphoprotein 21 OS=Mus musculus OX=10090 GN=Arpp21 PE=1 SV=2	14.4981	9	51	7	1	807	88.5	7.39	1.90383e+10	0.506	0	9
O09126	Semaphorin-4D OS=Mus musculus OX=10090 GN=Sema4d PE=1 SV=2	25.9001	15	83	15	1	861	95.6	7.81	1.81464e+10	0.515	1.66	15
O88935	Synapsin-1 OS=Mus musculus OX=10090 GN=Syn1 PE=1 SV=2	60.0567	26	134	24	1	706	74.1	9.8	1.58657e+10	5.449	207.3	26
Q9Z2Q6	Septin-5 OS=Mus musculus OX=10090 GN=Septin5 PE=1 SV=2	11.3821	4	16	2	1	369	42.7	6.67	1.10197e+10	0.585	10.02	4
Q3U0V1	Far upstream element-binding protein 2 OS=Mus musculus OX=10090 GN=Khsrp PE=1 SV=2	34.7594	17	32	16	1	748	76.7	7.33	10653253151	0.917	10.44	17
Q6NXK8	Acid-sensing ion channel 1 OS=Mus musculus OX=10090 GN=Asic1 PE=1 SV=1	32.6996	9	16	9	1	526	59.6	5.58	1.04885e+10	0.645	2.15	9
Q91W98	Solute carrier family 15 member 4 OS=Mus musculus OX=10090 GN=Slc15a4 PE=1 SV=1	13.5889	5	26	5	1	574	62.2	9.16	8.95917e+09	0.701	2.12	5
Q05512	Serine/threonine-protein kinase MARK2 OS=Mus musculus OX=10090 GN=Mark2 PE=1 SV=3	27.8351	13	44	13	1	776	86.3	9.67	8.4879e+09	0.762	12.06	13
Q9WTS6	Teneurin-3 OS=Mus musculus OX=10090 GN=Tenm3 PE=1 SV=1	13.9595	21	28	20	1	2715	302.9	6.51	8.43739e+09	0.222	4.46	21
Q62504	Msx2-interacting protein OS=Mus musculus OX=10090 GN=Spen PE=1 SV=2	18.4138	44	57	43	1	3644	398.5	8.54	7.39379e+09	0.294	1.88	44
Q9QXZ0	Microtubule-actin cross-linking factor 1 OS=Mus musculus OX=10090 GN=Macf1 PE=1 SV=2	20.3427	87	139	86	1	7354	831.4	5.43	6.04294e+09	0.222	2.06	87
Q64332	Synapsin-2 OS=Mus musculus OX=10090 GN=Syn2 PE=1 SV=2	53.413	20	109	17	1	586	63.3	8.43	5.76569e+09	4.817	181.83	20
P14733	Lamin-B1 OS=Mus musculus OX=10090 GN=Lmnb1 PE=1 SV=3	23.4694	11	25	9	1	588	66.7	5.16	5.20845e+09	0.487	12.22	11
P26039	Talin-1 OS=Mus musculus OX=10090 GN=Tln1 PE=1 SV=2	17.0799	29	83	27	1	2541	269.7	6.18	5.20207e+09	0.417	4.7	29
Q8BY87	Ubiquitin carboxyl-terminal hydrolase 47 OS=Mus musculus OX=10090 GN=Usp47 PE=1 SV=2	22.9651	20	36	20	1	1376	157.4	5.11	4.68388e+09	0.42	0	20
P14094	Sodium/potassium-transporting ATPase subunit beta-1 OS=Mus musculus OX=10090 GN=Atp1b1 PE=1 SV=1	62.5	26	124	26	1	304	35.2	8.65	4.02228e+09	23.245	137.41	26
Q5XG73	Acyl-CoA-binding domain-containing protein 5 OS=Mus musculus OX=10090 GN=Acbd5 PE=1 SV=1	32.0866	12	28	12	1	508	56.6	5.41	4.01828e+09	1.829	2.62	12
Q61543	Golgi apparatus protein 1 OS=Mus musculus OX=10090 GN=Glg1 PE=1 SV=1	35.4043	34	59	34	1	1175	133.6	6.84	3.96727e+09	0.862	8.34	34
Q2NL51	Glycogen synthase kinase-3 alpha OS=Mus musculus OX=10090 GN=Gsk3a PE=1 SV=2	22.449	4	11	3	1	490	51.6	8.81	3.6636e+09	0.562	2.33	4
Q7TPH6	E3 ubiquitin-protein ligase MYCBP2 OS=Mus musculus OX=10090 GN=Mycbp2 PE=1 SV=3	26.1529	68	88	67	1	4749	520.9	7.09	3.65865e+09	0.407	0	68
Q8BMP6	Golgi resident protein GCP60 OS=Mus musculus OX=10090 GN=Acbd3 PE=1 SV=3	16.9524	6	12	5	1	525	60.1	5.11	3.65755e+09	0.346	1.77	6
P20917	Myelin-associated glycoprotein OS=Mus musculus OX=10090 GN=Mag PE=1 SV=3	36.5231	17	42	17	1	627	69.3	5.1	3.49117e+09	2.594	62.53	17
P07724	Albumin OS=Mus musculus OX=10090 GN=Alb PE=1 SV=3	22.2039	12	37	12	1	608	68.6	6.07	3.42811e+09	0.707	20.37	12
Q64331	Unconventional myosin-VI OS=Mus musculus OX=10090 GN=Myo6 PE=1 SV=1	27.5099	21	44	20	1	1265	146.3	8.85	3.24535e+09	0.478	3.95	21
Q61315	Adenomatous polyposis coli protein OS=Mus musculus OX=10090 GN=Apc PE=1 SV=1	26.6081	42	60	41	1	2845	310.9	7.58	3143279680	0.381	0	42
Q7TMY8	E3 ubiquitin-protein ligase HUWE1 OS=Mus musculus OX=10090 GN=Huwe1 PE=1 SV=5	10.0069	27	48	27	1	4377	482.3	5.22	3.02104e+09	0.173	6.85	27
Q9R0L6	Pericentriolar material 1 protein OS=Mus musculus OX=10090 GN=Pcm1 PE=1 SV=2	28.0988	27	49	27	1	2025	228.7	5.01	2.90941e+09	0.459	5.73	27
Q9WV98	Mitochondrial import inner membrane translocase subunit Tim9 OS=Mus musculus OX=10090 GN=Timm9 PE=1 SV=1	26.9663	3	5	3	1	89	10.3	7.21	2.81475e+09	0.668	0	3
P20029	Endoplasmic reticulum chaperone BiP OS=Mus musculus OX=10090 GN=Hspa5 PE=1 SV=3	35.1145	18	38	14	1	655	72.4	5.16	2.68779e+09	1.037	16.65	18
Q62277	Synaptophysin OS=Mus musculus OX=10090 GN=Syp PE=1 SV=2	26.7516	8	33	8	1	314	34	4.94	2.67162e+09	1.254	27.15	8
Q9ERC8	Down syndrome cell adhesion molecule homolog OS=Mus musculus OX=10090 GN=Dscam PE=1 SV=1	14.6547	19	22	19	1	2013	222.1	7.74	2.66662e+09	0.207	0	19
Q60675	Laminin subunit alpha-2 OS=Mus musculus OX=10090 GN=Lama2 PE=1 SV=2	25.0481	45	71	45	1	3118	343.6	6.09	2.63103e+09	0.402	21.11	45
Q91V12	Cytosolic acyl coenzyme A thioester hydrolase OS=Mus musculus OX=10090 GN=Acot7 PE=1 SV=2	39.1076	9	12	9	1	381	42.5	8.68	2.54782e+09	0.487	8.35	9
Q8VEK3	Heterogeneous nuclear ribonucleoprotein U OS=Mus musculus OX=10090 GN=Hnrnpu PE=1 SV=1	30.75	15	24	15	1	800	87.9	6.24	2.35739e+09	0.596	6.49	15
Q99P72	Reticulon-4 OS=Mus musculus OX=10090 GN=Rtn4 PE=1 SV=2	24.3546	13	28	13	1	1162	126.5	4.54	2.33465e+09	0.422	8.56	13
Q9QXS6	Drebrin OS=Mus musculus OX=10090 GN=Dbn1 PE=1 SV=4	26.6289	14	18	14	1	706	77.2	4.49	2.31259e+09	1.021	6.9	14
P97797	Tyrosine-protein phosphatase non-receptor type substrate 1 OS=Mus musculus OX=10090 GN=Sirpa PE=1 SV=2	24.1715	11	29	11	1	513	56.4	8.28	2.25165e+09	0.931	49.77	11
P16546	Spectrin alpha chain, non-erythrocytic 1 OS=Mus musculus OX=10090 GN=Sptan1 PE=1 SV=4	48.2201	109	185	107	1	2472	284.4	5.33	2.19129e+09	1.835	203.59	109
Q9QYS2	Metabotropic glutamate receptor 3 OS=Mus musculus OX=10090 GN=Grm3 PE=1 SV=1	14.7895	8	20	7	1	879	99.1	7.75	2.10804e+09	0.267	7.31	8
Q8K4G5	Actin-binding LIM protein 1 OS=Mus musculus OX=10090 GN=Ablim1 PE=1 SV=1	37.3984	22	33	22	1	861	96.7	8.63	2.01115e+09	0.663	0	22
Q9JM52	Misshapen-like kinase 1 OS=Mus musculus OX=10090 GN=Mink1 PE=1 SV=3	26.8349	23	37	22	1	1308	147.2	7.44	1.96968e+09	0.479	11.67	23
Q91XV3	Brain acid soluble protein 1 OS=Mus musculus OX=10090 GN=Basp1 PE=1 SV=3	93.8053	29	126	29	1	226	22.1	4.51	1.96492e+09	386.468	234.93	29
Q8CI94	Glycogen phosphorylase, brain form OS=Mus musculus OX=10090 GN=Pygb PE=1 SV=3	15.5397	10	17	6	1	843	96.7	6.73	1.87237e+09	0.318	3.34	10
O88746	Target of Myb protein 1 OS=Mus musculus OX=10090 GN=Tom1 PE=1 SV=1	48.1707	10	16	9	1	492	54.3	4.94	1.83844e+09	0.778	0	10
P02468	Laminin subunit gamma-1 OS=Mus musculus OX=10090 GN=Lamc1 PE=1 SV=2	33.2918	35	86	35	1	1607	177.2	5.21	1.8245e+09	0.936	18.67	35
Q9JIS5	Synaptic vesicle glycoprotein 2A OS=Mus musculus OX=10090 GN=Sv2a PE=1 SV=1	20.7547	16	54	15	1	742	82.6	5.57	1.82083e+09	1.644	53.77	16
Q91YM2	Rho GTPase-activating protein 35 OS=Mus musculus OX=10090 GN=Arhgap35 PE=1 SV=3	25.2835	17	30	17	1	1499	170.3	6.61	1.81729e+09	0.313	0	17
Q9DBG5	Perilipin-3 OS=Mus musculus OX=10090 GN=Plin3 PE=1 SV=1	24.0275	5	8	5	1	437	47.2	5.62	1.79203e+09	0.15	2.35	5
P68500	Contactin-5 OS=Mus musculus OX=10090 GN=Cntn5 PE=1 SV=2	33.6976	18	30	17	1	1098	120.7	6.61	1.78868e+09	0.528	3.15	18
Q8BLN6	Protein unc-80 homolog OS=Mus musculus OX=10090 GN=Unc80 PE=1 SV=2	14.9341	29	47	29	1	3261	363.3	6.89	1.73112e+09	0.332	0	29
Q91XM9	Disks large homolog 2 OS=Mus musculus OX=10090 GN=Dlg2 PE=1 SV=2	30.0469	19	27	16	1	852	94.8	6.24	1.72917e+09	0.88	15.53	19
Q9R1V7	Disintegrin and metalloproteinase domain-containing protein 23 OS=Mus musculus OX=10090 GN=Adam23 PE=1 SV=1	37.2738	18	38	18	1	829	91.5	7.68	1.72801e+09	1.212	19.21	18
Q9D1E6	Tubulin-folding cofactor B OS=Mus musculus OX=10090 GN=Tbcb PE=1 SV=2	28.2787	4	6	4	1	244	27.4	5.24	1.72352e+09	0.389	0	4
Q8K482	EMILIN-2 OS=Mus musculus OX=10090 GN=Emilin2 PE=1 SV=1	21.5084	14	14	14	1	1074	117.2	5.62	1.71332e+09	0.23	2.03	14
Q9CX34	Protein SGT1 homolog OS=Mus musculus OX=10090 GN=Sugt1 PE=1 SV=3	33.631	9	16	9	1	336	38.1	5.45	1.68061e+09	0.778	5.65	9
Q8C854	Myelin expression factor 2 OS=Mus musculus OX=10090 GN=Myef2 PE=1 SV=1	39.0863	14	24	14	1	591	63.3	8.87	1.61838e+09	0.598	1.92	14
P11627	Neural cell adhesion molecule L1 OS=Mus musculus OX=10090 GN=L1cam PE=1 SV=1	39.127	28	52	28	1	1260	140.9	5.97	1.61671e+09	0.865	25.07	28
P46938	Transcriptional coactivator YAP1 OS=Mus musculus OX=10090 GN=Yap1 PE=1 SV=2	20.2869	7	12	7	1	488	52.4	5.11	1.58303e+09	0.957	4.04	7
O88737	Protein bassoon OS=Mus musculus OX=10090 GN=Bsn PE=1 SV=4	31.9381	75	125	74	1	3942	418.6	7.71	1.54816e+09	0.926	58.18	75
Q8BXA1	Golgi integral membrane protein 4 OS=Mus musculus OX=10090 GN=Golim4 PE=1 SV=1	37.4046	17	25	16	1	655	76.7	4.83	1.47013e+09	1.059	7.85	17
Q3UHJ0	AP2-associated protein kinase 1 OS=Mus musculus OX=10090 GN=Aak1 PE=1 SV=2	20.6465	11	25	11	1	959	103.3	6.7	1.40342e+09	0.525	33.26	11
E9Q7X7	Neurexin-2 OS=Mus musculus OX=10090 GN=Nrxn2 PE=1 SV=1	24.152	24	89	22	1	1710	184.8	5.9	1.39654e+09	0.429	7.47	24
P26645	Myristoylated alanine-rich C-kinase substrate OS=Mus musculus OX=10090 GN=Marcks PE=1 SV=2	61.8123	14	70	14	1	309	29.6	4.34	1.3428e+09	28.286	140.3	14
Q3UPL0	Protein transport protein Sec31A OS=Mus musculus OX=10090 GN=Sec31a PE=1 SV=2	15.122	10	13	9	1	1230	133.5	6.76	1.32775e+09	0.322	4.36	10
Q9QYX7	Protein piccolo OS=Mus musculus OX=10090 GN=Pclo PE=1 SV=4	22.4349	75	109	72	1	5068	550.5	6.51	1.31344e+09	0.528	45.09	75
Q8K3X4	Probable E3 ubiquitin-protein ligase IRF2BPL OS=Mus musculus OX=10090 GN=Irf2bpl PE=1 SV=1	26.5806	12	23	12	1	775	80.5	8.24	1.29129e+09	0.506	15.84	12
P58281	Dynamin-like 120 kDa protein, mitochondrial OS=Mus musculus OX=10090 GN=Opa1 PE=1 SV=1	22.8125	18	34	18	1	960	111.3	7.55	1.28175e+09	0.462	9.99	18
Q7TSG5	SH3 domain-containing protein 21 OS=Mus musculus OX=10090 GN=Sh3d21 PE=1 SV=1	30.0546	11	19	11	1	549	60.3	8.27	1.26094e+09	0.435	9.3	11
Q6Y7W8	GRB10-interacting GYF protein 2 OS=Mus musculus OX=10090 GN=Gigyf2 PE=1 SV=2	15.8017	14	30	14	1	1291	149.1	5.57	1.2143e+09	0.451	7.29	14
Q8K2K6	Arf-GAP domain and FG repeat-containing protein 1 OS=Mus musculus OX=10090 GN=Agfg1 PE=1 SV=2	28.877	9	19	9	1	561	58	8.63	1.18905e+09	1.081	12.18	9
Q8BZ98	Dynamin-3 OS=Mus musculus OX=10090 GN=Dnm3 PE=1 SV=1	42.9896	26	45	17	1	863	97.1	8.35	1.18523e+09	1.177	15.07	26
Q91V61	Sideroflexin-3 OS=Mus musculus OX=10090 GN=Sfxn3 PE=1 SV=1	49.8442	7	11	7	1	321	35.4	9.51	1.15168e+09	0.823	3.85	7
Q9D2N4	Dystrobrevin alpha OS=Mus musculus OX=10090 GN=Dtna PE=1 SV=2	20.6434	11	19	9	1	746	84	6.76	1.10741e+09	0.334	4.12	11
P31650	Sodium- and chloride-dependent GABA transporter 3 OS=Mus musculus OX=10090 GN=Slc6a11 PE=1 SV=2	22.9665	8	17	7	1	627	69.9	6.98	1.08454e+09	0.887	8.06	8
Q3UH68	LIM and calponin homology domains-containing protein 1 OS=Mus musculus OX=10090 GN=Limch1 PE=1 SV=2	31.5989	24	35	23	1	1057	118.1	5.48	1.04497e+09	0.559	11.6	24
Q61809	Leucine-rich repeat neuronal protein 1 OS=Mus musculus OX=10090 GN=Lrrn1 PE=2 SV=1	24.4413	11	17	10	1	716	80.5	6.15	1.0385e+09	0.54	0	11
P97445	Voltage-dependent P/Q-type calcium channel subunit alpha-1A OS=Mus musculus OX=10090 GN=Cacna1a PE=1 SV=2	20.2703	30	41	26	1	2368	267.5	8.85	1.03126e+09	0.372	4.63	30
Q69ZU6	Thrombospondin type-1 domain-containing protein 7A OS=Mus musculus OX=10090 GN=Thsd7a PE=1 SV=2	28.3283	29	45	29	1	1645	183.4	7.2	1.02226e+09	0.578	15.51	29
Q8R4Y4	Stabilin-1 OS=Mus musculus OX=10090 GN=Stab1 PE=1 SV=1	19.9533	31	41	31	1	2571	276.1	6.65	1.00929e+09	0.499	2.21	31
Q6PHN9	Ras-related protein Rab-35 OS=Mus musculus OX=10090 GN=Rab35 PE=1 SV=1	56.7164	9	16	7	1	201	23	8.29	1.00369e+09	2.652	15.73	9
P08551	Neurofilament light polypeptide OS=Mus musculus OX=10090 GN=Nefl PE=1 SV=5	70.7182	46	169	44	1	543	61.5	4.64	9.97994e+08	11.649	296.71	46
Q68FD5	Clathrin heavy chain 1 OS=Mus musculus OX=10090 GN=Cltc PE=1 SV=3	29.791	39	80	37	1	1675	191.4	5.69	9.7051e+08	1.222	115.71	39
O08784	Treacle protein OS=Mus musculus OX=10090 GN=Tcof1 PE=1 SV=1	21.8182	24	33	24	1	1320	134.9	9.35	9.68208e+08	0.536	4.21	24
P16858	Glyceraldehyde-3-phosphate dehydrogenase OS=Mus musculus OX=10090 GN=Gapdh PE=1 SV=2	83.4835	24	200	20	1	333	35.8	8.25	9.67538e+08	19.309	293.26	24
Q61595	Kinectin OS=Mus musculus OX=10090 GN=Ktn1 PE=1 SV=1	27.1289	26	38	26	1	1327	152.5	5.86	9.66378e+08	0.349	0	26
Q5FWI3	Cell surface hyaluronidase OS=Mus musculus OX=10090 GN=Cemip2 PE=1 SV=1	28.9226	19	30	19	1	1383	153.7	7.78	9.58611e+08	0.41	2.59	19
Q8C5W0	Calmin OS=Mus musculus OX=10090 GN=Clmn PE=1 SV=2	17.4905	10	12	10	1	1052	117.2	5.03	9.58314e+08	0.222	0	10
Q6A065	Centrosomal protein of 170 kDa OS=Mus musculus OX=10090 GN=Cep170 PE=1 SV=2	37.5315	38	48	37	1	1588	174.9	7.17	9.57111e+08	0.432	0	38
P19096	Fatty acid synthase OS=Mus musculus OX=10090 GN=Fasn PE=1 SV=2	18.73	27	46	27	1	2504	272.3	6.58	9.51449e+08	0.35	2.64	27
P10493	Nidogen-1 OS=Mus musculus OX=10090 GN=Nid1 PE=1 SV=2	9.23695	7	25	7	1	1245	136.5	5.44	9.45233e+08	0.459	23.63	7
Q07409	Contactin-3 OS=Mus musculus OX=10090 GN=Cntn3 PE=1 SV=2	18.7743	13	24	13	1	1028	113.2	6.23	9.44551e+08	0.524	9.8	13
Q6I6G8	E3 ubiquitin-protein ligase HECW2 OS=Mus musculus OX=10090 GN=Hecw2 PE=1 SV=1	24.0177	26	44	26	1	1578	176.1	5.41	9.32214e+08	0.633	4.95	26
Q76KF0	Semaphorin-6D OS=Mus musculus OX=10090 GN=Sema6d PE=1 SV=1	21.0624	14	17	14	1	1073	119.7	8.51	9.29915e+08	0.3	3.52	14
Q71LX4	Talin-2 OS=Mus musculus OX=10090 GN=Tln2 PE=1 SV=3	19.6211	32	47	30	1	2375	253.5	5.8	928641511	0.397	6.99	32
Q9WTS4	Teneurin-1 OS=Mus musculus OX=10090 GN=Tenm1 PE=1 SV=1	20.8349	32	42	29	1	2731	305.6	6.37	9.28005e+08	0.442	4.07	32
Q8BLK3	Limbic system-associated membrane protein OS=Mus musculus OX=10090 GN=Lsamp PE=1 SV=1	46.9208	12	23	12	1	341	38.1	6.65	9.26215e+08	1.054	15.46	12
Q76HP3	Transmembrane protein 132D OS=Mus musculus OX=10090 GN=Tmem132d PE=2 SV=1	22.8806	13	21	13	1	1097	121.3	5.2	9.14454e+08	0.436	5.68	13
P01831	Thy-1 membrane glycoprotein OS=Mus musculus OX=10090 GN=Thy1 PE=1 SV=1	51.8519	7	24	7	1	162	18.1	8.97	911701545	7.111	35.24	7
Q7TSI3	Serine/threonine-protein phosphatase 6 regulatory subunit 1 OS=Mus musculus OX=10090 GN=Ppp6r1 PE=1 SV=1	29.2056	12	27	12	1	856	94.5	4.64	9.00344e+08	0.848	1.78	12
E9Q3L2	Phosphatidylinositol 4-kinase alpha OS=Mus musculus OX=10090 GN=Pi4ka PE=1 SV=2	24.4656	34	52	33	1	2105	236.9	7.06	8.92603e+08	0.475	7.64	34
Q05793	Basement membrane-specific heparan sulfate proteoglycan core protein OS=Mus musculus OX=10090 GN=Hspg2 PE=1 SV=1	21.4999	49	82	48	1	3707	398	6.32	8.79167e+08	0.698	36.78	49
P04370	Myelin basic protein OS=Mus musculus OX=10090 GN=Mbp PE=1 SV=2	51.6	14	62	14	1	250	27.2	9.58	8.72772e+08	5.31	90.1	14
Q9QYE6	Golgin subfamily A member 5 OS=Mus musculus OX=10090 GN=Golga5 PE=1 SV=2	27.8464	13	19	13	1	729	82.3	6.23	8.61124e+08	0.536	4.75	13
P41233	Phospholipid-transporting ATPase ABCA1 OS=Mus musculus OX=10090 GN=Abca1 PE=1 SV=4	15.2145	16	26	16	1	2261	253.7	6.81	8.567e+08	0.168	2.28	16
P60710	Actin, cytoplasmic 1 OS=Mus musculus OX=10090 GN=Actb PE=1 SV=1	71.4667	28	142	10	1	375	41.7	5.48	8.48644e+08	99	208.53	28
Q9JI18	Low-density lipoprotein receptor-related protein 1B OS=Mus musculus OX=10090 GN=Lrp1b PE=1 SV=1	27.1581	75	136	73	1	4599	513.3	5.39	8.48033e+08	0.671	7.53	75
Q6PIC6	Sodium/potassium-transporting ATPase subunit alpha-3 OS=Mus musculus OX=10090 GN=Atp1a3 PE=1 SV=1	56.1698	58	255	35	1	1013	111.6	5.41	8.44992e+08	13.765	449.31	58
Q76MZ3	Serine/threonine-protein phosphatase 2A 65 kDa regulatory subunit A alpha isoform OS=Mus musculus OX=10090 GN=Ppp2r1a PE=1 SV=3	20.7131	12	17	11	1	589	65.3	5.11	8.11499e+08	0.823	16.72	12
Q9WTS5	Teneurin-2 OS=Mus musculus OX=10090 GN=Tenm2 PE=1 SV=1	22.7207	36	47	34	1	2764	306.3	6.68	8.07086e+08	0.477	2.82	36
Q8CGF6	WD repeat-containing protein 47 OS=Mus musculus OX=10090 GN=Wdr47 PE=1 SV=2	28.4783	15	21	15	1	920	102.2	5.97	7.76538e+08	0.661	5.72	15
Q9JHU4	Cytoplasmic dynein 1 heavy chain 1 OS=Mus musculus OX=10090 GN=Dync1h1 PE=1 SV=2	20.3488	57	78	57	1	4644	531.7	6.42	7.75524e+08	0.306	11.85	57
P04104	Keratin, type II cytoskeletal 1 OS=Mus musculus OX=10090 GN=Krt1 PE=1 SV=4	44.584	24	43	18	1	637	65.6	8.15	7.72227e+08	1.738	43.21	24
Q810U3	Neurofascin OS=Mus musculus OX=10090 GN=Nfasc PE=1 SV=1	23.7097	24	51	23	1	1240	137.9	6.19	7.66108e+08	1.054	22.53	24
P12960	Contactin-1 OS=Mus musculus OX=10090 GN=Cntn1 PE=1 SV=1	40	29	68	27	1	1020	113.3	6.16	756019919	1.832	79.29	29
Q9QZM0	Ubiquilin-2 OS=Mus musculus OX=10090 GN=Ubqln2 PE=1 SV=2	30.8777	14	49	12	1	638	67.3	5.22	7.54303e+08	10.365	111.57	14
O88342	WD repeat-containing protein 1 OS=Mus musculus OX=10090 GN=Wdr1 PE=1 SV=3	30.198	12	20	12	1	606	66.4	6.6	7.50575e+08	0.8	14.55	12
P08228	Superoxide dismutase [Cu-Zn] OS=Mus musculus OX=10090 GN=Sod1 PE=1 SV=2	87.013	15	59	15	1	154	15.9	6.51	7.32515e+08	141.51	129.86	15
Q9QXS1	Plectin OS=Mus musculus OX=10090 GN=Plec PE=1 SV=3	22.8096	75	112	69	1	4691	533.9	5.96	7.22853e+08	0.339	22.53	75
P56528	ADP-ribosyl cyclase/cyclic ADP-ribose hydrolase 1 OS=Mus musculus OX=10090 GN=Cd38 PE=1 SV=2	45.0658	11	15	10	1	304	34.4	8.29	7.17034e+08	1.228	3.74	11
Q8VDM6	Heterogeneous nuclear ribonucleoprotein U-like protein 1 OS=Mus musculus OX=10090 GN=Hnrnpul1 PE=1 SV=1	25.844	17	38	17	1	859	95.9	6.58	7.10224e+08	0.711	21.89	17
P43006	Excitatory amino acid transporter 2 OS=Mus musculus OX=10090 GN=Slc1a2 PE=1 SV=1	36.014	15	74	15	1	572	62	6.68	7.03328e+08	3.437	59.31	15
D3Z7P3	Glutaminase kidney isoform, mitochondrial OS=Mus musculus OX=10090 GN=Gls PE=1 SV=1	29.6736	12	33	11	1	674	73.9	7.99	6.97468e+08	0.778	20.33	12
P59808	SAM and SH3 domain-containing protein 1 OS=Mus musculus OX=10090 GN=Sash1 PE=1 SV=1	26.748	18	23	18	1	1230	135.5	6.2	6.95591e+08	0.486	1.82	18
P14231	Sodium/potassium-transporting ATPase subunit beta-2 OS=Mus musculus OX=10090 GN=Atp1b2 PE=1 SV=2	62.069	12	42	12	1	290	33.3	8.31	678160042	7.913	22.42	12
Q9DBG3	AP-2 complex subunit beta OS=Mus musculus OX=10090 GN=Ap2b1 PE=1 SV=1	13.8741	9	18	5	1	937	104.5	5.38	6.76107e+08	0.397	10.53	9
P01216	Glycoprotein hormones alpha chain OS=Mus musculus OX=10090 GN=Cga PE=2 SV=1	63.3333	9	30	9	1	120	13.6	8.59	6.72952e+08	9	9.78	9
P14685	26S proteasome non-ATPase regulatory subunit 3 OS=Mus musculus OX=10090 GN=Psmd3 PE=1 SV=3	19.0566	8	13	8	1	530	60.7	8.44	6.64632e+08	0.286	4.88	8
P35803	Neuronal membrane glycoprotein M6-b OS=Mus musculus OX=10090 GN=Gpm6b PE=1 SV=2	11.5854	3	5	3	1	328	36.2	6.14	6.62075e+08	0.359	5.69	3
Q9EPQ8	Transcription factor 20 OS=Mus musculus OX=10090 GN=Tcf20 PE=1 SV=3	30.4479	37	46	37	1	1987	215.6	8.98	6.60091e+08	0.625	1.77	37
Q8K310	Matrin-3 OS=Mus musculus OX=10090 GN=Matr3 PE=1 SV=1	21.6312	17	29	17	1	846	94.6	6.25	6.48645e+08	0.715	17.15	17
Q9JKR6	Hypoxia up-regulated protein 1 OS=Mus musculus OX=10090 GN=Hyou1 PE=1 SV=1	39.5395	25	40	25	1	999	111.1	5.19	6.40555e+08	0.658	24.06	25
Q9Z2K1	Keratin, type I cytoskeletal 16 OS=Mus musculus OX=10090 GN=Krt16 PE=1 SV=3	38.3795	17	37	7	1	469	51.6	5.2	6.31024e+08	1.894	35.52	17
Q3TKT4	Transcription activator BRG1 OS=Mus musculus OX=10090 GN=Smarca4 PE=1 SV=1	14.5071	17	20	11	1	1613	181.3	8	6.2993e+08	0.209	6.79	17
P41234	ATP-binding cassette sub-family A member 2 OS=Mus musculus OX=10090 GN=Abca2 PE=1 SV=4	16.023	20	28	18	1	2434	270.3	6.76	6.27487e+08	0.161	4.79	20
Q9WTQ5	A-kinase anchor protein 12 OS=Mus musculus OX=10090 GN=Akap12 PE=1 SV=1	36.7577	32	43	32	1	1684	180.6	4.44	6.19835e+08	0.73	10.08	32
Q3UH99	Protein shisa-6 OS=Mus musculus OX=10090 GN=Shisa6 PE=1 SV=1	41.9048	13	21	13	1	525	58.4	9.48	6.16747e+08	0.8	9.66	13
O09108	Lutropin subunit beta OS=Mus musculus OX=10090 GN=Lhb PE=2 SV=2	7.0922	1	5	1	1	141	15	7.93	6.15365e+08	0.334	6.39	1
Q8BYI9	Tenascin-R OS=Mus musculus OX=10090 GN=Tnr PE=1 SV=2	35.9352	37	92	35	1	1358	149.5	4.94	6.13323e+08	2.3	92.18	37
Q62059	Versican core protein OS=Mus musculus OX=10090 GN=Vcan PE=1 SV=2	20.703	45	83	44	1	3357	366.6	4.64	6.02811e+08	0.63	55.59	45
P97300	Neuroplastin OS=Mus musculus OX=10090 GN=Nptn PE=1 SV=3	48.8665	23	50	23	1	397	44.3	7.74	6.02627e+08	6.197	48.71	23
Q9WTL4	Insulin receptor-related protein OS=Mus musculus OX=10090 GN=Insrr PE=1 SV=2	7.84615	7	14	7	1	1300	144.8	6.64	6.01182e+08	0.16	2.03	7
Q56A07	Sodium channel subunit beta-2 OS=Mus musculus OX=10090 GN=Scn2b PE=1 SV=1	6.51163	1	4	1	1	215	24.2	6.54	595134957	0.359	13.31	1
Q8C129	Leucyl-cystinyl aminopeptidase OS=Mus musculus OX=10090 GN=Lnpep PE=1 SV=1	24.0976	13	19	13	1	1025	117.2	5.96	5.9462e+08	0.46	6.66	13
O35136	Neural cell adhesion molecule 2 OS=Mus musculus OX=10090 GN=Ncam2 PE=1 SV=1	24.3728	17	30	16	1	837	93.1	6.07	594554830	0.701	22.29	17
Q61627	Glutamate receptor ionotropic, delta-1 OS=Mus musculus OX=10090 GN=Grid1 PE=1 SV=2	24.777	18	26	17	1	1009	112.1	6.7	5.94294e+08	0.63	7.72	18
Q6P9K8	Caskin-1 OS=Mus musculus OX=10090 GN=Caskin1 PE=1 SV=2	22.921	18	38	18	1	1431	150.4	9.17	5.92682e+08	0.585	12.02	18
P0DP27	Calmodulin-2 OS=Mus musculus OX=10090 GN=Calm2 PE=1 SV=1	90.604	13	46	7	1	149	16.8	4.22	5.75089e+08	67.129	54.01	13
Q6P9K9	Neurexin-3 OS=Mus musculus OX=10090 GN=Nrxn3 PE=1 SV=2	28.3896	28	48	25	1	1571	173.3	6.14	5.73275e+08	0.648	32	28
O35668	Huntingtin-associated protein 1 OS=Mus musculus OX=10090 GN=Hap1 PE=1 SV=1	37.5796	13	18	13	1	628	70.1	4.74	5.70566e+08	0.986	9.57	13
P46660	Alpha-internexin OS=Mus musculus OX=10090 GN=Ina PE=1 SV=3	58.0838	31	65	26	1	501	55.3	5.4	5.62334e+08	4.217	94.93	31
Q9JKD3	Secretory carrier-associated membrane protein 5 OS=Mus musculus OX=10090 GN=Scamp5 PE=1 SV=1	24.6809	3	7	3	1	235	26.1	8.54	5.58942e+08	2.162	9.48	3
P19246	Neurofilament heavy polypeptide OS=Mus musculus OX=10090 GN=Nefh PE=1 SV=3	52.2018	48	104	46	1	1090	116.9	5.81	5.56582e+08	1.529	120.03	48
Q61137	Astrotactin-1 OS=Mus musculus OX=10090 GN=Astn1 PE=1 SV=4	19.0476	14	29	14	1	1302	144.8	5.21	555251788	0.372	0	14
Q91ZX7	Prolow-density lipoprotein receptor-related protein 1 OS=Mus musculus OX=10090 GN=Lrp1 PE=1 SV=1	31.7492	93	160	92	1	4545	504.4	5.36	5.50823e+08	1.097	70.01	93
P97370	Sodium/potassium-transporting ATPase subunit beta-3 OS=Mus musculus OX=10090 GN=Atp1b3 PE=1 SV=1	32.7338	8	22	8	1	278	31.8	8.51	5.48805e+08	2.162	45.76	8
E9PUL5	Proline-rich transmembrane protein 2 OS=Mus musculus OX=10090 GN=Prrt2 PE=1 SV=1	44.2197	7	21	7	1	346	35.9	4.63	5.46278e+08	1.581	19.15	7
Q9Z0J1	Reversion-inducing cysteine-rich protein with Kazal motifs OS=Mus musculus OX=10090 GN=Reck PE=1 SV=2	28.1153	17	24	17	1	971	106	6.71	5.41982e+08	0.843	6.46	17
Q8BGN3	Glycerophosphocholine cholinephosphodiesterase ENPP6 OS=Mus musculus OX=10090 GN=Enpp6 PE=1 SV=1	34.7727	13	25	12	1	440	50.6	7.31	5.3734e+08	1.31	6.25	13
Q8CHC4	Synaptojanin-1 OS=Mus musculus OX=10090 GN=Synj1 PE=1 SV=3	25.0318	22	38	22	1	1574	172.5	6.89	5.35376e+08	0.477	21.81	22
A2AGT5	Cytoskeleton-associated protein 5 OS=Mus musculus OX=10090 GN=Ckap5 PE=1 SV=1	17.1752	25	32	25	1	2032	225.5	7.96	5.27564e+08	0.318	0	25
Q3V0T4	Integrin alpha-D OS=Mus musculus OX=10090 GN=Itgad PE=1 SV=1	16.2671	8	10	7	1	1168	127.7	6.61	5.13459e+08	0.23	0	8
P62500	TSC22 domain family protein 1 OS=Mus musculus OX=10090 GN=Tsc22d1 PE=1 SV=2	9.84215	4	6	4	1	1077	109.7	5.83	5.12879e+08	0.668	5.06	4
P02535	Keratin, type I cytoskeletal 10 OS=Mus musculus OX=10090 GN=Krt10 PE=1 SV=3	31.0526	17	41	12	1	570	57.7	5.11	5.12579e+08	3.101	44.75	17
P28667	MARCKS-related protein OS=Mus musculus OX=10090 GN=Marcksl1 PE=1 SV=2	75	8	17	8	1	200	20.2	4.61	5.12437e+08	3.394	25.03	8
Q9Z2W9	Glutamate receptor 3 OS=Mus musculus OX=10090 GN=Gria3 PE=1 SV=2	27.1396	14	32	10	1	888	100.5	8.38	5.12348e+08	0.995	11.76	14
Q8CAA7	Glucose 1,6-bisphosphate synthase OS=Mus musculus OX=10090 GN=Pgm2l1 PE=1 SV=1	28.1804	9	13	9	1	621	70.2	6.49	5.08716e+08	0.355	3.98	9
P10605	Cathepsin B OS=Mus musculus OX=10090 GN=Ctsb PE=1 SV=2	55.7522	8	20	8	1	339	37.3	5.91	5.05245e+08	2.981	12.3	8
Q6IRU5	Clathrin light chain B OS=Mus musculus OX=10090 GN=Cltb PE=1 SV=1	20.9607	5	11	5	1	229	25.2	4.63	4.93232e+08	1.276	7.37	5
Q91WC3	Long-chain-fatty-acid--CoA ligase 6 OS=Mus musculus OX=10090 GN=Acsl6 PE=1 SV=1	16.3558	7	13	6	1	697	78	7.34	4.84307e+08	0.348	0	7
O70472	Transmembrane protein 131 OS=Mus musculus OX=10090 GN=Tmem131 PE=2 SV=2	13.0527	14	18	14	1	1877	204.5	8.54	4.7939e+08	0.31	0	14
P70232	Neural cell adhesion molecule L1-like protein OS=Mus musculus OX=10090 GN=Chl1 PE=1 SV=2	26.6336	19	37	19	1	1209	135	5.57	476627391	0.663	36.83	19
Q9R0M0	Cadherin EGF LAG seven-pass G-type receptor 2 OS=Mus musculus OX=10090 GN=Celsr2 PE=1 SV=3	17.7115	25	33	25	1	2919	316.8	5.47	4.75418e+08	0.334	0	25
Q3UV17	Keratin, type II cytoskeletal 2 oral OS=Mus musculus OX=10090 GN=Krt76 PE=1 SV=1	30.1347	18	32	9	1	594	62.8	8.43	4.74981e+08	1.488	44.66	18
P42669	Transcriptional activator protein Pur-alpha OS=Mus musculus OX=10090 GN=Pura PE=1 SV=1	54.8287	9	20	9	1	321	34.9	6.44	4.73992e+08	1.873	31.9	9
P48678	Prelamin-A/C OS=Mus musculus OX=10090 GN=Lmna PE=1 SV=2	40.4511	18	24	17	1	665	74.2	6.98	4.70389e+08	0.746	4.96	18
P62960	Y-box-binding protein 1 OS=Mus musculus OX=10090 GN=Ybx1 PE=1 SV=3	30.7453	8	16	8	1	322	35.7	9.88	4.66549e+08	1.154	7.71	8
P14873	Microtubule-associated protein 1B OS=Mus musculus OX=10090 GN=Map1b PE=1 SV=2	35.836	56	141	55	1	2464	270.1	4.83	4.66343e+08	0.998	58.53	56
Q01853	Transitional endoplasmic reticulum ATPase OS=Mus musculus OX=10090 GN=Vcp PE=1 SV=4	36.9727	21	37	21	1	806	89.3	5.26	4.63805e+08	1.36	24.29	21
P02301	Histone H3.3C OS=Mus musculus OX=10090 GN=H3-5 PE=3 SV=3	43.3824	5	10	1	1	136	15.3	11.14	4.63452e+08	1.683	6.09	5
P14152	Malate dehydrogenase, cytoplasmic OS=Mus musculus OX=10090 GN=Mdh1 PE=1 SV=3	38.9222	14	32	13	1	334	36.5	6.58	4.61616e+08	2.433	35.55	14
Q9R0P9	Ubiquitin carboxyl-terminal hydrolase isozyme L1 OS=Mus musculus OX=10090 GN=Uchl1 PE=1 SV=1	65.4709	13	24	13	1	223	24.8	5.24	4.60366e+08	3.833	40.22	13
P97326	Cadherin-6 OS=Mus musculus OX=10090 GN=Cdh6 PE=1 SV=2	28.6076	14	16	12	1	790	88.3	5	4.56484e+08	0.544	6	14
O54901	OX-2 membrane glycoprotein OS=Mus musculus OX=10090 GN=Cd200 PE=1 SV=1	21.9424	4	14	4	1	278	31.2	8.79	4.55521e+08	2.652	29.35	4
P08122	Collagen alpha-2(IV) chain OS=Mus musculus OX=10090 GN=Col4a2 PE=1 SV=4	31.0486	31	49	31	1	1707	167.2	8.48	4.51671e+08	0.758	8.93	31
P80560	Receptor-type tyrosine-protein phosphatase N2 OS=Mus musculus OX=10090 GN=Ptprn2 PE=1 SV=2	36.5634	21	38	21	1	1001	111.4	5.95	4.51612e+08	0.697	51.97	21
Q6RHR9	Membrane-associated guanylate kinase, WW and PDZ domain-containing protein 1 OS=Mus musculus OX=10090 GN=Magi1 PE=1 SV=1	22.3657	21	34	19	1	1471	161.9	7.36	4.5018e+08	0.529	28.85	21
P60202	Myelin proteolipid protein OS=Mus musculus OX=10090 GN=Plp1 PE=1 SV=2	29.6029	9	21	9	1	277	30.1	8.35	4.49689e+08	3.642	34.02	9
Q9WU42	Nuclear receptor corepressor 2 OS=Mus musculus OX=10090 GN=Ncor2 PE=1 SV=3	24.11	37	59	37	1	2472	269.6	7.44	449253017	0.532	2.68	37
Q9QYR6	Microtubule-associated protein 1A OS=Mus musculus OX=10090 GN=Map1a PE=1 SV=2	26.2248	48	89	44	1	2776	300	5	4.44801e+08	0.756	121.43	48
P61922	4-aminobutyrate aminotransferase, mitochondrial OS=Mus musculus OX=10090 GN=Abat PE=1 SV=1	27	10	19	10	1	500	56.4	8.09	441438484	0.778	13.09	10
Q7TPV2	E3 ubiquitin-protein ligase DZIP3 OS=Mus musculus OX=10090 GN=Dzip3 PE=1 SV=2	19.7674	15	17	15	1	1204	137.9	5.36	4.39396e+08	0.329	0	15
Q80TV8	CLIP-associating protein 1 OS=Mus musculus OX=10090 GN=Clasp1 PE=1 SV=2	24.3648	22	37	22	1	1535	169.1	9.03	4.39188e+08	0.386	24.5	22
Q61735	Leukocyte surface antigen CD47 OS=Mus musculus OX=10090 GN=Cd47 PE=1 SV=2	20.7921	5	18	5	1	303	33.1	8.63	4.38537e+08	2.162	22.15	5
B9EKR1	Receptor-type tyrosine-protein phosphatase zeta OS=Mus musculus OX=10090 GN=Ptprz1 PE=1 SV=1	15.7439	26	59	25	1	2312	254.2	4.88	4.37916e+08	0.725	25.24	26
Q63912	Oligodendrocyte-myelin glycoprotein OS=Mus musculus OX=10090 GN=Omg PE=1 SV=1	25.9091	10	16	10	1	440	49.3	8.41	4.34695e+08	0.951	9.41	10
A2AG50	MAP7 domain-containing protein 2 OS=Mus musculus OX=10090 GN=Map7d2 PE=1 SV=1	24.7119	14	22	13	1	781	86	8.81	4.31219e+08	0.436	2.56	14
P48036	Annexin A5 OS=Mus musculus OX=10090 GN=Anxa5 PE=1 SV=1	38.2445	8	12	8	1	319	35.7	4.96	4.23415e+08	0.346	8.37	8
Q61644	Protein kinase C and casein kinase substrate in neurons protein 1 OS=Mus musculus OX=10090 GN=Pacsin1 PE=1 SV=1	57.8231	22	41	20	1	441	50.5	5.24	4.22814e+08	3.453	61.48	22
Q64337	Sequestosome-1 OS=Mus musculus OX=10090 GN=Sqstm1 PE=1 SV=1	30.3167	7	8	7	1	442	48.1	5.21	4.20397e+08	0.532	2.28	7
O88998	Noelin OS=Mus musculus OX=10090 GN=Olfm1 PE=1 SV=1	37.9381	14	38	13	1	485	55.4	6.95	4.20248e+08	0.968	11.28	14
P70408	Cadherin-10 OS=Mus musculus OX=10090 GN=Cdh10 PE=1 SV=3	24.8731	13	20	11	1	788	88.3	4.94	4.13652e+08	0.701	17.06	13
Q4VAA2	Protein CDV3 OS=Mus musculus OX=10090 GN=Cdv3 PE=1 SV=2	26.6904	6	13	6	1	281	29.7	6.1	4.10917e+08	0.738	4.59	6
Q8VC19	5-aminolevulinate synthase, nonspecific, mitochondrial OS=Mus musculus OX=10090 GN=Alas1 PE=1 SV=2	17.757	10	12	9	1	642	71	8.53	4.10163e+08	0.318	0	10
Q61545	RNA-binding protein EWS OS=Mus musculus OX=10090 GN=Ewsr1 PE=1 SV=2	22.9008	18	28	18	1	655	68.4	9.33	4.10157e+08	1.581	9.33	18
P40237	CD82 antigen OS=Mus musculus OX=10090 GN=Cd82 PE=1 SV=1	34.9624	9	34	9	1	266	29.6	5.02	4.09906e+08	19.309	41.32	9
Q62417	Sorbin and SH3 domain-containing protein 1 OS=Mus musculus OX=10090 GN=Sorbs1 PE=1 SV=2	31.4729	25	38	23	1	1290	143	8.25	4.07897e+08	0.498	0	25
Q8BMF4	Dihydrolipoyllysine-residue acetyltransferase component of pyruvate dehydrogenase complex, mitochondrial OS=Mus musculus OX=10090 GN=Dlat PE=1 SV=2	18.0685	6	7	6	1	642	67.9	8.57	4.07866e+08	0.227	2.45	6
Q9D6R2	Isocitrate dehydrogenase [NAD] subunit alpha, mitochondrial OS=Mus musculus OX=10090 GN=Idh3a PE=1 SV=1	33.8798	10	17	10	1	366	39.6	6.73	4.05089e+08	1.276	21.09	10
Q91V14	Solute carrier family 12 member 5 OS=Mus musculus OX=10090 GN=Slc12a5 PE=1 SV=2	18.3656	18	35	16	1	1138	126.2	6.74	4.0413e+08	0.868	15.31	18
Q80ZF8	Adhesion G protein-coupled receptor B3 OS=Mus musculus OX=10090 GN=Adgrb3 PE=1 SV=2	16.2943	16	28	15	1	1522	171.2	7.02	3.94571e+08	0.414	5.11	16
P10637	Microtubule-associated protein tau OS=Mus musculus OX=10090 GN=Mapt PE=1 SV=3	31.3779	18	37	18	1	733	76.2	6.79	3.93334e+08	1.239	50.65	18
Q62261	Spectrin beta chain, non-erythrocytic 1 OS=Mus musculus OX=10090 GN=Sptbn1 PE=1 SV=2	44.1388	80	135	76	1	2363	274.1	5.58	3.90403e+08	1.236	147.41	80
Q6PIE5	Sodium/potassium-transporting ATPase subunit alpha-2 OS=Mus musculus OX=10090 GN=Atp1a2 PE=1 SV=1	51.0784	51	179	28	1	1020	112.1	5.55	3.89469e+08	6.969	322.04	51
Q9JLJ2	4-trimethylaminobutyraldehyde dehydrogenase OS=Mus musculus OX=10090 GN=Aldh9a1 PE=1 SV=1	18.2186	7	15	7	1	494	53.5	6.98	3.88048e+08	0.585	8.88	7
Q80TE4	Signal-induced proliferation-associated 1-like protein 2 OS=Mus musculus OX=10090 GN=Sipa1l2 PE=1 SV=3	28.7456	23	32	22	1	1722	189.3	6.79	387693209	0.379	0	23
E9Q7G0	Nuclear mitotic apparatus protein 1 OS=Mus musculus OX=10090 GN=Numa1 PE=1 SV=1	24.7851	33	45	33	1	2094	235.5	5.87	3.8584e+08	0.341	0	33
Q80YX1	Tenascin OS=Mus musculus OX=10090 GN=Tnc PE=1 SV=1	21.2322	35	53	35	1	2110	231.7	4.89	3.84761e+08	0.828	19.05	35
Q6R0H7	Guanine nucleotide-binding protein G(s) subunit alpha isoforms XLas OS=Mus musculus OX=10090 GN=Gnas PE=1 SV=1	17.564	15	21	13	1	1133	121.4	4.81	3.84599e+08	0.377	1.78	15
Q8R1X6	Spartin OS=Mus musculus OX=10090 GN=Spart PE=1 SV=1	14.9031	6	9	5	1	671	72.6	5.86	3.84289e+08	0.155	5.68	6
Q569Z6	Thyroid hormone receptor-associated protein 3 OS=Mus musculus OX=10090 GN=Thrap3 PE=1 SV=1	32.1767	25	39	25	1	951	108.1	10.17	3.83987e+08	0.724	9.78	25
Q61768	Kinesin-1 heavy chain OS=Mus musculus OX=10090 GN=Kif5b PE=1 SV=3	30.8411	26	33	22	1	963	109.5	6.44	3.82266e+08	0.56	0	26
Q80TJ1	Calcium-dependent secretion activator 1 OS=Mus musculus OX=10090 GN=Cadps PE=1 SV=3	29.2989	26	60	22	1	1355	153	5.74	3.80169e+08	0.684	58.35	26
Q9CPW0	Contactin-associated protein-like 2 OS=Mus musculus OX=10090 GN=Cntnap2 PE=1 SV=2	29.0541	24	35	24	1	1332	148.1	6.77	3.71938e+08	0.535	8.48	24
Q4KMM3	Oxidation resistance protein 1 OS=Mus musculus OX=10090 GN=Oxr1 PE=1 SV=3	32.3326	17	30	16	1	866	95.9	5.33	3.71379e+08	0.874	13.24	17
O35887	Calumenin OS=Mus musculus OX=10090 GN=Calu PE=1 SV=1	33.0159	5	10	5	1	315	37	4.67	3.68298e+08	0.557	10.74	5
Q8VDQ8	NAD-dependent protein deacetylase sirtuin-2 OS=Mus musculus OX=10090 GN=Sirt2 PE=1 SV=2	32.1337	15	30	15	1	389	43.2	5.35	3.67921e+08	1.783	33.7	15
A2ASQ1	Agrin OS=Mus musculus OX=10090 GN=Agrn PE=1 SV=1	23.2308	24	38	23	1	1950	207.4	6.32	3.67672e+08	0.566	11.64	24
Q3UHD1	Adhesion G protein-coupled receptor B1 OS=Mus musculus OX=10090 GN=Adgrb1 PE=1 SV=1	30.0253	27	32	27	1	1582	173.2	7.56	3.67523e+08	0.468	8.49	27
Q8BGQ7	Alanine--tRNA ligase, cytoplasmic OS=Mus musculus OX=10090 GN=Aars1 PE=1 SV=1	20.8678	15	26	13	1	968	106.8	5.67	3.66778e+08	0.634	1.84	15
O88844	Isocitrate dehydrogenase [NADP] cytoplasmic OS=Mus musculus OX=10090 GN=Idh1 PE=1 SV=2	46.8599	15	25	15	1	414	46.6	7.17	3.60637e+08	1.239	9.94	15
Q61792	LIM and SH3 domain protein 1 OS=Mus musculus OX=10090 GN=Lasp1 PE=1 SV=1	47.9087	8	23	8	1	263	30	7.05	3.60262e+08	1.994	21.46	8
P39053	Dynamin-1 OS=Mus musculus OX=10090 GN=Dnm1 PE=1 SV=2	38.0623	27	47	18	1	867	97.7	7.74	3.58692e+08	1.291	52.22	27
Q9CZ44	NSFL1 cofactor p47 OS=Mus musculus OX=10090 GN=Nsfl1c PE=1 SV=1	17.8378	5	6	5	1	370	40.7	5.15	3.57929e+08	0.166	3.1	5
Q61316	Heat shock 70 kDa protein 4 OS=Mus musculus OX=10090 GN=Hspa4 PE=1 SV=1	51.7241	31	52	30	1	841	94.1	5.24	3.57313e+08	1.632	27.4	31
Q8K212	Phosphofurin acidic cluster sorting protein 1 OS=Mus musculus OX=10090 GN=Pacs1 PE=1 SV=2	11.0302	8	16	8	1	961	104.8	7.74	3.55313e+08	0.35	8.75	8
Q8BVQ5	Protein phosphatase methylesterase 1 OS=Mus musculus OX=10090 GN=Ppme1 PE=1 SV=5	25.1295	10	15	10	1	386	42.2	5.97	3.53305e+08	0.509	7.23	10
P63101	14-3-3 protein zeta/delta OS=Mus musculus OX=10090 GN=Ywhaz PE=1 SV=1	76.7347	22	51	13	1	245	27.8	4.79	3.51159e+08	12.503	73.03	22
P58252	Elongation factor 2 OS=Mus musculus OX=10090 GN=Eef2 PE=1 SV=2	13.1702	10	17	10	1	858	95.3	6.83	3.50779e+08	0.339	8.93	10
Q99JY0	Trifunctional enzyme subunit beta, mitochondrial OS=Mus musculus OX=10090 GN=Hadhb PE=1 SV=1	37.8947	11	16	11	1	475	51.4	9.38	3.50632e+08	0.863	2.58	11
Q6PDK2	Histone-lysine N-methyltransferase 2D OS=Mus musculus OX=10090 GN=Kmt2d PE=1 SV=2	13.7079	42	65	41	1	5588	599.9	5.8	3.46878e+08	0.3	0	42
Q03265	ATP synthase subunit alpha, mitochondrial OS=Mus musculus OX=10090 GN=Atp5f1a PE=1 SV=1	54.0687	30	56	30	1	553	59.7	9.19	3.46069e+08	3.292	89.52	30
Q9CYA0	Protein disulfide isomerase Creld2 OS=Mus musculus OX=10090 GN=Creld2 PE=1 SV=1	40.8571	9	18	9	1	350	38.2	4.58	3.45695e+08	1.404	2.6	9
Q9Z0J0	NPC intracellular cholesterol transporter 2 OS=Mus musculus OX=10090 GN=Npc2 PE=1 SV=1	8.05369	1	4	1	1	149	16.4	7.68	3.4384e+08	0.194	5.52	1
Q9QYF9	Protein NDRG3 OS=Mus musculus OX=10090 GN=Ndrg3 PE=1 SV=1	13.8667	6	15	5	1	375	41.5	5.25	3.41321e+08	1.336	5.01	6
P16330	2',3'-cyclic-nucleotide 3'-phosphodiesterase OS=Mus musculus OX=10090 GN=Cnp PE=1 SV=3	71.1905	33	85	30	1	420	47.1	8.97	3.40746e+08	10.253	143.73	33
Q9QYC0	Alpha-adducin OS=Mus musculus OX=10090 GN=Add1 PE=1 SV=2	19.1837	12	18	11	1	735	80.6	5.9	3.37904e+08	0.585	10.68	12
P83510	Traf2 and NCK-interacting protein kinase OS=Mus musculus OX=10090 GN=Tnik PE=1 SV=2	20.5593	15	26	14	1	1323	150.3	7.27	3.34181e+08	0.285	0	15
Q91XD7	Protein disulfide isomerase Creld1 OS=Mus musculus OX=10090 GN=Creld1 PE=1 SV=1	32.381	7	12	7	1	420	45.7	5.02	333409920	0.978	18.64	7
Q61879	Myosin-10 OS=Mus musculus OX=10090 GN=Myh10 PE=1 SV=2	22.2166	40	52	30	1	1976	228.9	5.54	3.30688e+08	0.49	6.73	40
P56480	ATP synthase subunit beta, mitochondrial OS=Mus musculus OX=10090 GN=Atp5f1b PE=1 SV=2	71.4556	24	53	24	1	529	56.3	5.34	3.29205e+08	4.796	90.17	24
Q8C0T5	Signal-induced proliferation-associated 1-like protein 1 OS=Mus musculus OX=10090 GN=Sipa1l1 PE=1 SV=2	29.798	30	45	29	1	1782	196.9	8.13	3.27344e+08	0.59	0	30
P98154	Integral membrane protein DGCR2/IDD OS=Mus musculus OX=10090 GN=Dgcr2 PE=2 SV=1	23.1752	7	18	7	1	548	60.7	5.17	3.27182e+08	0.778	1.79	7
P39447	Tight junction protein ZO-1 OS=Mus musculus OX=10090 GN=Tjp1 PE=1 SV=2	23.2092	23	33	20	1	1745	194.6	6.64	3.25983e+08	0.459	1.66	23
P18872	Guanine nucleotide-binding protein G(o) subunit alpha OS=Mus musculus OX=10090 GN=Gnao1 PE=1 SV=3	40.9605	14	21	13	1	354	40.1	5.53	3.25161e+08	2.03	18.11	14
Q8VED5	Keratin, type II cytoskeletal 79 OS=Mus musculus OX=10090 GN=Krt79 PE=1 SV=2	45.0094	25	48	18	1	531	57.5	7.69	3.20727e+08	2.325	48.99	25
Q7SIG6	Arf-GAP with SH3 domain, ANK repeat and PH domain-containing protein 2 OS=Mus musculus OX=10090 GN=Asap2 PE=1 SV=3	18.5804	15	28	15	1	958	106.7	6.65	3.19903e+08	0.432	24.24	15
Q8C8R3	Ankyrin-2 OS=Mus musculus OX=10090 GN=Ank2 PE=1 SV=2	30.7337	73	123	72	1	3898	426	5.17	3.19086e+08	0.804	123.92	73
Q62188	Dihydropyrimidinase-related protein 3 OS=Mus musculus OX=10090 GN=Dpysl3 PE=1 SV=1	48.7719	16	39	13	1	570	61.9	6.49	3.18565e+08	1.54	39.01	16
Q61699	Heat shock protein 105 kDa OS=Mus musculus OX=10090 GN=Hsph1 PE=1 SV=2	37.8788	23	37	22	1	858	96.3	5.53	3.17748e+08	0.968	20.88	23
Q9ERU9	E3 SUMO-protein ligase RanBP2 OS=Mus musculus OX=10090 GN=Ranbp2 PE=1 SV=2	27.907	54	97	53	1	3053	340.9	6.18	3.17154e+08	0.568	10.77	54
Q91VR5	ATP-dependent RNA helicase DDX1 OS=Mus musculus OX=10090 GN=Ddx1 PE=1 SV=1	24.3243	12	17	12	1	740	82.4	7.21	3.15728e+08	0.536	2.41	12
Q9JIX8	Apoptotic chromatin condensation inducer in the nucleus OS=Mus musculus OX=10090 GN=Acin1 PE=1 SV=3	18.2362	16	24	16	1	1338	150.6	5.91	3.15009e+08	0.38	0	16
Q3UH66	Serine/threonine-protein kinase WNK2 OS=Mus musculus OX=10090 GN=Wnk2 PE=1 SV=2	14.0065	19	27	17	1	2149	227.4	5.91	3.13877e+08	0.479	8.84	19
Q7TPM1	Protein PRRC2B OS=Mus musculus OX=10090 GN=Prrc2b PE=1 SV=1	22.5437	23	38	23	1	1486	160.8	8.16	3.11108e+08	0.526	3.15	23
Q8VE62	Polyadenylate-binding protein-interacting protein 1 OS=Mus musculus OX=10090 GN=Paip1 PE=1 SV=1	8	1	4	1	1	400	45.7	4.55	3.09419e+08	0.212	2.73	1
Q8R0S2	IQ motif and SEC7 domain-containing protein 1 OS=Mus musculus OX=10090 GN=Iqsec1 PE=1 SV=2	25.8065	16	23	16	1	961	107.9	7.14	3.08226e+08	0.605	7.66	16
P41731	CD63 antigen OS=Mus musculus OX=10090 GN=Cd63 PE=1 SV=2	14.7059	6	11	6	1	238	25.7	6.98	3.05672e+08	1.894	17.02	6
P84309	Adenylate cyclase type 5 OS=Mus musculus OX=10090 GN=Adcy5 PE=1 SV=2	11.6482	12	18	9	1	1262	139	7.06	3.05365e+08	0.274	2.04	12
O08788	Dynactin subunit 1 OS=Mus musculus OX=10090 GN=Dctn1 PE=1 SV=3	28.1811	22	28	22	1	1281	141.6	5.9	3.02528e+08	0.435	9.77	22
P05064	Fructose-bisphosphate aldolase A OS=Mus musculus OX=10090 GN=Aldoa PE=1 SV=2	70.8791	23	74	20	1	364	39.3	8.09	3.01882e+08	10.86	143.01	23
Q8BPN8	DmX-like protein 2 OS=Mus musculus OX=10090 GN=Dmxl2 PE=1 SV=3	16.4908	29	41	28	1	3032	338	6.42	2.97954e+08	0.308	16.03	29
P24668	Cation-dependent mannose-6-phosphate receptor OS=Mus musculus OX=10090 GN=M6pr PE=1 SV=1	41.0072	8	21	8	1	278	31.2	5.39	2.97882e+08	1.512	27.14	8
P56375	Acylphosphatase-2 OS=Mus musculus OX=10090 GN=Acyp2 PE=1 SV=2	51.8868	4	5	4	1	106	11.9	9.26	2.96014e+08	0.425	1.91	4
Q8CGC7	Bifunctional glutamate/proline--tRNA ligase OS=Mus musculus OX=10090 GN=Eprs1 PE=1 SV=4	22.8836	28	39	27	1	1512	170	7.66	2.9443e+08	0.429	1.73	28
P62874	Guanine nucleotide-binding protein G(I)/G(S)/G(T) subunit beta-1 OS=Mus musculus OX=10090 GN=Gnb1 PE=1 SV=3	50.5882	15	30	8	1	340	37.4	6	2.89679e+08	4.926	36.08	15
Q3UHB8	Coiled-coil domain-containing protein 177 OS=Mus musculus OX=10090 GN=Ccdc177 PE=1 SV=1	19.9717	10	17	9	1	706	79.8	10.8	2.88246e+08	0.413	2.9	10
Q62318	Transcription intermediary factor 1-beta OS=Mus musculus OX=10090 GN=Trim28 PE=1 SV=3	21.223	7	16	7	1	834	88.8	5.77	2.87541e+08	0.355	16.42	7
P20152	Vimentin OS=Mus musculus OX=10090 GN=Vim PE=1 SV=3	45.279	18	32	13	1	466	53.7	5.12	2.85443e+08	1.622	31.79	18
Q99NB8	Ubiquilin-4 OS=Mus musculus OX=10090 GN=Ubqln4 PE=1 SV=1	18.6242	7	21	6	1	596	63.5	5.03	2.8464e+08	0.778	20.63	7
Q9EQS9	Immunoglobulin superfamily DCC subclass member 4 OS=Mus musculus OX=10090 GN=Igdcc4 PE=2 SV=1	13.5783	9	13	9	1	1252	134.7	6.18	2.838e+08	0.205	0	9
Q80TR1	Adhesion G protein-coupled receptor L1 OS=Mus musculus OX=10090 GN=Adgrl1 PE=1 SV=2	23.0559	18	28	17	1	1466	161.6	6.48	2.82619e+08	0.486	21.46	18
P35564	Calnexin OS=Mus musculus OX=10090 GN=Canx PE=1 SV=1	26.5651	16	25	16	1	591	67.2	4.64	2.79356e+08	1.336	18.67	16
Q8BL66	Early endosome antigen 1 OS=Mus musculus OX=10090 GN=Eea1 PE=1 SV=2	15.45	18	24	17	1	1411	160.8	5.77	2.78616e+08	0.185	4.75	18
P18052	Receptor-type tyrosine-protein phosphatase alpha OS=Mus musculus OX=10090 GN=Ptpra PE=1 SV=3	25.2111	14	16	14	1	829	93.6	7.05	277380346	0.52	2.86	14
P55194	SH3 domain-binding protein 1 OS=Mus musculus OX=10090 GN=Sh3bp1 PE=1 SV=3	20.2941	7	11	7	1	680	74.1	6.6	2.76685e+08	0.278	2.74	7
Q6NXH9	Keratin, type II cytoskeletal 73 OS=Mus musculus OX=10090 GN=Krt73 PE=1 SV=1	45.6401	20	48	11	1	539	58.9	8.09	2.76367e+08	2.008	49.69	20
Q6VNB8	WD repeat and FYVE domain-containing protein 3 OS=Mus musculus OX=10090 GN=Wdfy3 PE=1 SV=1	19.1847	36	47	36	1	3508	392.1	6.8	276293866	0.275	0	36
Q9ESJ4	NCK-interacting protein with SH3 domain OS=Mus musculus OX=10090 GN=Nckipsd PE=1 SV=2	27.8711	9	15	8	1	714	78.5	6.05	2.76179e+08	0.632	10.59	9
Q71M36	Chondroitin sulfate proteoglycan 5 OS=Mus musculus OX=10090 GN=Cspg5 PE=1 SV=2	29.8587	9	13	8	1	566	60.4	4.54	2.75121e+08	0.905	14.09	9
Q02357	Ankyrin-1 OS=Mus musculus OX=10090 GN=Ank1 PE=1 SV=2	21.0526	28	35	27	1	1862	204.1	6.55	2.75098e+08	0.468	3.58	28
Q61527	Receptor tyrosine-protein kinase erbB-4 OS=Mus musculus OX=10090 GN=Erbb4 PE=1 SV=5	26.6055	21	26	20	1	1308	146.8	6.38	2.73587e+08	0.494	0	21
Q8R0Y6	Cytosolic 10-formyltetrahydrofolate dehydrogenase OS=Mus musculus OX=10090 GN=Aldh1l1 PE=1 SV=1	14.745	9	10	9	1	902	98.6	5.91	2.71247e+08	0.182	0	9
P06837	Neuromodulin OS=Mus musculus OX=10090 GN=Gap43 PE=1 SV=1	83.2599	24	73	23	1	227	23.6	4.73	2.70855e+08	35.747	102.45	24
Q80TS7	Dendrin OS=Mus musculus OX=10090 GN=Ddn PE=1 SV=3	25.0704	8	13	8	1	710	76.4	9.98	2.70307e+08	0.25	3.21	8
Q62407	Striated muscle-specific serine/threonine-protein kinase OS=Mus musculus OX=10090 GN=Speg PE=1 SV=2	17.5966	31	46	31	1	3262	354.1	8.21	2.69576e+08	0.235	2.02	31
Q80YN3	Breast carcinoma-amplified sequence 1 homolog OS=Mus musculus OX=10090 GN=Bcas1 PE=1 SV=3	27.9621	14	30	14	1	633	67.3	6.21	2.68678e+08	1.3	49.1	14
Q62178	Semaphorin-4A OS=Mus musculus OX=10090 GN=Sema4a PE=1 SV=2	27.1053	12	16	12	1	760	83.4	7.72	2.68338e+08	0.514	8.57	12
Q8CH09	SURP and G-patch domain-containing protein 2 OS=Mus musculus OX=10090 GN=Sugp2 PE=1 SV=2	28.0225	22	41	22	1	1067	118	8.31	2.65929e+08	0.708	5.55	22
O88602	Voltage-dependent calcium channel gamma-2 subunit OS=Mus musculus OX=10090 GN=Cacng2 PE=1 SV=1	33.1269	8	15	7	1	323	35.9	8.98	2.63131e+08	1.154	0	8
Q62443	Neuronal pentraxin-1 OS=Mus musculus OX=10090 GN=Nptx1 PE=1 SV=1	29.1667	10	17	9	1	432	47.1	6.44	2.62508e+08	0.748	17.1	10
Q9D2V7	Coronin-7 OS=Mus musculus OX=10090 GN=Coro7 PE=1 SV=2	29.5011	12	14	11	1	922	100.7	5.77	2.62401e+08	0.468	2.56	12
Q62433	Protein NDRG1 OS=Mus musculus OX=10090 GN=Ndrg1 PE=1 SV=1	24.3655	8	11	8	1	394	43	6.1	2.61297e+08	1.239	5.4	8
Q8R317	Ubiquilin-1 OS=Mus musculus OX=10090 GN=Ubqln1 PE=1 SV=1	24.2268	9	25	7	1	582	61.9	4.94	2.61099e+08	4.623	22.22	9
Q8K1M6	Dynamin-1-like protein OS=Mus musculus OX=10090 GN=Dnm1l PE=1 SV=2	25.6065	12	14	12	1	742	82.6	7.05	2.59692e+08	0.286	2.59	12
Q9R1E6	Ectonucleotide pyrophosphatase/phosphodiesterase family member 2 OS=Mus musculus OX=10090 GN=Enpp2 PE=1 SV=3	22.1578	15	36	15	1	862	98.8	7.27	2.58644e+08	0.621	0	15
Q62523	Zyxin OS=Mus musculus OX=10090 GN=Zyx PE=1 SV=2	17.5532	4	7	4	1	564	60.5	6.4	2.57629e+08	0.259	7.03	4
P02469	Laminin subunit beta-1 OS=Mus musculus OX=10090 GN=Lamb1 PE=1 SV=3	30.7391	33	55	31	1	1786	197	4.94	2.57013e+08	0.848	7.4	33
Q3UZV7	Endosome/lysosome-associated apoptosis and autophagy regulator family member 2 OS=Mus musculus OX=10090 GN=Elapor2 PE=1 SV=1	23.1518	12	17	11	1	1028	113.6	6.14	2.56877e+08	0.468	3.4	12
Q60932	Voltage-dependent anion-selective channel protein 1 OS=Mus musculus OX=10090 GN=Vdac1 PE=1 SV=3	76.0135	21	44	19	1	296	32.3	8.43	2.56509e+08	9	48.48	21
Q8CIZ8	von Willebrand factor OS=Mus musculus OX=10090 GN=Vwf PE=1 SV=2	29.3637	49	72	49	1	2813	309.1	5.5	2.55849e+08	0.708	5.92	49
O08553	Dihydropyrimidinase-related protein 2 OS=Mus musculus OX=10090 GN=Dpysl2 PE=1 SV=2	65.035	27	72	23	1	572	62.2	6.38	255129761	4.766	138.22	27
Q7TSC1	Protein PRRC2A OS=Mus musculus OX=10090 GN=Prrc2a PE=1 SV=1	20.4356	28	42	27	1	2158	229.1	9.39	2.5439e+08	0.491	9.97	28
P47708	Rabphilin-3A OS=Mus musculus OX=10090 GN=Rph3a PE=1 SV=2	53.4508	26	44	25	1	681	75.4	8.27	2.52879e+08	1.783	19.54	26
Q8VHL1	Histone-lysine N-methyltransferase SETD7 OS=Mus musculus OX=10090 GN=Setd7 PE=1 SV=2	15.0273	3	4	3	1	366	40.5	4.65	2.52605e+08	0.389	2.43	3
O35066	Kinesin-like protein KIF3C OS=Mus musculus OX=10090 GN=Kif3c PE=1 SV=3	30.2764	13	17	12	1	796	89.9	8.06	2.51423e+08	0.311	0	13
Q80U28	MAP kinase-activating death domain protein OS=Mus musculus OX=10090 GN=Madd PE=1 SV=2	12.0482	12	17	12	1	1577	175.1	6.04	2.48272e+08	0.283	4.01	12
Q99J85	Neuronal pentraxin receptor OS=Mus musculus OX=10090 GN=Nptxr PE=1 SV=1	18.4584	6	7	6	1	493	52.3	6.13	2.48221e+08	0.374	4.83	6
Q61001	Laminin subunit alpha-5 OS=Mus musculus OX=10090 GN=Lama5 PE=1 SV=4	21.759	41	53	40	1	3718	403.8	6.73	2.47908e+08	0.364	4.04	41
Q9ES97	Reticulon-3 OS=Mus musculus OX=10090 GN=Rtn3 PE=1 SV=2	35.4772	23	36	22	1	964	103.8	4.92	2.47134e+08	0.68	9.41	23
Q61490	CD166 antigen OS=Mus musculus OX=10090 GN=Alcam PE=1 SV=3	20.2401	11	20	11	1	583	65.1	6.15	2.47075e+08	0.884	23.61	11
Q80XI3	Eukaryotic translation initiation factor 4 gamma 3 OS=Mus musculus OX=10090 GN=Eif4g3 PE=1 SV=2	18.8094	19	22	16	1	1579	174.8	5.53	2.44111e+08	0.273	6.36	19
Q9CR98	Protein FAM136A OS=Mus musculus OX=10090 GN=Fam136a PE=1 SV=1	55.0725	9	15	9	1	138	15.7	7.61	2.43987e+08	2.162	8.15	9
Q922J6	Tetraspanin-2 OS=Mus musculus OX=10090 GN=Tspan2 PE=1 SV=1	30.3167	7	22	7	1	221	24.2	7.96	2.42778e+08	2.162	26.66	7
Q7TQF7	Amphiphysin OS=Mus musculus OX=10090 GN=Amph PE=1 SV=1	30.3207	15	29	13	1	686	75	4.63	2.423e+08	1.661	30.73	15
A2A432	Cullin-4B OS=Mus musculus OX=10090 GN=Cul4b PE=1 SV=1	29.8969	15	24	13	1	970	110.6	8.37	2.42175e+08	0.434	3.01	15
Q8VHY0	Chondroitin sulfate proteoglycan 4 OS=Mus musculus OX=10090 GN=Cspg4 PE=1 SV=3	15.3846	16	22	16	1	2327	252.2	5.44	2.41861e+08	0.32	2	16
Q8VD37	SH3-containing GRB2-like protein 3-interacting protein 1 OS=Mus musculus OX=10090 GN=Sgip1 PE=1 SV=1	23.5732	7	15	7	1	806	86	7.87	2.39445e+08	0.348	19.64	7
P42703	Leukemia inhibitory factor receptor OS=Mus musculus OX=10090 GN=Lifr PE=1 SV=1	14.3773	10	16	10	1	1092	122.5	6.04	2.35528e+08	0.296	0	10
Q60865	Caprin-1 OS=Mus musculus OX=10090 GN=Caprin1 PE=1 SV=2	17.9632	4	13	4	1	707	78.1	5.25	2.35243e+08	0.484	12.89	4
P04925	Major prion protein OS=Mus musculus OX=10090 GN=Prnp PE=1 SV=2	39.3701	9	34	8	1	254	28	9.33	2.34702e+08	13.251	35.03	9
Q3TTY5	Keratin, type II cytoskeletal 2 epidermal OS=Mus musculus OX=10090 GN=Krt2 PE=1 SV=1	34.0877	27	55	23	1	707	70.9	8.06	2.34531e+08	2.75	71.83	27
Q80WM4	Hyaluronan and proteoglycan link protein 4 OS=Mus musculus OX=10090 GN=Hapln4 PE=2 SV=2	22.5	6	12	6	1	400	42.8	8.85	2.34429e+08	0.346	18.22	6
Q04447	Creatine kinase B-type OS=Mus musculus OX=10090 GN=Ckb PE=1 SV=1	80.8399	28	60	23	1	381	42.7	5.67	2.34248e+08	17.166	81.95	28
Q61220	Protein kinase C-binding protein NELL2 OS=Mus musculus OX=10090 GN=Nell2 PE=1 SV=3	31.9902	19	36	19	1	819	91.4	5.82	2.33237e+08	0.973	2.85	19
Q8BIF0	CD99 antigen-like protein 2 OS=Mus musculus OX=10090 GN=Cd99l2 PE=1 SV=1	41.7722	7	18	7	1	237	25.4	4.86	2.33196e+08	2.875	36.27	7
P18572	Basigin OS=Mus musculus OX=10090 GN=Bsg PE=1 SV=2	29.0488	8	18	8	1	389	42.4	5.85	2.32313e+08	1.228	4.34	8
Q8R050	Eukaryotic peptide chain release factor GTP-binding subunit ERF3A OS=Mus musculus OX=10090 GN=Gspt1 PE=1 SV=2	15.566	6	11	4	1	636	68.6	5.21	2.32132e+08	0.252	13.3	6
Q8R5M8	Cell adhesion molecule 1 OS=Mus musculus OX=10090 GN=Cadm1 PE=1 SV=2	36.1842	9	21	8	1	456	49.8	5.03	2.31411e+08	1.721	20.47	9
Q8R081	Heterogeneous nuclear ribonucleoprotein L OS=Mus musculus OX=10090 GN=Hnrnpl PE=1 SV=2	31.57	12	26	12	1	586	63.9	8.1	2.30794e+08	1.246	24.59	12
Q3B7Z2	Oxysterol-binding protein 1 OS=Mus musculus OX=10090 GN=Osbp PE=1 SV=3	33.5404	13	19	13	1	805	88.7	7.2	2.29809e+08	0.451	16.02	13
Q99M80	Receptor-type tyrosine-protein phosphatase T OS=Mus musculus OX=10090 GN=Ptprt PE=1 SV=2	20.2201	22	31	22	1	1454	162.9	6.84	2.27497e+08	0.462	5.64	22
Q6NZL0	Protein SOGA3 OS=Mus musculus OX=10090 GN=Soga3 PE=1 SV=2	36.1905	29	46	26	1	945	103.4	6.14	225215588	1.304	4.62	29
P51910	Apolipoprotein D OS=Mus musculus OX=10090 GN=Apod PE=1 SV=1	11.1111	3	7	2	1	189	21.5	4.91	2.23279e+08	0.701	9	3
Q7TQD2	Tubulin polymerization-promoting protein OS=Mus musculus OX=10090 GN=Tppp PE=1 SV=1	47.2477	10	15	10	1	218	23.6	9.42	2.2139e+08	1.61	4.18	10
Q9QYB8	Beta-adducin OS=Mus musculus OX=10090 GN=Add2 PE=1 SV=4	33.7931	14	16	14	1	725	80.6	6.21	2.21319e+08	0.348	3.38	14
Q9WV92	Band 4.1-like protein 3 OS=Mus musculus OX=10090 GN=Epb41l3 PE=1 SV=1	42.6265	32	53	30	1	929	103.3	5.31	2.21248e+08	1.31	70.58	32
Q8C419	Probable G-protein coupled receptor 158 OS=Mus musculus OX=10090 GN=Gpr158 PE=1 SV=2	19.5833	14	19	14	1	1200	134.3	8.09	2.20017e+08	0.295	4.28	14
Q80TS3	Adhesion G protein-coupled receptor L3 OS=Mus musculus OX=10090 GN=Adgrl3 PE=1 SV=3	25.1789	17	23	16	1	1537	171	6.71	2.1978e+08	0.352	17.32	17
Q5U4C9	Dual specificity tyrosine-phosphorylation-regulated kinase 2 OS=Mus musculus OX=10090 GN=Dyrk2 PE=2 SV=1	30.8848	11	16	11	1	599	66.5	9.67	2.17845e+08	0.526	0	11
Q8BG39	Synaptic vesicle glycoprotein 2B OS=Mus musculus OX=10090 GN=Sv2b PE=1 SV=1	27.2328	10	16	10	1	683	77.4	5.57	215995720	0.624	11.8	10
Q6Q477	Plasma membrane calcium-transporting ATPase 4 OS=Mus musculus OX=10090 GN=Atp2b4 PE=1 SV=1	19.1701	18	30	10	1	1205	133	6.13	2.15988e+08	0.778	10.24	18
P63017	Heat shock cognate 71 kDa protein OS=Mus musculus OX=10090 GN=Hspa8 PE=1 SV=1	57.2755	35	73	24	1	646	70.8	5.52	2.15002e+08	4.212	118.53	35
P98156	Very low-density lipoprotein receptor OS=Mus musculus OX=10090 GN=Vldlr PE=1 SV=1	28.4078	15	25	15	1	873	96.3	4.78	2.12556e+08	0.9	4.62	15
Q3UZA1	CapZ-interacting protein OS=Mus musculus OX=10090 GN=Rcsd1 PE=1 SV=1	37.8641	10	14	10	1	412	44.1	5.16	2.12538e+08	0.887	0	10
P09602	Non-histone chromosomal protein HMG-17 OS=Mus musculus OX=10090 GN=Hmgn2 PE=1 SV=2	38.8889	3	4	3	1	90	9.4	9.99	2.09048e+08	0.778	0	3
Q64191	N(4)-(beta-N-acetylglucosaminyl)-L-asparaginase OS=Mus musculus OX=10090 GN=Aga PE=1 SV=1	42.1965	5	9	5	1	346	37	6.44	2.08844e+08	0.52	13.49	5
Q61548	Clathrin coat assembly protein AP180 OS=Mus musculus OX=10090 GN=Snap91 PE=1 SV=1	21.8646	15	32	14	1	901	91.8	4.88	2.0729e+08	2.054	38.22	15
Q7TMM9	Tubulin beta-2A chain OS=Mus musculus OX=10090 GN=Tubb2a PE=1 SV=1	85.618	32	168	2	1	445	49.9	4.89	2.06534e+08	90.201	344.4	32
Q9DB41	Mitochondrial glutamate carrier 2 OS=Mus musculus OX=10090 GN=Slc25a18 PE=1 SV=4	45	8	13	7	1	320	34.1	9.19	2.06479e+08	0.957	4.36	8
P17426	AP-2 complex subunit alpha-1 OS=Mus musculus OX=10090 GN=Ap2a1 PE=1 SV=1	27.9427	18	28	14	1	977	107.6	7.03	2.05423e+08	0.656	4.73	18
Q61072	Disintegrin and metalloproteinase domain-containing protein 9 OS=Mus musculus OX=10090 GN=Adam9 PE=1 SV=2	22.3669	14	36	14	1	845	92	7.47	2.05367e+08	1.346	19.2	14
Q80T41	Gamma-aminobutyric acid type B receptor subunit 2 OS=Mus musculus OX=10090 GN=Gabbr2 PE=1 SV=2	8.82979	6	9	6	1	940	105.6	8.72	2.05258e+08	0.155	4.34	6
P52480	Pyruvate kinase PKM OS=Mus musculus OX=10090 GN=Pkm PE=1 SV=4	59.5104	28	65	26	1	531	57.8	7.47	2.0508e+08	3.424	120.69	28
Q8VIJ6	Splicing factor, proline- and glutamine-rich OS=Mus musculus OX=10090 GN=Sfpq PE=1 SV=1	33.1903	15	41	14	1	699	75.4	9.44	2.03236e+08	0.986	14.58	15
Q6P5F7	Protein tweety homolog 3 OS=Mus musculus OX=10090 GN=Ttyh3 PE=1 SV=1	16.6031	7	39	6	1	524	57.7	5.85	2.03149e+08	0.487	8.49	7
O35643	AP-1 complex subunit beta-1 OS=Mus musculus OX=10090 GN=Ap1b1 PE=1 SV=2	21.2089	13	24	9	1	943	103.9	5.17	2.02968e+08	0.425	7.68	13
Q9Z0E0	Neurochondrin OS=Mus musculus OX=10090 GN=Ncdn PE=1 SV=1	16.1866	7	9	7	1	729	78.8	5.54	2.02861e+08	0.103	0	7
Q8CCN1	NACHT, LRR and PYD domains-containing protein 10 OS=Mus musculus OX=10090 GN=Nlrp10 PE=1 SV=1	33.2838	16	22	16	1	673	76.3	6.6	2.02247e+08	0.598	0	16
Q9DD18	D-aminoacyl-tRNA deacylase 1 OS=Mus musculus OX=10090 GN=Dtd1 PE=1 SV=2	23.9234	4	11	3	1	209	23.4	7.87	2.02246e+08	1.254	5.51	4
P13595	Neural cell adhesion molecule 1 OS=Mus musculus OX=10090 GN=Ncam1 PE=1 SV=3	50.852	42	83	42	1	1115	119.4	4.83	2.00394e+08	2.618	136.8	42
Q8VE47	Ubiquitin-like modifier-activating enzyme 5 OS=Mus musculus OX=10090 GN=Uba5 PE=1 SV=2	15.6328	5	13	5	1	403	44.8	4.96	1.99765e+08	0.389	0	5
O35526	Syntaxin-1A OS=Mus musculus OX=10090 GN=Stx1a PE=1 SV=3	32.9861	11	19	6	1	288	33	5.24	1.99326e+08	1.848	10.77	11
P06880	Somatotropin OS=Mus musculus OX=10090 GN=Gh1 PE=2 SV=1	41.6667	11	32	11	1	216	24.7	6.34	1.99294e+08	2.981	61.6	11
Q60597	2-oxoglutarate dehydrogenase, mitochondrial OS=Mus musculus OX=10090 GN=Ogdh PE=1 SV=3	24.7312	16	30	16	1	1023	116.4	6.83	1.98635e+08	0.662	0	16
Q8K596	Sodium/calcium exchanger 2 OS=Mus musculus OX=10090 GN=Slc8a2 PE=1 SV=1	21.7155	11	16	10	1	921	100.6	5.12	1.98526e+08	0.445	8.12	11
Q60847	Collagen alpha-1(XII) chain OS=Mus musculus OX=10090 GN=Col12a1 PE=2 SV=3	19.359	34	49	34	1	3120	340	5.64	1.97249e+08	0.326	11.51	34
Q62470	Integrin alpha-3 OS=Mus musculus OX=10090 GN=Itga3 PE=1 SV=1	18.0437	11	15	10	1	1053	116.7	6.57	1.97048e+08	0.201	6.46	11
Q9WUK2	Eukaryotic translation initiation factor 4H OS=Mus musculus OX=10090 GN=Eif4h PE=1 SV=3	37.5	11	12	11	1	248	27.3	7.23	1.96911e+08	0.957	4.32	11
B2RXS4	Plexin-B2 OS=Mus musculus OX=10090 GN=Plxnb2 PE=1 SV=1	23.7242	27	40	26	1	1842	206.1	5.87	1.96785e+08	0.438	6.49	27
P18760	Cofilin-1 OS=Mus musculus OX=10090 GN=Cfl1 PE=1 SV=3	47.5904	10	26	8	1	166	18.5	8.09	1.96775e+08	7.577	49.11	10
P05532	Mast/stem cell growth factor receptor Kit OS=Mus musculus OX=10090 GN=Kit PE=1 SV=3	26.047	13	18	13	1	979	109.3	7.21	1.95976e+08	0.318	6.71	13
Q9Z1L5	Voltage-dependent calcium channel subunit alpha-2/delta-3 OS=Mus musculus OX=10090 GN=Cacna2d3 PE=1 SV=1	22.9148	17	23	16	1	1091	122.7	5.73	1.95795e+08	0.432	4.02	17
P09405	Nucleolin OS=Mus musculus OX=10090 GN=Ncl PE=1 SV=2	28.7129	13	16	13	1	707	76.7	4.75	1.95605e+08	0.54	3.8	13
Q6PHS9	Voltage-dependent calcium channel subunit alpha-2/delta-2 OS=Mus musculus OX=10090 GN=Cacna2d2 PE=1 SV=1	19.3241	21	42	21	1	1154	130.3	5.66	1.93546e+08	1.046	36.14	21
Q91ZZ3	Beta-synuclein OS=Mus musculus OX=10090 GN=Sncb PE=1 SV=1	55.6391	7	13	4	1	133	14	4.37	1.93437e+08	9	26.04	7
Q80X80	Phospholipid transfer protein C2CD2L OS=Mus musculus OX=10090 GN=C2cd2l PE=1 SV=3	11.4731	6	7	6	1	706	76.3	7.21	1.9236e+08	0.048	3.73	6
Q9CZ13	Cytochrome b-c1 complex subunit 1, mitochondrial OS=Mus musculus OX=10090 GN=Uqcrc1 PE=1 SV=2	50.8333	17	37	15	1	480	52.8	6.21	1.92081e+08	2.535	44.13	17
Q80V42	Carboxypeptidase M OS=Mus musculus OX=10090 GN=Cpm PE=1 SV=2	14.2212	4	6	4	1	443	50.5	7.78	1.90833e+08	0.28	9.45	4
Q0KL02	Triple functional domain protein OS=Mus musculus OX=10090 GN=Trio PE=1 SV=3	22.2115	38	61	36	1	3102	347.6	6.35	1.89862e+08	0.344	10.14	38
P46097	Synaptotagmin-2 OS=Mus musculus OX=10090 GN=Syt2 PE=1 SV=1	32.7014	9	20	9	1	422	47.2	7.99	1.89102e+08	1.326	16.21	9
O35598	Disintegrin and metalloproteinase domain-containing protein 10 OS=Mus musculus OX=10090 GN=Adam10 PE=1 SV=2	29.1055	16	28	16	1	749	83.9	7.94	1.88645e+08	0.817	9.59	16
Q9D6F9	Tubulin beta-4A chain OS=Mus musculus OX=10090 GN=Tubb4a PE=1 SV=3	82.4324	28	164	6	1	444	49.6	4.88	1.88589e+08	55.234	301.36	28
O55042	Alpha-synuclein OS=Mus musculus OX=10090 GN=Snca PE=1 SV=2	76.4286	7	14	5	1	140	14.5	4.77	1.86001e+08	6.943	33.31	7
Q9CS84	Neurexin-1 OS=Mus musculus OX=10090 GN=Nrxn1 PE=1 SV=3	24.6367	25	41	17	1	1514	166.1	6.09	1.85766e+08	0.599	12.29	25
O35381	Acidic leucine-rich nuclear phosphoprotein 32 family member A OS=Mus musculus OX=10090 GN=Anp32a PE=1 SV=1	19.8381	5	15	5	1	247	28.5	4.07	1.85276e+08	1.738	24.68	5
P97798	Neogenin OS=Mus musculus OX=10090 GN=Neo1 PE=1 SV=1	20.0268	17	22	17	1	1493	163.1	6.47	1.85011e+08	0.422	0	17
P97434	Myosin phosphatase Rho-interacting protein OS=Mus musculus OX=10090 GN=Mprip PE=1 SV=2	21.7773	17	26	17	1	1024	116.3	6.21	1.84131e+08	0.338	0	17
Q9JLC4	VPS10 domain-containing receptor SorCS1 OS=Mus musculus OX=10090 GN=Sorcs1 PE=1 SV=1	12.0823	8	14	8	1	1167	129.6	7.55	1.84122e+08	0.292	3.94	8
P60882	Multiple epidermal growth factor-like domains protein 8 OS=Mus musculus OX=10090 GN=Megf8 PE=1 SV=2	20.4016	29	36	28	1	2789	297.3	6.8	1.84043e+08	0.447	3.46	29
Q8BKI2	Trinucleotide repeat-containing gene 6B protein OS=Mus musculus OX=10090 GN=Tnrc6b PE=1 SV=2	28.895	33	47	33	1	1810	191.8	6.3	1.83288e+08	0.859	0	33
P15105	Glutamine synthetase OS=Mus musculus OX=10090 GN=Glul PE=1 SV=6	41.555	17	30	17	1	373	42.1	7.08	1.82006e+08	2.433	52.48	17
Q2VWQ2	Protein kinase C-binding protein NELL1 OS=Mus musculus OX=10090 GN=Nell1 PE=2 SV=1	27.7778	17	25	17	1	810	89.4	6.07	1.81613e+08	0.778	5.63	17
Q9JMH9	Unconventional myosin-XVIIIa OS=Mus musculus OX=10090 GN=Myo18a PE=1 SV=2	21.3659	33	55	32	1	2050	232.6	6.28	1.80044e+08	0.376	5.28	33
Q61704	Inter-alpha-trypsin inhibitor heavy chain H3 OS=Mus musculus OX=10090 GN=Itih3 PE=1 SV=3	14.7357	9	23	9	1	889	99.3	6.05	1.78326e+08	0.382	6.7	9
O35927	Catenin delta-2 OS=Mus musculus OX=10090 GN=Ctnnd2 PE=1 SV=1	24.3785	17	27	17	1	1247	134.9	7.65	1.78108e+08	0.461	3.94	17
Q99KY4	Cyclin-G-associated kinase OS=Mus musculus OX=10090 GN=Gak PE=1 SV=2	20.9962	20	28	19	1	1305	143.6	5.73	1.77583e+08	0.52	8.51	20
A2ARP1	Inositol hexakisphosphate and diphosphoinositol-pentakisphosphate kinase 1 OS=Mus musculus OX=10090 GN=Ppip5k1 PE=1 SV=1	24.8607	20	28	15	1	1436	159.8	5.39	1.7723e+08	0.436	0	20
Q9CQI6	Coactosin-like protein OS=Mus musculus OX=10090 GN=Cotl1 PE=1 SV=3	45.7746	5	9	5	1	142	15.9	5.4	1.7632e+08	1.154	1.79	5
P26443	Glutamate dehydrogenase 1, mitochondrial OS=Mus musculus OX=10090 GN=Glud1 PE=1 SV=1	46.9534	18	35	18	1	558	61.3	8	1.75624e+08	1.223	33.1	18
P11276	Fibronectin OS=Mus musculus OX=10090 GN=Fn1 PE=1 SV=4	16.1486	22	32	22	1	2477	272.4	5.59	1.75418e+08	0.374	3.43	22
O35474	EGF-like repeat and discoidin I-like domain-containing protein 3 OS=Mus musculus OX=10090 GN=Edil3 PE=1 SV=2	26.875	7	12	7	1	480	53.7	7.58	1.7504e+08	0.682	3.81	7
Q921I1	Serotransferrin OS=Mus musculus OX=10090 GN=Tf PE=1 SV=1	27.6901	17	29	15	1	697	76.7	7.18	1.74966e+08	0.624	12.66	17
Q8K4P0	pre-mRNA 3' end processing protein WDR33 OS=Mus musculus OX=10090 GN=Wdr33 PE=1 SV=1	31.5789	28	38	27	1	1330	145.2	9.13	174944953	0.866	2.75	28
Q6ZQ08	CCR4-NOT transcription complex subunit 1 OS=Mus musculus OX=10090 GN=Cnot1 PE=1 SV=2	20.0842	26	46	26	1	2375	266.6	7.11	1.73844e+08	0.461	2.65	26
Q8CHG7	Rap guanine nucleotide exchange factor 2 OS=Mus musculus OX=10090 GN=Rapgef2 PE=1 SV=2	18.0481	15	21	14	1	1496	166.3	6.61	1.7289e+08	0.192	0	15
O54931	A-kinase anchor protein 2 OS=Mus musculus OX=10090 GN=Akap2 PE=1 SV=3	21.5006	12	19	12	1	893	98.5	5.21	1.72199e+08	0.509	2.34	12
F6SEU4	Ras/Rap GTPase-activating protein SynGAP OS=Mus musculus OX=10090 GN=Syngap1 PE=1 SV=2	24.3284	19	30	18	1	1340	148.1	8.98	1.72099e+08	0.403	5.94	19
P98086	Complement C1q subcomponent subunit A OS=Mus musculus OX=10090 GN=C1qa PE=1 SV=2	31.8367	5	9	5	1	245	26	9.11	1.71733e+08	0.668	5.69	5
Q8BKF1	DNA-directed RNA polymerase, mitochondrial OS=Mus musculus OX=10090 GN=Polrmt PE=1 SV=1	25.9321	15	25	15	1	1207	136.6	9.09	1.71236e+08	0.48	0	15
Q05909	Receptor-type tyrosine-protein phosphatase gamma OS=Mus musculus OX=10090 GN=Ptprg PE=1 SV=1	24.6186	25	29	25	1	1442	161.1	6.46	1.69959e+08	0.547	0	25
Q8C0D5	Elongation factor-like GTPase 1 OS=Mus musculus OX=10090 GN=Efl1 PE=1 SV=1	16.8589	12	16	11	1	1127	125.7	6.16	1.68568e+08	0.362	2.33	12
Q9EP53	Hamartin OS=Mus musculus OX=10090 GN=Tsc1 PE=1 SV=1	26.3566	15	24	15	1	1161	128.7	6.37	1.67997e+08	0.346	0	15
Q8JZS0	Protein lin-7 homolog A OS=Mus musculus OX=10090 GN=Lin7a PE=1 SV=2	28.7554	6	17	5	1	233	26	8.72	1.67995e+08	0.931	24.95	6
Q9ERD7	Tubulin beta-3 chain OS=Mus musculus OX=10090 GN=Tubb3 PE=1 SV=1	56.6667	24	116	8	1	450	50.4	4.93	1.67785e+08	29.2	229.96	24
Q6PB44	Tyrosine-protein phosphatase non-receptor type 23 OS=Mus musculus OX=10090 GN=Ptpn23 PE=1 SV=2	18.2624	14	19	14	1	1692	185.1	6.8	1.67686e+08	0.256	1.64	14
B1AWN6	Sodium channel protein type 2 subunit alpha OS=Mus musculus OX=10090 GN=Scn2a PE=1 SV=1	14.8056	19	24	14	1	2006	227.8	5.67	1.67558e+08	0.376	0	19
Q62418	Drebrin-like protein OS=Mus musculus OX=10090 GN=Dbnl PE=1 SV=2	22.9358	6	8	6	1	436	48.7	4.92	1.67556e+08	0.359	4.84	6
Q2TPA8	Hydroxysteroid dehydrogenase-like protein 2 OS=Mus musculus OX=10090 GN=Hsdl2 PE=1 SV=1	14.6939	6	15	6	1	490	54.2	6.74	1.67149e+08	0.389	13.74	6
P61979	Heterogeneous nuclear ribonucleoprotein K OS=Mus musculus OX=10090 GN=Hnrnpk PE=1 SV=1	44.9244	17	26	16	1	463	50.9	5.54	1.67097e+08	1.412	22.64	17
Q921M7	CYFIP-related Rac1 interactor B OS=Mus musculus OX=10090 GN=Cyrib PE=1 SV=1	23.4568	4	6	4	1	324	36.8	6.06	1.66693e+08	0.259	5.42	4
Q64012	RNA-binding protein Raly OS=Mus musculus OX=10090 GN=Raly PE=1 SV=3	34.2949	5	10	5	1	312	33.2	8.84	1.66634e+08	0.425	14.27	5
P70441	Na(+)/H(+) exchange regulatory cofactor NHE-RF1 OS=Mus musculus OX=10090 GN=Slc9a3r1 PE=1 SV=3	23.9437	5	6	4	1	355	38.6	5.9	1.66283e+08	0.233	2.09	5
Q9JKZ2	Sodium/myo-inositol cotransporter OS=Mus musculus OX=10090 GN=Slc5a3 PE=1 SV=2	19.0808	7	11	7	1	718	79.5	7.3	1.66059e+08	0.512	9.55	7
E9Q557	Desmoplakin OS=Mus musculus OX=10090 GN=Dsp PE=1 SV=1	25.7718	57	79	51	1	2883	332.7	6.8	1.65563e+08	0.437	14.14	57
Q9WU40	Inner nuclear membrane protein Man1 OS=Mus musculus OX=10090 GN=Lemd3 PE=1 SV=2	31.8132	17	27	17	1	921	100.2	7.55	1.65389e+08	0.618	22.41	17
P46978	Dolichyl-diphosphooligosaccharide--protein glycosyltransferase subunit STT3A OS=Mus musculus OX=10090 GN=Stt3a PE=1 SV=1	15.7447	7	13	6	1	705	80.5	8.1	1.64342e+08	0.359	2.02	7
Q9D6M3	Mitochondrial glutamate carrier 1 OS=Mus musculus OX=10090 GN=Slc25a22 PE=1 SV=1	33.1269	8	13	7	1	323	34.6	9.09	1.64219e+08	1.089	6.01	8
Q60625	Intercellular adhesion molecule 5 OS=Mus musculus OX=10090 GN=Icam5 PE=1 SV=2	23.8822	16	35	16	1	917	96.9	6.32	1.62321e+08	1.154	54.11	16
Q9JJR8	Transmembrane protein 9B OS=Mus musculus OX=10090 GN=Tmem9b PE=1 SV=1	31.1558	9	35	8	1	199	22.6	8.18	1.62267e+08	4.275	32.21	9
O88322	Nidogen-2 OS=Mus musculus OX=10090 GN=Nid2 PE=1 SV=2	21.8817	14	19	14	1	1403	153.8	5.38	1.61358e+08	0.396	3.85	14
P16054	Protein kinase C epsilon type OS=Mus musculus OX=10090 GN=Prkce PE=1 SV=1	27.6798	13	16	12	1	737	83.5	7.03	1.60756e+08	0.32	0	13
P17710	Hexokinase-1 OS=Mus musculus OX=10090 GN=Hk1 PE=1 SV=3	26.078	23	39	20	1	974	108.2	6.8	1.60565e+08	0.889	45.45	23
Q0GNC1	Inverted formin-2 OS=Mus musculus OX=10090 GN=Inf2 PE=1 SV=1	11.469	8	10	8	1	1273	138.5	5.21	1.60408e+08	0.094	0	8
O88569	Heterogeneous nuclear ribonucleoproteins A2/B1 OS=Mus musculus OX=10090 GN=Hnrnpa2b1 PE=1 SV=2	48.4419	15	33	14	1	353	37.4	8.95	1.6017e+08	2.775	32.9	15
Q8C167	Prolyl endopeptidase-like OS=Mus musculus OX=10090 GN=Prepl PE=1 SV=1	34.069	13	22	13	1	725	83.1	6.65	1.59272e+08	0.398	4.66	13
P08553	Neurofilament medium polypeptide OS=Mus musculus OX=10090 GN=Nefm PE=1 SV=4	67.217	57	111	53	1	848	95.9	4.77	1.58835e+08	4.12	151.12	57
P70206	Plexin-A1 OS=Mus musculus OX=10090 GN=Plxna1 PE=1 SV=1	24.34	32	46	28	1	1894	211	6.9	1.57803e+08	0.448	11.37	32
P33173	Kinesin-like protein KIF1A OS=Mus musculus OX=10090 GN=Kif1a PE=1 SV=2	22.1239	26	28	23	1	1695	191.6	6.2	1.56885e+08	0.35	0	26
P68368	Tubulin alpha-4A chain OS=Mus musculus OX=10090 GN=Tuba4a PE=1 SV=1	67.6339	29	349	5	1	448	49.9	5.06	1.56496e+08	91.106	709.5	29
Q9Z218	Dipeptidyl aminopeptidase-like protein 6 OS=Mus musculus OX=10090 GN=Dpp6 PE=1 SV=1	26.8657	14	27	13	1	804	91.2	6.68	1.56039e+08	0.476	22.3	14
Q68ED2	Metabotropic glutamate receptor 7 OS=Mus musculus OX=10090 GN=Grm7 PE=1 SV=1	20.1093	13	25	13	1	915	102.2	7.88	1.55588e+08	0.353	2.9	13
Q61292	Laminin subunit beta-2 OS=Mus musculus OX=10090 GN=Lamb2 PE=1 SV=2	21.0117	25	40	23	1	1799	196.5	6.67	1.54507e+08	0.568	17.66	25
P47955	60S acidic ribosomal protein P1 OS=Mus musculus OX=10090 GN=Rplp1 PE=1 SV=1	57.0175	5	11	5	1	114	11.5	4.32	1.54183e+08	13.678	12.05	5
Q925I1	ATPase family AAA domain-containing protein 3 OS=Mus musculus OX=10090 GN=Atad3 PE=1 SV=1	18.9509	8	30	8	1	591	66.7	9.29	1.5416e+08	0.448	2.42	8
Q61361	Brevican core protein OS=Mus musculus OX=10090 GN=Bcan PE=1 SV=2	29.6716	17	29	17	1	883	95.8	4.93	1.53935e+08	1.064	36.7	17
Q8BKG3	Inactive tyrosine-protein kinase 7 OS=Mus musculus OX=10090 GN=Ptk7 PE=1 SV=1	16.855	10	11	9	1	1062	117.5	6.84	1.53242e+08	0.168	5.82	10
P23242	Gap junction alpha-1 protein OS=Mus musculus OX=10090 GN=Gja1 PE=1 SV=2	41.8848	11	20	11	1	382	43	8.76	1.5285e+08	1.683	20.82	11
Q8BVE3	V-type proton ATPase subunit H OS=Mus musculus OX=10090 GN=Atp6v1h PE=1 SV=1	30.6418	12	18	12	1	483	55.8	6.61	1.52436e+08	0.482	7.94	12
Q80X71	Transmembrane protein 106B OS=Mus musculus OX=10090 GN=Tmem106b PE=1 SV=1	23.2727	3	4	3	1	275	31.2	6.68	1.5243e+08	0.292	3.72	3
O35682	Myeloid-associated differentiation marker OS=Mus musculus OX=10090 GN=Myadm PE=1 SV=2	13.75	2	4	2	1	320	35.3	8.31	1.521e+08	0.52	2.51	2
Q9CW03	Structural maintenance of chromosomes protein 3 OS=Mus musculus OX=10090 GN=Smc3 PE=1 SV=2	28.0197	26	33	26	1	1217	141.5	7.18	1.51938e+08	0.353	0	26
Q02257	Junction plakoglobin OS=Mus musculus OX=10090 GN=Jup PE=1 SV=3	25.1007	16	30	12	1	745	81.7	6.14	1.51279e+08	0.817	16.25	16
Q9Z0X4	cGMP-inhibited 3',5'-cyclic phosphodiesterase A OS=Mus musculus OX=10090 GN=Pde3a PE=1 SV=1	9.81595	5	6	5	1	1141	124.4	6.3	1.50877e+08	0.118	4.73	5
Q6P9Z1	SWI/SNF-related matrix-associated actin-dependent regulator of chromatin subfamily D member 3 OS=Mus musculus OX=10090 GN=Smarcd3 PE=1 SV=2	34.1615	9	12	9	1	483	55	9.35	1.50588e+08	0.354	0	9
P52825	Carnitine O-palmitoyltransferase 2, mitochondrial OS=Mus musculus OX=10090 GN=Cpt2 PE=1 SV=2	22.9483	12	22	11	1	658	73.9	8.37	1.50387e+08	0.501	0	12
Q61739	Integrin alpha-6 OS=Mus musculus OX=10090 GN=Itga6 PE=1 SV=3	16.4986	12	17	11	1	1091	122.1	7.03	1.50194e+08	0.338	9.05	12
P57780	Alpha-actinin-4 OS=Mus musculus OX=10090 GN=Actn4 PE=1 SV=1	28.8377	13	26	11	1	912	104.9	5.41	1.49624e+08	0.46	3.92	13
Q8BG58	Transmembrane prolyl 4-hydroxylase OS=Mus musculus OX=10090 GN=P4htm PE=1 SV=1	28.2306	10	11	10	1	503	57	6.09	1.49614e+08	0.562	2.08	10
Q9DB77	Cytochrome b-c1 complex subunit 2, mitochondrial OS=Mus musculus OX=10090 GN=Uqcrc2 PE=1 SV=1	30.0221	9	16	9	1	453	48.2	9.25	149089567	0.655	18.98	9
Q80U04	E3 ubiquitin-protein ligase Praja-2 OS=Mus musculus OX=10090 GN=Pja2 PE=1 SV=2	17.5389	8	11	8	1	707	77.9	4.44	1.48417e+08	0.565	13.79	8
Q80XA6	RalBP1-associated Eps domain-containing protein 2 OS=Mus musculus OX=10090 GN=Reps2 PE=1 SV=1	31.286	11	22	11	1	521	57.7	7.53	1.48254e+08	0.585	5.14	11
P27046	Alpha-mannosidase 2 OS=Mus musculus OX=10090 GN=Man2a1 PE=1 SV=2	30.7826	21	26	20	1	1150	131.5	8.03	1.47377e+08	0.567	3.32	21
Q99PU5	Long-chain-fatty-acid--CoA ligase ACSBG1 OS=Mus musculus OX=10090 GN=Acsbg1 PE=1 SV=1	15.3953	4	7	4	1	721	80.4	5.94	1.46856e+08	0.227	9.68	4
Q3UNH4	G protein-regulated inducer of neurite outgrowth 1 OS=Mus musculus OX=10090 GN=Gprin1 PE=1 SV=2	32.0815	19	28	19	1	932	95.4	7.93	1.46466e+08	0.428	3.53	19
Q9WVQ1	Membrane-associated guanylate kinase, WW and PDZ domain-containing protein 2 OS=Mus musculus OX=10090 GN=Magi2 PE=1 SV=2	16.3137	13	20	11	1	1275	140.8	6.19	1.45383e+08	0.255	9.2	13
Q9JKF6	Nectin-1 OS=Mus musculus OX=10090 GN=Nectin1 PE=1 SV=3	35.7282	12	20	12	1	515	57	6.35	1.45343e+08	1.062	10.85	12
P23819	Glutamate receptor 2 OS=Mus musculus OX=10090 GN=Gria2 PE=1 SV=3	28.9921	17	75	12	1	883	98.6	7.39	1.45188e+08	0.931	9.62	17
Q8VDM4	26S proteasome non-ATPase regulatory subunit 2 OS=Mus musculus OX=10090 GN=Psmd2 PE=1 SV=1	26.4317	12	15	12	1	908	100.1	5.17	1.4503e+08	0.468	2.07	12
P11499	Heat shock protein HSP 90-beta OS=Mus musculus OX=10090 GN=Hsp90ab1 PE=1 SV=3	52.4862	44	74	30	1	724	83.2	5.03	1.44908e+08	3.764	39.87	44
Q03517	Secretogranin-2 OS=Mus musculus OX=10090 GN=Scg2 PE=1 SV=1	33.3874	15	21	15	1	617	70.6	4.75	1.44558e+08	0.613	6.06	15
Q99PT1	Rho GDP-dissociation inhibitor 1 OS=Mus musculus OX=10090 GN=Arhgdia PE=1 SV=3	52.9412	7	9	7	1	204	23.4	5.2	1.43852e+08	1.581	5.67	7
Q99KI0	Aconitate hydratase, mitochondrial OS=Mus musculus OX=10090 GN=Aco2 PE=1 SV=1	42.9487	25	49	25	1	780	85.4	7.93	1.43457e+08	2.039	70.77	25
Q03137	Ephrin type-A receptor 4 OS=Mus musculus OX=10090 GN=Epha4 PE=1 SV=2	26.572	13	17	13	1	986	109.7	6.51	1.43039e+08	0.205	5.07	13
Q7TSJ2	Microtubule-associated protein 6 OS=Mus musculus OX=10090 GN=Map6 PE=1 SV=2	46.1369	32	89	32	1	906	96.4	9.5	1.42571e+08	2.257	139.63	32
P63038	60 kDa heat shock protein, mitochondrial OS=Mus musculus OX=10090 GN=Hspd1 PE=1 SV=1	53.4031	17	40	17	1	573	60.9	6.18	1.41856e+08	2.001	70.15	17
Q8BFR5	Elongation factor Tu, mitochondrial OS=Mus musculus OX=10090 GN=Tufm PE=1 SV=1	29.2035	10	14	10	1	452	49.5	7.56	1.40985e+08	0.567	7.94	10
Q9Z1X4	Interleukin enhancer-binding factor 3 OS=Mus musculus OX=10090 GN=Ilf3 PE=1 SV=2	45.4343	21	28	20	1	898	96	8.76	1.39678e+08	0.941	18.64	21
Q03391	Glutamate receptor ionotropic, NMDA 2D OS=Mus musculus OX=10090 GN=Grin2d PE=1 SV=3	18.972	14	24	14	1	1323	142.9	8.37	1.39218e+08	0.288	4.87	14
P50516	V-type proton ATPase catalytic subunit A OS=Mus musculus OX=10090 GN=Atp6v1a PE=1 SV=2	44.7326	23	58	23	1	617	68.3	5.58	1.39096e+08	2.574	48.14	23
Q8CHE4	PH domain leucine-rich repeat-containing protein phosphatase 1 OS=Mus musculus OX=10090 GN=Phlpp1 PE=1 SV=2	23.7107	15	17	15	1	1687	182.3	6.19	1.38249e+08	0.2	3.19	15
Q9ERT9	Protein phosphatase 1 regulatory subunit 1A OS=Mus musculus OX=10090 GN=Ppp1r1a PE=1 SV=1	40.3509	3	8	3	1	171	18.7	5.25	1.37135e+08	1.31	5.48	3
Q69ZS6	Synaptic vesicle glycoprotein 2C OS=Mus musculus OX=10090 GN=Sv2c PE=1 SV=2	11.1417	4	13	4	1	727	82.2	5.11	1.36539e+08	0.334	18.09	4
P01029	Complement C4-B OS=Mus musculus OX=10090 GN=C4b PE=1 SV=3	13.9816	17	31	17	1	1738	192.8	7.53	1.36509e+08	0.235	0	17
P28740	Kinesin-like protein KIF2A OS=Mus musculus OX=10090 GN=Kif2a PE=1 SV=2	32.3404	17	38	16	1	705	79.7	6.73	1.3615e+08	0.778	4.64	17
Q62420	Endophilin-A1 OS=Mus musculus OX=10090 GN=Sh3gl2 PE=1 SV=2	28.6932	10	12	8	1	352	39.9	5.39	1.36115e+08	0.45	8.64	10
Q8CJH3	Plexin-B1 OS=Mus musculus OX=10090 GN=Plxnb1 PE=1 SV=2	12.4587	13	19	12	1	2119	231.2	5.55	1.36028e+08	0.176	5.03	13
P70207	Plexin-A2 OS=Mus musculus OX=10090 GN=Plxna2 PE=1 SV=2	21.2777	20	22	16	1	1894	211.4	6.54	1.35935e+08	0.358	5.88	20
Q3UHK6	Teneurin-4 OS=Mus musculus OX=10090 GN=Tenm4 PE=1 SV=2	17.3223	28	38	25	1	2771	308.2	6.57	1.35934e+08	0.342	8.96	28
P63028	Translationally-controlled tumor protein OS=Mus musculus OX=10090 GN=Tpt1 PE=1 SV=1	51.7442	5	9	5	1	172	19.5	4.86	1.35622e+08	1.61	17.72	5
O55091	Protein IMPACT OS=Mus musculus OX=10090 GN=Impact PE=1 SV=2	44.0252	7	8	7	1	318	36.3	5.05	1.35224e+08	0.318	7.75	7
P35762	CD81 antigen OS=Mus musculus OX=10090 GN=Cd81 PE=1 SV=2	27.5424	3	4	3	1	236	25.8	5.83	1.34143e+08	0.995	14.12	3
Q8BMS1	Trifunctional enzyme subunit alpha, mitochondrial OS=Mus musculus OX=10090 GN=Hadha PE=1 SV=1	29.882	13	14	13	1	763	82.6	9.14	1.32475e+08	0.292	2.38	13
Q2MV57	Tectonic-2 OS=Mus musculus OX=10090 GN=Tctn2 PE=1 SV=2	6.14286	3	4	3	1	700	77.1	5.66	1.32408e+08	0.129	0	3
Q6ZPJ3	(E3-independent) E2 ubiquitin-conjugating enzyme UBE2O OS=Mus musculus OX=10090 GN=Ube2o PE=1 SV=3	17.0031	13	27	13	1	1288	140.7	5.06	1.31917e+08	0.295	24.65	13
Q99LD4	COP9 signalosome complex subunit 1 OS=Mus musculus OX=10090 GN=Gps1 PE=1 SV=1	14.4374	6	9	4	1	471	53.4	6.84	1.30983e+08	0.166	3.44	6
P05202	Aspartate aminotransferase, mitochondrial OS=Mus musculus OX=10090 GN=Got2 PE=1 SV=1	48.8372	18	29	17	1	430	47.4	9	1.29656e+08	1.762	57.41	18
P20357	Microtubule-associated protein 2 OS=Mus musculus OX=10090 GN=Map2 PE=1 SV=2	34.9562	46	68	45	1	1828	199	4.91	1.29613e+08	0.718	43.69	46
P47754	F-actin-capping protein subunit alpha-2 OS=Mus musculus OX=10090 GN=Capza2 PE=1 SV=3	28.3217	5	7	3	1	286	32.9	5.85	1.29206e+08	0.445	9.04	5
Q0V8T9	Contactin-associated protein like 5-1 OS=Mus musculus OX=10090 GN=Cntnap5a PE=1 SV=1	15.2607	14	24	14	1	1304	145.6	6.28	1.28215e+08	0.54	1.91	14
Q8BH32	Sushi domain-containing protein 4 OS=Mus musculus OX=10090 GN=Susd4 PE=2 SV=1	20.4082	5	6	5	1	490	53.8	4.91	127565057	0.369	4.3	5
Q9CT10	Ran-binding protein 3 OS=Mus musculus OX=10090 GN=Ranbp3 PE=1 SV=2	27.2912	9	15	9	1	491	52.5	5.12	1.27441e+08	0.719	15.11	9
Q9QUR8	Semaphorin-7A OS=Mus musculus OX=10090 GN=Sema7a PE=1 SV=1	22.8916	10	23	10	1	664	74.9	7.74	1.27291e+08	0.532	6.92	10
A2BH40	AT-rich interactive domain-containing protein 1A OS=Mus musculus OX=10090 GN=Arid1a PE=1 SV=1	25.1424	29	53	29	1	2283	241.9	6.68	1.27138e+08	1.027	12.43	29
Q9JJV2	Profilin-2 OS=Mus musculus OX=10090 GN=Pfn2 PE=1 SV=3	39.2857	6	8	5	1	140	15	6.99	1.24905e+08	2.981	5.87	6
Q9WV18	Gamma-aminobutyric acid type B receptor subunit 1 OS=Mus musculus OX=10090 GN=Gabbr1 PE=1 SV=1	21.3542	15	25	15	1	960	108.1	8.21	1.244e+08	0.524	6.42	15
P08113	Endoplasmin OS=Mus musculus OX=10090 GN=Hsp90b1 PE=1 SV=2	22.3192	13	30	13	1	802	92.4	4.82	1.23355e+08	0.861	19.93	13
P97793	ALK tyrosine kinase receptor OS=Mus musculus OX=10090 GN=Alk PE=1 SV=2	20.913	16	39	16	1	1621	174.8	6.93	1.23354e+08	0.398	2.47	16
Q62165	Dystroglycan OS=Mus musculus OX=10090 GN=Dag1 PE=1 SV=4	9.29451	7	18	7	1	893	96.8	8.44	1.21817e+08	0.366	9.45	7
P17751	Triosephosphate isomerase OS=Mus musculus OX=10090 GN=Tpi1 PE=1 SV=5	55.4217	13	29	13	1	249	26.7	7.3	1.21638e+08	3.16	56.8	13
Q9JJF0	Nucleosome assembly protein 1-like 5 OS=Mus musculus OX=10090 GN=Nap1l5 PE=1 SV=1	25.641	1	4	1	1	156	17	4.32	1.21524e+08	1.371	9.88	1
Q11011	Puromycin-sensitive aminopeptidase OS=Mus musculus OX=10090 GN=Npepps PE=1 SV=2	20.5435	12	13	12	1	920	103.3	5.9	1.21289e+08	0.286	1.91	12
Q9D387	Lysosome-associated membrane glycoprotein 5 OS=Mus musculus OX=10090 GN=Lamp5 PE=1 SV=2	28.2143	7	15	7	1	280	31.7	6.14	1.20715e+08	1.069	4.99	7
P55284	Cadherin-5 OS=Mus musculus OX=10090 GN=Cdh5 PE=1 SV=2	12.7551	7	9	7	1	784	87.8	5.3	1.20164e+08	0.298	1.91	7
P62806	Histone H4 OS=Mus musculus OX=10090 GN=H4c1 PE=1 SV=2	64.0777	7	18	7	1	103	11.4	11.36	1.19837e+08	5.31	36.51	7
Q6PAR5	GTPase-activating protein and VPS9 domain-containing protein 1 OS=Mus musculus OX=10090 GN=Gapvd1 PE=1 SV=2	17.0096	21	26	20	1	1458	162.3	5.19	1.19042e+08	0.577	0	21
P30275	Creatine kinase U-type, mitochondrial OS=Mus musculus OX=10090 GN=Ckmt1 PE=1 SV=1	50.7177	16	47	11	1	418	47	8.16	1.18234e+08	1.762	42.98	16
Q9QXL2	Kinesin-like protein KIF21A OS=Mus musculus OX=10090 GN=Kif21a PE=1 SV=2	11.6029	14	21	12	1	1672	186.4	6.27	1.17684e+08	0.189	11.26	14
Q3V3R4	Integrin alpha-1 OS=Mus musculus OX=10090 GN=Itga1 PE=1 SV=2	10.5174	7	12	7	1	1179	130.7	6.2	1.17657e+08	0.189	11.73	7
Q62108	Disks large homolog 4 OS=Mus musculus OX=10090 GN=Dlg4 PE=1 SV=1	32.3204	18	31	15	1	724	80.4	5.87	1.17324e+08	1.342	38.27	18
Q9QWL7	Keratin, type I cytoskeletal 17 OS=Mus musculus OX=10090 GN=Krt17 PE=1 SV=3	49.1917	24	44	9	1	433	48.1	5.06	117257868	2.665	56.46	24
Q9R1V6	Disintegrin and metalloproteinase domain-containing protein 22 OS=Mus musculus OX=10090 GN=Adam22 PE=1 SV=2	18.1416	13	21	13	1	904	99.7	7.83	1.16501e+08	0.607	9.31	13
Q8CAQ8	MICOS complex subunit Mic60 OS=Mus musculus OX=10090 GN=Immt PE=1 SV=1	37.3844	22	29	22	1	757	83.8	6.61	1.16261e+08	0.618	8.06	22
P62761	Visinin-like protein 1 OS=Mus musculus OX=10090 GN=Vsnl1 PE=1 SV=2	39.267	7	14	5	1	191	22.1	5.15	1.15739e+08	1.154	17.37	7
Q8R143	Pituitary tumor-transforming gene 1 protein-interacting protein OS=Mus musculus OX=10090 GN=Pttg1ip PE=1 SV=1	4.02299	1	2	1	1	174	20	8.63	1.15686e+08	0.155	3.84	1
Q9Z148	Histone-lysine N-methyltransferase EHMT2 OS=Mus musculus OX=10090 GN=Ehmt2 PE=1 SV=2	26.92	19	23	18	1	1263	138	5.83	1.15641e+08	0.395	0	19
P60879	Synaptosomal-associated protein 25 OS=Mus musculus OX=10090 GN=Snap25 PE=1 SV=1	66.5049	12	25	11	1	206	23.3	4.77	1.15612e+08	1.31	19.06	12
Q9D0K2	Succinyl-CoA:3-ketoacid coenzyme A transferase 1, mitochondrial OS=Mus musculus OX=10090 GN=Oxct1 PE=1 SV=1	20.1923	7	9	7	1	520	56	8.53	1.1532e+08	0.212	2.02	7
P48193	Protein 4.1 OS=Mus musculus OX=10090 GN=Epb41 PE=1 SV=2	32.8671	17	20	15	1	858	95.9	5.6	1.1522e+08	0.403	0	17
P62631	Elongation factor 1-alpha 2 OS=Mus musculus OX=10090 GN=Eef1a2 PE=1 SV=1	51.4039	16	47	11	1	463	50.4	9.03	1.14396e+08	2.06	56.35	16
Q5DTZ6	RING finger protein 150 OS=Mus musculus OX=10090 GN=Rnf150 PE=2 SV=2	14.6453	6	9	5	1	437	48	5.43	1.14324e+08	0.532	4.38	6
Q6P2L7	Protein GOLM2 OS=Mus musculus OX=10090 GN=Golm2 PE=1 SV=1	27.3563	10	16	9	1	435	49.4	5.45	1.12983e+08	0.624	17.34	10
Q6NZJ6	Eukaryotic translation initiation factor 4 gamma 1 OS=Mus musculus OX=10090 GN=Eif4g1 PE=1 SV=1	7.625	11	16	9	1	1600	176	5.4	1.1261e+08	0.216	0	11
Q8C079	Striatin-interacting protein 1 OS=Mus musculus OX=10090 GN=Strip1 PE=1 SV=2	34.6476	15	17	15	1	837	95.5	6.25	1.12411e+08	0.429	0	15
Q9D0M5	Dynein light chain 2, cytoplasmic OS=Mus musculus OX=10090 GN=Dynll2 PE=1 SV=1	55.0562	5	15	4	1	89	10.3	7.37	1.11918e+08	4.995	17.31	5
Q9EQF6	Dihydropyrimidinase-related protein 5 OS=Mus musculus OX=10090 GN=Dpysl5 PE=1 SV=1	30.6738	12	18	12	1	564	61.5	7.09	1.1144e+08	0.848	17.12	12
Q9CXW3	Calcyclin-binding protein OS=Mus musculus OX=10090 GN=Cacybp PE=1 SV=1	29.6943	4	5	4	1	229	26.5	7.87	1.10447e+08	0.259	3.54	4
Q99JX3	Golgi reassembly-stacking protein 2 OS=Mus musculus OX=10090 GN=Gorasp2 PE=1 SV=3	14.1907	4	6	4	1	451	47	4.79	1.10337e+08	0.54	5.01	4
Q05920	Pyruvate carboxylase, mitochondrial OS=Mus musculus OX=10090 GN=Pc PE=1 SV=1	29.7114	23	33	23	1	1178	129.6	6.71	1.10149e+08	0.635	6	23
P17182	Alpha-enolase OS=Mus musculus OX=10090 GN=Eno1 PE=1 SV=3	64.0553	26	68	19	1	434	47.1	6.8	1.1008e+08	5.615	93.33	26
P26350	Prothymosin alpha OS=Mus musculus OX=10090 GN=Ptma PE=1 SV=2	22.5225	3	9	3	1	111	12.2	3.79	1.10017e+08	16.783	24	3
Q8K406	Leucine-rich repeat LGI family member 3 OS=Mus musculus OX=10090 GN=Lgi3 PE=1 SV=1	13.6861	4	6	4	1	548	61.8	8.16	1.09987e+08	0.283	0	4
P35505	Fumarylacetoacetase OS=Mus musculus OX=10090 GN=Fah PE=1 SV=2	24.3437	6	35	6	1	419	46.1	7.18	1.09878e+08	1.31	3.61	6
Q80X19	Collagen alpha-1(XIV) chain OS=Mus musculus OX=10090 GN=Col14a1 PE=1 SV=2	27.5459	23	27	23	1	1797	192.9	5.1	1.09705e+08	0.458	4.22	23
Q06890	Clusterin OS=Mus musculus OX=10090 GN=Clu PE=1 SV=1	35.7143	13	27	13	1	448	51.6	5.67	1.09597e+08	1.254	28.89	13
P40142	Transketolase OS=Mus musculus OX=10090 GN=Tkt PE=1 SV=1	42.0546	12	24	12	1	623	67.6	7.5	1.09223e+08	0.758	36.01	12
Q8K297	Procollagen galactosyltransferase 1 OS=Mus musculus OX=10090 GN=Colgalt1 PE=1 SV=2	38.2496	14	16	14	1	617	71	7.28	1.08385e+08	0.695	0	14
Q02248	Catenin beta-1 OS=Mus musculus OX=10090 GN=Ctnnb1 PE=1 SV=1	32.1383	14	22	12	1	781	85.4	5.86	1.08271e+08	0.532	2.5	14
Q6NVF9	Cleavage and polyadenylation specificity factor subunit 6 OS=Mus musculus OX=10090 GN=Cpsf6 PE=1 SV=1	16.8784	9	21	9	1	551	59.1	7.15	1.08171e+08	1.089	2.21	9
Q8CDN6	Thioredoxin-like protein 1 OS=Mus musculus OX=10090 GN=Txnl1 PE=1 SV=3	37.3702	6	8	6	1	289	32.2	4.96	1.08053e+08	0.551	3.37	6
Q9CRD4	Dysbindin domain-containing protein 2 OS=Mus musculus OX=10090 GN=Dbndd2 PE=1 SV=1	10.1266	2	3	1	1	158	17.2	4.22	107528538	0.468	5.22	2
Q3UU96	Serine/threonine-protein kinase MRCK alpha OS=Mus musculus OX=10090 GN=Cdc42bpa PE=1 SV=2	28.0396	29	42	28	1	1719	195.4	6.51	1.07175e+08	0.532	5.51	29
Q8BG05	Heterogeneous nuclear ribonucleoprotein A3 OS=Mus musculus OX=10090 GN=Hnrnpa3 PE=1 SV=1	46.9657	15	29	13	1	379	39.6	9.01	1.06882e+08	2.562	23.81	15
Q8VEK0	Cell cycle control protein 50A OS=Mus musculus OX=10090 GN=Tmem30a PE=1 SV=1	34.3407	6	11	6	1	364	41	8.37	1.06524e+08	0.931	12.26	6
P83741	Serine/threonine-protein kinase WNK1 OS=Mus musculus OX=10090 GN=Wnk1 PE=1 SV=2	11.4009	19	25	18	1	2377	250.8	6.43	1.06196e+08	0.438	2.46	19
Q9D6U8	Protein FAM162A OS=Mus musculus OX=10090 GN=Fam162a PE=1 SV=1	16.129	2	3	2	1	155	17.7	9.88	1.06153e+08	0.194	1.77	2
P70296	Phosphatidylethanolamine-binding protein 1 OS=Mus musculus OX=10090 GN=Pebp1 PE=1 SV=3	68.984	7	13	7	1	187	20.8	5.4	1.05471e+08	3.329	20.88	7
Q99N28	Cell adhesion molecule 3 OS=Mus musculus OX=10090 GN=Cadm3 PE=1 SV=1	31.0606	9	15	9	1	396	42.9	5.8	1.05206e+08	1.565	13.61	9
Q9QZ26	Potassium voltage-gated channel subfamily E regulatory beta subunit 5 OS=Mus musculus OX=10090 GN=Kcne5 PE=2 SV=1	27.972	2	4	2	1	143	15	5.41	1.05149e+08	0.931	5.26	2
O08599	Syntaxin-binding protein 1 OS=Mus musculus OX=10090 GN=Stxbp1 PE=1 SV=2	46.633	23	43	21	1	594	67.5	6.96	1.05099e+08	1.904	45.18	23
P20108	Thioredoxin-dependent peroxide reductase, mitochondrial OS=Mus musculus OX=10090 GN=Prdx3 PE=1 SV=1	38.1323	5	10	5	1	257	28.1	7.58	1.04532e+08	0.668	1.67	5
Q9QZC2	Plexin-C1 OS=Mus musculus OX=10090 GN=Plxnc1 PE=1 SV=1	14.803	15	17	15	1	1574	176.4	7.75	1.04367e+08	0.174	3.34	15
Q9EPN1	Neurobeachin OS=Mus musculus OX=10090 GN=Nbea PE=1 SV=1	19.1757	30	35	29	1	2936	326.5	6.2	1.04287e+08	0.208	0	30
P53566	CCAAT/enhancer-binding protein alpha OS=Mus musculus OX=10090 GN=Cebpa PE=1 SV=2	19.4986	2	8	2	1	359	37.4	7.66	1.0412e+08	0.274	0	2
Q9QWI6	SRC kinase signaling inhibitor 1 OS=Mus musculus OX=10090 GN=Srcin1 PE=1 SV=2	22	20	37	20	1	1250	134.8	9.32	1.03777e+08	0.447	24.41	20
Q921F4	Heterogeneous nuclear ribonucleoprotein L-like OS=Mus musculus OX=10090 GN=Hnrnpll PE=1 SV=3	16.4129	7	7	7	1	591	64.1	5.85	1.03497e+08	0.343	1.72	7
P28652	Calcium/calmodulin-dependent protein kinase type II subunit beta OS=Mus musculus OX=10090 GN=Camk2b PE=1 SV=2	38.1919	17	31	10	1	542	60.4	7.28	1.03334e+08	1.154	37.61	17
P63168	Dynein light chain 1, cytoplasmic OS=Mus musculus OX=10090 GN=Dynll1 PE=1 SV=1	51.6854	5	12	4	1	89	10.4	7.4	1.03055e+08	4.995	18.73	5
P63044	Vesicle-associated membrane protein 2 OS=Mus musculus OX=10090 GN=Vamp2 PE=1 SV=2	80.1724	6	15	4	1	116	12.7	8.13	1.02943e+08	9	24.48	6
P34022	Ran-specific GTPase-activating protein OS=Mus musculus OX=10090 GN=Ranbp1 PE=1 SV=2	49.7537	4	4	4	1	203	23.6	5.22	101940092	0.468	3.87	4
Q8CHH9	Septin-8 OS=Mus musculus OX=10090 GN=Septin8 PE=1 SV=4	40.7925	12	32	10	1	429	49.8	6	1.01864e+08	0.748	2.53	12
Q3UVX5	Metabotropic glutamate receptor 5 OS=Mus musculus OX=10090 GN=Grm5 PE=1 SV=2	20.6151	14	22	13	1	1203	131.8	7.84	1.0033e+08	0.379	13.28	14
O88307	Sortilin-related receptor OS=Mus musculus OX=10090 GN=Sorl1 PE=1 SV=3	31.1964	43	56	43	1	2215	246.9	5.54	1.00021e+08	0.792	1.75	43
O70589	Peripheral plasma membrane protein CASK OS=Mus musculus OX=10090 GN=Cask PE=1 SV=2	25.378	15	17	15	1	926	105	6.43	9.99309e+07	0.429	0	15
P06745	Glucose-6-phosphate isomerase OS=Mus musculus OX=10090 GN=Gpi PE=1 SV=4	32.4373	16	25	16	1	558	62.7	8.13	9.90695e+07	1.085	38.69	16
Q8VE97	Serine/arginine-rich splicing factor 4 OS=Mus musculus OX=10090 GN=Srsf4 PE=2 SV=1	18.8139	12	19	8	1	489	55.9	11.4	9.88842e+07	0.52	3.78	12
O35681	Synaptotagmin-3 OS=Mus musculus OX=10090 GN=Syt3 PE=1 SV=2	11.0733	2	3	2	1	587	63.2	6.65	9.83267e+07	0.07	2.71	2
Q8BR86	Kin of IRRE-like protein 3 OS=Mus musculus OX=10090 GN=Kirrel3 PE=1 SV=1	16.1954	6	7	6	1	778	85.4	6.93	9.81359e+07	0.175	0	6
P10852	4F2 cell-surface antigen heavy chain OS=Mus musculus OX=10090 GN=Slc3a2 PE=1 SV=1	35.7414	14	19	13	1	526	58.3	5.91	9.79868e+07	1.031	15.82	14
A2A690	Protein TANC2 OS=Mus musculus OX=10090 GN=Tanc2 PE=1 SV=1	16.8506	22	25	22	1	1994	220.1	7.97	9.77037e+07	0.277	9.01	22
O55201	Transcription elongation factor SPT5 OS=Mus musculus OX=10090 GN=Supt5h PE=1 SV=1	26.8022	18	37	17	1	1082	120.6	5.05	9.66683e+07	0.899	5.44	18
O70318	Band 4.1-like protein 2 OS=Mus musculus OX=10090 GN=Epb41l2 PE=1 SV=2	32.4899	14	17	13	1	988	109.9	5.43	9.66018e+07	0.362	0	14
Q3UHK1	Proton myo-inositol cotransporter OS=Mus musculus OX=10090 GN=Slc2a13 PE=1 SV=2	25.2747	9	14	9	1	637	69	6.86	9.60004e+07	0.951	4.55	9
Q7TN75	Retrotransposon-derived protein PEG10 OS=Mus musculus OX=10090 GN=Peg10 PE=1 SV=2	17.4322	9	17	9	1	958	109.8	6.38	9.57934e+07	0.693	4.29	9
Q8CI52	Protein Aster-C OS=Mus musculus OX=10090 GN=Gramd1c PE=2 SV=2	18.429	9	14	9	1	662	76	7.56	9.5778e+07	0.366	0	9
O35226	26S proteasome non-ATPase regulatory subunit 4 OS=Mus musculus OX=10090 GN=Psmd4 PE=1 SV=1	8.51064	3	5	3	1	376	40.7	4.79	9.57405e+07	0.468	3.63	3
P22723	Gamma-aminobutyric acid receptor subunit gamma-2 OS=Mus musculus OX=10090 GN=Gabrg2 PE=1 SV=3	25.9494	9	11	9	1	474	55.1	8.66	9.55803e+07	0.52	4.25	9
Q3U0K8	Prolyl 3-hydroxylase OGFOD1 OS=Mus musculus OX=10090 GN=Ogfod1 PE=1 SV=1	19.8165	7	14	7	1	545	62.7	4.91	9.5447e+07	0.567	6.11	7
P43406	Integrin alpha-V OS=Mus musculus OX=10090 GN=Itgav PE=1 SV=2	20.0192	15	30	15	1	1044	115.3	5.63	9.52552e+07	0.528	12.64	15
Q8JZQ2	AFG3-like protein 2 OS=Mus musculus OX=10090 GN=Afg3l2 PE=1 SV=1	25.4364	13	22	12	1	802	89.5	8.6	9.48245e+07	0.362	5.3	13
Q8BSY0	Aspartyl/asparaginyl beta-hydroxylase OS=Mus musculus OX=10090 GN=Asph PE=1 SV=1	14.5749	9	14	9	1	741	83	5.08	9.48036e+07	0.435	13.39	9
Q6GQW0	Ankyrin repeat and BTB/POZ domain-containing protein BTBD11 OS=Mus musculus OX=10090 GN=Btbd11 PE=2 SV=2	22.1821	8	13	8	1	1109	121.5	6.81	9.47598e+07	0.255	0	8
O70401	Tetraspanin-6 OS=Mus musculus OX=10090 GN=Tspan6 PE=1 SV=1	16.7347	2	3	2	1	245	27.3	7.74	9.44615e+07	0.122	4.31	2
O70362	Phosphatidylinositol-glycan-specific phospholipase D OS=Mus musculus OX=10090 GN=Gpld1 PE=1 SV=1	17.4432	10	18	10	1	837	93.2	7.12	9.41401e+07	0.573	7.16	10
P09411	Phosphoglycerate kinase 1 OS=Mus musculus OX=10090 GN=Pgk1 PE=1 SV=4	58.9928	21	43	14	1	417	44.5	7.9	9.35514e+07	2.548	63.47	21
P50396	Rab GDP dissociation inhibitor alpha OS=Mus musculus OX=10090 GN=Gdi1 PE=1 SV=3	47.8747	16	27	12	1	447	50.5	5.08	9.35156e+07	2.282	22.53	16
P16388	Potassium voltage-gated channel subfamily A member 1 OS=Mus musculus OX=10090 GN=Kcna1 PE=1 SV=1	27.8788	7	14	6	1	495	56.4	5.14	9.29344e+07	0.468	0	7
O54991	Contactin-associated protein 1 OS=Mus musculus OX=10090 GN=Cntnap1 PE=1 SV=2	26.1372	24	50	24	1	1385	156.2	7.06	9.29279e+07	0.803	28.79	24
F7BWT7	Tetraspanin-15 OS=Mus musculus OX=10090 GN=Tspan15 PE=1 SV=2	30.6122	7	13	7	1	294	33	5.97	9.28262e+07	1.448	4.43	7
Q91ZW3	SWI/SNF-related matrix-associated actin-dependent regulator of chromatin subfamily A member 5 OS=Mus musculus OX=10090 GN=Smarca5 PE=1 SV=1	14.9382	13	18	12	1	1051	121.6	8.15	9.24563e+07	0.214	0	13
P35487	Pyruvate dehydrogenase E1 component subunit alpha, testis-specific form, mitochondrial OS=Mus musculus OX=10090 GN=Pdha2 PE=1 SV=1	42.711	8	11	8	1	391	43.4	8.5	9.2358e+07	0.812	2.69	8
P28798	Progranulin OS=Mus musculus OX=10090 GN=Grn PE=1 SV=2	31.2394	9	11	9	1	589	63.4	6.8	9.20326e+07	0.63	0	9
Q9CPY7	Cytosol aminopeptidase OS=Mus musculus OX=10090 GN=Lap3 PE=1 SV=3	21.58	7	9	7	1	519	56.1	7.72	9.19139e+07	0.413	1.76	7
P26638	Serine--tRNA ligase, cytoplasmic OS=Mus musculus OX=10090 GN=Sars1 PE=1 SV=3	26.5625	8	14	8	1	512	58.4	6.3	9.17916e+07	0.299	3.98	8
Q922U2	Keratin, type II cytoskeletal 5 OS=Mus musculus OX=10090 GN=Krt5 PE=1 SV=1	51.8966	39	97	20	1	580	61.7	7.75	9.15842e+07	14.348	149.98	39
O88874	Cyclin-K OS=Mus musculus OX=10090 GN=Ccnk PE=1 SV=3	5.59567	2	3	2	1	554	61.3	8.41	9.12033e+07	0.186	2.2	2
O35098	Dihydropyrimidinase-related protein 4 OS=Mus musculus OX=10090 GN=Dpysl4 PE=1 SV=1	22.028	5	8	5	1	572	61.9	6.98	9.09263e+07	0.11	6.27	5
O89001	Carboxypeptidase D OS=Mus musculus OX=10090 GN=Cpd PE=1 SV=2	18.9542	15	30	14	1	1377	152.3	6.18	9.08169e+07	0.355	4.43	15
P56959	RNA-binding protein FUS OS=Mus musculus OX=10090 GN=Fus PE=1 SV=1	25.8687	11	25	11	1	518	52.6	9.36	9.05679e+07	1.738	19.81	11
Q8BG73	SH3 domain-binding glutamic acid-rich-like protein 2 OS=Mus musculus OX=10090 GN=Sh3bgrl2 PE=1 SV=1	51.4019	3	3	3	1	107	12.2	5.55	90471548	0.995	2.64	3
P19137	Laminin subunit alpha-1 OS=Mus musculus OX=10090 GN=Lama1 PE=1 SV=2	16.6721	35	52	34	1	3083	337.9	6.71	9.0209e+07	0.285	15.07	35
Q9ER58	Testican-2 OS=Mus musculus OX=10090 GN=Spock2 PE=1 SV=1	40.6619	10	17	10	1	423	46.8	4.87	8.99889e+07	0.911	7.46	10
Q02858	Angiopoietin-1 receptor OS=Mus musculus OX=10090 GN=Tek PE=1 SV=2	20.4991	13	18	13	1	1122	125.6	6.74	8.98688e+07	0.349	1.99	13
A2A863	Integrin beta-4 OS=Mus musculus OX=10090 GN=Itgb4 PE=1 SV=1	20.242	24	27	24	1	1818	201.5	5.88	8.96155e+07	0.337	0	24
P17183	Gamma-enolase OS=Mus musculus OX=10090 GN=Eno2 PE=1 SV=2	50.2304	18	51	12	1	434	47.3	5.11	8.93567e+07	3.125	47.53	18
Q4V9Z5	Seizure 6-like protein 2 OS=Mus musculus OX=10090 GN=Sez6l2 PE=1 SV=1	19.011	10	17	10	1	910	97.4	4.87	8.8191e+07	0.753	4.05	10
A2APX8	Sodium channel protein type 1 subunit alpha OS=Mus musculus OX=10090 GN=Scn1a PE=1 SV=1	11.0503	19	26	13	1	2009	228.7	5.87	8.81771e+07	0.323	22.78	19
Q9WU60	Attractin OS=Mus musculus OX=10090 GN=Atrn PE=1 SV=3	22.8992	23	38	23	1	1428	158	7.27	8.80535e+07	0.79	15.23	23
P70404	Isocitrate dehydrogenase [NAD] subunit gamma 1, mitochondrial OS=Mus musculus OX=10090 GN=Idh3g PE=1 SV=1	26.4631	5	7	5	1	393	42.8	9.01	8.78487e+07	0.374	8.79	5
Q8K4Z5	Splicing factor 3A subunit 1 OS=Mus musculus OX=10090 GN=Sf3a1 PE=1 SV=1	17.5727	11	19	10	1	791	88.5	5.22	8.76353e+07	0.613	2.09	11
Q80Z24	Neuronal growth regulator 1 OS=Mus musculus OX=10090 GN=Negr1 PE=1 SV=1	49.1379	8	9	8	1	348	37.9	6.52	8.73362e+07	0.995	7.86	8
Q3U214	Microtubule-associated serine/threonine-protein kinase 3 OS=Mus musculus OX=10090 GN=Mast3 PE=1 SV=3	14.383	8	12	8	1	1321	144.1	8.44	8.59856e+07	0.204	0	8
A2ALS5	Rap1 GTPase-activating protein 1 OS=Mus musculus OX=10090 GN=Rap1gap PE=1 SV=2	24.4344	12	17	12	1	663	73.4	5.87	8.5923e+07	0.52	4.45	12
Q61885	Myelin-oligodendrocyte glycoprotein OS=Mus musculus OX=10090 GN=Mog PE=1 SV=1	60.5691	9	15	8	1	246	28.3	7.96	8.56494e+07	2.162	6.8	9
Q00PI9	Heterogeneous nuclear ribonucleoprotein U-like protein 2 OS=Mus musculus OX=10090 GN=Hnrnpul2 PE=1 SV=2	28.8591	17	23	17	1	745	84.9	4.89	8.55028e+07	0.796	4.13	17
Q9CQD1	Ras-related protein Rab-5A OS=Mus musculus OX=10090 GN=Rab5a PE=1 SV=1	20.4651	2	3	2	1	215	23.6	8.15	85375140	0.292	9.48	2
P61982	14-3-3 protein gamma OS=Mus musculus OX=10090 GN=Ywhag PE=1 SV=2	71.6599	19	48	10	1	247	28.3	4.89	8.49355e+07	10.053	44.26	19
Q8JZZ7	Adhesion G protein-coupled receptor L2 OS=Mus musculus OX=10090 GN=Adgrl2 PE=1 SV=3	20.8473	21	31	20	1	1487	166.5	6.71	8.44425e+07	0.497	2.27	21
Q9WUA3	ATP-dependent 6-phosphofructokinase, platelet type OS=Mus musculus OX=10090 GN=Pfkp PE=1 SV=1	26.4031	16	27	14	1	784	85.4	7.11	8.41849e+07	0.691	13.2	16
Q6R891	Neurabin-2 OS=Mus musculus OX=10090 GN=Ppp1r9b PE=1 SV=1	17.7479	11	21	11	1	817	89.5	4.92	8.39848e+07	0.572	2.21	11
P97772	Metabotropic glutamate receptor 1 OS=Mus musculus OX=10090 GN=Grm1 PE=1 SV=2	23.2694	16	19	14	1	1199	133.1	6.86	8.36788e+07	0.357	3.04	16
Q3U962	Collagen alpha-2(V) chain OS=Mus musculus OX=10090 GN=Col5a2 PE=1 SV=1	25.5177	21	33	20	1	1497	144.9	6.7	8.36774e+07	0.577	1.73	21
P28658	Ataxin-10 OS=Mus musculus OX=10090 GN=Atxn10 PE=1 SV=2	17.4737	4	6	4	1	475	53.7	5.25	8.34311e+07	0.252	0	4
Q62376	U1 small nuclear ribonucleoprotein 70 kDa OS=Mus musculus OX=10090 GN=Snrnp70 PE=1 SV=2	38.3929	12	19	10	1	448	52	9.94	8.34212e+07	1.102	5.07	12
P02802	Metallothionein-1 OS=Mus musculus OX=10090 GN=Mt1 PE=1 SV=1	91.8033	6	14	6	1	61	6	7.96	8.32743e+07	20.544	21	6
O35188	Fractalkine OS=Mus musculus OX=10090 GN=Cx3cl1 PE=1 SV=3	23.7975	6	11	6	1	395	42.1	5.54	8.28182e+07	0.874	2.36	6
E9Q5C9	Nucleolar and coiled-body phosphoprotein 1 OS=Mus musculus OX=10090 GN=Nolc1 PE=1 SV=1	35.755	15	19	15	1	702	73.7	9.36	8.2634e+07	0.389	14.48	15
Q8BXA0	Leucine-rich repeat and fibronectin type-III domain-containing protein 5 OS=Mus musculus OX=10090 GN=Lrfn5 PE=1 SV=1	17.6634	7	8	7	1	719	79.3	7.24	8.25623e+07	0.315	3.06	7
Q9JKC6	Cell cycle exit and neuronal differentiation protein 1 OS=Mus musculus OX=10090 GN=Cend1 PE=1 SV=1	47.651	10	27	10	1	149	15	8.97	8.23815e+07	22.101	23.53	10
P62814	V-type proton ATPase subunit B, brain isoform OS=Mus musculus OX=10090 GN=Atp6v1b2 PE=1 SV=1	29.5499	9	15	9	1	511	56.5	5.81	8.21619e+07	0.438	20.76	9
Q60864	Stress-induced-phosphoprotein 1 OS=Mus musculus OX=10090 GN=Stip1 PE=1 SV=1	27.9926	12	17	12	1	543	62.5	6.8	8.20087e+07	0.536	3.25	12
P97291	Cadherin-8 OS=Mus musculus OX=10090 GN=Cdh8 PE=1 SV=2	29.7872	12	20	11	1	799	88.2	4.74	8.19642e+07	0.688	6.1	12
Q9WV60	Glycogen synthase kinase-3 beta OS=Mus musculus OX=10090 GN=Gsk3b PE=1 SV=2	25.4762	7	17	6	1	420	46.7	8.78	8.19463e+07	0.748	9.95	7
P97379	Ras GTPase-activating protein-binding protein 2 OS=Mus musculus OX=10090 GN=G3bp2 PE=1 SV=2	17.6349	8	12	8	1	482	54.1	5.62	8.16808e+07	0.604	5.05	8
Q8BMK4	Cytoskeleton-associated protein 4 OS=Mus musculus OX=10090 GN=Ckap4 PE=1 SV=2	27.1304	13	29	12	1	575	63.7	5.64	8.11395e+07	0.905	31.25	13
Q8JZM4	Delta and Notch-like epidermal growth factor-related receptor OS=Mus musculus OX=10090 GN=Dner PE=1 SV=1	16.9607	6	9	6	1	737	78.7	5.1	8.10944e+07	0.359	2.63	6
P55144	Tyrosine-protein kinase receptor TYRO3 OS=Mus musculus OX=10090 GN=Tyro3 PE=1 SV=2	30.3409	14	19	14	1	880	96.1	5.92	8.04629e+07	0.413	0	14
P38647	Stress-70 protein, mitochondrial OS=Mus musculus OX=10090 GN=Hspa9 PE=1 SV=3	26.8041	16	22	15	1	679	73.4	6.07	8.03556e+07	0.696	17.77	16
P63242	Eukaryotic translation initiation factor 5A-1 OS=Mus musculus OX=10090 GN=Eif5a PE=1 SV=2	40.2597	5	10	1	1	154	16.8	5.24	80159536	2.455	16.45	5
Q80XG9	Leucine-rich repeat transmembrane neuronal protein 4 OS=Mus musculus OX=10090 GN=Lrrtm4 PE=1 SV=2	18.9831	6	7	6	1	590	67.1	9	7.98369e+07	0.324	2.08	6
Q8C1B7	Septin-11 OS=Mus musculus OX=10090 GN=Septin11 PE=1 SV=4	28.5383	10	19	7	1	431	49.7	6.68	7.9573e+07	0.896	13.65	10
Q62203	Splicing factor 3A subunit 2 OS=Mus musculus OX=10090 GN=Sf3a2 PE=1 SV=2	24.6316	8	11	8	1	475	49.9	9.54	7.92148e+07	1.976	3.19	8
Q9WVH9	Fibulin-5 OS=Mus musculus OX=10090 GN=Fbln5 PE=1 SV=1	15.4018	4	8	4	1	448	50.2	4.7	7.91388e+07	0.65	13.52	4
Q923L3	CUB and sushi domain-containing protein 1 OS=Mus musculus OX=10090 GN=Csmd1 PE=1 SV=2	11.2795	22	29	22	1	3564	387.6	6.1	7.91095e+07	0.172	0	22
P61264	Syntaxin-1B OS=Mus musculus OX=10090 GN=Stx1b PE=1 SV=1	63.8889	20	34	14	1	288	33.2	5.38	7.83439e+07	5.813	39.95	20
P07759	Serine protease inhibitor A3K OS=Mus musculus OX=10090 GN=Serpina3k PE=1 SV=2	16.2679	4	5	2	1	418	46.9	5.16	7.82523e+07	0.096	4.31	4
P63005	Platelet-activating factor acetylhydrolase IB subunit beta OS=Mus musculus OX=10090 GN=Pafah1b1 PE=1 SV=2	58.0488	11	18	11	1	410	46.6	7.37	7.81303e+07	0.719	3.5	11
P54071	Isocitrate dehydrogenase [NADP], mitochondrial OS=Mus musculus OX=10090 GN=Idh2 PE=1 SV=3	27.2124	9	15	8	1	452	50.9	8.69	7.79437e+07	0.602	1.92	9
P57716	Nicastrin OS=Mus musculus OX=10090 GN=Ncstn PE=1 SV=3	22.0339	12	16	12	1	708	78.4	6.09	7.77482e+07	0.54	0	12
P10649	Glutathione S-transferase Mu 1 OS=Mus musculus OX=10090 GN=Gstm1 PE=1 SV=2	44.9541	8	11	7	1	218	26	7.94	7.73657e+07	1.228	3.42	8
Q61425	Hydroxyacyl-coenzyme A dehydrogenase, mitochondrial OS=Mus musculus OX=10090 GN=Hadh PE=1 SV=2	46.4968	7	11	6	1	314	34.4	8.65	7.67888e+07	0.445	7.34	7
O35382	Exocyst complex component 4 OS=Mus musculus OX=10090 GN=Exoc4 PE=1 SV=2	24	15	24	15	1	975	110.5	6.49	7.67862e+07	0.475	0	15
O08532	Voltage-dependent calcium channel subunit alpha-2/delta-1 OS=Mus musculus OX=10090 GN=Cacna2d1 PE=1 SV=1	20.4896	14	20	14	1	1103	124.6	5.3	7.67783e+07	0.349	14.94	14
Q7TSS2	Ubiquitin-conjugating enzyme E2 Q1 OS=Mus musculus OX=10090 GN=Ube2q1 PE=1 SV=2	18.0095	4	6	4	1	422	46.1	5.1	7.66616e+07	0.304	17.17	4
Q8BTM8	Filamin-A OS=Mus musculus OX=10090 GN=Flna PE=1 SV=5	24.2539	34	51	30	1	2647	281	6.04	7.65687e+07	0.413	18.56	34
O35215	D-dopachrome decarboxylase OS=Mus musculus OX=10090 GN=Ddt PE=1 SV=3	36.4407	2	3	2	1	118	13.1	6.54	7.65117e+07	0.585	2.68	2
Q7TQH0	Ataxin-2-like protein OS=Mus musculus OX=10090 GN=Atxn2l PE=1 SV=1	9.05624	4	11	4	1	1049	110.6	8.85	7.59695e+07	0.274	0	4
P70429	Ena/VASP-like protein OS=Mus musculus OX=10090 GN=Evl PE=1 SV=2	33.3333	10	13	10	1	414	44.3	8.85	7.5505e+07	0.887	0	10
Q924W6	Tripartite motif-containing protein 66 OS=Mus musculus OX=10090 GN=Trim66 PE=1 SV=3	26.0064	20	27	20	1	1242	136.7	6.93	7.53923e+07	0.749	0	20
P27546	Microtubule-associated protein 4 OS=Mus musculus OX=10090 GN=Map4 PE=1 SV=3	28.5333	19	28	19	1	1125	117.4	4.98	7.53867e+07	0.645	26.31	19
P21956	Lactadherin OS=Mus musculus OX=10090 GN=Mfge8 PE=1 SV=3	22.0302	6	9	6	1	463	51.2	6.52	7.51339e+07	0.374	7.46	6
P55066	Neurocan core protein OS=Mus musculus OX=10090 GN=Ncan PE=1 SV=1	11.5142	11	23	11	1	1268	137.1	5.72	7.50569e+07	0.334	5.52	11
Q8CAY6	Acetyl-CoA acetyltransferase, cytosolic OS=Mus musculus OX=10090 GN=Acat2 PE=1 SV=2	41.3098	7	9	7	1	397	41.3	7.5	7.48523e+07	0.487	0	7
Q6P4S6	Serine/threonine-protein kinase SIK3 OS=Mus musculus OX=10090 GN=Sik3 PE=1 SV=3	14.1114	11	17	11	1	1311	145.7	6.92	7.47817e+07	0.313	7.88	11
Q8BX57	PX domain-containing protein kinase-like protein OS=Mus musculus OX=10090 GN=Pxk PE=1 SV=2	15.1203	5	14	5	1	582	65.2	9.38	7.44208e+07	0.233	4.69	5
P30416	Peptidyl-prolyl cis-trans isomerase FKBP4 OS=Mus musculus OX=10090 GN=Fkbp4 PE=1 SV=5	37.9913	8	17	8	1	458	51.5	5.72	7.40303e+07	0.604	10.25	8
P11087	Collagen alpha-1(I) chain OS=Mus musculus OX=10090 GN=Col1a1 PE=1 SV=4	30.4886	27	40	27	1	1453	137.9	5.85	7.39493e+07	0.682	15.67	27
P16406	Glutamyl aminopeptidase OS=Mus musculus OX=10090 GN=Enpep PE=1 SV=1	22.1164	12	19	12	1	945	107.9	5.44	7.3913e+07	0.339	6.88	12
P70699	Lysosomal alpha-glucosidase OS=Mus musculus OX=10090 GN=Gaa PE=1 SV=2	7.45016	4	5	4	1	953	106.2	5.83	7.34465e+07	0.094	4.34	4
Q80XN0	D-beta-hydroxybutyrate dehydrogenase, mitochondrial OS=Mus musculus OX=10090 GN=Bdh1 PE=1 SV=2	35.5685	9	12	9	1	343	38.3	9.01	7.3277e+07	0.655	4.71	9
A2AJI0	MAP7 domain-containing protein 1 OS=Mus musculus OX=10090 GN=Map7d1 PE=1 SV=1	14.7754	8	12	7	1	846	93.2	10.15	7.2803e+07	0.136	7.91	8
P16014	Secretogranin-1 OS=Mus musculus OX=10090 GN=Chgb PE=1 SV=2	35.3028	20	52	20	1	677	77.9	5.07	7.27727e+07	0.763	11.16	20
Q80X50	Ubiquitin-associated protein 2-like OS=Mus musculus OX=10090 GN=Ubap2l PE=1 SV=1	14.5438	11	24	11	1	1107	116.7	7.11	7.23394e+07	0.708	2.13	11
Q91V41	Ras-related protein Rab-14 OS=Mus musculus OX=10090 GN=Rab14 PE=1 SV=3	30.6977	4	9	3	1	215	23.9	6.21	7.22539e+07	0.896	10.57	4
P05201	Aspartate aminotransferase, cytoplasmic OS=Mus musculus OX=10090 GN=Got1 PE=1 SV=3	37.7724	12	18	11	1	413	46.2	7.14	7.15944e+07	1.062	16.14	12
P27659	60S ribosomal protein L3 OS=Mus musculus OX=10090 GN=Rpl3 PE=1 SV=3	46.8983	14	19	13	1	403	46.1	10.21	7.15015e+07	1.113	1.76	14
Q7TPV4	Myb-binding protein 1A OS=Mus musculus OX=10090 GN=Mybbp1a PE=1 SV=2	28.125	24	31	24	1	1344	151.9	8.95	7.14652e+07	0.42	0	24
P28663	Beta-soluble NSF attachment protein OS=Mus musculus OX=10090 GN=Napb PE=1 SV=2	60.0671	14	30	11	1	298	33.5	5.47	7.1442e+07	2.775	43.59	14
O08547	Vesicle-trafficking protein SEC22b OS=Mus musculus OX=10090 GN=Sec22b PE=1 SV=3	33.9535	4	5	4	1	215	24.7	8.51	7.09005e+07	0.136	0	4
Q8VDN2	Sodium/potassium-transporting ATPase subunit alpha-1 OS=Mus musculus OX=10090 GN=Atp1a1 PE=1 SV=1	37.5367	36	125	16	1	1023	112.9	5.45	7.04292e+07	3.235	214.98	36
Q9CZW5	Mitochondrial import receptor subunit TOM70 OS=Mus musculus OX=10090 GN=Tomm70 PE=1 SV=2	40.4255	14	21	14	1	611	67.5	7.53	7.03544e+07	0.759	5.12	14
Q6GQT9	Nodal modulator 1 OS=Mus musculus OX=10090 GN=Nomo1 PE=1 SV=1	11.4498	9	10	8	1	1214	133.3	6.09	7.02768e+07	0.174	2.92	9
Q9CQX2	Cytochrome b5 type B OS=Mus musculus OX=10090 GN=Cyb5b PE=1 SV=1	48.6301	3	6	3	1	146	16.3	4.89	6.99889e+07	1.154	3.21	3
O08582	GTP-binding protein 1 OS=Mus musculus OX=10090 GN=Gtpbp1 PE=1 SV=2	24.4012	8	12	8	1	668	72.3	8.29	6.94653e+07	0.372	3.04	8
Q3THS6	S-adenosylmethionine synthase isoform type-2 OS=Mus musculus OX=10090 GN=Mat2a PE=1 SV=2	5.31646	1	2	1	1	395	43.7	6.48	6.92782e+07	0.072	0	1
Q61207	Prosaposin OS=Mus musculus OX=10090 GN=Psap PE=1 SV=2	30.7002	10	18	10	1	557	61.4	5.19	6.91859e+07	0.585	12.54	10
Q9WUU7	Cathepsin Z OS=Mus musculus OX=10090 GN=Ctsz PE=1 SV=1	30.0654	9	18	9	1	306	34	6.6	6.91351e+07	2.36	5.45	9
P16125	L-lactate dehydrogenase B chain OS=Mus musculus OX=10090 GN=Ldhb PE=1 SV=2	44.9102	12	29	10	1	334	36.5	6.05	6.88029e+07	2.981	43.32	12
Q60668	Heterogeneous nuclear ribonucleoprotein D0 OS=Mus musculus OX=10090 GN=Hnrnpd PE=1 SV=2	28.4507	10	14	10	1	355	38.3	7.81	6.8676e+07	0.905	4.99	10
Q8CH36	Proton-coupled amino acid transporter 4 OS=Mus musculus OX=10090 GN=Slc36a4 PE=2 SV=1	21.8	6	8	6	1	500	55.4	7.05	6.85743e+07	0.823	4.11	6
P48758	Carbonyl reductase [NADPH] 1 OS=Mus musculus OX=10090 GN=Cbr1 PE=1 SV=3	38.9892	7	7	7	1	277	30.6	8.31	6.80887e+07	0.859	2.41	7
Q9CPV4	Glyoxalase domain-containing protein 4 OS=Mus musculus OX=10090 GN=Glod4 PE=1 SV=1	51.3423	9	16	9	1	298	33.3	5.47	6.77331e+07	0.859	2.74	9
P49446	Receptor-type tyrosine-protein phosphatase epsilon OS=Mus musculus OX=10090 GN=Ptpre PE=1 SV=3	22.3176	9	12	9	1	699	80.6	7.12	6.77167e+07	0.216	0	9
Q80UG2	Plexin-A4 OS=Mus musculus OX=10090 GN=Plxna4 PE=1 SV=3	20.8663	20	25	15	1	1893	212.4	6.83	6.76584e+07	0.265	3.67	20
O70546	Lysine-specific demethylase 6A OS=Mus musculus OX=10090 GN=Kdm6a PE=1 SV=2	18.1299	13	15	10	1	1401	154.3	7.39	6.74571e+07	0.236	2.17	13
O08749	Dihydrolipoyl dehydrogenase, mitochondrial OS=Mus musculus OX=10090 GN=Dld PE=1 SV=2	23.3792	11	20	10	1	509	54.2	7.9	6.73338e+07	0.668	4.08	11
Q9CQV8	14-3-3 protein beta/alpha OS=Mus musculus OX=10090 GN=Ywhab PE=1 SV=3	59.7561	14	44	7	1	246	28.1	4.83	6.71873e+07	7.111	57.74	14
Q80TF3	Protocadherin-19 OS=Mus musculus OX=10090 GN=Pcdh19 PE=1 SV=3	20.786	10	14	10	1	1145	126	5.5	67169408	0.313	0	10
Q9DC04	Regulator of G-protein signaling 3 OS=Mus musculus OX=10090 GN=Rgs3 PE=1 SV=2	13.7681	13	23	13	1	966	106.2	5.86	6.7163e+07	0.492	4.45	13
P35278	Ras-related protein Rab-5C OS=Mus musculus OX=10090 GN=Rab5c PE=1 SV=2	25.9259	3	7	3	1	216	23.4	8.41	6.68556e+07	0.668	10.89	3
Q6A4J8	Ubiquitin carboxyl-terminal hydrolase 7 OS=Mus musculus OX=10090 GN=Usp7 PE=1 SV=1	34.0888	23	32	23	1	1103	128.4	5.5	6.65568e+07	0.644	5.41	23
Q9R1B9	Slit homolog 2 protein OS=Mus musculus OX=10090 GN=Slit2 PE=2 SV=2	24.5233	21	52	21	1	1521	168.7	7.11	6.65232e+07	0.435	1.62	21
Q8C4G9	Adhesion G protein-coupled receptor A1 OS=Mus musculus OX=10090 GN=Adgra1 PE=2 SV=1	8.99654	4	6	4	1	578	63.5	7.43	6.6456e+07	0.407	0	4
Q9DBJ1	Phosphoglycerate mutase 1 OS=Mus musculus OX=10090 GN=Pgam1 PE=1 SV=3	42.5197	11	22	9	1	254	28.8	7.18	6.62787e+07	2.981	20.43	11
Q00993	Tyrosine-protein kinase receptor UFO OS=Mus musculus OX=10090 GN=Axl PE=1 SV=2	25.4505	14	17	14	1	888	98.1	5.74	6.58596e+07	0.498	2.37	14
Q8BUV3	Gephyrin OS=Mus musculus OX=10090 GN=Gphn PE=1 SV=2	16.3849	8	10	7	1	769	83.2	5.6	6.5805e+07	0.215	0	8
Q9D0E1	Heterogeneous nuclear ribonucleoprotein M OS=Mus musculus OX=10090 GN=Hnrnpm PE=1 SV=3	40.7407	27	65	27	1	729	77.6	8.63	6.55311e+07	1.281	10.49	27
P26883	Peptidyl-prolyl cis-trans isomerase FKBP1A OS=Mus musculus OX=10090 GN=Fkbp1a PE=1 SV=2	38.8889	5	8	3	1	108	11.9	8.16	6.52091e+07	1.154	15.45	5
Q9EPJ9	ADP-ribosylation factor GTPase-activating protein 1 OS=Mus musculus OX=10090 GN=Arfgap1 PE=1 SV=2	35.9903	8	14	8	1	414	45.3	5.57	6.51503e+07	0.931	5.22	8
Q6NXI6	Regulation of nuclear pre-mRNA domain-containing protein 2 OS=Mus musculus OX=10090 GN=Rprd2 PE=1 SV=1	14.7039	15	22	15	1	1469	156.5	7.59	6.51467e+07	0.256	2.1	15
Q6P6J9	Thioredoxin domain-containing protein 15 OS=Mus musculus OX=10090 GN=Txndc15 PE=1 SV=1	10.7558	2	7	2	1	344	38.1	4.77	6.48884e+07	0.245	5.22	2
O08710	Thyroglobulin OS=Mus musculus OX=10090 GN=Tg PE=1 SV=3	16.739	24	30	24	1	2766	304.3	5.49	6.48272e+07	0.302	4.53	24
Q61171	Peroxiredoxin-2 OS=Mus musculus OX=10090 GN=Prdx2 PE=1 SV=3	61.1111	9	15	8	1	198	21.8	5.41	6.47584e+07	3.394	25.99	9
P28184	Metallothionein-3 OS=Mus musculus OX=10090 GN=Mt3 PE=1 SV=1	57.3529	6	18	6	1	68	7	7.47	6.47437e+07	36.276	10.69	6
Q07076	Annexin A7 OS=Mus musculus OX=10090 GN=Anxa7 PE=1 SV=2	27.4298	12	15	12	1	463	49.9	6.18	6.46775e+07	1.054	6.61	12
Q5SWP3	NAC-alpha domain-containing protein 1 OS=Mus musculus OX=10090 GN=Nacad PE=1 SV=1	13.4973	9	14	9	1	1504	156.7	4.56	6.46758e+07	0.105	0	9
Q9R069	Basal cell adhesion molecule OS=Mus musculus OX=10090 GN=Bcam PE=1 SV=1	21.0611	9	16	9	1	622	67.6	6.25	6.44604e+07	0.389	11.8	9
P35438	Glutamate receptor ionotropic, NMDA 1 OS=Mus musculus OX=10090 GN=Grin1 PE=1 SV=1	18.8699	14	22	13	1	938	105.4	8.84	6.44552e+07	0.371	4.1	14
Q9QYJ0	DnaJ homolog subfamily A member 2 OS=Mus musculus OX=10090 GN=Dnaja2 PE=1 SV=1	38.1068	12	23	12	1	412	45.7	6.48	6.43725e+07	1.106	0	12
Q4PZA2	Endothelin-converting enzyme 1 OS=Mus musculus OX=10090 GN=Ece1 PE=1 SV=1	35.3706	18	23	17	1	769	87	5.91	6.41273e+07	0.61	2.03	18
P15209	BDNF/NT-3 growth factors receptor OS=Mus musculus OX=10090 GN=Ntrk2 PE=1 SV=1	26.0658	12	14	11	1	821	92.1	6.55	6.40505e+07	0.398	2.31	12
Q8R0A5	Transcription elongation factor A protein-like 3 OS=Mus musculus OX=10090 GN=Tceal3 PE=1 SV=2	36	8	22	1	1	200	22.5	5.44	6.35249e+07	3.467	10.76	8
Q99104	Unconventional myosin-Va OS=Mus musculus OX=10090 GN=Myo5a PE=1 SV=2	18.9962	27	33	23	1	1853	215.4	8.63	6.28194e+07	0.213	10.92	27
P58802	TBC1 domain family member 10A OS=Mus musculus OX=10090 GN=Tbc1d10a PE=1 SV=1	14	6	8	6	1	500	56.2	7.85	6.25996e+07	0.184	4.06	6
Q80SW1	S-adenosylhomocysteine hydrolase-like protein 1 OS=Mus musculus OX=10090 GN=Ahcyl1 PE=1 SV=1	27.5472	11	14	10	1	530	58.9	6.89	6.25389e+07	0.425	10.2	11
Q8C3Q5	Protein shisa-7 OS=Mus musculus OX=10090 GN=Shisa7 PE=1 SV=3	32.0789	14	17	14	1	558	58.3	9.82	6.21195e+07	0.896	7.62	14
Q9R0D8	WD repeat-containing protein 54 OS=Mus musculus OX=10090 GN=Wdr54 PE=1 SV=1	19.7605	3	6	3	1	334	35.6	6.21	6.15326e+07	0.274	0	3
Q9R1T4	Septin-6 OS=Mus musculus OX=10090 GN=Septin6 PE=1 SV=4	36.8664	10	17	8	1	434	49.6	6.43	6.12164e+07	0.585	9.67	10
P15208	Insulin receptor OS=Mus musculus OX=10090 GN=Insr PE=1 SV=2	24.344	16	38	16	1	1372	155.5	5.95	6.08889e+07	0.27	7.17	16
Q8K2B3	Succinate dehydrogenase [ubiquinone] flavoprotein subunit, mitochondrial OS=Mus musculus OX=10090 GN=Sdha PE=1 SV=1	27.1084	11	17	11	1	664	72.5	7.37	6.04829e+07	0.49	6.83	11
Q9Z204	Heterogeneous nuclear ribonucleoproteins C1/C2 OS=Mus musculus OX=10090 GN=Hnrnpc PE=1 SV=1	28.115	8	12	8	1	313	34.4	5.05	6.04175e+07	0.812	0	8
P48722	Heat shock 70 kDa protein 4L OS=Mus musculus OX=10090 GN=Hspa4l PE=1 SV=2	33.8902	19	29	18	1	838	94.3	5.74	6.04141e+07	0.793	18.68	19
P68254	14-3-3 protein theta OS=Mus musculus OX=10090 GN=Ywhaq PE=1 SV=1	62.449	17	39	11	1	245	27.8	4.78	6.02881e+07	5.579	40.89	17
P97467	Peptidyl-glycine alpha-amidating monooxygenase OS=Mus musculus OX=10090 GN=Pam PE=1 SV=2	27.5792	14	22	14	1	979	108.9	6.55	6.02707e+07	0.468	0	14
Q8BGD9	Eukaryotic translation initiation factor 4B OS=Mus musculus OX=10090 GN=Eif4b PE=1 SV=1	32.7332	16	22	16	1	611	68.8	5.67	5.99192e+07	0.829	12.45	16
Q06770	Corticosteroid-binding globulin OS=Mus musculus OX=10090 GN=Serpina6 PE=1 SV=1	18.3879	4	7	4	1	397	44.7	5.24	5.99152e+07	0.425	1.71	4
P70663	SPARC-like protein 1 OS=Mus musculus OX=10090 GN=Sparcl1 PE=1 SV=3	45.2308	20	37	20	1	650	72.2	4.6	5.98978e+07	1.918	34.73	20
Q9CR21	Acyl carrier protein, mitochondrial OS=Mus musculus OX=10090 GN=Ndufab1 PE=1 SV=1	47.4359	7	16	7	1	156	17.4	5.21	5.97428e+07	3.125	27.34	7
Q922P8	Transmembrane protein 132A OS=Mus musculus OX=10090 GN=Tmem132a PE=1 SV=2	20.2358	10	10	10	1	1018	110.2	5.63	5.94693e+07	0.359	0	10
Q810U4	Neuronal cell adhesion molecule OS=Mus musculus OX=10090 GN=Nrcam PE=1 SV=2	25.3185	22	33	22	1	1256	138.4	5.91	5.94352e+07	0.532	17.08	22
D3YZU1	SH3 and multiple ankyrin repeat domains protein 1 OS=Mus musculus OX=10090 GN=Shank1 PE=1 SV=1	20.9045	25	33	25	1	2167	226.2	8.34	5.92967e+07	0.382	0	25
P20065	Thymosin beta-4 OS=Mus musculus OX=10090 GN=Tmsb4x PE=1 SV=1	48	6	12	6	1	50	5.7	5.06	5.92831e+07	38.811	19.11	6
Q68EF4	Metabotropic glutamate receptor 4 OS=Mus musculus OX=10090 GN=Grm4 PE=1 SV=2	17.4342	9	11	9	1	912	101.8	8.82	5.92758e+07	0.222	4.2	9
P35802	Neuronal membrane glycoprotein M6-a OS=Mus musculus OX=10090 GN=Gpm6a PE=1 SV=1	19.7842	4	9	4	1	278	31.1	5.27	5.92666e+07	1.054	16.88	4
P08249	Malate dehydrogenase, mitochondrial OS=Mus musculus OX=10090 GN=Mdh2 PE=1 SV=3	52.9586	18	33	17	1	338	35.6	8.68	5.87074e+07	3.394	59.23	18
P17047	Lysosome-associated membrane glycoprotein 2 OS=Mus musculus OX=10090 GN=Lamp2 PE=1 SV=2	12.2892	4	5	4	1	415	45.7	7.39	5.85291e+07	0.318	5.36	4
Q80TY0	Formin-binding protein 1 OS=Mus musculus OX=10090 GN=Fnbp1 PE=1 SV=2	28.4091	11	13	11	1	616	71.3	5.67	5.8483e+07	0.448	6.17	11
O08585	Clathrin light chain A OS=Mus musculus OX=10090 GN=Clta PE=1 SV=2	28.5106	5	9	5	1	235	25.6	4.58	5.83863e+07	1.683	6.58	5
Q8JZP2	Synapsin-3 OS=Mus musculus OX=10090 GN=Syn3 PE=1 SV=2	32.9879	9	17	8	1	579	63.3	9.38	5.83363e+07	0.914	16.69	9
P52760	2-iminobutanoate/2-iminopropanoate deaminase OS=Mus musculus OX=10090 GN=Rida PE=1 SV=3	14.0741	1	4	1	1	135	14.2	8.68	57675584	0.52	5.63	1
Q11136	Xaa-Pro dipeptidase OS=Mus musculus OX=10090 GN=Pepd PE=1 SV=3	37.7282	11	14	11	1	493	55	5.78	5.76451e+07	0.896	1.92	11
Q99MR6	Serrate RNA effector molecule homolog OS=Mus musculus OX=10090 GN=Srrt PE=1 SV=1	19.4286	11	14	10	1	875	100.4	5.97	5.74163e+07	0.236	2.26	11
P97315	Cysteine and glycine-rich protein 1 OS=Mus musculus OX=10090 GN=Csrp1 PE=1 SV=3	51.2953	6	15	6	1	193	20.6	8.57	5.72346e+07	1.404	33.35	6
Q64010	Adapter molecule crk OS=Mus musculus OX=10090 GN=Crk PE=1 SV=1	36.8421	8	13	8	1	304	33.8	5.55	5.71396e+07	1.239	19.28	8
P97427	Dihydropyrimidinase-related protein 1 OS=Mus musculus OX=10090 GN=Crmp1 PE=1 SV=1	30.5944	11	20	8	1	572	62.1	7.12	5.60291e+07	0.688	28.11	11
P56399	Ubiquitin carboxyl-terminal hydrolase 5 OS=Mus musculus OX=10090 GN=Usp5 PE=1 SV=1	33.4499	15	18	15	1	858	95.8	5.01	5.58661e+07	0.381	0	15
Q62086	Serum paraoxonase/arylesterase 2 OS=Mus musculus OX=10090 GN=Pon2 PE=1 SV=2	11.0169	2	5	2	1	354	39.6	5.83	5.58602e+07	0.259	7.66	2
Q8BJD1	Inter-alpha-trypsin inhibitor heavy chain H5 OS=Mus musculus OX=10090 GN=Itih5 PE=1 SV=1	21.0084	13	20	13	1	952	106.7	8.16	5.57197e+07	0.194	5.27	13
Q8BFR4	N-acetylglucosamine-6-sulfatase OS=Mus musculus OX=10090 GN=Gns PE=1 SV=1	42.2794	15	20	15	1	544	61.1	8.24	5.55921e+07	0.778	9.9	15
Q9D154	Leukocyte elastase inhibitor A OS=Mus musculus OX=10090 GN=Serpinb1a PE=1 SV=1	25.3298	6	13	4	1	379	42.5	6.21	5.54783e+07	0.743	7.4	6
Q9Z0H8	CAP-Gly domain-containing linker protein 2 OS=Mus musculus OX=10090 GN=Clip2 PE=1 SV=2	14.8997	14	16	13	1	1047	115.8	6.48	5.5186e+07	0.191	2.18	14
P09470	Angiotensin-converting enzyme OS=Mus musculus OX=10090 GN=Ace PE=1 SV=3	13.0335	10	12	9	1	1312	150.8	6.55	5.48411e+07	0.276	0	10
P97820	Mitogen-activated protein kinase kinase kinase kinase 4 OS=Mus musculus OX=10090 GN=Map4k4 PE=1 SV=1	16.1395	11	16	11	1	1233	140.5	7.47	5.43372e+07	0.157	0	11
Q91WC0	Actin-histidine N-methyltransferase OS=Mus musculus OX=10090 GN=Setd3 PE=1 SV=1	16.33	5	15	4	1	594	67.1	5.6	5.42479e+07	0.207	0	5
P35700	Peroxiredoxin-1 OS=Mus musculus OX=10090 GN=Prdx1 PE=1 SV=1	56.7839	9	11	8	1	199	22.2	8.12	5.41518e+07	1.955	9.34	9
Q920P3	BMP/retinoic acid-inducible neural-specific protein 1 OS=Mus musculus OX=10090 GN=Brinp1 PE=1 SV=1	25.5263	12	19	12	1	760	88.6	8.97	5.41118e+07	0.458	2.31	12
P35486	Pyruvate dehydrogenase E1 component subunit alpha, somatic form, mitochondrial OS=Mus musculus OX=10090 GN=Pdha1 PE=1 SV=1	38.9744	10	14	10	1	390	43.2	8.19	5.40142e+07	0.84	15.12	10
Q8R366	Immunoglobulin superfamily member 8 OS=Mus musculus OX=10090 GN=Igsf8 PE=1 SV=2	28.6416	11	17	11	1	611	65	7.99	5.35879e+07	1.11	30.69	11
Q8C2Q3	RNA-binding protein 14 OS=Mus musculus OX=10090 GN=Rbm14 PE=1 SV=1	17.9372	8	12	8	1	669	69.4	9.67	5.29408e+07	0.585	11.54	8
Q8BK63	Casein kinase I isoform alpha OS=Mus musculus OX=10090 GN=Csnk1a1 PE=1 SV=2	38.5757	7	13	7	1	337	38.9	9.57	5.28296e+07	0.562	2.15	7
Q8K0T0	Reticulon-1 OS=Mus musculus OX=10090 GN=Rtn1 PE=1 SV=1	18.4615	9	14	9	1	780	83.5	4.58	5.26648e+07	0.624	10.44	9
Q9D1X0	Nucleolar protein 3 OS=Mus musculus OX=10090 GN=Nol3 PE=1 SV=1	31.3636	4	7	4	1	220	24.6	4.07	5.24921e+07	2.594	12.37	4
Q7TNR6	Immunoglobulin superfamily member 21 OS=Mus musculus OX=10090 GN=Igsf21 PE=1 SV=1	22.4359	6	10	6	1	468	51.9	6.95	52435370	0.292	0	6
O88343	Electrogenic sodium bicarbonate cotransporter 1 OS=Mus musculus OX=10090 GN=Slc4a4 PE=1 SV=2	26.4133	15	27	14	1	1079	121.4	6.84	5.20939e+07	0.762	17.4	15
P17742	Peptidyl-prolyl cis-trans isomerase A OS=Mus musculus OX=10090 GN=Ppia PE=1 SV=2	62.8049	12	21	9	1	164	18	7.9	5.20237e+07	4.623	16.93	12
P03995	Glial fibrillary acidic protein OS=Mus musculus OX=10090 GN=Gfap PE=1 SV=4	54.8837	28	55	21	1	430	49.9	5.34	5.18894e+07	2.782	73.5	28
Q99K10	Neuroligin-1 OS=Mus musculus OX=10090 GN=Nlgn1 PE=1 SV=2	13.9976	8	12	8	1	843	94.1	5.99	5.18601e+07	0.431	6.43	8
P97807	Fumarate hydratase, mitochondrial OS=Mus musculus OX=10090 GN=Fh PE=1 SV=3	34.9112	9	21	9	1	507	54.3	9.04	5.13874e+07	0.725	28.23	9
P62932	F-box only protein 40 OS=Mus musculus OX=10090 GN=Fbxo40 PE=1 SV=1	26.9014	12	18	12	1	710	79.9	6.92	5.13562e+07	0.363	0	12
Q8BH27	Multiple epidermal growth factor-like domains protein 9 OS=Mus musculus OX=10090 GN=Megf9 PE=2 SV=1	19.5	6	9	6	1	600	62.8	5.47	5.12279e+07	0.978	2.45	6
Q9WTR5	Cadherin-13 OS=Mus musculus OX=10090 GN=Cdh13 PE=1 SV=2	9.66387	7	12	7	1	714	78.1	5.12	51215453	0.442	9.93	7
Q3UHC0	Trinucleotide repeat-containing gene 6C protein OS=Mus musculus OX=10090 GN=Tnrc6c PE=1 SV=2	21.0651	21	32	21	1	1690	175.7	6.86	5.10919e+07	0.489	0	21
Q8BJU2	Tetraspanin-9 OS=Mus musculus OX=10090 GN=Tspan9 PE=1 SV=1	20.5021	3	7	3	1	239	26.7	7.42	5.10232e+07	1.154	4.82	3
P50518	V-type proton ATPase subunit E 1 OS=Mus musculus OX=10090 GN=Atp6v1e1 PE=1 SV=2	40.708	7	11	6	1	226	26.1	8.43	5.0955e+07	0.585	10.27	7
Q62442	Vesicle-associated membrane protein 1 OS=Mus musculus OX=10090 GN=Vamp1 PE=1 SV=1	33.8983	2	9	2	1	118	12.9	6.65	5.09507e+07	1.371	8.74	2
P29788	Vitronectin OS=Mus musculus OX=10090 GN=Vtn PE=1 SV=2	29.2887	6	6	6	1	478	54.8	5.88	5.09344e+07	0.389	2.25	6
P06151	L-lactate dehydrogenase A chain OS=Mus musculus OX=10090 GN=Ldha PE=1 SV=3	44.5783	12	21	10	1	332	36.5	7.74	5.07798e+07	1.807	13.02	12
Q99PG2	Opioid growth factor receptor OS=Mus musculus OX=10090 GN=Ogfr PE=1 SV=1	16.2717	5	10	5	1	633	70.6	4.77	5.03326e+07	0.233	0	5
P22005	Proenkephalin-A OS=Mus musculus OX=10090 GN=Penk PE=1 SV=2	25	7	10	7	1	268	31	5.68	5.03254e+07	0.492	3.67	7
O89017	Legumain OS=Mus musculus OX=10090 GN=Lgmn PE=1 SV=1	36.7816	10	13	10	1	435	49.3	6.39	5.0266e+07	0.63	2.76	10
Q91VD9	NADH-ubiquinone oxidoreductase 75 kDa subunit, mitochondrial OS=Mus musculus OX=10090 GN=Ndufs1 PE=1 SV=2	23.934	10	11	10	1	727	79.7	5.72	5.01401e+07	0.389	6.07	10
Q62463	Vasopressin V1a receptor OS=Mus musculus OX=10090 GN=Avpr1a PE=1 SV=1	12.766	5	9	5	1	423	47.2	9.32	5.01102e+07	0.823	0	5
Q80TB8	Synaptic vesicle membrane protein VAT-1 homolog-like OS=Mus musculus OX=10090 GN=Vat1l PE=1 SV=2	33.8129	9	17	9	1	417	45.8	5.06	5.01022e+07	0.84	7.35	9
Q9EQ20	Methylmalonate-semialdehyde dehydrogenase [acylating], mitochondrial OS=Mus musculus OX=10090 GN=Aldh6a1 PE=1 SV=1	28.785	7	7	7	1	535	57.9	8.07	5.00635e+07	0.274	0	7
P47857	ATP-dependent 6-phosphofructokinase, muscle type OS=Mus musculus OX=10090 GN=Pfkm PE=1 SV=3	28.4615	15	21	13	1	780	85.2	8	5.00452e+07	0.647	12.71	15
Q9CYT6	Adenylyl cyclase-associated protein 2 OS=Mus musculus OX=10090 GN=Cap2 PE=1 SV=1	17.6471	8	9	7	1	476	52.8	6.43	4.99721e+07	0.453	3.97	8
Q8K1S3	Netrin receptor UNC5B OS=Mus musculus OX=10090 GN=Unc5b PE=1 SV=1	12.9101	5	8	5	1	945	103.7	6.16	4.96568e+07	0.129	4.11	5
Q76LS9	Ubiquitin carboxyl-terminal hydrolase MINDY-1 OS=Mus musculus OX=10090 GN=Mindy1 PE=1 SV=1	4.2735	1	3	1	1	468	51.2	4.73	49588696	0.122	2.23	1
P39098	Mannosyl-oligosaccharide 1,2-alpha-mannosidase IB OS=Mus musculus OX=10090 GN=Man1a2 PE=1 SV=1	21.5289	11	16	10	1	641	72.8	8.28	4.95793e+07	0.456	0	11
Q60930	Voltage-dependent anion-selective channel protein 2 OS=Mus musculus OX=10090 GN=Vdac2 PE=1 SV=2	63.3898	12	20	11	1	295	31.7	7.49	4.94013e+07	2.981	20.03	12
Q99J95	Cyclin-dependent kinase 9 OS=Mus musculus OX=10090 GN=Cdk9 PE=1 SV=1	38.7097	8	11	7	1	372	42.7	8.79	4.93107e+07	0.812	1.81	8
Q9D3X9	Microfibrillar-associated protein 3-like OS=Mus musculus OX=10090 GN=Mfap3l PE=1 SV=1	30.5623	9	13	7	1	409	45.3	5.08	4.90309e+07	0.848	0	9
Q69ZN6	N-acetylglucosamine-1-phosphotransferase subunits alpha/beta OS=Mus musculus OX=10090 GN=Gnptab PE=2 SV=2	18.5425	16	22	16	1	1235	140.9	7.66	4.89199e+07	0.298	7	16
P49312	Heterogeneous nuclear ribonucleoprotein A1 OS=Mus musculus OX=10090 GN=Hnrnpa1 PE=1 SV=2	42.1875	11	23	9	1	320	34.2	9.23	4.884e+07	1.783	17.62	11
Q9Z2H5	Band 4.1-like protein 1 OS=Mus musculus OX=10090 GN=Epb41l1 PE=1 SV=2	29.9204	14	19	12	1	879	98.3	5.62	4.87761e+07	0.377	3.9	14
P62715	Serine/threonine-protein phosphatase 2A catalytic subunit beta isoform OS=Mus musculus OX=10090 GN=Ppp2cb PE=1 SV=1	53.0744	9	13	8	1	309	35.6	5.43	4.85843e+07	0.817	4.23	9
Q8BGQ6	EF-hand calcium-binding domain-containing protein 14 OS=Mus musculus OX=10090 GN=Efcab14 PE=2 SV=1	20.8678	5	9	5	1	484	53.7	6.34	4.85533e+07	0.377	2.32	5
P59280	Kelch-like protein 8 OS=Mus musculus OX=10090 GN=Klhl8 PE=2 SV=2	36.566	10	18	10	1	629	69.7	6.4	4.82827e+07	0.695	0	10
Q8R464	Cell adhesion molecule 4 OS=Mus musculus OX=10090 GN=Cadm4 PE=1 SV=1	30.1546	7	14	7	1	388	42.7	6.3	4.82142e+07	1.239	7.83	7
Q9DCS9	NADH dehydrogenase [ubiquinone] 1 beta subcomplex subunit 10 OS=Mus musculus OX=10090 GN=Ndufb10 PE=1 SV=3	34.6591	5	8	5	1	176	21	8.03	4.792e+07	1.154	8.43	5
O35129	Prohibitin-2 OS=Mus musculus OX=10090 GN=Phb2 PE=1 SV=1	16.388	3	5	3	1	299	33.3	9.83	4.78586e+07	0.077	4.32	3
P27573	Myelin protein P0 OS=Mus musculus OX=10090 GN=Mpz PE=1 SV=1	16.129	4	9	4	1	248	27.6	9.47	4.77823e+07	0.668	7.22	4
P09242	Alkaline phosphatase, tissue-nonspecific isozyme OS=Mus musculus OX=10090 GN=Alpl PE=1 SV=2	27.2901	8	14	8	1	524	57.5	7.01	4.77463e+07	0.751	7.83	8
O88819	4-galactosyl-N-acetylglucosaminide 3-alpha-L-fucosyltransferase 9 OS=Mus musculus OX=10090 GN=Fut9 PE=1 SV=1	11.6992	3	5	3	1	359	42	7.71	4.77259e+07	0.202	5.52	3
Q6PGC1	ATP-dependent RNA helicase DHX29 OS=Mus musculus OX=10090 GN=Dhx29 PE=1 SV=1	21.9048	22	24	22	1	1365	153.9	7.94	4.76623e+07	0.34	2.72	22
Q8CI51	PDZ and LIM domain protein 5 OS=Mus musculus OX=10090 GN=Pdlim5 PE=1 SV=4	16.7513	8	11	8	1	591	63.3	8.25	47406161	0.266	9.93	8
Q91WK2	Eukaryotic translation initiation factor 3 subunit H OS=Mus musculus OX=10090 GN=Eif3h PE=1 SV=1	30.1136	5	10	5	1	352	39.8	6.67	4.73604e+07	0.509	1.68	5
Q3UHL1	CaM kinase-like vesicle-associated protein OS=Mus musculus OX=10090 GN=Camkv PE=1 SV=2	31.8359	9	20	9	1	512	54.8	5.54	4.73544e+07	0.84	20.88	9
B1AS29	Glutamate receptor ionotropic, kainate 3 OS=Mus musculus OX=10090 GN=Grik3 PE=1 SV=1	23.6126	13	15	13	1	919	104	7.52	4.72986e+07	0.328	4.23	13
P62320	Small nuclear ribonucleoprotein Sm D3 OS=Mus musculus OX=10090 GN=Snrpd3 PE=1 SV=1	34.127	3	10	3	1	126	13.9	10.32	4.71895e+07	1.848	5.69	3
P63011	Ras-related protein Rab-3A OS=Mus musculus OX=10090 GN=Rab3a PE=1 SV=1	59.5455	13	26	5	1	220	25	5.03	4.71763e+07	3.281	20.13	13
Q9Z1M7	LARGE xylosyl- and glucuronyltransferase 1 OS=Mus musculus OX=10090 GN=Large1 PE=1 SV=1	28.4392	16	39	15	1	756	87.9	7.47	4.70198e+07	0.638	6.36	16
Q01279	Epidermal growth factor receptor OS=Mus musculus OX=10090 GN=Egfr PE=1 SV=1	29.1736	24	31	22	1	1210	134.8	6.86	4.70197e+07	0.73	11.94	24
Q9D3L0	Membrane protein FAM174A OS=Mus musculus OX=10090 GN=Fam174a PE=2 SV=2	8.42105	1	1	1	1	190	20	6.79	4.69678e+07	0.292	2.79	1
P27773	Protein disulfide-isomerase A3 OS=Mus musculus OX=10090 GN=Pdia3 PE=1 SV=2	28.5149	9	13	9	1	505	56.6	6.21	4.69503e+07	0.52	13.33	9
O54946	DnaJ homolog subfamily B member 6 OS=Mus musculus OX=10090 GN=Dnajb6 PE=1 SV=4	12.3288	4	7	4	1	365	39.8	9.36	4.64402e+07	0.318	8.92	4
Q01149	Collagen alpha-2(I) chain OS=Mus musculus OX=10090 GN=Col1a2 PE=1 SV=2	27.6239	22	30	22	1	1372	129.5	9.19	4.6362e+07	0.462	9.78	22
Q8BPG6	Inactive C-alpha-formylglycine-generating enzyme 2 OS=Mus musculus OX=10090 GN=Sumf2 PE=1 SV=2	36.3636	6	7	6	1	308	34.7	7.11	4.56206e+07	0.778	0	6
Q6PAJ1	Breakpoint cluster region protein OS=Mus musculus OX=10090 GN=Bcr PE=1 SV=3	30.4724	24	33	22	1	1270	143	6.92	4.53828e+07	0.556	2.71	24
P53996	Cellular nucleic acid-binding protein OS=Mus musculus OX=10090 GN=Cnbp PE=1 SV=2	46.6292	7	9	7	1	178	19.6	7.58	4.50574e+07	1.054	4.11	7
O08709	Peroxiredoxin-6 OS=Mus musculus OX=10090 GN=Prdx6 PE=1 SV=3	16.5179	3	8	3	1	224	24.9	6.01	4.50063e+07	0.468	18.9	3
Q9CQA3	Succinate dehydrogenase [ubiquinone] iron-sulfur subunit, mitochondrial OS=Mus musculus OX=10090 GN=Sdhb PE=1 SV=1	39.7163	9	10	9	1	282	31.8	8.68	4.49829e+07	0.425	4.68	9
O08795	Glucosidase 2 subunit beta OS=Mus musculus OX=10090 GN=Prkcsh PE=1 SV=1	27.6392	7	13	7	1	521	58.8	4.46	4.49487e+07	1.096	11.76	7
Q8VEG4	Exonuclease 3'-5' domain-containing protein 2 OS=Mus musculus OX=10090 GN=Exd2 PE=1 SV=2	23.5385	10	11	10	1	650	74.3	7.78	4.48747e+07	0.311	1.88	10
P05063	Fructose-bisphosphate aldolase C OS=Mus musculus OX=10090 GN=Aldoc PE=1 SV=4	61.9835	18	46	15	1	363	39.4	7.12	4.47394e+07	4.995	82.83	18
Q8BRV5	Uncharacterized protein KIAA1671 OS=Mus musculus OX=10090 GN=Kiaa1671 PE=2 SV=1	27.9221	6	11	6	1	308	34.6	6.09	4.46759e+07	0.65	5.97	6
Q9DB72	BTB/POZ domain-containing protein 17 OS=Mus musculus OX=10090 GN=Btbd17 PE=1 SV=1	31.1715	10	19	10	1	478	52.6	9.42	4.45862e+07	0.911	13.46	10
Q68FL4	Putative adenosylhomocysteinase 3 OS=Mus musculus OX=10090 GN=Ahcyl2 PE=1 SV=1	32.3002	16	34	15	1	613	66.9	7.36	4.43031e+07	0.962	5.11	16
Q62314	Trans-Golgi network integral membrane protein 2 OS=Mus musculus OX=10090 GN=Tgoln2 PE=1 SV=1	38.0165	7	17	4	1	363	38.8	5.22	4.4299e+07	1.031	5.97	7
P09581	Macrophage colony-stimulating factor 1 receptor OS=Mus musculus OX=10090 GN=Csf1r PE=1 SV=3	14.0225	11	15	10	1	977	109.1	6.21	4.4287e+07	0.397	3.84	11
Q9D2G2	Dihydrolipoyllysine-residue succinyltransferase component of 2-oxoglutarate dehydrogenase complex, mitochondrial OS=Mus musculus OX=10090 GN=Dlst PE=1 SV=1	22.9075	6	17	6	1	454	49	8.95	4.42825e+07	0.778	6.37	6
Q50H33	BTB/POZ domain-containing protein KCTD8 OS=Mus musculus OX=10090 GN=Kctd8 PE=1 SV=1	15.9664	4	7	4	1	476	52.7	8.38	4.38332e+07	0.136	0	4
Q3TJZ6	Protein FAM98A OS=Mus musculus OX=10090 GN=Fam98a PE=1 SV=1	30.0971	10	14	9	1	515	55	8.95	4.37565e+07	0.546	7.6	10
Q68FD9	UPF0606 protein KIAA1549 OS=Mus musculus OX=10090 GN=Kiaa1549 PE=1 SV=3	6.70103	6	6	6	1	1940	209.1	6.1	4.34343e+07	0.125	0	6
P97461	40S ribosomal protein S5 OS=Mus musculus OX=10090 GN=Rps5 PE=1 SV=3	23.5294	4	21	4	1	204	22.9	9.72	4.33722e+07	0.668	6.39	4
Q8QZT1	Acetyl-CoA acetyltransferase, mitochondrial OS=Mus musculus OX=10090 GN=Acat1 PE=1 SV=1	27.8302	8	10	8	1	424	44.8	8.51	4.33463e+07	0.417	14.57	8
P48962	ADP/ATP translocase 1 OS=Mus musculus OX=10090 GN=Slc25a4 PE=1 SV=4	53.3557	14	31	7	1	298	32.9	9.72	4.3237e+07	3.786	39.34	14
Q0VBD0	Integrin beta-8 OS=Mus musculus OX=10090 GN=Itgb8 PE=1 SV=1	27.249	12	14	11	1	767	84.5	7.09	4.31861e+07	0.448	2.04	12
Q9D1L0	Coiled-coil-helix-coiled-coil-helix domain-containing protein 2 OS=Mus musculus OX=10090 GN=Chchd2 PE=2 SV=1	15.6863	1	2	1	1	153	15.7	9.66	43067080	0.389	0	1
Q61330	Contactin-2 OS=Mus musculus OX=10090 GN=Cntn2 PE=1 SV=2	23.75	14	19	14	1	1040	113.1	7.62	4.30521e+07	0.524	2.78	14
Q5XG69	Soluble lamin-associated protein of 75 kDa OS=Mus musculus OX=10090 GN=Fam169a PE=1 SV=3	16.8421	6	10	6	1	665	73.2	4.68	4.27315e+07	0.354	3.14	6
Q8CGM1	Adhesion G protein-coupled receptor B2 OS=Mus musculus OX=10090 GN=Adgrb2 PE=1 SV=2	15.2466	15	41	14	1	1561	169.8	7.36	4.25588e+07	0.53	19.55	15
Q99LW6	YY1-associated factor 2 OS=Mus musculus OX=10090 GN=Yaf2 PE=1 SV=1	40.2235	6	9	6	1	179	19.6	9.58	4.25467e+07	1.054	2.67	6
P47963	60S ribosomal protein L13 OS=Mus musculus OX=10090 GN=Rpl13 PE=1 SV=3	24.6445	4	6	4	1	211	24.3	11.55	4.25157e+07	0.389	1.75	4
P26339	Chromogranin-A OS=Mus musculus OX=10090 GN=Chga PE=1 SV=1	22.0302	10	16	10	1	463	51.8	4.72	4.21389e+07	0.585	10.02	10
P31324	cAMP-dependent protein kinase type II-beta regulatory subunit OS=Mus musculus OX=10090 GN=Prkar2b PE=1 SV=3	45.6731	14	18	14	1	416	46.1	4.98	4.2075e+07	0.968	2.27	14
Q8BG40	Katanin p80 WD40 repeat-containing subunit B1 OS=Mus musculus OX=10090 GN=Katnb1 PE=1 SV=1	19.3009	6	7	6	1	658	72.6	7.27	4.20715e+07	0.311	0	6
Q08331	Calretinin OS=Mus musculus OX=10090 GN=Calb2 PE=1 SV=3	39.8524	12	20	12	1	271	31.4	5.02	41840455	1.154	6.94	12
P26040	Ezrin OS=Mus musculus OX=10090 GN=Ezr PE=1 SV=3	20.8191	11	17	9	1	586	69.4	6.1	4.14973e+07	0.468	1.83	11
P23818	Glutamate receptor 1 OS=Mus musculus OX=10090 GN=Gria1 PE=1 SV=1	19.5149	13	23	9	1	907	101.5	7.69	4.10793e+07	0.403	0	13
G5E897	Protein O-glucosyltransferase 3 OS=Mus musculus OX=10090 GN=Poglut3 PE=1 SV=1	24.2545	6	7	6	1	503	57.7	7.74	4.07996e+07	0.401	4.05	6
Q07113	Cation-independent mannose-6-phosphate receptor OS=Mus musculus OX=10090 GN=Igf2r PE=1 SV=1	18.2843	21	26	21	1	2483	273.6	5.71	4.07713e+07	0.244	5.77	21
Q9ERK4	Exportin-2 OS=Mus musculus OX=10090 GN=Cse1l PE=1 SV=1	15.654	9	10	9	1	971	110.4	5.77	4.07157e+07	0.212	3.68	9
Q9Z0Y1	Dynactin subunit 3 OS=Mus musculus OX=10090 GN=Dctn3 PE=1 SV=2	16.6667	2	4	2	1	186	21	6.06	4.05657e+07	0.311	0	2
Q91YD9	Neural Wiskott-Aldrich syndrome protein OS=Mus musculus OX=10090 GN=Wasl PE=1 SV=1	27.9441	6	8	6	1	501	54.2	7.93	4.05289e+07	0.346	3.97	6
O35658	Complement component 1 Q subcomponent-binding protein, mitochondrial OS=Mus musculus OX=10090 GN=C1qbp PE=1 SV=1	41.0072	5	7	5	1	278	31	4.92	4.04272e+07	0.413	4.91	5
O55131	Septin-7 OS=Mus musculus OX=10090 GN=Septin7 PE=1 SV=1	37.156	15	28	14	1	436	50.5	8.57	4.03738e+07	1.61	12.73	15
P62259	14-3-3 protein epsilon OS=Mus musculus OX=10090 GN=Ywhae PE=1 SV=1	62.3529	17	37	14	1	255	29.2	4.74	4.02349e+07	4.623	46.38	17
P23927	Alpha-crystallin B chain OS=Mus musculus OX=10090 GN=Cryab PE=1 SV=2	29.1429	5	8	5	1	175	20.1	7.33	4.00059e+07	0.931	6.56	5
Q91VR2	ATP synthase subunit gamma, mitochondrial OS=Mus musculus OX=10090 GN=Atp5f1c PE=1 SV=1	38.9262	13	21	13	1	298	32.9	9.01	3.96599e+07	1.512	17.18	13
Q9Z0X1	Apoptosis-inducing factor 1, mitochondrial OS=Mus musculus OX=10090 GN=Aifm1 PE=1 SV=1	19.4444	7	10	7	1	612	66.7	9.17	3.94019e+07	0.342	1.72	7
Q8K1L5	E3 ubiquitin-protein ligase PPP1R11 OS=Mus musculus OX=10090 GN=Ppp1r11 PE=1 SV=1	50.3817	4	7	4	1	131	14.5	6.09	3.91733e+07	4.179	0	4
Q91Z38	Tetratricopeptide repeat protein 1 OS=Mus musculus OX=10090 GN=Ttc1 PE=1 SV=1	36.6438	5	6	5	1	292	33.2	5.01	3.91406e+07	0.585	3.81	5
Q8CI95	Oxysterol-binding protein-related protein 11 OS=Mus musculus OX=10090 GN=Osbpl11 PE=1 SV=2	29.4274	13	17	13	1	751	83.6	7.01	3.8825e+07	0.559	1.84	13
P0C0S6	Histone H2A.Z OS=Mus musculus OX=10090 GN=H2az1 PE=1 SV=2	35.1562	3	6	1	1	128	13.5	10.58	3.85952e+07	0.778	16.12	3
Q9CZU6	Citrate synthase, mitochondrial OS=Mus musculus OX=10090 GN=Cs PE=1 SV=1	34.4828	12	15	12	1	464	51.7	8.57	3.8553e+07	0.778	4.16	12
Q62048	Astrocytic phosphoprotein PEA-15 OS=Mus musculus OX=10090 GN=Pea15 PE=1 SV=1	35.3846	3	7	3	1	130	15	5.02	3.83429e+07	1.31	17.42	3
Q9CX86	Heterogeneous nuclear ribonucleoprotein A0 OS=Mus musculus OX=10090 GN=Hnrnpa0 PE=1 SV=1	27.2131	5	11	4	1	305	30.5	9.31	3.83125e+07	0.73	7.12	5
Q0VGU4	Neurosecretory protein VGF OS=Mus musculus OX=10090 GN=Vgf PE=1 SV=1	14.1005	6	8	6	1	617	68.2	4.7	3.81841e+07	0.413	0	6
Q6DIC0	Probable global transcription activator SNF2L2 OS=Mus musculus OX=10090 GN=Smarca2 PE=1 SV=1	12.0482	15	16	9	1	1577	180.1	7.2	3.81045e+07	0.164	8.57	15
P40124	Adenylyl cyclase-associated protein 1 OS=Mus musculus OX=10090 GN=Cap1 PE=1 SV=4	31.4346	11	19	10	1	474	51.5	7.52	3.79674e+07	1.412	9.11	11
O09118	Netrin-1 OS=Mus musculus OX=10090 GN=Ntn1 PE=1 SV=3	20.3642	9	12	7	1	604	67.8	8.78	3.79575e+07	0.632	4.25	9
Q91Z58	Uncharacterized protein C6orf132 homolog OS=Mus musculus OX=10090 PE=1 SV=2	17.6617	12	13	12	1	1206	127.8	9.36	3.78597e+07	0.22	1.94	12
Q6IFX2	Keratin, type I cytoskeletal 42 OS=Mus musculus OX=10090 GN=Krt42 PE=1 SV=1	44.9115	22	36	8	1	452	50.1	5.16	3.78274e+07	1.748	36.64	22
Q9Z2I9	Succinate--CoA ligase [ADP-forming] subunit beta, mitochondrial OS=Mus musculus OX=10090 GN=Sucla2 PE=1 SV=2	16.4147	3	5	3	1	463	50.1	7.01	3.77435e+07	0.113	10.62	3
Q6P1J0	Glycoprotein endo-alpha-1,2-mannosidase-like protein OS=Mus musculus OX=10090 GN=Maneal PE=2 SV=1	12.1681	3	6	3	1	452	51.1	7.21	3.765e+07	0.318	2.1	3
Q99LB2	Dehydrogenase/reductase SDR family member 4 OS=Mus musculus OX=10090 GN=Dhrs4 PE=1 SV=3	33.6918	5	7	5	1	279	29.9	9.38	3.73802e+07	0.551	4.82	5
P48320	Glutamate decarboxylase 2 OS=Mus musculus OX=10090 GN=Gad2 PE=1 SV=1	25.812	11	15	10	1	585	65.2	6.9	3.73542e+07	1.069	0	11
Q8K274	Ketosamine-3-kinase OS=Mus musculus OX=10090 GN=Fn3krp PE=1 SV=2	13.2686	3	6	3	1	309	34.4	7.87	3.73219e+07	0.202	5.2	3
P02088	Hemoglobin subunit beta-1 OS=Mus musculus OX=10090 GN=Hbb-b1 PE=1 SV=2	32.6531	3	8	2	1	147	15.8	7.65	3.72733e+07	1.154	14.54	3
P56564	Excitatory amino acid transporter 1 OS=Mus musculus OX=10090 GN=Slc1a3 PE=1 SV=2	41.6206	16	32	13	1	543	59.6	8.4	3.72296e+07	2.415	20.98	16
Q8R4S0	Protein phosphatase 1 regulatory subunit 14C OS=Mus musculus OX=10090 GN=Ppp1r14c PE=1 SV=1	22.561	2	6	2	1	164	17.7	5.27	3.71316e+07	0.995	2.93	2
Q9WU78	Programmed cell death 6-interacting protein OS=Mus musculus OX=10090 GN=Pdcd6ip PE=1 SV=3	11.0472	7	18	7	1	869	96	6.52	3.69348e+07	0.229	2.52	7
Q05816	Fatty acid-binding protein 5 OS=Mus musculus OX=10090 GN=Fabp5 PE=1 SV=3	59.2593	7	18	7	1	135	15.1	6.54	3.6627e+07	3.642	9.64	7
Q64676	2-hydroxyacylsphingosine 1-beta-galactosyltransferase OS=Mus musculus OX=10090 GN=Ugt8 PE=1 SV=2	19.963	6	12	6	1	541	61.2	9.42	36617391	0.453	12.67	6
O70161	Phosphatidylinositol 4-phosphate 5-kinase type-1 gamma OS=Mus musculus OX=10090 GN=Pip5k1c PE=1 SV=2	3.177	1	6	1	1	661	72.4	5.59	3.64848e+07	0.119	7.35	1
P46460	Vesicle-fusing ATPase OS=Mus musculus OX=10090 GN=Nsf PE=1 SV=2	30.1075	18	28	18	1	744	82.6	6.95	36440466	0.931	33.6	18
P11798	Calcium/calmodulin-dependent protein kinase type II subunit alpha OS=Mus musculus OX=10090 GN=Camk2a PE=1 SV=2	41.6318	16	26	9	1	478	54.1	7.08	3.61074e+07	1.198	30.23	16
Q9JKK7	Tropomodulin-2 OS=Mus musculus OX=10090 GN=Tmod2 PE=1 SV=2	16.5242	4	5	4	1	351	39.5	5.35	36000444	0.155	1.88	4
Q63959	Potassium voltage-gated channel subfamily C member 3 OS=Mus musculus OX=10090 GN=Kcnc3 PE=1 SV=3	20.8062	6	11	5	1	769	81.9	6.98	3.54386e+07	0.468	0	6
Q8K0U4	Heat shock 70 kDa protein 12A OS=Mus musculus OX=10090 GN=Hspa12a PE=1 SV=1	28.4444	14	18	14	1	675	74.8	6.77	3.49055e+07	0.643	10.89	14
Q3UHH8	Glucoside xylosyltransferase 1 OS=Mus musculus OX=10090 GN=Gxylt1 PE=1 SV=2	20.5446	9	18	9	1	404	46.5	8.97	3.48891e+07	1.154	2.48	9
Q61772	Ephrin type-A receptor 7 OS=Mus musculus OX=10090 GN=Epha7 PE=1 SV=2	19.3387	14	18	12	1	998	111.8	5.86	3.4618e+07	0.383	2.22	14
P99028	Cytochrome b-c1 complex subunit 6, mitochondrial OS=Mus musculus OX=10090 GN=Uqcrh PE=1 SV=2	60.6742	3	4	3	1	89	10.4	4.87	3.46056e+07	0.778	7.45	3
P99027	60S acidic ribosomal protein P2 OS=Mus musculus OX=10090 GN=Rplp2 PE=1 SV=3	28.6957	1	2	1	1	115	11.6	4.54	3.45888e+07	0.468	4.13	1
Q62421	Endophilin-A3 OS=Mus musculus OX=10090 GN=Sh3gl3 PE=1 SV=1	18.732	3	4	3	1	347	38.9	5.12	3.45032e+07	0.16	1.96	3
Q8JZQ9	Eukaryotic translation initiation factor 3 subunit B OS=Mus musculus OX=10090 GN=Eif3b PE=1 SV=1	25.5293	12	18	12	1	803	91.3	5.02	3.44811e+07	0.389	10.76	12
Q3TEA8	Heterochromatin protein 1-binding protein 3 OS=Mus musculus OX=10090 GN=Hp1bp3 PE=1 SV=1	29.7834	10	12	10	1	554	60.8	9.7	3.44747e+07	0.233	0	10
Q03157	Amyloid-like protein 1 OS=Mus musculus OX=10090 GN=Aplp1 PE=1 SV=1	23.5835	9	10	9	1	653	72.7	5.67	3.44526e+07	0.492	4.29	9
Q61414	Keratin, type I cytoskeletal 15 OS=Mus musculus OX=10090 GN=Krt15 PE=1 SV=2	24.7788	14	32	5	1	452	49.1	4.86	3.42559e+07	1.783	44.07	14
P59999	Actin-related protein 2/3 complex subunit 4 OS=Mus musculus OX=10090 GN=Arpc4 PE=1 SV=3	45.2381	4	6	4	1	168	19.7	8.43	3.40797e+07	0.359	4.45	4
Q8VDU5	SNF-related serine/threonine-protein kinase OS=Mus musculus OX=10090 GN=Snrk PE=1 SV=1	14.1711	7	12	7	1	748	81.9	7.49	3.40477e+07	0.359	0	7
P58019	CD59B glycoprotein OS=Mus musculus OX=10090 GN=Cd59b PE=2 SV=2	47.2868	4	6	4	1	129	14.2	7.91	3.38648e+07	1.783	3.87	4
Q9R111	Guanine deaminase OS=Mus musculus OX=10090 GN=Gda PE=1 SV=1	20.0441	5	8	5	1	454	51	5.53	3.36858e+07	0.205	8.55	5
Q8BVI4	Dihydropteridine reductase OS=Mus musculus OX=10090 GN=Qdpr PE=1 SV=2	38.5892	5	18	5	1	241	25.6	7.81	3.36822e+07	1.154	19.04	5
Q60829	Protein phosphatase 1 regulatory subunit 1B OS=Mus musculus OX=10090 GN=Ppp1r1b PE=1 SV=2	19.5876	2	3	2	1	194	21.8	4.65	3.36778e+07	0.425	9.14	2
Q6NXK7	Inactive dipeptidyl peptidase 10 OS=Mus musculus OX=10090 GN=Dpp10 PE=1 SV=1	20.4517	9	13	9	1	797	90.8	6.48	3.33584e+07	0.245	2.93	9
P09055	Integrin beta-1 OS=Mus musculus OX=10090 GN=Itgb1 PE=1 SV=1	20.4261	15	38	14	1	798	88.2	5.94	3.33377e+07	0.987	15.88	15
Q61598	Rab GDP dissociation inhibitor beta OS=Mus musculus OX=10090 GN=Gdi2 PE=1 SV=1	40.4494	17	28	13	1	445	50.5	6.25	3.32843e+07	1.762	16.15	17
Q8CDM8	Protein FAM160B1 OS=Mus musculus OX=10090 GN=Fam160b1 PE=1 SV=2	27.6178	10	13	10	1	764	86	5.25	3.32719e+07	0.298	3.06	10
Q7TPR4	Alpha-actinin-1 OS=Mus musculus OX=10090 GN=Actn1 PE=1 SV=1	25.5605	19	31	14	1	892	103	5.38	3.31457e+07	0.575	2.11	19
P12382	ATP-dependent 6-phosphofructokinase, liver type OS=Mus musculus OX=10090 GN=Pfkl PE=1 SV=4	27.9487	11	14	8	1	780	85.3	7.17	3.31449e+07	0.448	4.95	11
Q9Z1Q9	Valine--tRNA ligase OS=Mus musculus OX=10090 GN=Vars1 PE=1 SV=1	5.93824	7	8	7	1	1263	140.1	7.77	3.29951e+07	0.133	2.01	7
Q8BHB9	Chloride intracellular channel protein 6 OS=Mus musculus OX=10090 GN=Clic6 PE=1 SV=1	35.0671	10	11	10	1	596	62.8	4.32	3.28457e+07	0.84	0	10
Q9JMG7	Hepatoma-derived growth factor-related protein 3 OS=Mus musculus OX=10090 GN=Hdgfl3 PE=1 SV=2	36.1386	7	9	7	1	202	22.4	8.4	3.28251e+07	1.512	4.67	7
O09117	Synaptophysin-like protein 1 OS=Mus musculus OX=10090 GN=Sypl1 PE=1 SV=2	22.6054	4	10	4	1	261	28.9	8.79	3.27769e+07	0.848	10.51	4
Q61301	Catenin alpha-2 OS=Mus musculus OX=10090 GN=Ctnna2 PE=1 SV=3	30.745	19	26	14	1	953	105.2	5.71	3.23596e+07	0.765	5.67	19
O08539	Myc box-dependent-interacting protein 1 OS=Mus musculus OX=10090 GN=Bin1 PE=1 SV=1	28.4014	14	30	12	1	588	64.4	5.03	3.23344e+07	1.482	37.98	14
Q8BKZ9	Pyruvate dehydrogenase protein X component, mitochondrial OS=Mus musculus OX=10090 GN=Pdhx PE=1 SV=1	26.3473	8	10	8	1	501	54	7.75	3.22979e+07	0.259	11.15	8
P63158	High mobility group protein B1 OS=Mus musculus OX=10090 GN=Hmgb1 PE=1 SV=2	25.1163	7	19	5	1	215	24.9	5.74	3.22337e+07	1.154	2.22	7
P57746	V-type proton ATPase subunit D OS=Mus musculus OX=10090 GN=Atp6v1d PE=1 SV=1	15.7895	2	6	2	1	247	28.4	9.45	3.2123e+07	0.334	2.37	2
P60521	Gamma-aminobutyric acid receptor-associated protein-like 2 OS=Mus musculus OX=10090 GN=Gabarapl2 PE=1 SV=1	55.5556	5	9	5	1	117	13.7	8.1	3.20408e+07	1.31	13.31	5
Q8C996	Transmembrane protein 163 OS=Mus musculus OX=10090 GN=Tmem163 PE=1 SV=1	13.8889	2	3	2	1	288	31.2	7.93	3.19188e+07	0.292	13.35	2
Q8BLQ9	Cell adhesion molecule 2 OS=Mus musculus OX=10090 GN=Cadm2 PE=1 SV=2	24.1379	8	14	7	1	435	47.5	5.41	3.17747e+07	1.462	16.9	8
Q91ZP9	N-terminal EF-hand calcium-binding protein 2 OS=Mus musculus OX=10090 GN=Necab2 PE=1 SV=1	16.7095	4	4	4	1	389	43.4	5.3	3.17711e+07	0.155	0	4
Q9Z0P4	Paralemmin-1 OS=Mus musculus OX=10090 GN=Palm PE=1 SV=1	39.1645	10	15	10	1	383	41.6	4.84	3.17616e+07	0.743	4.49	10
Q9DB20	ATP synthase subunit O, mitochondrial OS=Mus musculus OX=10090 GN=Atp5po PE=1 SV=1	55.3991	9	15	9	1	213	23.3	9.99	3.16948e+07	1.154	9.1	9
Q04857	Collagen alpha-1(VI) chain OS=Mus musculus OX=10090 GN=Col6a1 PE=1 SV=1	28.5854	14	18	13	1	1025	108.4	5.36	3.14656e+07	0.318	0	14
Q9D8B7	Junctional adhesion molecule C OS=Mus musculus OX=10090 GN=Jam3 PE=1 SV=2	31.2903	7	12	7	1	310	34.8	7.03	3.1339e+07	0.638	6.26	7
Q9QYG0	Protein NDRG2 OS=Mus musculus OX=10090 GN=Ndrg2 PE=1 SV=1	12.6685	7	10	6	1	371	40.8	5.4	3.09408e+07	1.336	0	7
Q9ESN9	C-Jun-amino-terminal kinase-interacting protein 3 OS=Mus musculus OX=10090 GN=Mapk8ip3 PE=1 SV=1	17.4271	15	16	14	1	1337	147.5	5.45	3.07893e+07	0.299	0	15
Q61183	Poly(A) polymerase alpha OS=Mus musculus OX=10090 GN=Papola PE=1 SV=4	28.2815	11	17	9	1	739	82.3	7.34	3.07767e+07	0.468	0	11
Q9DC16	Endoplasmic reticulum-Golgi intermediate compartment protein 1 OS=Mus musculus OX=10090 GN=Ergic1 PE=1 SV=1	7.24138	2	7	2	1	290	32.5	7.06	3.06915e+07	0.624	10.74	2
Q9Z1B3	1-phosphatidylinositol 4,5-bisphosphate phosphodiesterase beta-1 OS=Mus musculus OX=10090 GN=Plcb1 PE=1 SV=2	26.8914	21	32	19	1	1216	138.3	6.13	3.06106e+07	0.79	2.38	21
Q8BWF0	Succinate-semialdehyde dehydrogenase, mitochondrial OS=Mus musculus OX=10090 GN=Aldh5a1 PE=1 SV=1	19.8853	7	9	7	1	523	55.9	8.25	3.05822e+07	0.343	10.69	7
O88324	CD83 antigen OS=Mus musculus OX=10090 GN=Cd83 PE=2 SV=1	29.5918	4	7	4	1	196	21.3	7.87	3.04557e+07	0.701	8	4
P50114	Protein S100-B OS=Mus musculus OX=10090 GN=S100b PE=1 SV=2	55.4348	2	5	2	1	92	10.7	4.55	3.03068e+07	1.683	17.04	2
Q8VCH8	UBX domain-containing protein 4 OS=Mus musculus OX=10090 GN=Ubxn4 PE=1 SV=1	16.7984	5	11	5	1	506	56.4	6.61	3.02411e+07	0.417	3.16	5
P21107	Tropomyosin alpha-3 chain OS=Mus musculus OX=10090 GN=Tpm3 PE=1 SV=3	28.0702	9	12	4	1	285	33	4.72	3.01515e+07	0.484	6.32	9
Q61937	Nucleophosmin OS=Mus musculus OX=10090 GN=Npm1 PE=1 SV=1	37.6712	9	18	9	1	292	32.5	4.77	3.00464e+07	1.089	20.44	9
P99024	Tubulin beta-5 chain OS=Mus musculus OX=10090 GN=Tubb5 PE=1 SV=1	81.3063	29	171	4	1	444	49.6	4.89	3.00183e+07	68.183	336.01	29
P05555	Integrin alpha-M OS=Mus musculus OX=10090 GN=Itgam PE=1 SV=2	16.7389	16	22	16	1	1153	127.4	7.27	2.98482e+07	0.575	0	16
Q8VEM8	Phosphate carrier protein, mitochondrial OS=Mus musculus OX=10090 GN=Slc25a3 PE=1 SV=1	20.4482	10	18	10	1	357	39.6	9.26	2.98294e+07	0.812	9.76	10
Q8BI72	CDKN2A-interacting protein OS=Mus musculus OX=10090 GN=Cdkn2aip PE=1 SV=1	25.5773	13	21	13	1	563	59.7	9.16	2.96766e+07	0.778	12.35	13
Q9WV55	Vesicle-associated membrane protein-associated protein A OS=Mus musculus OX=10090 GN=Vapa PE=1 SV=2	53.4137	7	9	7	1	249	27.8	8.4	2.95753e+07	0.833	0	7
Q9Z2U1	Proteasome subunit alpha type-5 OS=Mus musculus OX=10090 GN=Psma5 PE=1 SV=1	34.4398	5	6	4	1	241	26.4	4.79	2.93356e+07	0.334	5.46	5
P63137	Gamma-aminobutyric acid receptor subunit beta-2 OS=Mus musculus OX=10090 GN=Gabrb2 PE=1 SV=2	41.2109	14	17	9	1	512	59.2	9.31	2.90325e+07	0.983	0	14
Q02053	Ubiquitin-like modifier-activating enzyme 1 OS=Mus musculus OX=10090 GN=Uba1 PE=1 SV=1	37.6181	22	31	20	1	1058	117.7	5.66	2.88874e+07	0.778	24.8	22
Q8CG79	Apoptosis-stimulating of p53 protein 2 OS=Mus musculus OX=10090 GN=Tp53bp2 PE=1 SV=3	10.3723	7	9	7	1	1128	125.2	6.34	2.87254e+07	0.095	6.81	7
Q64433	10 kDa heat shock protein, mitochondrial OS=Mus musculus OX=10090 GN=Hspe1 PE=1 SV=2	57.8431	6	11	6	1	102	11	8.35	2.85793e+07	1.894	13.79	6
Q9Z1G4	V-type proton ATPase 116 kDa subunit a1 OS=Mus musculus OX=10090 GN=Atp6v0a1 PE=1 SV=3	13.5876	7	11	7	1	839	96.4	6.76	2.84954e+07	0.389	2.38	7
Q9Z0F7	Gamma-synuclein OS=Mus musculus OX=10090 GN=Sncg PE=1 SV=1	50.4065	5	9	4	1	123	13.2	4.65	2.82113e+07	1.848	19.19	5
P12023	Amyloid-beta A4 protein OS=Mus musculus OX=10090 GN=App PE=1 SV=3	30.7792	17	43	16	1	770	86.7	4.79	2.80794e+07	1.089	7.29	17
Q8K221	Arfaptin-2 OS=Mus musculus OX=10090 GN=Arfip2 PE=1 SV=2	14.3695	4	9	4	1	341	37.7	5.87	2.78364e+07	0.468	13.65	4
P54227	Stathmin OS=Mus musculus OX=10090 GN=Stmn1 PE=1 SV=2	61.0738	12	19	7	1	149	17.3	5.97	2.76918e+07	3.437	8.12	12
Q9DCX2	ATP synthase subunit d, mitochondrial OS=Mus musculus OX=10090 GN=Atp5pd PE=1 SV=3	52.795	7	11	7	1	161	18.7	5.69	2.75615e+07	1.738	19.29	7
P62835	Ras-related protein Rap-1A OS=Mus musculus OX=10090 GN=Rap1a PE=1 SV=1	32.6087	6	11	1	1	184	21	6.67	27449209	1.054	15.31	6
P07901	Heat shock protein HSP 90-alpha OS=Mus musculus OX=10090 GN=Hsp90aa1 PE=1 SV=4	43.5198	31	44	17	1	733	84.7	5.01	2.73982e+07	1.712	35.04	31
Q2VLH6	Scavenger receptor cysteine-rich type 1 protein M130 OS=Mus musculus OX=10090 GN=Cd163 PE=1 SV=2	29.5272	18	24	17	1	1121	120.8	6.24	2.73862e+07	0.551	5.47	18
Q8BTM9	RAS guanyl-releasing protein 4 OS=Mus musculus OX=10090 GN=Rasgrp4 PE=1 SV=1	19.7623	10	15	10	1	673	74.9	8.22	2.73585e+07	0.526	2.05	10
Q8C8Y5	Sterile alpha motif domain-containing protein 7 OS=Mus musculus OX=10090 GN=Samd7 PE=2 SV=4	14.8315	5	9	5	1	445	49.2	6.8	2.73537e+07	0.487	0	5
Q9CZT5	Vasorin OS=Mus musculus OX=10090 GN=Vasn PE=2 SV=2	12.4814	5	9	5	1	673	72.2	7.08	2.73116e+07	0.377	1.69	5
P10854	Histone H2B type 1-M OS=Mus musculus OX=10090 GN=H2bc14 PE=1 SV=2	65.873	11	22	1	1	126	13.9	10.32	2.72591e+07	5.105	32.46	11
Q8BLF1	Neutral cholesterol ester hydrolase 1 OS=Mus musculus OX=10090 GN=Nceh1 PE=1 SV=1	21.8137	7	10	7	1	408	45.7	7.05	2.72119e+07	0.557	4.14	7
P97450	ATP synthase-coupling factor 6, mitochondrial OS=Mus musculus OX=10090 GN=Atp5pf PE=1 SV=1	22.2222	2	3	2	1	108	12.5	9.36	2.72106e+07	0.468	2.81	2
Q9WUB3	Glycogen phosphorylase, muscle form OS=Mus musculus OX=10090 GN=Pygm PE=1 SV=3	24.228	15	18	11	1	842	97.2	7.11	27197410	0.372	2.08	15
Q9Z1Z0	General vesicular transport factor p115 OS=Mus musculus OX=10090 GN=Uso1 PE=1 SV=2	8.23775	5	7	4	1	959	106.9	4.93	2.71836e+07	0.069	7.96	5
Q9EPU5	Tumor necrosis factor receptor superfamily member 21 OS=Mus musculus OX=10090 GN=Tnfrsf21 PE=1 SV=2	17.5573	6	8	6	1	655	71.9	7.46	2.71589e+07	0.271	8.89	6
Q00612	Glucose-6-phosphate 1-dehydrogenase X OS=Mus musculus OX=10090 GN=G6pdx PE=1 SV=3	38.2524	12	13	9	1	515	59.2	6.49	2.71404e+07	0.389	5.91	12
Q3UMU9	Hepatoma-derived growth factor-related protein 2 OS=Mus musculus OX=10090 GN=Hdgfl2 PE=1 SV=1	38.565	17	27	17	1	669	74.2	8.66	2.71062e+07	0.585	4.76	17
Q64487	Receptor-type tyrosine-protein phosphatase delta OS=Mus musculus OX=10090 GN=Ptprd PE=1 SV=3	21.8619	22	30	18	1	1912	214.3	6.55	2.69633e+07	0.311	4.34	22
Q9D706	RNA polymerase II-associated protein 3 OS=Mus musculus OX=10090 GN=Rpap3 PE=1 SV=1	24.5455	10	16	10	1	660	74.1	7.99	2.66978e+07	0.191	4.34	10
Q8BPB5	EGF-containing fibulin-like extracellular matrix protein 1 OS=Mus musculus OX=10090 GN=Efemp1 PE=1 SV=1	30.2231	9	13	9	1	493	54.9	5.14	2.65428e+07	0.655	4.59	9
Q64521	Glycerol-3-phosphate dehydrogenase, mitochondrial OS=Mus musculus OX=10090 GN=Gpd2 PE=1 SV=2	21.3205	11	16	11	1	727	80.9	6.61	2.65384e+07	0.308	7.79	11
P46096	Synaptotagmin-1 OS=Mus musculus OX=10090 GN=Syt1 PE=1 SV=1	27.0784	13	23	13	1	421	47.4	8.53	2.63103e+07	1.656	31.06	13
P47738	Aldehyde dehydrogenase, mitochondrial OS=Mus musculus OX=10090 GN=Aldh2 PE=1 SV=1	24.6628	8	12	6	1	519	56.5	7.62	2.60898e+07	0.624	19.13	8
Q8R4N0	Citramalyl-CoA lyase, mitochondrial OS=Mus musculus OX=10090 GN=Clybl PE=1 SV=2	20.7101	4	5	4	1	338	37.5	8.54	2.5801e+07	0.25	0	4
P31230	Aminoacyl tRNA synthase complex-interacting multifunctional protein 1 OS=Mus musculus OX=10090 GN=Aimp1 PE=1 SV=2	14.8387	5	9	5	1	310	34	8.35	2.5778e+07	0.585	0	5
P84091	AP-2 complex subunit mu OS=Mus musculus OX=10090 GN=Ap2m1 PE=1 SV=1	23.2184	8	10	8	1	435	49.6	9.54	2.55409e+07	0.389	11.14	8
P58391	Small conductance calcium-activated potassium channel protein 3 OS=Mus musculus OX=10090 GN=Kcnn3 PE=1 SV=2	16.9399	10	13	6	1	732	81.3	8.95	2.54935e+07	0.506	0	10
P15388	Potassium voltage-gated channel subfamily C member 1 OS=Mus musculus OX=10090 GN=Kcnc1 PE=1 SV=1	2.54403	2	3	1	1	511	57.9	6.58	25371800	0.166	3.37	2
O55026	Ectonucleoside triphosphate diphosphohydrolase 2 OS=Mus musculus OX=10090 GN=Entpd2 PE=1 SV=2	35.7576	9	12	9	1	495	54.3	8.37	2.52903e+07	0.84	1.79	9
Q5DQR4	Syntaxin-binding protein 5-like OS=Mus musculus OX=10090 GN=Stxbp5l PE=1 SV=1	18.5654	15	25	14	1	1185	131.8	6.86	2.52735e+07	0.476	1.88	15
O08756	3-hydroxyacyl-CoA dehydrogenase type-2 OS=Mus musculus OX=10090 GN=Hsd17b10 PE=1 SV=4	19.5402	4	6	4	1	261	27.4	8.41	2.50887e+07	0.311	4.29	4
P51863	V-type proton ATPase subunit d 1 OS=Mus musculus OX=10090 GN=Atp6v0d1 PE=1 SV=2	15.3846	4	5	4	1	351	40.3	5	2.48302e+07	0.389	6.04	4
P10630	Eukaryotic initiation factor 4A-II OS=Mus musculus OX=10090 GN=Eif4a2 PE=1 SV=2	21.3759	4	8	4	1	407	46.4	5.48	2.47615e+07	0.417	4.63	4
Q3TRJ4	Keratin, type I cytoskeletal 26 OS=Mus musculus OX=10090 GN=Krt26 PE=2 SV=1	21.8615	8	9	8	1	462	51.1	4.84	2.46433e+07	0.484	3.93	8
Q9DCD0	6-phosphogluconate dehydrogenase, decarboxylating OS=Mus musculus OX=10090 GN=Pgd PE=1 SV=3	27.5362	8	10	8	1	483	53.2	7.23	2.44268e+07	0.274	2.14	8
P51791	H(+)/Cl(-) exchange transporter 3 OS=Mus musculus OX=10090 GN=Clcn3 PE=1 SV=3	15.0367	7	15	6	1	818	90.8	6.19	2.4392e+07	0.492	3.48	7
Q91WD5	NADH dehydrogenase [ubiquinone] iron-sulfur protein 2, mitochondrial OS=Mus musculus OX=10090 GN=Ndufs2 PE=1 SV=1	30.6695	9	11	9	1	463	52.6	6.99	2.42944e+07	0.624	0	9
P63318	Protein kinase C gamma type OS=Mus musculus OX=10090 GN=Prkcg PE=1 SV=1	16.3558	7	11	7	1	697	78.3	7.46	2.42531e+07	0.311	8.65	7
Q8BH01	Transmembrane and coiled-coil domain-containing protein 3 OS=Mus musculus OX=10090 GN=Tmco3 PE=2 SV=1	3.9823	3	5	3	1	678	75.9	7.17	2.42033e+07	0.17	1.63	3
A6X8Z5	Rho GTPase-activating protein 31 OS=Mus musculus OX=10090 GN=Arhgap31 PE=1 SV=1	17.0526	14	15	13	1	1425	155.2	5.77	2.41918e+07	0.185	0	14
O55143	Sarcoplasmic/endoplasmic reticulum calcium ATPase 2 OS=Mus musculus OX=10090 GN=Atp2a2 PE=1 SV=2	20.2107	16	22	12	1	1044	114.8	5.34	2.41785e+07	0.383	11.62	16
Q69Z98	Serine/threonine-protein kinase BRSK2 OS=Mus musculus OX=10090 GN=Brsk2 PE=1 SV=2	17.6871	8	11	7	1	735	81.7	8.79	2.38977e+07	0.22	4.57	8
Q99K85	Phosphoserine aminotransferase OS=Mus musculus OX=10090 GN=Psat1 PE=1 SV=1	22.1622	5	8	5	1	370	40.4	8.03	2.38715e+07	0.433	4.1	5
Q91YT0	NADH dehydrogenase [ubiquinone] flavoprotein 1, mitochondrial OS=Mus musculus OX=10090 GN=Ndufv1 PE=1 SV=1	31.681	12	23	12	1	464	50.8	8.21	2.38411e+07	0.688	5.22	12
Q61282	Aggrecan core protein OS=Mus musculus OX=10090 GN=Acan PE=1 SV=2	6.89493	7	10	7	1	2132	221.8	4.3	2.37523e+07	0.222	5.36	7
P62911	60S ribosomal protein L32 OS=Mus musculus OX=10090 GN=Rpl32 PE=1 SV=2	13.3333	2	3	2	1	135	15.9	11.33	2.35459e+07	0.468	0	2
Q9QXV0	ProSAAS OS=Mus musculus OX=10090 GN=Pcsk1n PE=1 SV=2	32.5581	7	13	7	1	258	27.3	5.85	2.35126e+07	1.955	21.79	7
P84086	Complexin-2 OS=Mus musculus OX=10090 GN=Cplx2 PE=1 SV=1	55.9701	6	9	5	1	134	15.4	5.08	2.34719e+07	1.512	7.28	6
Q5U405	Transmembrane protease serine 13 OS=Mus musculus OX=10090 GN=Tmprss13 PE=2 SV=2	19.8895	12	21	12	1	543	59.8	9.01	2.33727e+07	0.54	0	12
P84096	Rho-related GTP-binding protein RhoG OS=Mus musculus OX=10090 GN=Rhog PE=1 SV=1	26.7016	5	9	5	1	191	21.3	8.12	2.3355e+07	1.276	8.16	5
Q9WTT4	V-type proton ATPase subunit G 2 OS=Mus musculus OX=10090 GN=Atp6v1g2 PE=1 SV=1	38.9831	5	20	5	1	118	13.6	10.26	2.31968e+07	6.499	14.6	5
Q9R0Q6	Actin-related protein 2/3 complex subunit 1A OS=Mus musculus OX=10090 GN=Arpc1a PE=1 SV=1	27.8378	9	12	8	1	370	41.6	8.18	2.31271e+07	0.711	1.85	9
Q6P1D5	Seizure 6-like protein OS=Mus musculus OX=10090 GN=Sez6l PE=1 SV=1	3.21911	3	8	3	1	963	104.8	4.69	2.28876e+07	0.274	8.21	3
Q9Z1R2	Large proline-rich protein BAG6 OS=Mus musculus OX=10090 GN=Bag6 PE=1 SV=1	16.4645	11	15	11	1	1154	121	5.71	2.28573e+07	0.52	14.13	11
P26369	Splicing factor U2AF 65 kDa subunit OS=Mus musculus OX=10090 GN=U2af2 PE=1 SV=3	28	9	15	9	1	475	53.5	9.09	2.27619e+07	0.778	10.44	9
Q9D0J8	Parathymosin OS=Mus musculus OX=10090 GN=Ptms PE=1 SV=3	11.8812	2	4	2	1	101	11.4	4.22	2.27327e+07	1.154	5.33	2
Q8BHK2	Sodium channel subunit beta-3 OS=Mus musculus OX=10090 GN=Scn3b PE=1 SV=1	33.4884	5	7	5	1	215	24.8	4.74	2.27323e+07	1.683	2.48	5
Q8R001	Microtubule-associated protein RP/EB family member 2 OS=Mus musculus OX=10090 GN=Mapre2 PE=1 SV=1	25.4601	6	10	6	1	326	36.9	5.38	2.24766e+07	0.688	2.82	6
P21619	Lamin-B2 OS=Mus musculus OX=10090 GN=Lmnb2 PE=1 SV=2	22.1477	7	9	5	1	596	67.3	5.5	2.22033e+07	0.126	5.25	7
O35393	Ephrin-B3 OS=Mus musculus OX=10090 GN=Efnb3 PE=1 SV=1	42.3529	9	10	9	1	340	35.9	8.25	2.21673e+07	0.823	5.05	9
Q99LX0	Parkinson disease protein 7 homolog OS=Mus musculus OX=10090 GN=Park7 PE=1 SV=1	51.8519	7	13	7	1	189	20	6.77	2.20795e+07	1.254	3.01	7
P61205	ADP-ribosylation factor 3 OS=Mus musculus OX=10090 GN=Arf3 PE=2 SV=2	28.1768	4	8	3	1	181	20.6	7.43	22034963	0.585	4.17	4
Q60963	Platelet-activating factor acetylhydrolase OS=Mus musculus OX=10090 GN=Pla2g7 PE=1 SV=2	21.8182	8	11	8	1	440	49.2	7.12	2.20071e+07	0.403	4.14	8
Q60676	Serine/threonine-protein phosphatase 5 OS=Mus musculus OX=10090 GN=Ppp5c PE=1 SV=3	26.0521	7	11	7	1	499	56.8	6.2	2.19963e+07	0.413	0	7
Q6GU68	Immunoglobulin superfamily containing leucine-rich repeat protein OS=Mus musculus OX=10090 GN=Islr PE=1 SV=1	2.33645	1	2	1	1	428	45.6	5.38	2.18316e+07	0.116	1.73	1
Q61466	SWI/SNF-related matrix-associated actin-dependent regulator of chromatin subfamily D member 1 OS=Mus musculus OX=10090 GN=Smarcd1 PE=1 SV=3	25.8252	8	13	8	1	515	58.2	9.25	2.18265e+07	0.482	0	8
P59326	YTH domain-containing family protein 1 OS=Mus musculus OX=10090 GN=Ythdf1 PE=1 SV=1	30.2326	9	11	6	1	559	60.8	8.95	2.18046e+07	0.468	3.63	9
Q60929	Myocyte-specific enhancer factor 2A OS=Mus musculus OX=10090 GN=Mef2a PE=1 SV=2	21.4859	6	10	6	1	498	53.5	7.11	2.17564e+07	0.859	2.1	6
Q00493	Carboxypeptidase E OS=Mus musculus OX=10090 GN=Cpe PE=1 SV=2	15.1261	4	5	4	1	476	53.2	5.19	2.16144e+07	0.136	2.54	4
Q8BHN3	Neutral alpha-glucosidase AB OS=Mus musculus OX=10090 GN=Ganab PE=1 SV=1	16.9492	10	15	10	1	944	106.8	6.06	2.15245e+07	0.259	0	10
Q9Z1G3	V-type proton ATPase subunit C 1 OS=Mus musculus OX=10090 GN=Atp6v1c1 PE=1 SV=4	18.3246	5	15	5	1	382	43.9	7.46	2.12883e+07	0.84	12.88	5
Q9D051	Pyruvate dehydrogenase E1 component subunit beta, mitochondrial OS=Mus musculus OX=10090 GN=Pdhb PE=1 SV=1	50.1393	8	12	8	1	359	38.9	6.87	2.12864e+07	1.154	14.28	8
Q9D708	Protein S100-A16 OS=Mus musculus OX=10090 GN=S100a16 PE=1 SV=1	54.0323	3	5	3	1	124	14.3	5.86	2.12839e+07	0.874	3.01	3
Q3U1Y4	DENN domain-containing protein 4B OS=Mus musculus OX=10090 GN=Dennd4b PE=1 SV=2	17.0113	14	23	14	1	1499	164.6	7.71	2.12437e+07	0.374	8.22	14
P70202	Latexin OS=Mus musculus OX=10090 GN=Lxn PE=1 SV=2	15.7658	2	3	2	1	222	25.5	5.74	2.12367e+07	0.425	0	2
P19536	Cytochrome c oxidase subunit 5B, mitochondrial OS=Mus musculus OX=10090 GN=Cox5b PE=1 SV=1	42.9688	8	12	8	1	128	13.8	8.38	2.11051e+07	2.831	10.83	8
Q7M6Z0	Reticulon-4 receptor-like 2 OS=Mus musculus OX=10090 GN=Rtn4rl2 PE=1 SV=1	8.09524	3	3	3	1	420	46	7.65	2.08953e+07	0.212	0	3
Q811D0	Disks large homolog 1 OS=Mus musculus OX=10090 GN=Dlg1 PE=1 SV=1	20.221	15	24	11	1	905	100.1	5.8	2.08723e+07	0.647	4.24	15
Q9D5V6	Synapse-associated protein 1 OS=Mus musculus OX=10090 GN=Syap1 PE=1 SV=1	33.4247	5	8	5	1	365	41.3	4.54	2.06823e+07	0.389	0	5
O89053	Coronin-1A OS=Mus musculus OX=10090 GN=Coro1a PE=1 SV=5	19.5228	7	12	6	1	461	51	6.48	2.06412e+07	0.346	1.69	7
Q5Y5T5	Palmitoyltransferase ZDHHC8 OS=Mus musculus OX=10090 GN=Zdhhc8 PE=1 SV=1	19.685	9	11	9	1	762	82	9.38	2.06156e+07	0.456	0	9
Q01339	Beta-2-glycoprotein 1 OS=Mus musculus OX=10090 GN=Apoh PE=1 SV=1	31.0145	8	9	8	1	345	38.6	8.22	2.06081e+07	0.468	5.51	8
P00405	Cytochrome c oxidase subunit 2 OS=Mus musculus OX=10090 GN=Mtco2 PE=1 SV=1	16.2996	3	6	3	1	227	26	4.73	2.06012e+07	1.154	6.25	3
P12656	Thyrotropin subunit beta OS=Mus musculus OX=10090 GN=Tshb PE=2 SV=1	50	4	6	3	1	138	15.4	7.44	2.05484e+07	1.154	5.82	4
P60904	DnaJ homolog subfamily C member 5 OS=Mus musculus OX=10090 GN=Dnajc5 PE=1 SV=1	51.0101	5	9	5	1	198	22.1	5.07	2.05223e+07	1.424	10.17	5
Q7TQ33	RGM domain family member B OS=Mus musculus OX=10090 GN=Rgmb PE=1 SV=1	20.1835	5	6	5	1	436	47.2	6.34	2.04351e+07	0.334	5.75	5
Q9CXZ1	NADH dehydrogenase [ubiquinone] iron-sulfur protein 4, mitochondrial OS=Mus musculus OX=10090 GN=Ndufs4 PE=1 SV=3	26.2857	4	8	4	1	175	19.8	9.99	2.03584e+07	1.254	4.1	4
Q6GSS7	Histone H2A type 2-A OS=Mus musculus OX=10090 GN=Hist2h2aa1 PE=1 SV=3	44.6154	5	9	1	1	130	14.1	10.9	2.02756e+07	1.848	19.15	5
P62897	Cytochrome c, somatic OS=Mus musculus OX=10090 GN=Cycs PE=1 SV=2	45.7143	8	13	5	1	105	11.6	9.58	2.01888e+07	5.31	17.81	8
Q8BGC9	Protein CREG2 OS=Mus musculus OX=10090 GN=Creg2 PE=1 SV=1	11.8056	3	4	3	1	288	31.7	7.77	2.01833e+07	0.369	2.24	3
Q8BWT1	3-ketoacyl-CoA thiolase, mitochondrial OS=Mus musculus OX=10090 GN=Acaa2 PE=1 SV=3	24.1814	6	11	6	1	397	41.8	8.09	1.98965e+07	0.487	1.62	6
O35604	NPC intracellular cholesterol transporter 1 OS=Mus musculus OX=10090 GN=Npc1 PE=1 SV=2	14.0955	12	14	11	1	1277	142.8	5.71	1.98486e+07	0.374	0	12
Q922E4	Ethanolamine-phosphate cytidylyltransferase OS=Mus musculus OX=10090 GN=Pcyt2 PE=1 SV=1	25.9901	6	8	6	1	404	45.2	6.58	1.97951e+07	0.532	6.69	6
P35455	Vasopressin-neurophysin 2-copeptin OS=Mus musculus OX=10090 GN=Avp PE=2 SV=1	68.4524	8	31	7	1	168	17.9	7.58	1.97361e+07	9	36.49	8
Q3TXX4	Vesicular glutamate transporter 1 OS=Mus musculus OX=10090 GN=Slc17a7 PE=1 SV=2	15	4	6	3	1	560	61.6	7.34	1.96216e+07	0.28	4.94	4
P00920	Carbonic anhydrase 2 OS=Mus musculus OX=10090 GN=Ca2 PE=1 SV=4	39.2308	8	21	8	1	260	29	7.01	1.95304e+07	2.384	10.46	8
Q9WTX5	S-phase kinase-associated protein 1 OS=Mus musculus OX=10090 GN=Skp1 PE=1 SV=3	58.2822	6	9	6	1	163	18.7	4.54	1.95262e+07	1.276	4.47	6
P12787	Cytochrome c oxidase subunit 5A, mitochondrial OS=Mus musculus OX=10090 GN=Cox5a PE=1 SV=2	27.3973	4	7	4	1	146	16.1	6.54	1.95109e+07	1.31	5.35	4
Q00560	Interleukin-6 receptor subunit beta OS=Mus musculus OX=10090 GN=Il6st PE=1 SV=2	26.0632	10	12	10	1	917	102.4	5.52	1.94957e+07	0.421	5.93	10
O08997	Copper transport protein ATOX1 OS=Mus musculus OX=10090 GN=Atox1 PE=1 SV=1	57.3529	3	7	3	1	68	7.3	6.51	1.9424e+07	2.981	7.14	3
P97765	WW domain-binding protein 2 OS=Mus musculus OX=10090 GN=Wbp2 PE=1 SV=1	34.0996	7	14	6	1	261	28	6.33	1.93048e+07	3.125	15.53	7
O35633	Vesicular inhibitory amino acid transporter OS=Mus musculus OX=10090 GN=Slc32a1 PE=1 SV=3	12.5714	5	6	5	1	525	57.3	6.64	1.91302e+07	0.374	7.72	5
P70175	Disks large homolog 3 OS=Mus musculus OX=10090 GN=Dlg3 PE=1 SV=1	31.6843	15	17	15	1	849	93.4	6.79	1.91008e+07	0.515	3.34	15
O35409	Glutamate carboxypeptidase 2 OS=Mus musculus OX=10090 GN=Folh1 PE=1 SV=2	11.0372	6	13	5	1	752	84.5	8.1	1.90944e+07	0.182	3.78	6
Q8BXZ1	Protein disulfide-isomerase TMX3 OS=Mus musculus OX=10090 GN=Tmx3 PE=1 SV=2	6.57895	2	3	2	1	456	51.8	5.16	1.9074e+07	0.166	4.81	2
Q61581	Insulin-like growth factor-binding protein 7 OS=Mus musculus OX=10090 GN=Igfbp7 PE=1 SV=3	17.4377	4	8	4	1	281	29	8.31	1.90724e+07	0.688	2.2	4
P14211	Calreticulin OS=Mus musculus OX=10090 GN=Calr PE=1 SV=1	33.1731	13	25	13	1	416	48	4.49	1.8988e+07	2.047	8.17	13
Q14BI2	Metabotropic glutamate receptor 2 OS=Mus musculus OX=10090 GN=Grm2 PE=1 SV=2	12.2706	5	6	5	1	872	95.8	8.06	1.89174e+07	0.11	3.69	5
P01942	Hemoglobin subunit alpha OS=Mus musculus OX=10090 GN=Hba PE=1 SV=2	46.4789	4	6	4	1	142	15.1	8.22	1.87522e+07	1.31	8.03	4
Q99PJ0	Neurotrimin OS=Mus musculus OX=10090 GN=Ntm PE=1 SV=2	34.8837	7	21	7	1	344	38	7.81	1.8737e+07	1.371	31.41	7
Q75N73	Metal cation symporter ZIP14 OS=Mus musculus OX=10090 GN=Slc39a14 PE=1 SV=1	10.2249	3	5	3	1	489	53.9	5.27	1.87142e+07	0.438	7.5	3
P11438	Lysosome-associated membrane glycoprotein 1 OS=Mus musculus OX=10090 GN=Lamp1 PE=1 SV=2	28.8177	7	7	7	1	406	43.8	8.4	1.87048e+07	0.532	1.71	7
Q91WJ8	Far upstream element-binding protein 1 OS=Mus musculus OX=10090 GN=Fubp1 PE=1 SV=1	30.4147	11	16	9	1	651	68.5	7.93	1.87009e+07	0.585	0	11
Q3V038	Tetratricopeptide repeat protein 9A OS=Mus musculus OX=10090 GN=Ttc9 PE=1 SV=1	21.0046	2	2	2	1	219	24.3	8.85	1.84149e+07	0.274	0	2
P68510	14-3-3 protein eta OS=Mus musculus OX=10090 GN=Ywhah PE=1 SV=2	47.561	13	32	6	1	246	28.2	4.89	1.83791e+07	3.062	26.18	13
Q9R0K7	Plasma membrane calcium-transporting ATPase 2 OS=Mus musculus OX=10090 GN=Atp2b2 PE=1 SV=2	29.0484	25	34	16	1	1198	132.5	5.96	1.83292e+07	0.585	13.81	25
P28654	Decorin OS=Mus musculus OX=10090 GN=Dcn PE=1 SV=1	13.2768	4	5	3	1	354	39.8	8.68	1.82711e+07	0.172	3.52	4
P46638	Ras-related protein Rab-11B OS=Mus musculus OX=10090 GN=Rab11b PE=1 SV=3	14.6789	2	3	1	1	218	24.5	5.94	18243296	0.245	2.63	2
Q9D0M3	Cytochrome c1, heme protein, mitochondrial OS=Mus musculus OX=10090 GN=Cyc1 PE=1 SV=1	39.0769	6	7	6	1	325	35.3	9.16	1.82321e+07	0.233	3.65	6
Q9CWZ7	Gamma-soluble NSF attachment protein OS=Mus musculus OX=10090 GN=Napg PE=1 SV=1	21.4744	3	5	3	1	312	34.7	5.41	18150988	0.304	2.12	3
P70349	Histidine triad nucleotide-binding protein 1 OS=Mus musculus OX=10090 GN=Hint1 PE=1 SV=3	68.254	6	9	6	1	126	13.8	6.87	1.80672e+07	3.642	11.84	6
Q64727	Vinculin OS=Mus musculus OX=10090 GN=Vcl PE=1 SV=4	16.3227	12	16	12	1	1066	116.6	6	1.79517e+07	0.23	3.59	12
Q7TQI3	Ubiquitin thioesterase OTUB1 OS=Mus musculus OX=10090 GN=Otub1 PE=1 SV=2	52.0295	7	7	7	1	271	31.3	4.94	1.79491e+07	1.069	6.54	7
B2RUJ5	Amyloid-beta A4 precursor protein-binding family A member 1 OS=Mus musculus OX=10090 GN=Apba1 PE=1 SV=2	32.1853	12	27	12	1	842	92.9	4.88	1.7906e+07	0.613	4.25	12
P62880	Guanine nucleotide-binding protein G(I)/G(S)/G(T) subunit beta-2 OS=Mus musculus OX=10090 GN=Gnb2 PE=1 SV=3	70.2941	15	24	7	1	340	37.3	6	1.78321e+07	3.489	33.25	15
P62918	60S ribosomal protein L8 OS=Mus musculus OX=10090 GN=Rpl8 PE=1 SV=2	17.8988	2	4	2	1	257	28	11.03	1.78207e+07	0.222	13.37	2
Q5RKR3	Immunoglobulin superfamily containing leucine-rich repeat protein 2 OS=Mus musculus OX=10090 GN=Islr2 PE=1 SV=1	10.604	4	5	4	1	745	79.7	5.49	1.77246e+07	0.148	5.33	4
Q8R2E9	ERO1-like protein beta OS=Mus musculus OX=10090 GN=Ero1b PE=1 SV=1	11.9914	5	8	5	1	467	53.5	8.09	1.75745e+07	0.222	4.05	5
Q8BYI8	Protein FAM234B OS=Mus musculus OX=10090 GN=Fam234b PE=1 SV=1	10.8974	3	4	3	1	624	67	5.03	17472030	0.218	4.3	3
Q3UHX2	28 kDa heat- and acid-stable phosphoprotein OS=Mus musculus OX=10090 GN=Pdap1 PE=1 SV=1	22.6519	5	8	5	1	181	20.6	7.39	1.70845e+07	0.968	4.73	5
O54990	Prominin-1 OS=Mus musculus OX=10090 GN=Prom1 PE=1 SV=1	18.8005	9	14	9	1	867	97.1	6.68	1.70695e+07	0.372	2.52	9
Q8VHK1	Caskin-2 OS=Mus musculus OX=10090 GN=Caskin2 PE=1 SV=3	9.90841	5	6	5	1	1201	126.7	7.39	1.70024e+07	0.102	2.09	5
Q9R0P5	Destrin OS=Mus musculus OX=10090 GN=Dstn PE=1 SV=3	49.697	8	13	7	1	165	18.5	7.97	1.69932e+07	1.154	1.61	8
Q61702	Inter-alpha-trypsin inhibitor heavy chain H1 OS=Mus musculus OX=10090 GN=Itih1 PE=1 SV=2	11.6869	7	9	7	1	907	101	6.96	1.68077e+07	0.191	0	7
Q9JKS5	Intracellular hyaluronan-binding protein 4 OS=Mus musculus OX=10090 GN=Habp4 PE=1 SV=2	42.3358	10	22	10	1	411	45.9	6.84	1.67753e+07	0.334	0	10
O35464	Semaphorin-6A OS=Mus musculus OX=10090 GN=Sema6a PE=1 SV=2	16.7798	9	10	9	1	1031	114.4	8.5	1.66783e+07	0.159	2.49	9
Q60931	Voltage-dependent anion-selective channel protein 3 OS=Mus musculus OX=10090 GN=Vdac3 PE=1 SV=1	33.5689	7	13	5	1	283	30.7	8.79	1.63607e+07	1.228	20.16	7
Q9CRB9	MICOS complex subunit Mic19 OS=Mus musculus OX=10090 GN=Chchd3 PE=1 SV=1	16.2996	2	6	2	1	227	26.3	8.37	16081660	0.222	4.02	2
Q8R404	MICOS complex subunit MIC13 OS=Mus musculus OX=10090 GN=Micos13 PE=1 SV=1	75.6303	4	4	4	1	119	13.4	8.63	1.55657e+07	0.874	3.3	4
Q5FWK3	Rho GTPase-activating protein 1 OS=Mus musculus OX=10090 GN=Arhgap1 PE=1 SV=1	20.0456	5	6	5	1	439	50.4	6.44	1.54812e+07	0.322	0	5
Q99KN9	Clathrin interactor 1 OS=Mus musculus OX=10090 GN=Clint1 PE=1 SV=2	6.49762	2	3	2	1	631	68.5	6.25	1.54151e+07	0.086	0	2
Q68ED7	CREB-regulated transcription coactivator 1 OS=Mus musculus OX=10090 GN=Crtc1 PE=1 SV=1	16.5079	5	5	5	1	630	66.9	6.05	1.53832e+07	0.52	0	5
B2RSH2	Guanine nucleotide-binding protein G(i) subunit alpha-1 OS=Mus musculus OX=10090 GN=Gnai1 PE=1 SV=1	37.2881	10	17	4	1	354	40.3	5.97	1.4827e+07	1.276	3.88	10
Q6PDI6	Ubiquitin carboxyl-terminal hydrolase MINDY-2 OS=Mus musculus OX=10090 GN=Mindy2 PE=1 SV=1	12.4792	5	9	5	1	601	65.6	4.63	1.4662e+07	0.45	5.6	5
P51881	ADP/ATP translocase 2 OS=Mus musculus OX=10090 GN=Slc25a5 PE=1 SV=3	37.2483	12	26	5	1	298	32.9	9.73	1.46173e+07	2.455	30.84	12
P19783	Cytochrome c oxidase subunit 4 isoform 1, mitochondrial OS=Mus musculus OX=10090 GN=Cox4i1 PE=1 SV=2	46.1538	7	9	7	1	169	19.5	9.23	1.44514e+07	0.968	3.73	7
Q63810	Calcineurin subunit B type 1 OS=Mus musculus OX=10090 GN=Ppp3r1 PE=1 SV=3	51.1765	7	8	6	1	170	19.3	4.81	1.44397e+07	2.455	7.9	7
Q60673	Receptor-type tyrosine-protein phosphatase-like N OS=Mus musculus OX=10090 GN=Ptprn PE=1 SV=2	13.9939	7	15	7	1	979	106	7.09	1.42834e+07	0.265	0	7
P63040	Complexin-1 OS=Mus musculus OX=10090 GN=Cplx1 PE=1 SV=1	38.806	4	5	3	1	134	15.1	4.97	1.41274e+07	0.848	10.33	4
O35143	ATPase inhibitor, mitochondrial OS=Mus musculus OX=10090 GN=Atp5if1 PE=1 SV=2	54.717	7	10	7	1	106	12.2	9.64	1.38007e+07	2.511	5.56	7
Q9ESN6	Tripartite motif-containing protein 2 OS=Mus musculus OX=10090 GN=Trim2 PE=1 SV=1	11.4247	3	4	3	1	744	81.4	6.96	13767988	0.096	7.76	3
B1AZA5	Transmembrane protein 245 OS=Mus musculus OX=10090 GN=Tmem245 PE=1 SV=1	11.9863	7	13	7	1	876	97.3	8.75	1.37249e+07	0.455	0	7
Q921F2	TAR DNA-binding protein 43 OS=Mus musculus OX=10090 GN=Tardbp PE=1 SV=1	27.7778	5	5	5	1	414	44.5	6.7	1.31631e+07	0.186	0	5
P61021	Ras-related protein Rab-5B OS=Mus musculus OX=10090 GN=Rab5b PE=1 SV=1	41.3953	4	5	4	1	215	23.7	8.13	1.31469e+07	0.468	4.65	4
Q80VP0	Tectonin beta-propeller repeat-containing protein 1 OS=Mus musculus OX=10090 GN=Tecpr1 PE=1 SV=1	14.494	10	16	10	1	1166	130.2	6.48	13035122	0.408	0	10
Q9D0F9	Phosphoglucomutase-1 OS=Mus musculus OX=10090 GN=Pgm1 PE=1 SV=4	11.5658	4	5	4	1	562	61.4	6.57	1.29726e+07	0.162	7.34	4
Q9R0P3	S-formylglutathione hydrolase OS=Mus musculus OX=10090 GN=Esd PE=1 SV=1	10.2837	2	3	2	1	282	31.3	7.12	1.29184e+07	0.11	3.67	2
Q9R1Q8	Transgelin-3 OS=Mus musculus OX=10090 GN=Tagln3 PE=1 SV=1	60.804	8	10	8	1	199	22.5	7.33	1.28826e+07	1.081	5.81	8
Q9CQ75	NADH dehydrogenase [ubiquinone] 1 alpha subcomplex subunit 2 OS=Mus musculus OX=10090 GN=Ndufa2 PE=1 SV=3	58.5859	5	7	5	1	99	10.9	9.99	1.28786e+07	1.424	3.27	5
P47757	F-actin-capping protein subunit beta OS=Mus musculus OX=10090 GN=Capzb PE=1 SV=3	22.3827	4	5	4	1	277	31.3	5.74	1.2814e+07	0.318	5.62	4
Q6PGE7	Sodium-dependent proline transporter OS=Mus musculus OX=10090 GN=Slc6a7 PE=1 SV=1	12.2449	3	7	3	1	637	71	6.61	1.27323e+07	0.194	0	3
P42932	T-complex protein 1 subunit theta OS=Mus musculus OX=10090 GN=Cct8 PE=1 SV=3	18.6131	5	5	5	1	548	59.5	5.62	1.27322e+07	0.284	2.11	5
Q8R480	Nuclear pore complex protein Nup85 OS=Mus musculus OX=10090 GN=Nup85 PE=1 SV=1	18.2927	8	10	8	1	656	74.7	5.57	1.26913e+07	0.38	3.75	8
E9PV86	Multiple C2 and transmembrane domain-containing protein 1 OS=Mus musculus OX=10090 GN=Mctp1 PE=1 SV=1	11.9874	7	9	7	1	951	106.7	8.37	1.25606e+07	0.124	1.68	7
P32848	Parvalbumin alpha OS=Mus musculus OX=10090 GN=Pvalb PE=1 SV=3	31.8182	3	9	3	1	110	11.9	5.19	1.24734e+07	1.848	10.95	3
Q8K1Z0	Ubiquinone biosynthesis protein COQ9, mitochondrial OS=Mus musculus OX=10090 GN=Coq9 PE=1 SV=1	19.1693	4	8	4	1	313	35.1	5.92	1.23305e+07	0.995	6.03	4
P60761	Neurogranin OS=Mus musculus OX=10090 GN=Nrgn PE=1 SV=1	80.7692	4	6	3	1	78	7.5	7.05	1.21854e+07	2.162	8.72	4
Q6VVW5	Atrial natriuretic peptide receptor 2 OS=Mus musculus OX=10090 GN=Npr2 PE=1 SV=2	15.1862	10	12	9	1	1047	117	6.87	1.20985e+07	0.186	4.05	10
Q91W50	Cold shock domain-containing protein E1 OS=Mus musculus OX=10090 GN=Csde1 PE=1 SV=1	14.2857	8	10	8	1	798	88.7	6.37	1.20892e+07	0.316	0	8
P61028	Ras-related protein Rab-8B OS=Mus musculus OX=10090 GN=Rab8b PE=1 SV=1	52.1739	9	12	6	1	207	23.6	9.07	1.20799e+07	1.31	6.15	9
Q8VHI3	GDP-fucose protein O-fucosyltransferase 2 OS=Mus musculus OX=10090 GN=Pofut2 PE=1 SV=1	27.0396	9	9	9	1	429	49.4	6.48	1.19139e+07	0.528	0	9
P37172	Activin receptor type-1 OS=Mus musculus OX=10090 GN=Acvr1 PE=2 SV=2	22.7898	4	10	4	1	509	57.2	7.33	11887777	0.311	4.14	4
Q8CI61	BAG family molecular chaperone regulator 4 OS=Mus musculus OX=10090 GN=Bag4 PE=1 SV=2	20.5689	5	8	5	1	457	49.1	5.34	1.18123e+07	0.719	7.36	5
Q93092	Transaldolase OS=Mus musculus OX=10090 GN=Taldo1 PE=1 SV=2	14.8368	4	4	4	1	337	37.4	7.03	1.17864e+07	0.155	0	4
O35295	Transcriptional activator protein Pur-beta OS=Mus musculus OX=10090 GN=Purb PE=1 SV=3	31.4815	5	10	5	1	324	33.9	5.43	1.16289e+07	0.701	10.35	5
Q8BXN9	Transmembrane protein 87A OS=Mus musculus OX=10090 GN=Tmem87a PE=1 SV=1	22.5225	9	10	9	1	555	63.3	6.67	1.15865e+07	0.753	1.7	9
P42208	Septin-2 OS=Mus musculus OX=10090 GN=Septin2 PE=1 SV=2	42.1053	8	12	7	1	361	41.5	6.55	1.15773e+07	0.445	5.99	8
P55088	Aquaporin-4 OS=Mus musculus OX=10090 GN=Aqp4 PE=1 SV=2	13.0031	4	5	4	1	323	34.4	7.42	1.15379e+07	0.425	3.85	4
P09671	Superoxide dismutase [Mn], mitochondrial OS=Mus musculus OX=10090 GN=Sod2 PE=1 SV=3	16.6667	3	6	3	1	222	24.6	8.62	1.14959e+07	0.719	6.11	3
Q9DCT2	NADH dehydrogenase [ubiquinone] iron-sulfur protein 3, mitochondrial OS=Mus musculus OX=10090 GN=Ndufs3 PE=1 SV=2	9.88593	3	4	3	1	263	30.1	7.17	1.13213e+07	0.35	4.24	3
P10126	Elongation factor 1-alpha 1 OS=Mus musculus OX=10090 GN=Eef1a1 PE=1 SV=3	46.9697	14	49	9	1	462	50.1	9.01	1.11521e+07	1.512	56.29	14
Q8R4V2	Dual specificity protein phosphatase 15 OS=Mus musculus OX=10090 GN=Dusp15 PE=1 SV=3	26.383	3	3	3	1	235	26.2	9.26	1.11513e+07	0.274	0	3
P80314	T-complex protein 1 subunit beta OS=Mus musculus OX=10090 GN=Cct2 PE=1 SV=4	17.5701	6	8	6	1	535	57.4	6.4	11142185	0.359	6.46	6
P32037	Solute carrier family 2, facilitated glucose transporter member 3 OS=Mus musculus OX=10090 GN=Slc2a3 PE=1 SV=1	11.7647	4	9	4	1	493	53.4	4.98	1.10418e+07	0.73	0	4
Q9Z247	Peptidyl-prolyl cis-trans isomerase FKBP9 OS=Mus musculus OX=10090 GN=Fkbp9 PE=1 SV=1	29.4737	7	8	7	1	570	63	5.21	1.10007e+07	0.25	2.14	7
Q9CQQ7	ATP synthase F(0) complex subunit B1, mitochondrial OS=Mus musculus OX=10090 GN=Atp5pb PE=1 SV=1	25.3906	7	10	7	1	256	28.9	9.06	1.08231e+07	0.957	17.6	7
P99029	Peroxiredoxin-5, mitochondrial OS=Mus musculus OX=10090 GN=Prdx5 PE=1 SV=2	45.7143	7	14	7	1	210	21.9	8.85	1.08064e+07	2.162	11.99	7
Q8K0S0	Phytanoyl-CoA hydroxylase-interacting protein OS=Mus musculus OX=10090 GN=Phyhip PE=1 SV=1	25.4545	5	7	5	1	330	37.5	7.01	1.07896e+07	0.318	5.81	5
Q08189	Protein-glutamine gamma-glutamyltransferase E OS=Mus musculus OX=10090 GN=Tgm3 PE=1 SV=2	18.759	8	9	8	1	693	77.3	6.81	1.07727e+07	0.274	6.6	8
Q62011	Podoplanin OS=Mus musculus OX=10090 GN=Pdpn PE=1 SV=2	16.2791	5	8	5	1	172	18.2	5.53	1.07676e+07	2.594	1.68	5
P82349	Beta-sarcoglycan OS=Mus musculus OX=10090 GN=Sgcb PE=1 SV=1	40	7	9	7	1	320	34.9	8.6	1.06716e+07	0.585	5.79	7
Q91W82	Ubiquitin-conjugating enzyme E2 E2 OS=Mus musculus OX=10090 GN=Ube2e2 PE=2 SV=1	10.4478	2	3	1	1	201	22.2	7.71	1.06252e+07	0.155	0	2
Q91YQ5	Dolichyl-diphosphooligosaccharide--protein glycosyltransferase subunit 1 OS=Mus musculus OX=10090 GN=Rpn1 PE=1 SV=1	13.4868	5	7	5	1	608	68.5	6.46	1.05769e+07	0.202	3.43	5
Q640R3	Hepatocyte cell adhesion molecule OS=Mus musculus OX=10090 GN=Hepacam PE=1 SV=2	32.0574	6	6	6	1	418	46.3	9.42	1.04842e+07	0.179	0	6
P16675	Lysosomal protective protein OS=Mus musculus OX=10090 GN=Ctsa PE=1 SV=1	14.7679	4	5	4	1	474	53.8	5.86	1.04531e+07	0.259	2.98	4
P80318	T-complex protein 1 subunit gamma OS=Mus musculus OX=10090 GN=Cct3 PE=1 SV=1	21.8349	7	10	7	1	545	60.6	6.7	1.04441e+07	0.342	0	7
Q9EPR5	VPS10 domain-containing receptor SorCS2 OS=Mus musculus OX=10090 GN=Sorcs2 PE=1 SV=2	17.17	9	14	9	1	1159	128.8	7.34	1.04362e+07	0.263	5.24	9
P62858	40S ribosomal protein S28 OS=Mus musculus OX=10090 GN=Rps28 PE=1 SV=1	28.9855	2	4	2	1	69	7.8	10.7	1.04096e+07	0.778	5.71	2
P06879	Prolactin OS=Mus musculus OX=10090 GN=Prl PE=2 SV=1	11.5044	4	9	4	1	226	25.5	5.43	1.0354e+07	0.896	7.25	4
P63248	cAMP-dependent protein kinase inhibitor alpha OS=Mus musculus OX=10090 GN=Pkia PE=1 SV=2	42.1053	2	2	2	1	76	8	4.54	1.03399e+07	1.512	0	2
Q9WUM5	Succinate--CoA ligase [ADP/GDP-forming] subunit alpha, mitochondrial OS=Mus musculus OX=10090 GN=Suclg1 PE=1 SV=4	24.2775	5	6	5	1	346	36.1	9.39	1.01987e+07	0.778	2.2	5
O35659	Glucagon-like peptide 1 receptor OS=Mus musculus OX=10090 GN=Glp1r PE=1 SV=2	29.8056	6	9	5	1	463	53	8.44	10166937	0.468	0	6
Q9R1P4	Proteasome subunit alpha type-1 OS=Mus musculus OX=10090 GN=Psma1 PE=1 SV=1	20.9125	8	13	8	1	263	29.5	6.46	1.01293e+07	0.52	0	8
Q6IME9	Keratin, type II cytoskeletal 72 OS=Mus musculus OX=10090 GN=Krt72 PE=3 SV=1	19.4231	8	15	4	1	520	56.7	7.4	1.00303e+07	0.535	22.17	8
P52503	NADH dehydrogenase [ubiquinone] iron-sulfur protein 6, mitochondrial OS=Mus musculus OX=10090 GN=Ndufs6 PE=1 SV=2	30.1724	2	3	2	1	116	13	8.65	10010026	0.585	2.49	2
P34884	Macrophage migration inhibitory factor OS=Mus musculus OX=10090 GN=Mif PE=1 SV=2	20	3	7	3	1	115	12.5	7.34	1.00008e+07	2.162	3.79	3
P35454	Oxytocin-neurophysin 1 OS=Mus musculus OX=10090 GN=Oxt PE=2 SV=1	57.6	4	17	3	1	125	12.8	5.44	9.92854e+06	6.197	21.26	4
Q9QYB1	Chloride intracellular channel protein 4 OS=Mus musculus OX=10090 GN=Clic4 PE=1 SV=3	28.4585	6	7	6	1	253	28.7	5.59	9.77301e+06	0.585	2.86	6
Q9CX80	Cytoglobin OS=Mus musculus OX=10090 GN=Cygb PE=1 SV=1	22.6316	3	4	3	1	190	21.5	6.8	9.76467e+06	0.311	2.71	3
Q99JP7	Glutathione hydrolase 7 OS=Mus musculus OX=10090 GN=Ggt7 PE=1 SV=2	8.30816	5	6	5	1	662	70.2	5.06	9.74518e+06	0.407	4.37	5
Q9D3D9	ATP synthase subunit delta, mitochondrial OS=Mus musculus OX=10090 GN=Atp5f1d PE=1 SV=1	51.1905	4	6	3	1	168	17.6	5.08	9.59174e+06	1.512	5.72	4
Q69ZF3	Non-lysosomal glucosylceramidase OS=Mus musculus OX=10090 GN=Gba2 PE=1 SV=2	8.93246	4	7	4	1	918	103.2	5.59	9.58494e+06	0.238	5.7	4
Q3TVI8	Pre-B-cell leukemia transcription factor-interacting protein 1 OS=Mus musculus OX=10090 GN=Pbxip1 PE=1 SV=2	19.8074	7	12	7	1	727	81.1	5.36	9.3824e+06	0.304	2.06	7
O88531	Palmitoyl-protein thioesterase 1 OS=Mus musculus OX=10090 GN=Ppt1 PE=1 SV=2	19.6078	4	6	4	1	306	34.5	8	9.36201e+06	0.334	2.08	4
Q9QUR7	Peptidyl-prolyl cis-trans isomerase NIMA-interacting 1 OS=Mus musculus OX=10090 GN=Pin1 PE=1 SV=1	37.5758	2	5	2	1	165	18.4	8.79	9.2599e+06	0.701	7.82	2
Q91X56	Sphingosine 1-phosphate receptor 5 OS=Mus musculus OX=10090 GN=S1pr5 PE=1 SV=1	11.25	2	3	2	1	400	42.3	9.83	9.25597e+06	0.304	3.66	2
P07309	Transthyretin OS=Mus musculus OX=10090 GN=Ttr PE=1 SV=1	55.7823	6	10	6	1	147	15.8	6.16	9.23863e+06	2.162	10.63	6
P63056	Noelin-3 OS=Mus musculus OX=10090 GN=Olfm3 PE=1 SV=1	18.8285	5	8	4	1	478	54.9	8.15	9.21437e+06	0.212	4.81	5
Q923T9	Calcium/calmodulin-dependent protein kinase type II subunit gamma OS=Mus musculus OX=10090 GN=Camk2g PE=1 SV=1	24.0076	11	17	4	1	529	59.6	7.58	9.20056e+06	0.624	14.82	11
O09061	Proteasome subunit beta type-1 OS=Mus musculus OX=10090 GN=Psmb1 PE=1 SV=1	12.0833	3	4	3	1	240	26.4	7.81	9.1996e+06	0.389	3.25	3
P31786	Acyl-CoA-binding protein OS=Mus musculus OX=10090 GN=Dbi PE=1 SV=2	51.7241	4	6	3	1	87	10	8.82	9.15888e+06	1.783	1.87	4
Q3THK3	General transcription factor IIF subunit 1 OS=Mus musculus OX=10090 GN=Gtf2f1 PE=1 SV=2	30.7087	12	15	12	1	508	57.2	7.01	9.12996e+06	1.031	3.6	12
Q6A0A9	Constitutive coactivator of PPAR-gamma-like protein 1 OS=Mus musculus OX=10090 GN=FAM120A PE=1 SV=2	25.0899	13	23	12	1	1112	121.6	8.92	9.10285e+06	0.422	0	13
Q7TQ95	Endoplasmic reticulum junction formation protein lunapark OS=Mus musculus OX=10090 GN=Lnpk PE=1 SV=1	11.7647	2	4	2	1	425	47.5	5.27	9.03965e+06	0.259	0	2
P21279	Guanine nucleotide-binding protein G(q) subunit alpha OS=Mus musculus OX=10090 GN=Gnaq PE=1 SV=4	25.9053	8	9	6	1	359	42.1	5.68	9.00954e+06	0.334	0	8
Q8BPQ7	Small G protein signaling modulator 1 OS=Mus musculus OX=10090 GN=Sgsm1 PE=1 SV=2	21.226	15	21	15	1	1093	123.1	5.66	9.00913e+06	0.607	0	15
Q9QUP5	Hyaluronan and proteoglycan link protein 1 OS=Mus musculus OX=10090 GN=Hapln1 PE=1 SV=1	15.1685	4	5	4	1	356	40.5	7.8	8.97944e+06	0.292	3.91	4
Q61477	Neuroblastoma suppressor of tumorigenicity 1 OS=Mus musculus OX=10090 GN=Nbl1 PE=1 SV=2	17.9775	3	6	3	1	178	19.1	4.93	8.80844e+06	2.728	8.18	3
Q01768	Nucleoside diphosphate kinase B OS=Mus musculus OX=10090 GN=Nme2 PE=1 SV=1	42.7632	4	6	3	1	152	17.4	7.5	8.77107e+06	0.638	8.12	4
Q99M71	Mammalian ependymin-related protein 1 OS=Mus musculus OX=10090 GN=Epdr1 PE=1 SV=1	8.03571	2	4	2	1	224	25.5	7.58	8.75767e+06	0.311	7.5	2
P62270	40S ribosomal protein S18 OS=Mus musculus OX=10090 GN=Rps18 PE=1 SV=3	36.8421	6	9	5	1	152	17.7	10.99	8.75346e+06	1.371	5.4	6
P10922	Histone H1.0 OS=Mus musculus OX=10090 GN=H1-0 PE=2 SV=4	8.24742	2	2	2	1	194	20.8	10.9	8.52927e+06	0.11	1.84	2
Q9CR62	Mitochondrial 2-oxoglutarate/malate carrier protein OS=Mus musculus OX=10090 GN=Slc25a11 PE=1 SV=3	7.96178	2	3	2	1	314	34.1	9.94	8.25534e+06	0.194	1.82	2
P01193	Pro-opiomelanocortin OS=Mus musculus OX=10090 GN=Pomc PE=1 SV=1	22.9787	7	10	7	1	235	26.7	8.06	8.17626e+06	1.069	9.24	7
O70421	Frizzled-1 OS=Mus musculus OX=10090 GN=Fzd1 PE=1 SV=3	18.8474	6	8	4	1	642	71.1	7.71	8.17063e+06	0.259	0	6
Q8BJ83	TM2 domain-containing protein 3 OS=Mus musculus OX=10090 GN=Tm2d3 PE=2 SV=1	3.44828	1	2	1	1	261	28.9	7.43	8.16715e+06	0.136	5.29	1
Q9JM76	Actin-related protein 2/3 complex subunit 3 OS=Mus musculus OX=10090 GN=Arpc3 PE=1 SV=3	25.2809	4	9	4	1	178	20.5	8.59	8.06481e+06	0.778	4.27	4
Q9JJK2	LanC-like protein 2 OS=Mus musculus OX=10090 GN=Lancl2 PE=1 SV=1	7.33333	2	2	2	1	450	50.7	7.28	8.02912e+06	0.16	0	2
Q8VBZ3	Cleft lip and palate transmembrane protein 1 homolog OS=Mus musculus OX=10090 GN=Clptm1 PE=1 SV=1	7.83133	4	6	4	1	664	75.2	6.3	8.02841e+06	0.259	0	4
Q91Z53	Glyoxylate reductase/hydroxypyruvate reductase OS=Mus musculus OX=10090 GN=Grhpr PE=1 SV=1	11.5854	2	3	2	1	328	35.3	7.65	7.97378e+06	0.122	2.42	2
Q3UN04	Ubiquitin carboxyl-terminal hydrolase 30 OS=Mus musculus OX=10090 GN=Usp30 PE=1 SV=1	23.7911	6	11	6	1	517	58.2	8.46	7.93934e+06	0.389	4.42	6
Q8C3W1	Uncharacterized protein C1orf198 homolog OS=Mus musculus OX=10090 PE=1 SV=1	12.1118	3	6	3	1	322	35.3	5.24	7.74766e+06	0.425	0	3
Q9Z1D1	Eukaryotic translation initiation factor 3 subunit G OS=Mus musculus OX=10090 GN=Eif3g PE=1 SV=2	28.4375	8	12	8	1	320	35.6	5.9	7.74403e+06	0.978	4.7	8
O08715	A-kinase anchor protein 1, mitochondrial OS=Mus musculus OX=10090 GN=Akap1 PE=1 SV=4	2.91715	3	4	3	1	857	92.1	5.02	7.62292e+06	0.048	2.25	3
O54984	ATPase GET3 OS=Mus musculus OX=10090 GN=Get3 PE=1 SV=2	12.3563	3	4	3	1	348	38.8	4.91	7469633	0.212	0	3
Q9WV80	Sorting nexin-1 OS=Mus musculus OX=10090 GN=Snx1 PE=1 SV=1	10.5364	5	5	4	1	522	58.9	5.22	7.42573e+06	0.284	2.36	5
Q9CY58	Plasminogen activator inhibitor 1 RNA-binding protein OS=Mus musculus OX=10090 GN=Serbp1 PE=1 SV=2	22.3587	7	9	6	1	407	44.7	8.54	7.36063e+06	0.468	3.63	7
P08226	Apolipoprotein E OS=Mus musculus OX=10090 GN=Apoe PE=1 SV=2	26.3666	9	14	8	1	311	35.8	5.68	7.34647e+06	1.089	3.7	9
P80317	T-complex protein 1 subunit zeta OS=Mus musculus OX=10090 GN=Cct6a PE=1 SV=3	6.96798	2	4	2	1	531	58	7.08	7.33511e+06	0.105	0	2
Q62425	Cytochrome c oxidase subunit NDUFA4 OS=Mus musculus OX=10090 GN=Ndufa4 PE=1 SV=2	69.5122	4	4	4	1	82	9.3	9.52	7.29424e+06	2.728	0	4
Q9ER35	Fructosamine-3-kinase OS=Mus musculus OX=10090 GN=Fn3k PE=1 SV=1	14.8867	4	6	4	1	309	35	8.4	7.22469e+06	0.259	0	4
Q8BP92	Reticulocalbin-2 OS=Mus musculus OX=10090 GN=Rcn2 PE=1 SV=1	18.4375	4	5	4	1	320	37.2	4.42	7.1964e+06	0.585	3.29	4
Q9JLB9	Nectin-3 OS=Mus musculus OX=10090 GN=Nectin3 PE=1 SV=1	14.9362	4	7	4	1	549	60.5	6.54	7.10703e+06	0.218	6.79	4
Q9ES07	Solute carrier family 15 member 2 OS=Mus musculus OX=10090 GN=Slc15a2 PE=1 SV=1	12.2085	5	7	5	1	729	81.6	7.34	7.08009e+06	0.252	4.05	5
Q9CWS0	N(G),N(G)-dimethylarginine dimethylaminohydrolase 1 OS=Mus musculus OX=10090 GN=Ddah1 PE=1 SV=3	16.4912	4	6	4	1	285	31.4	5.97	7074671	0.35	6.41	4
P56391	Cytochrome c oxidase subunit 6B1 OS=Mus musculus OX=10090 GN=Cox6b1 PE=1 SV=2	39.5349	5	8	5	1	86	10.1	8.72	7.03165e+06	2.162	4.01	5
P84075	Neuron-specific calcium-binding protein hippocalcin OS=Mus musculus OX=10090 GN=Hpca PE=1 SV=2	35.2332	6	12	3	1	193	22.4	4.97	7.0064e+06	1.154	7.63	6
Q9CYN2	Signal peptidase complex subunit 2 OS=Mus musculus OX=10090 GN=Spcs2 PE=1 SV=1	25.2212	5	9	5	1	226	25	8.57	6.97814e+06	0.968	4.73	5
P35979	60S ribosomal protein L12 OS=Mus musculus OX=10090 GN=Rpl12 PE=1 SV=2	44.2424	5	6	5	1	165	17.8	9.42	6.93122e+06	0.334	4.7	5
Q761V0	Sodium- and chloride-dependent glycine transporter 2 OS=Mus musculus OX=10090 GN=Slc6a5 PE=1 SV=1	11.5144	6	8	6	1	799	87.8	7.23	6.85903e+06	0.199	2.32	6
Q60771	Claudin-11 OS=Mus musculus OX=10090 GN=Cldn11 PE=1 SV=1	3.86473	2	3	2	1	207	22.1	7.91	6.74038e+06	0.668	4.14	2
P68040	Receptor of activated protein C kinase 1 OS=Mus musculus OX=10090 GN=Rack1 PE=1 SV=3	17.6656	4	5	4	1	317	35.1	7.69	6.72261e+06	0.222	4.23	4
P63054	Calmodulin regulator protein PCP4 OS=Mus musculus OX=10090 GN=Pcp4 PE=3 SV=2	27.4194	1	2	1	1	62	6.8	6.71	6.7169e+06	0.468	6.51	1
Q9DCJ5	NADH dehydrogenase [ubiquinone] 1 alpha subcomplex subunit 8 OS=Mus musculus OX=10090 GN=Ndufa8 PE=1 SV=3	33.1395	7	9	7	1	172	20	8.46	6.43193e+06	0.848	11.29	7
Q8C341	SUN domain-containing ossification factor OS=Mus musculus OX=10090 GN=Suco PE=1 SV=3	13.44	12	14	12	1	1250	139.1	5.02	6.39667e+06	0.199	2.04	12
P56873	Protein ZNRD2 OS=Mus musculus OX=10090 GN=Znrd2 PE=1 SV=1	32.1608	2	3	2	1	199	21.3	5.12	6.33903e+06	0.233	0	2
Q99K51	Plastin-3 OS=Mus musculus OX=10090 GN=Pls3 PE=1 SV=3	13.3333	5	5	4	1	630	70.7	5.62	6263586	0.145	2.35	5
Q8K2F8	Protein LSM14 homolog A OS=Mus musculus OX=10090 GN=Lsm14a PE=1 SV=1	6.49351	4	5	3	1	462	50.5	9.52	6.24177e+06	0.145	2.87	4
Q9CR51	V-type proton ATPase subunit G 1 OS=Mus musculus OX=10090 GN=Atp6v1g1 PE=1 SV=3	26.2712	3	4	3	1	118	13.7	7.97	6.18582e+06	0.931	7.46	3
P98191	Phosphatidate cytidylyltransferase 1 OS=Mus musculus OX=10090 GN=Cds1 PE=1 SV=2	22.9935	5	11	5	1	461	52.8	7.72	6.0447e+06	0.407	12.38	5
P61027	Ras-related protein Rab-10 OS=Mus musculus OX=10090 GN=Rab10 PE=1 SV=1	50.5	9	11	7	1	200	22.5	8.38	5.94222e+06	1.239	10.47	9
Q6PCP5	Mitochondrial fission factor OS=Mus musculus OX=10090 GN=Mff PE=1 SV=1	26.1168	4	4	4	1	291	32.9	6.83	5.87451e+06	0.259	0	4
P02798	Metallothionein-2 OS=Mus musculus OX=10090 GN=Mt2 PE=1 SV=2	67.2131	4	6	4	1	61	6.1	7.83	5.86123e+06	3.642	7.23	4
Q8R1I1	Cytochrome b-c1 complex subunit 9 OS=Mus musculus OX=10090 GN=Uqcr10 PE=1 SV=1	26.5625	1	2	1	1	64	7.4	9.19	5.8592e+06	0.585	6.94	1
Q3TC72	Fumarylacetoacetate hydrolase domain-containing protein 2A OS=Mus musculus OX=10090 GN=Fahd2 PE=1 SV=1	15.655	2	3	2	1	313	34.7	8.16	5.8547e+06	0.116	7.04	2
Q62283	Tetraspanin-7 OS=Mus musculus OX=10090 GN=Tspan7 PE=1 SV=2	11.6466	3	5	3	1	249	27.5	7.2	5.84347e+06	0.701	0	3
P09528	Ferritin heavy chain OS=Mus musculus OX=10090 GN=Fth1 PE=1 SV=2	36.8132	5	6	5	1	182	21.1	5.88	5.80891e+06	0.968	8.14	5
Q61214	Dual specificity tyrosine-phosphorylation-regulated kinase 1A OS=Mus musculus OX=10090 GN=Dyrk1a PE=1 SV=1	23.8532	9	12	7	1	763	85.4	8.75	5.64774e+06	0.442	0	9
Q9CX66	Uncharacterized protein C12orf45 homolog OS=Mus musculus OX=10090 GN=D10Wsu102e PE=1 SV=1	4.32432	1	4	1	1	185	20	4.84	5.60617e+06	0.233	0	1
Q7M750	Opalin OS=Mus musculus OX=10090 GN=Opalin PE=1 SV=1	61.5385	4	4	4	1	143	15.8	4.88	5.59594e+06	0.778	2.33	4
O55203	LIM domain-binding protein 2 OS=Mus musculus OX=10090 GN=Ldb2 PE=1 SV=2	29.4906	7	8	7	1	373	42.7	6.93	5.47125e+06	0.668	0	7
Q80ZX8	Sperm-associated antigen 1 OS=Mus musculus OX=10090 GN=Spag1 PE=1 SV=1	22.4195	13	18	12	1	901	100.6	5.62	5.45001e+06	0.324	3.75	13
Q7TMF3	NADH dehydrogenase [ubiquinone] 1 alpha subcomplex subunit 12 OS=Mus musculus OX=10090 GN=Ndufa12 PE=1 SV=2	40.6897	3	8	3	1	145	17.1	9.36	5.42698e+06	0.848	7.08	3
Q9JHJ3	Glycosylated lysosomal membrane protein OS=Mus musculus OX=10090 GN=Glmp PE=1 SV=1	15.3465	3	4	3	1	404	43.8	6.14	5.39179e+06	0.874	6.56	3
Q6PHZ2	Calcium/calmodulin-dependent protein kinase type II subunit delta OS=Mus musculus OX=10090 GN=Camk2d PE=1 SV=1	30.6613	13	18	5	1	499	56.3	7.25	5.37649e+06	0.805	17.18	13
Q61176	Arginase-1 OS=Mus musculus OX=10090 GN=Arg1 PE=1 SV=1	13.3127	4	5	4	1	323	34.8	7.01	5.34467e+06	0.096	0	4
Q9CPP6	NADH dehydrogenase [ubiquinone] 1 alpha subcomplex subunit 5 OS=Mus musculus OX=10090 GN=Ndufa5 PE=1 SV=3	25	2	4	2	1	116	13.4	8.1	5153760	0.468	2.08	2
Q8CHH5	BRD4-interacting chromatin-remodeling complex-associated protein-like OS=Mus musculus OX=10090 GN=Bicral PE=1 SV=2	16.946	9	15	9	1	1074	114.3	6.62	5.13425e+06	0.399	0	9
P00493	Hypoxanthine-guanine phosphoribosyltransferase OS=Mus musculus OX=10090 GN=Hprt1 PE=1 SV=3	11.4679	2	2	2	1	218	24.6	6.68	5.03729e+06	0.274	1.67	2
Q9WUC3	Lymphocyte antigen 6H OS=Mus musculus OX=10090 GN=Ly6h PE=1 SV=2	17.9856	2	3	2	1	139	14.7	7.53	5.0058e+06	0.585	3.33	2
P62702	40S ribosomal protein S4, X isoform OS=Mus musculus OX=10090 GN=Rps4x PE=1 SV=2	11.7871	3	6	3	1	263	29.6	10.15	5.00406e+06	0.194	3.82	3
Q9CQ92	Mitochondrial fission 1 protein OS=Mus musculus OX=10090 GN=Fis1 PE=1 SV=1	13.1579	2	3	2	1	152	17	8.53	4.8882e+06	0.194	4.49	2
P56395	Cytochrome b5 OS=Mus musculus OX=10090 GN=Cyb5a PE=1 SV=2	30.597	3	4	3	1	134	15.2	5.07	4.79205e+06	0.995	5.17	3
A2AFS3	Endosome/lysosome-associated apoptosis and autophagy regulator 1 OS=Mus musculus OX=10090 GN=Elapor1 PE=1 SV=1	26.1645	13	17	12	1	1009	110.6	6.38	4.75938e+06	0.459	4.18	13
Q61166	Microtubule-associated protein RP/EB family member 1 OS=Mus musculus OX=10090 GN=Mapre1 PE=1 SV=3	14.1791	2	4	2	1	268	30	5.22	4.66539e+06	0.259	0	2
Q91WD0	Protein GPR108 OS=Mus musculus OX=10090 GN=Gpr108 PE=1 SV=1	21.6169	6	7	6	1	569	63.9	7.56	4.54243e+06	0.274	0	6
Q99LC5	Electron transfer flavoprotein subunit alpha, mitochondrial OS=Mus musculus OX=10090 GN=Etfa PE=1 SV=2	27.6276	6	9	6	1	333	35	8.38	4.51986e+06	0.407	3.53	6
Q9Z2U0	Proteasome subunit alpha type-7 OS=Mus musculus OX=10090 GN=Psma7 PE=1 SV=1	43.1452	5	6	5	1	248	27.8	8.46	4.4221e+06	0.334	2.59	5
P19157	Glutathione S-transferase P 1 OS=Mus musculus OX=10090 GN=Gstp1 PE=1 SV=2	26.1905	4	8	2	1	210	23.6	7.87	4.40732e+06	1.276	15.18	4
P63328	Serine/threonine-protein phosphatase 2B catalytic subunit alpha isoform OS=Mus musculus OX=10090 GN=Ppp3ca PE=1 SV=1	29.5585	10	15	4	1	521	58.6	5.86	4.4032e+06	0.619	10.01	10
Q9CZC8	Secernin-1 OS=Mus musculus OX=10090 GN=Scrn1 PE=1 SV=1	18.599	6	8	6	1	414	46.3	4.79	4.3534e+06	0.269	7.15	6
Q8BGT8	Phytanoyl-CoA hydroxylase-interacting protein-like OS=Mus musculus OX=10090 GN=Phyhipl PE=1 SV=1	19.2	4	4	4	1	375	42.3	6.35	4.31195e+06	0.389	2.22	4
Q6P1F6	Serine/threonine-protein phosphatase 2A 55 kDa regulatory subunit B alpha isoform OS=Mus musculus OX=10090 GN=Ppp2r2a PE=1 SV=1	18.5682	4	5	3	1	447	51.7	6.2	4.26841e+06	0.301	6.25	4
P52483	Ubiquitin-conjugating enzyme E2 E3 OS=Mus musculus OX=10090 GN=Ube2e3 PE=1 SV=2	28.9855	5	9	4	1	207	22.9	7.18	4.24332e+06	0.778	10.91	5
Q9JL56	Glycerophosphodiester phosphodiesterase 1 OS=Mus musculus OX=10090 GN=Gde1 PE=1 SV=1	22.3565	5	6	5	1	331	37.6	6.9	4.14373e+06	0.445	4.01	5
Q8BN82	Sialin OS=Mus musculus OX=10090 GN=Slc17a5 PE=1 SV=2	8.68687	2	3	2	1	495	54.3	7.66	4.08924e+06	0.369	0	2
Q9CR95	Adaptin ear-binding coat-associated protein 1 OS=Mus musculus OX=10090 GN=Necap1 PE=1 SV=2	14.1818	4	6	4	1	275	29.6	6.38	4.04077e+06	0.551	2.09	4
Q922B2	Aspartate--tRNA ligase, cytoplasmic OS=Mus musculus OX=10090 GN=Dars1 PE=1 SV=2	25.9481	7	9	6	1	501	57.1	6.49	4.03996e+06	0.216	1.67	7
Q9D6K5	Synaptojanin-2-binding protein OS=Mus musculus OX=10090 GN=Synj2bp PE=1 SV=1	19.3103	1	2	1	1	145	15.8	6.3	4.03865e+06	0.233	0	1
Q9CXE2	B-cell CLL/lymphoma 7 protein family member A OS=Mus musculus OX=10090 GN=Bcl7a PE=2 SV=1	50	5	12	5	1	210	22.8	5.06	3.98338e+06	1.031	2.06	5
P15864	Histone H1.2 OS=Mus musculus OX=10090 GN=H1-2 PE=1 SV=2	20.7547	4	8	2	1	212	21.3	11	3.91757e+06	0.369	0	4
Q8CCI5	RING1 and YY1-binding protein OS=Mus musculus OX=10090 GN=Rybp PE=1 SV=1	32.0175	4	8	4	1	228	24.8	9.63	3.90772e+06	0.389	0	4
P11214	Tissue-type plasminogen activator OS=Mus musculus OX=10090 GN=Plat PE=1 SV=3	24.8658	9	11	8	1	559	63.1	8.15	3.88585e+06	0.389	0	9
Q99LL5	Periodic tryptophan protein 1 homolog OS=Mus musculus OX=10090 GN=Pwp1 PE=1 SV=1	15.9681	4	19	4	1	501	55.6	4.82	3.76165e+06	0.407	2.06	4
P35288	Ras-related protein Rab-23 OS=Mus musculus OX=10090 GN=Rab23 PE=1 SV=2	40.9283	6	6	6	1	237	26.7	6.79	3.73588e+06	0.585	0	6
P51859	Hepatoma-derived growth factor OS=Mus musculus OX=10090 GN=Hdgf PE=1 SV=2	19.4093	2	4	2	1	237	26.3	4.83	3.70595e+06	0.274	0	2
Q99KJ8	Dynactin subunit 2 OS=Mus musculus OX=10090 GN=Dctn2 PE=1 SV=3	12.6866	3	4	3	1	402	44.1	5.26	3.66433e+06	0.16	5.09	3
O55003	BCL2/adenovirus E1B 19 kDa protein-interacting protein 3 OS=Mus musculus OX=10090 GN=Bnip3 PE=1 SV=1	51.3369	6	7	6	1	187	21	7.14	3.66272e+06	0.585	2.57	6
Q80W14	Pre-mRNA-processing factor 40 homolog B OS=Mus musculus OX=10090 GN=Prpf40b PE=1 SV=2	10.5747	8	9	5	1	870	99.2	6.96	3.60624e+06	0.179	0	8
O35737	Heterogeneous nuclear ribonucleoprotein H OS=Mus musculus OX=10090 GN=Hnrnph1 PE=1 SV=3	36.5256	13	15	6	1	449	49.2	6.3	3.59094e+06	0.848	7.85	13
P97825	Jupiter microtubule associated homolog 1 OS=Mus musculus OX=10090 GN=Jpt1 PE=1 SV=3	22.0779	3	5	3	1	154	16.1	5.31	3.52898e+06	0.468	2.46	3
P62908	40S ribosomal protein S3 OS=Mus musculus OX=10090 GN=Rps3 PE=1 SV=1	20.9877	4	8	4	1	243	26.7	9.66	3.38081e+06	0.492	2.05	4
P53986	Monocarboxylate transporter 1 OS=Mus musculus OX=10090 GN=Slc16a1 PE=1 SV=1	4.86815	2	3	2	1	493	53.2	7.47	3.36644e+06	0.233	0	2
Q9D2P8	Myelin-associated oligodendrocyte basic protein OS=Mus musculus OX=10090 GN=Mobp PE=1 SV=1	32.9412	6	6	6	1	170	19.2	11.14	3.35601e+06	0.833	4.83	6
Q9D7G0	Ribose-phosphate pyrophosphokinase 1 OS=Mus musculus OX=10090 GN=Prps1 PE=1 SV=4	22.327	4	7	2	1	318	34.8	6.98	3.28106e+06	0.616	0	4
P61294	Ras-related protein Rab-6B OS=Mus musculus OX=10090 GN=Rab6b PE=1 SV=1	45.1923	5	7	3	1	208	23.4	5.53	3.24889e+06	0.468	7.68	5
P50429	Arylsulfatase B OS=Mus musculus OX=10090 GN=Arsb PE=1 SV=3	19.1011	4	5	4	1	534	59.6	7.24	3.07696e+06	0.334	0	4
Q99020	Heterogeneous nuclear ribonucleoprotein A/B OS=Mus musculus OX=10090 GN=Hnrnpab PE=1 SV=1	14.386	4	7	4	1	285	30.8	7.91	3.07214e+06	0.35	3.98	4
Q9JKV1	Proteasomal ubiquitin receptor ADRM1 OS=Mus musculus OX=10090 GN=Adrm1 PE=1 SV=2	8.59951	4	5	4	1	407	42	5.07	3.05388e+06	0.668	1.6	4
Q8BHI4	Kelch repeat and BTB domain-containing protein 3 OS=Mus musculus OX=10090 GN=Kbtbd3 PE=2 SV=1	23.0643	8	10	8	1	607	69.5	5.71	2.83959e+06	0.468	0	8
Q9D8U8	Sorting nexin-5 OS=Mus musculus OX=10090 GN=Snx5 PE=1 SV=1	13.8614	3	5	3	1	404	46.8	6.62	2.79585e+06	0.233	2.14	3
P58771	Tropomyosin alpha-1 chain OS=Mus musculus OX=10090 GN=Tpm1 PE=1 SV=1	19.7183	6	9	1	1	284	32.7	4.74	2.78691e+06	0.389	8.65	6
Q9JK53	Prolargin OS=Mus musculus OX=10090 GN=Prelp PE=1 SV=2	10.582	3	4	3	1	378	43.3	9.54	2.7828e+06	0.077	3.87	3
Q8VIB3	Type 2 lactosamine alpha-2,3-sialyltransferase OS=Mus musculus OX=10090 GN=St3gal6 PE=2 SV=3	10.9422	3	3	3	1	329	37.8	9.16	2.76368e+06	0.194	0	3
Q60870	Receptor expression-enhancing protein 5 OS=Mus musculus OX=10090 GN=Reep5 PE=1 SV=1	21.6216	4	5	4	1	185	21	8.38	2.61832e+06	1.154	0	4
Q9JHR9	Nuclear receptor-interacting protein 2 OS=Mus musculus OX=10090 GN=Nrip2 PE=1 SV=2	9.25926	2	3	2	1	270	29.3	7.68	2.50883e+06	0.116	2.26	2
Q9CR68	Cytochrome b-c1 complex subunit Rieske, mitochondrial OS=Mus musculus OX=10090 GN=Uqcrfs1 PE=1 SV=1	3.28467	2	4	2	1	274	29.3	8.7	2.24055e+06	0.274	3.88	2
Q9D428	Golgin subfamily A member 7B OS=Mus musculus OX=10090 GN=GOLGA7B PE=1 SV=1	22.1557	2	5	2	1	167	18.3	6.01	2.20175e+06	0.701	0	2
Q9D1K2	V-type proton ATPase subunit F OS=Mus musculus OX=10090 GN=Atp6v1f PE=1 SV=2	33.6134	4	4	4	1	119	13.4	5.82	2.18025e+06	0.874	2.04	4
P63216	Guanine nucleotide-binding protein G(I)/G(S)/G(O) subunit gamma-3 OS=Mus musculus OX=10090 GN=Gng3 PE=1 SV=1	20	1	2	1	1	75	8.3	7.78	2.10988e+06	0.585	0	1
P16045	Galectin-1 OS=Mus musculus OX=10090 GN=Lgals1 PE=1 SV=3	22.2222	2	2	2	1	135	14.9	5.49	2081626	0.233	0	2
P63073	Eukaryotic translation initiation factor 4E OS=Mus musculus OX=10090 GN=Eif4e PE=1 SV=1	15.6682	4	6	4	1	217	25	6.15	1.98499e+06	0.54	1.88	4
Q505D7	Optic atrophy 3 protein homolog OS=Mus musculus OX=10090 GN=Opa3 PE=1 SV=1	11.1732	3	4	3	1	179	20.1	8.34	1.97281e+06	0.166	0	3
P11404	Fatty acid-binding protein, heart OS=Mus musculus OX=10090 GN=Fabp3 PE=1 SV=5	26.3158	3	4	3	1	133	14.8	6.57	1.95815e+06	0.389	0	3
Q5EBJ4	Ermin OS=Mus musculus OX=10090 GN=Ermn PE=1 SV=1	32.3843	6	10	5	1	281	32.1	4.59	1.86391e+06	0.65	4.06	6
Q8BH66	Atlastin-1 OS=Mus musculus OX=10090 GN=Atl1 PE=1 SV=1	12.3656	3	4	3	1	558	63.3	6.49	1.7372e+06	0.184	0	3
P08905	Lysozyme C-2 OS=Mus musculus OX=10090 GN=Lyz2 PE=1 SV=2	55.4054	4	5	4	1	148	16.7	8.81	1.67541e+06	0.701	2.75	4
P28474	Alcohol dehydrogenase class-3 OS=Mus musculus OX=10090 GN=Adh5 PE=1 SV=3	23.5294	4	5	3	1	374	39.5	7.25	1.67124e+06	0.318	3.69	4
Q9CZX8	40S ribosomal protein S19 OS=Mus musculus OX=10090 GN=Rps19 PE=1 SV=3	15.1724	3	4	3	1	145	16.1	10.4	1.66734e+06	0.145	2.03	3
Q9Z1P6	NADH dehydrogenase [ubiquinone] 1 alpha subcomplex subunit 7 OS=Mus musculus OX=10090 GN=Ndufa7 PE=1 SV=3	35.3982	2	2	2	1	113	12.6	10.17	1.52892e+06	0.179	2.09	2
Q60632	COUP transcription factor 1 OS=Mus musculus OX=10090 GN=Nr2f1 PE=2 SV=2	9.71564	2	3	1	1	422	46.1	8.25	1.28502e+06	0.259	2.63	2
Q8R191	Synaptogyrin-3 OS=Mus musculus OX=10090 GN=Syngr3 PE=1 SV=1	6.55022	1	1	1	1	229	24.5	8.18	1.27902e+06	0.212	0	1
O89079	Coatomer subunit epsilon OS=Mus musculus OX=10090 GN=Cope PE=1 SV=3	16.2338	3	3	2	1	308	34.5	5.06	821005	0.334	0	3
Q99LJ5	CKLF-like MARVEL transmembrane domain-containing protein 3 OS=Mus musculus OX=10090 GN=Cmtm3 PE=2 SV=1	18.4783	2	2	2	1	184	20.2	4.81	273400	0.585	0	2
P50446	Keratin, type II cytoskeletal 6A OS=Mus musculus OX=10090 GN=Krt6a PE=1 SV=3	47.1971	28	61	5	1	553	59.3	7.94	237958	4.259	81.45	28

## Sheet: Glycoprotein
Accession	Description	Coverage	# Peptides	# PSMs	# Unique Peptides	# Protein Groups	# AAs	MW [kDa]	calc. pI	Area	emPAI	# Peptides	|Log Prob|
O88935	Synapsin-1 OS=Mus musculus OX=10090 GN=Syn1 PE=1 SV=2	63.1728	30	290	30	1	706	74.1	9.8	2.51982e+10	22.556	30	255.55
P14231	Sodium/potassium-transporting ATPase subunit beta-2 OS=Mus musculus OX=10090 GN=Atp1b2 PE=1 SV=2	68.6207	23	1159	23	1	290	33.3	8.31	7.54606e+09	3548133892335760	23	695.11
P26645	Myristoylated alanine-rich C-kinase substrate OS=Mus musculus OX=10090 GN=Marcks PE=1 SV=2	89.3204	16	197	16	1	309	29.6	4.34	6.92778e+09	63.938	16	224.48
Q63912	Oligodendrocyte-myelin glycoprotein OS=Mus musculus OX=10090 GN=Omg PE=1 SV=1	23.8636	8	109	8	1	440	49.3	8.41	4.09718e+09	43.173	8	115.8
Q62277	Synaptophysin OS=Mus musculus OX=10090 GN=Syp PE=1 SV=2	39.8089	4	76	4	1	314	34	4.94	3.93344e+09	20.544	4	56.07
Q9CPW5	Translocon-associated protein subunit beta OS=Mus musculus OX=10090 GN=Ssr2 PE=1 SV=1	9.28962	1	14	1	1	183	20	8.35	3.47441e+09	2.162	1	17.84
P35455	Vasopressin-neurophysin 2-copeptin OS=Mus musculus OX=10090 GN=Avp PE=2 SV=1	42.2619	5	96	5	1	168	17.9	7.58	3.30242e+09	1518.91	5	82.55
P14094	Sodium/potassium-transporting ATPase subunit beta-1 OS=Mus musculus OX=10090 GN=Atp1b1 PE=1 SV=1	55.9211	20	754	20	1	304	35.2	8.65	3.28803e+09	4.50657e+11	20	584.74
P01831	Thy-1 membrane glycoprotein OS=Mus musculus OX=10090 GN=Thy1 PE=1 SV=1	58.0247	10	589	10	1	162	18.1	8.97	3.17145e+09	2.84804e+17	10	593.35
P97797	Tyrosine-protein phosphatase non-receptor type substrate 1 OS=Mus musculus OX=10090 GN=Sirpa PE=1 SV=2	27.4854	17	222	17	1	513	56.4	8.28	3.14641e+09	1135.46	17	105.66
Q64332	Synapsin-2 OS=Mus musculus OX=10090 GN=Syn2 PE=1 SV=2	49.4881	16	135	16	1	586	63.3	8.43	2.93539e+09	38.811	16	152.22
Q9CWF2	Tubulin beta-2B chain OS=Mus musculus OX=10090 GN=Tubb2b PE=1 SV=1	68.5393	23	381	23	1	445	49.9	4.89	2.32227e+09	75.668	23	196
Q9QYX7	Protein piccolo OS=Mus musculus OX=10090 GN=Pclo PE=1 SV=4	6.15627	17	60	17	1	5068	550.5	6.51	1.8802e+09	0.265	17	65.35
P43006	Excitatory amino acid transporter 2 OS=Mus musculus OX=10090 GN=Slc1a2 PE=1 SV=1	21.1538	13	241	13	1	572	62	6.68	1.86501e+09	3489.26	13	167.24
Q8K157	Galactose mutarotase OS=Mus musculus OX=10090 GN=Galm PE=1 SV=1	3.50877	1	25	1	1	342	37.8	6.74	1845076676	4.78	1	2.86
Q60675	Laminin subunit alpha-2 OS=Mus musculus OX=10090 GN=Lama2 PE=1 SV=2	4.07312	9	22	9	1	3118	343.6	6.09	1.43211e+09	0.189	9	17.73
P68369	Tubulin alpha-1A chain OS=Mus musculus OX=10090 GN=Tuba1a PE=1 SV=1	6.20843	2	4	2	1	451	50.1	5.06	1.35164e+09	0.172	2	6.95
Q8QZR1	Tyrosine aminotransferase OS=Mus musculus OX=10090 GN=Tat PE=1 SV=1	9.03084	3	57	3	1	454	50.5	5.53	1.28239e+09	6.565	3	5.54
Q62318	Transcription intermediary factor 1-beta OS=Mus musculus OX=10090 GN=Trim28 PE=1 SV=3	8.03357	2	22	2	1	834	88.8	5.77	1.11972e+09	0.348	2	28.36
Q61885	Myelin-oligodendrocyte glycoprotein OS=Mus musculus OX=10090 GN=Mog PE=1 SV=1	15.0407	5	154	5	1	246	28.3	7.96	1.05552e+09	706.946	5	221.14
Q810U3	Neurofascin OS=Mus musculus OX=10090 GN=Nfasc PE=1 SV=1	19.6774	21	172	21	1	1240	137.9	6.19	1.04933e+09	15.118	21	192.86
O88737	Protein bassoon OS=Mus musculus OX=10090 GN=Bsn PE=1 SV=4	8.34602	15	61	15	1	3942	418.6	7.71	9.63541e+08	0.241	15	198.97
P62812	Gamma-aminobutyric acid receptor subunit alpha-1 OS=Mus musculus OX=10090 GN=Gabra1 PE=1 SV=1	6.81319	3	56	3	1	455	51.7	9.31	9.62597e+08	2.472	3	84.36
P15116	Cadherin-2 OS=Mus musculus OX=10090 GN=Cdh2 PE=1 SV=2	0.772627	1	6	1	1	906	99.7	4.78	9.42254e+08	0.151	1	1.01
Q80TZ3	Putative tyrosine-protein phosphatase auxilin OS=Mus musculus OX=10090 GN=Dnajc6 PE=1 SV=2	13.6461	4	19	4	1	938	102.2	7.23	9.24239e+08	0.438	4	59.21
Q9Z218	Dipeptidyl aminopeptidase-like protein 6 OS=Mus musculus OX=10090 GN=Dpp6 PE=1 SV=1	16.5423	10	60	10	1	804	91.2	6.68	8.93279e+08	2.58	10	166.72
P12960	Contactin-1 OS=Mus musculus OX=10090 GN=Cntn1 PE=1 SV=1	25.9804	19	191	19	1	1020	113.3	6.16	8.7407e+08	14.069	19	308.27
Q05793	Basement membrane-specific heparan sulfate proteoglycan core protein OS=Mus musculus OX=10090 GN=Hspg2 PE=1 SV=1	6.36633	7	31	7	1	3707	398	6.32	8.34755e+08	0.181	7	95.36
Q0V8T8	Contactin-associated protein like 5-2 OS=Mus musculus OX=10090 GN=Cntnap5b PE=2 SV=1	0.619195	1	10	1	1	1292	144.2	6.33	772586085	0.197	1	1
Q9JKR6	Hypoxia up-regulated protein 1 OS=Mus musculus OX=10090 GN=Hyou1 PE=1 SV=1	18.5185	12	63	12	1	999	111.1	5.19	7.46003e+08	1.598	12	89.86
Q9R1V6	Disintegrin and metalloproteinase domain-containing protein 22 OS=Mus musculus OX=10090 GN=Adam22 PE=1 SV=2	9.51327	5	87	5	1	904	99.7	7.83	7.31045e+08	1.412	5	124
Q8BGW4	DDB1- and CUL4-associated factor 12-like protein 2 OS=Mus musculus OX=10090 GN=Dcaf12l2 PE=2 SV=1	5.97015	1	36	1	1	469	51.6	9.76	725213731	4.712	1	2.17
Q91ZX7	Prolow-density lipoprotein receptor-related protein 1 OS=Mus musculus OX=10090 GN=Lrp1 PE=1 SV=1	14.0814	39	177	39	1	4545	504.4	5.36	6.90961e+08	0.935	39	260.41
Q922J6	Tetraspanin-2 OS=Mus musculus OX=10090 GN=Tspan2 PE=1 SV=1	9.50226	3	115	3	1	221	24.2	7.96	6.90574e+08	1636.89	3	145.59
Q810U4	Neuronal cell adhesion molecule OS=Mus musculus OX=10090 GN=Nrcam PE=1 SV=2	17.9936	17	111	17	1	1256	138.4	5.91	6.51364e+08	2.639	17	219.88
P97300	Neuroplastin OS=Mus musculus OX=10090 GN=Nptn PE=1 SV=3	16.3728	11	172	11	1	397	44.3	7.74	6.14749e+08	371.759	11	62.42
Q61735	Leukocyte surface antigen CD47 OS=Mus musculus OX=10090 GN=Cd47 PE=1 SV=2	19.4719	6	88	6	1	303	33.1	8.63	6.07737e+08	53.117	6	71.44
Q8BYI9	Tenascin-R OS=Mus musculus OX=10090 GN=Tnr PE=1 SV=2	15.6112	11	104	11	1	1358	149.5	4.94	5.69385e+08	3.998	11	235.64
P35438	Glutamate receptor ionotropic, NMDA 1 OS=Mus musculus OX=10090 GN=Grin1 PE=1 SV=1	11.6205	13	83	13	1	938	105.4	8.84	5.57844e+08	2.365	13	175.22
B1AWN6	Sodium channel protein type 2 subunit alpha OS=Mus musculus OX=10090 GN=Scn2a PE=1 SV=1	2.74177	3	22	3	1	2006	227.8	5.67	5.20289e+08	0.348	3	48.69
P46978	Dolichyl-diphosphooligosaccharide--protein glycosyltransferase subunit STT3A OS=Mus musculus OX=10090 GN=Stt3a PE=1 SV=1	2.2695	1	8	1	1	705	80.5	8.1	5.1739e+08	0.216	1	29.85
Q7TMM9	Tubulin beta-2A chain OS=Mus musculus OX=10090 GN=Tubb2a PE=1 SV=1	8.76404	1	122	1	1	445	49.9	4.89	510465126	0.701	1	15
P11627	Neural cell adhesion molecule L1 OS=Mus musculus OX=10090 GN=L1cam PE=1 SV=1	21.9048	16	146	16	1	1260	140.9	5.97	4.92724e+08	7.072	16	196.25
P11438	Lysosome-associated membrane glycoprotein 1 OS=Mus musculus OX=10090 GN=Lamp1 PE=1 SV=2	32.5123	15	129	15	1	406	43.8	8.4	4.88054e+08	842.191	15	94.66
Q8C7X2	ER membrane protein complex subunit 1 OS=Mus musculus OX=10090 GN=Emc1 PE=1 SV=1	1.00301	1	4	1	1	997	111.5	7.43	4.78694e+08	0.036	1	7.97
P11103	Poly [ADP-ribose] polymerase 1 OS=Mus musculus OX=10090 GN=Parp1 PE=1 SV=3	1.57947	2	6	2	1	1013	113	8.95	4.71352e+08	0.155	2	0.94
Q9D8B7	Junctional adhesion molecule C OS=Mus musculus OX=10090 GN=Jam3 PE=1 SV=2	12.9032	2	23	2	1	310	34.8	7.03	4.48996e+08	1.471	2	70.62
Q8C5L7	RNA-binding protein 34 OS=Mus musculus OX=10090 GN=Rbm34 PE=1 SV=2	1.80995	1	4	1	1	442	49.1	10.01	4.13575e+08	0.125	1	1.7
B9EKR1	Receptor-type tyrosine-protein phosphatase zeta OS=Mus musculus OX=10090 GN=Ptprz1 PE=1 SV=1	2.20588	4	73	4	1	2312	254.2	4.88	4.13061e+08	1.531	4	75.47
Q9CPW0	Contactin-associated protein-like 2 OS=Mus musculus OX=10090 GN=Cntnap2 PE=1 SV=2	10.8859	12	93	12	1	1332	148.1	6.77	3.99758e+08	2.332	12	110.64
Q8BLK3	Limbic system-associated membrane protein OS=Mus musculus OX=10090 GN=Lsamp PE=1 SV=1	16.129	4	21	4	1	341	38.1	6.65	3.97014e+08	1.738	4	2.86
Q3TDQ1	Dolichyl-diphosphooligosaccharide--protein glycosyltransferase subunit STT3B OS=Mus musculus OX=10090 GN=Stt3b PE=1 SV=2	4.37424	2	12	2	1	823	93.2	8.95	3.80536e+08	0.42	2	29.29
Q65Z40	Wings apart-like protein homolog OS=Mus musculus OX=10090 GN=Wapl PE=1 SV=2	6.25	3	22	3	1	1200	134	5.41	364314106	0.403	3	1.14
Q8VDU5	SNF-related serine/threonine-protein kinase OS=Mus musculus OX=10090 GN=Snrk PE=1 SV=1	6.81818	4	7	4	1	748	81.9	7.49	3.61652e+08	0.163	4	25.46
Q01097	Glutamate receptor ionotropic, NMDA 2B OS=Mus musculus OX=10090 GN=Grin2b PE=1 SV=3	6.34278	6	27	6	1	1482	165.9	6.87	3.60031e+08	0.318	6	31.28
P18242	Cathepsin D OS=Mus musculus OX=10090 GN=Ctsd PE=1 SV=1	23.1707	7	48	7	1	410	44.9	7.15	3.58577e+08	5.043	7	56.3
Q8BKI2	Trinucleotide repeat-containing gene 6B protein OS=Mus musculus OX=10090 GN=Tnrc6b PE=1 SV=2	7.07182	5	6	5	1	1810	191.8	6.3	3.55731e+08	0.112	5	5.7
Q9Z1M0	P2X purinoceptor 7 OS=Mus musculus OX=10090 GN=P2rx7 PE=1 SV=2	7.39496	3	9	3	1	595	68.3	8.22	3.35285e+08	0.278	3	7.75
Q0PMG2	MAM domain-containing glycosylphosphatidylinositol anchor protein 1 OS=Mus musculus OX=10090 GN=Mdga1 PE=2 SV=3	8.2636	4	5	4	1	956	106	8.31	3.32529e+08	0.182	4	1.02
O08553	Dihydropyrimidinase-related protein 2 OS=Mus musculus OX=10090 GN=Dpysl2 PE=1 SV=2	68.1818	25	97	25	1	572	62.2	6.38	3.3182e+08	4.484	25	199.93
Q6PIE5	Sodium/potassium-transporting ATPase subunit alpha-2 OS=Mus musculus OX=10090 GN=Atp1a2 PE=1 SV=1	18.5294	13	52	13	1	1020	112.1	5.55	3.24043e+08	0.863	13	97.74
Q3UUQ7	GPI inositol-deacylase OS=Mus musculus OX=10090 GN=Pgap1 PE=1 SV=3	3.2538	2	9	2	1	922	104.5	8.91	3.22984e+08	0.215	2	17.82
Q8BLQ9	Cell adhesion molecule 2 OS=Mus musculus OX=10090 GN=Cadm2 PE=1 SV=2	11.7241	3	60	3	1	435	47.5	5.41	3.22404e+08	25.102	3	146.01
Q00493	Carboxypeptidase E OS=Mus musculus OX=10090 GN=Cpe PE=1 SV=2	7.98319	2	22	2	1	476	53.2	5.19	3.09214e+08	1.154	2	50.7
P21460	Cystatin-C OS=Mus musculus OX=10090 GN=Cst3 PE=1 SV=2	16.4286	2	21	2	1	140	15.5	9	2.96696e+08	6.017	2	29.68
Q6PHU5	Sortilin OS=Mus musculus OX=10090 GN=Sort1 PE=1 SV=1	7.75758	4	14	4	1	825	91.1	5.88	2.95409e+08	0.381	4	41.5
Q9CQF9	Prenylcysteine oxidase OS=Mus musculus OX=10090 GN=Pcyox1 PE=1 SV=1	9.90099	3	13	3	1	505	56.5	6.92	2.94004e+08	0.693	3	23.91
Q64455	Receptor-type tyrosine-protein phosphatase eta OS=Mus musculus OX=10090 GN=Ptprj PE=1 SV=2	10.3393	6	20	6	1	1238	136.7	5.57	2.88018e+08	0.491	6	3.91
P13595	Neural cell adhesion molecule 1 OS=Mus musculus OX=10090 GN=Ncam1 PE=1 SV=3	31.3004	18	67	18	1	1115	119.4	4.83	2.85919e+08	2.355	18	67.38
Q8VEG6	CCR4-NOT transcription complex subunit 6-like OS=Mus musculus OX=10090 GN=Cnot6l PE=1 SV=2	4.68468	1	65	1	1	555	63	6.57	279831164	24.809	1	2.52
Q9WTS5	Teneurin-2 OS=Mus musculus OX=10090 GN=Tenm2 PE=1 SV=1	2.20695	4	12	4	1	2764	306.3	6.68	2.76563e+08	0.149	4	5.86
O08532	Voltage-dependent calcium channel subunit alpha-2/delta-1 OS=Mus musculus OX=10090 GN=Cacna2d1 PE=1 SV=1	10.0635	11	60	11	1	1103	124.6	5.3	2.74989e+08	1.453	11	51.53
Q7TSC1	Protein PRRC2A OS=Mus musculus OX=10090 GN=Prrc2a PE=1 SV=1	9.36052	5	17	5	1	2158	229.1	9.39	2.69392e+08	0.168	5	20.39
Q9Z2W9	Glutamate receptor 3 OS=Mus musculus OX=10090 GN=Gria3 PE=1 SV=2	5.29279	2	20	2	1	888	100.5	8.38	2.63839e+08	0.397	2	40.87
P41234	ATP-binding cassette sub-family A member 2 OS=Mus musculus OX=10090 GN=Abca2 PE=1 SV=4	2.87592	7	32	7	1	2434	270.3	6.76	2.60219e+08	0.52	7	11.11
Q8R366	Immunoglobulin superfamily member 8 OS=Mus musculus OX=10090 GN=Igsf8 PE=1 SV=2	37.9705	13	142	13	1	611	65	7.99	2.59469e+08	34.697	13	213.5
P43406	Integrin alpha-V OS=Mus musculus OX=10090 GN=Itgav PE=1 SV=2	6.51341	6	43	6	1	1044	115.3	5.63	2.58023e+08	0.805	6	55.03
Q61207	Prosaposin OS=Mus musculus OX=10090 GN=Psap PE=1 SV=2	5.20646	2	15	2	1	557	61.4	5.19	2.55772e+08	1.195	2	30.52
O09126	Semaphorin-4D OS=Mus musculus OX=10090 GN=Sema4d PE=1 SV=2	2.67131	3	10	3	1	861	95.6	7.81	2.53241e+08	0.173	3	9.66
Q62261	Spectrin beta chain, non-erythrocytic 1 OS=Mus musculus OX=10090 GN=Sptbn1 PE=1 SV=2	17.9856	26	76	26	1	2363	274.1	5.58	2.51276e+08	0.599	26	143.5
P20917	Myelin-associated glycoprotein OS=Mus musculus OX=10090 GN=Mag PE=1 SV=3	17.2249	8	57	8	1	627	69.3	5.1	2.476e+08	2.932	8	89.97
O35114	Lysosome membrane protein 2 OS=Mus musculus OX=10090 GN=Scarb2 PE=1 SV=3	9.83264	3	16	3	1	478	54	5.1	2.47337e+08	0.995	3	42.82
Q69ZU6	Thrombospondin type-1 domain-containing protein 7A OS=Mus musculus OX=10090 GN=Thsd7a PE=1 SV=2	4.55927	6	8	6	1	1645	183.4	7.2	2.35727e+08	0.136	6	2.29
O89023	Tripeptidyl-peptidase 1 OS=Mus musculus OX=10090 GN=Tpp1 PE=1 SV=2	4.27046	3	29	3	1	562	61.3	6.57	2.31677e+08	1.054	3	29.02
O88307	Sortilin-related receptor OS=Mus musculus OX=10090 GN=Sorl1 PE=1 SV=3	4.8307	6	16	6	1	2215	246.9	5.54	2.31015e+08	0.197	6	16.94
Q8BG05	Heterogeneous nuclear ribonucleoprotein A3 OS=Mus musculus OX=10090 GN=Hnrnpa3 PE=1 SV=1	45.9103	9	28	9	1	379	39.6	9.01	2.28575e+08	2.415	9	49.28
Q7TQA1	Immunoglobulin superfamily member 1 OS=Mus musculus OX=10090 GN=Igsf1 PE=1 SV=1	3.11314	4	29	4	1	1317	146.9	5.86	2.28134e+08	0.546	4	3.16
Q8C8T7	Protein ELFN1 OS=Mus musculus OX=10090 GN=Elfn1 PE=2 SV=1	2.657	1	3	1	1	828	90.8	8.18	227380288	0.139	1	0.81
P21661	Neuroendocrine convertase 2 OS=Mus musculus OX=10090 GN=Pcsk2 PE=1 SV=1	2.35479	2	16	2	1	637	70.7	6.42	2.16134e+08	0.307	2	22.94
P08113	Endoplasmin OS=Mus musculus OX=10090 GN=Hsp90b1 PE=1 SV=2	12.7182	6	40	6	1	802	92.4	4.82	2.15892e+08	0.778	6	50.27
Q9EPQ8	Transcription factor 20 OS=Mus musculus OX=10090 GN=Tcf20 PE=1 SV=3	6.34122	6	10	6	1	1987	215.6	8.98	2.15644e+08	0.15	6	24.35
P35436	Glutamate receptor ionotropic, NMDA 2A OS=Mus musculus OX=10090 GN=Grin2a PE=1 SV=2	6.42077	5	6	5	1	1464	165.3	7.01	2.15436e+08	0.145	5	0.91
Q60625	Intercellular adhesion molecule 5 OS=Mus musculus OX=10090 GN=Icam5 PE=1 SV=2	17.8844	8	19	8	1	917	96.9	6.32	2.11834e+08	0.525	8	12.65
Q99PJ0	Neurotrimin OS=Mus musculus OX=10090 GN=Ntm PE=1 SV=2	22.9651	5	35	5	1	344	38	7.81	2.07408e+08	5.19	5	20.94
Q9JIA1	Leucine-rich glioma-inactivated protein 1 OS=Mus musculus OX=10090 GN=Lgi1 PE=1 SV=1	10.772	3	17	3	1	557	63.6	8.02	2.04897e+08	0.658	3	16.92
P41233	Phospholipid-transporting ATPase ABCA1 OS=Mus musculus OX=10090 GN=Abca1 PE=1 SV=4	2.96329	7	10	7	1	2261	253.7	6.81	2.04703e+08	0.149	7	1.8
Q6NXK7	Inactive dipeptidyl peptidase 10 OS=Mus musculus OX=10090 GN=Dpp10 PE=1 SV=1	8.78294	4	23	4	1	797	90.8	6.48	2.02612e+08	0.596	4	33.31
P15209	BDNF/NT-3 growth factors receptor OS=Mus musculus OX=10090 GN=Ntrk2 PE=1 SV=1	17.0524	11	180	11	1	821	92.1	6.55	2.00145e+08	15.379	11	251.42
Q9WTR5	Cadherin-13 OS=Mus musculus OX=10090 GN=Cdh13 PE=1 SV=2	13.1653	4	41	4	1	714	78.1	5.12	1.99456e+08	1.721	4	49.22
Q9WV54	Acid ceramidase OS=Mus musculus OX=10090 GN=Asah1 PE=1 SV=1	5.32995	2	7	2	1	394	44.6	8.46	1.95604e+08	0.389	2	6.78
Q9R1Q9	V-type proton ATPase subunit S1 OS=Mus musculus OX=10090 GN=Atp6ap1 PE=1 SV=1	7.5594	1	4	1	1	463	51	5.92	193725296	0.318	1	6.59
Q99JP7	Glutathione hydrolase 7 OS=Mus musculus OX=10090 GN=Ggt7 PE=1 SV=2	10.7251	4	33	4	1	662	70.2	5.06	1.92099e+08	1.712	4	16.73
Q61001	Laminin subunit alpha-5 OS=Mus musculus OX=10090 GN=Lama5 PE=1 SV=4	5.27165	8	29	8	1	3718	403.8	6.73	1.92e+08	0.183	8	28.93
P24638	Lysosomal acid phosphatase OS=Mus musculus OX=10090 GN=Acp2 PE=1 SV=2	4.01891	2	2	2	1	423	48.5	7.02	1.91775e+08	0.16	2	4.9
Q99LU0	Charged multivesicular body protein 1b-1 OS=Mus musculus OX=10090 GN=Chmp1b1 PE=1 SV=1	5.52764	1	6	1	1	199	22.1	8.1	1.90754e+08	0.54	1	0.96
P24668	Cation-dependent mannose-6-phosphate receptor OS=Mus musculus OX=10090 GN=M6pr PE=1 SV=1	17.9856	4	16	4	1	278	31.2	5.39	1.90002e+08	1.994	4	8.98
Q8BLF1	Neutral cholesterol ester hydrolase 1 OS=Mus musculus OX=10090 GN=Nceh1 PE=1 SV=1	14.7059	4	11	4	1	408	45.7	7.05	1.894e+08	0.701	4	18.45
Q7TPM1	Protein PRRC2B OS=Mus musculus OX=10090 GN=Prrc2b PE=1 SV=1	7.06595	4	5	4	1	1486	160.8	8.16	1.86608e+08	0.122	4	5.75
Q62059	Versican core protein OS=Mus musculus OX=10090 GN=Vcan PE=1 SV=2	1.72773	5	29	5	1	3357	366.6	4.64	1.84223e+08	0.295	5	18.21
Q62443	Neuronal pentraxin-1 OS=Mus musculus OX=10090 GN=Nptx1 PE=1 SV=1	6.71296	2	5	2	1	432	47.1	6.44	1.81434e+08	0.225	2	1.88
Q9QXL2	Kinesin-like protein KIF21A OS=Mus musculus OX=10090 GN=Kif21a PE=1 SV=2	4.72488	4	44	4	1	1672	186.4	6.27	1.77309e+08	0.753	4	25.49
Q9D1T0	Leucine-rich repeat and immunoglobulin-like domain-containing nogo receptor-interacting protein 1 OS=Mus musculus OX=10090 GN=Lingo1 PE=1 SV=1	4.88599	1	4	1	1	614	69.1	8.31	1.73597e+08	0.119	1	2.34
Q3V3R4	Integrin alpha-1 OS=Mus musculus OX=10090 GN=Itga1 PE=1 SV=2	7.12468	5	20	5	1	1179	130.7	6.2	1.6994e+08	0.482	5	34.83
Q9QYE6	Golgin subfamily A member 5 OS=Mus musculus OX=10090 GN=Golga5 PE=1 SV=2	14.2661	5	15	5	1	729	82.3	6.23	1.67489e+08	0.477	5	44.66
P57716	Nicastrin OS=Mus musculus OX=10090 GN=Ncstn PE=1 SV=3	21.1864	13	35	13	1	708	78.4	6.09	1.67258e+08	2.162	13	40.44
Q8VE47	Ubiquitin-like modifier-activating enzyme 5 OS=Mus musculus OX=10090 GN=Uba5 PE=1 SV=2	12.6551	2	6	2	1	403	44.8	4.96	1.62143e+08	0.688	2	12.22
Q9QZC2	Plexin-C1 OS=Mus musculus OX=10090 GN=Plxnc1 PE=1 SV=1	6.16264	8	22	8	1	1574	176.4	7.75	1.61877e+08	0.35	8	33.11
Q9QXZ0	Microtubule-actin cross-linking factor 1 OS=Mus musculus OX=10090 GN=Macf1 PE=1 SV=2	0.666304	4	7	4	1	7354	831.4	5.43	1.61522e+08	0.019	4	6.5
O09159	Lysosomal alpha-mannosidase OS=Mus musculus OX=10090 GN=Man2b1 PE=1 SV=4	4.24482	2	6	2	1	1013	114.6	8.13	1.60435e+08	0.15	2	11.24
Q80X50	Ubiquitin-associated protein 2-like OS=Mus musculus OX=10090 GN=Ubap2l PE=1 SV=1	11.0208	4	22	4	1	1107	116.7	7.11	1.60146e+08	0.616	4	47.39
Q6RHR9	Membrane-associated guanylate kinase, WW and PDZ domain-containing protein 1 OS=Mus musculus OX=10090 GN=Magi1 PE=1 SV=1	5.84636	4	12	4	1	1471	161.9	7.36	1.60038e+08	0.117	4	46.9
Q61330	Contactin-2 OS=Mus musculus OX=10090 GN=Cntn2 PE=1 SV=2	11.1538	9	23	9	1	1040	113.1	7.62	1.58459e+08	0.656	9	22.7
P16125	L-lactate dehydrogenase B chain OS=Mus musculus OX=10090 GN=Ldhb PE=1 SV=2	35.0299	9	46	9	1	334	36.5	6.05	1.57979e+08	3.507	9	44.95
Q8CGC7	Bifunctional glutamate/proline--tRNA ligase OS=Mus musculus OX=10090 GN=Eprs1 PE=1 SV=4	6.28307	5	13	5	1	1512	170	7.66	1.5766e+08	0.133	5	12.76
Q3TAS6	ER membrane protein complex subunit 10 OS=Mus musculus OX=10090 GN=Emc10 PE=2 SV=2	13.5659	1	15	1	1	258	27	5.91	1.57102e+08	0.848	1	49.38
Q61490	CD166 antigen OS=Mus musculus OX=10090 GN=Alcam PE=1 SV=3	20.7547	9	33	9	1	583	65.1	6.15	1.56366e+08	1.818	9	11.44
O88998	Noelin OS=Mus musculus OX=10090 GN=Olfm1 PE=1 SV=1	11.9588	3	6	3	1	485	55.4	6.95	1.55468e+08	0.389	3	2.13
O88531	Palmitoyl-protein thioesterase 1 OS=Mus musculus OX=10090 GN=Ppt1 PE=1 SV=2	12.4183	3	22	3	1	306	34.5	8	1.5522e+08	0.778	3	8.05
P63038	60 kDa heat shock protein, mitochondrial OS=Mus musculus OX=10090 GN=Hspd1 PE=1 SV=1	22.164	6	18	6	1	573	60.9	6.18	1.54526e+08	0.52	6	40.69
O54991	Contactin-associated protein 1 OS=Mus musculus OX=10090 GN=Cntnap1 PE=1 SV=2	8.66426	9	52	9	1	1385	156.2	7.06	1.4988e+08	0.766	9	118.86
P02468	Laminin subunit gamma-1 OS=Mus musculus OX=10090 GN=Lamc1 PE=1 SV=2	13.1923	13	49	13	1	1607	177.2	5.21	1.4898e+08	0.77	13	65.74
Q8BHN3	Neutral alpha-glucosidase AB OS=Mus musculus OX=10090 GN=Ganab PE=1 SV=1	4.34322	4	32	4	1	944	106.8	6.06	1.4824e+08	0.633	4	22.91
Q80Z24	Neuronal growth regulator 1 OS=Mus musculus OX=10090 GN=Negr1 PE=1 SV=1	14.9425	3	13	3	1	348	37.9	6.52	1.45954e+08	0.995	3	18.16
Q80WM4	Hyaluronan and proteoglycan link protein 4 OS=Mus musculus OX=10090 GN=Hapln4 PE=2 SV=2	8.5	2	10	2	1	400	42.8	8.85	1.4266e+08	0.951	2	1.03
P01216	Glycoprotein hormones alpha chain OS=Mus musculus OX=10090 GN=Cga PE=2 SV=1	30	5	8	5	1	120	13.6	8.59	1.42266e+08	5.31	5	9.36
Q9DBX3	Sushi domain-containing protein 2 OS=Mus musculus OX=10090 GN=Susd2 PE=1 SV=1	8.04878	5	15	5	1	820	90.6	6.62	1.4034e+08	0.585	5	17.78
Q9QY33	Tetraspanin-3 OS=Mus musculus OX=10090 GN=Tspan3 PE=1 SV=1	8.69565	2	21	2	1	253	28	5.86	1.38884e+08	2.455	2	12.26
Q9QWI6	SRC kinase signaling inhibitor 1 OS=Mus musculus OX=10090 GN=Srcin1 PE=1 SV=2	9.12	5	20	5	1	1250	134.8	9.32	1.38872e+08	0.164	5	44.49
P62911	60S ribosomal protein L32 OS=Mus musculus OX=10090 GN=Rpl32 PE=1 SV=2	7.40741	1	5	1	1	135	15.9	11.33	138667266	0.468	1	1.19
Q3UVX5	Metabotropic glutamate receptor 5 OS=Mus musculus OX=10090 GN=Grm5 PE=1 SV=2	2.99252	1	2	1	1	1203	131.8	7.84	1.36651e+08	0.027	1	16.04
Q61361	Brevican core protein OS=Mus musculus OX=10090 GN=Bcan PE=1 SV=2	5.32276	3	23	3	1	883	95.8	4.93	1.36272e+08	0.874	3	20.38
Q80TR1	Adhesion G protein-coupled receptor L1 OS=Mus musculus OX=10090 GN=Adgrl1 PE=1 SV=2	7.91269	8	18	8	1	1466	161.6	6.48	1.34471e+08	0.342	8	24.83
Q6PHS9	Voltage-dependent calcium channel subunit alpha-2/delta-2 OS=Mus musculus OX=10090 GN=Cacna2d2 PE=1 SV=1	7.36568	6	28	6	1	1154	130.3	5.66	1.33844e+08	0.685	6	18.69
Q80WQ2	Protein VAC14 homolog OS=Mus musculus OX=10090 GN=Vac14 PE=1 SV=1	4.85934	2	5	2	1	782	88	6.13	1.31363e+08	0.179	2	0.73
Q8BXZ1	Protein disulfide-isomerase TMX3 OS=Mus musculus OX=10090 GN=Tmx3 PE=1 SV=2	3.94737	2	18	2	1	456	51.8	5.16	1.31107e+08	0.359	2	4.69
O54901	OX-2 membrane glycoprotein OS=Mus musculus OX=10090 GN=Cd200 PE=1 SV=1	23.0216	2	5	2	1	278	31.2	8.79	1.3099e+08	0.778	2	3.7
P19137	Laminin subunit alpha-1 OS=Mus musculus OX=10090 GN=Lama1 PE=1 SV=2	6.32501	11	16	11	1	3083	337.9	6.71	1.30123e+08	0.13	11	38.52
Q80T23	Synaptotagmin-like protein 5 OS=Mus musculus OX=10090 GN=Sytl5 PE=1 SV=1	6.64011	5	26	5	1	753	84	8.72	1.29048e+08	0.848	5	6.33
Q640R3	Hepatocyte cell adhesion molecule OS=Mus musculus OX=10090 GN=Hepacam PE=1 SV=2	14.3541	4	16	4	1	418	46.3	9.42	1.27014e+08	1.043	4	11.09
P46097	Synaptotagmin-2 OS=Mus musculus OX=10090 GN=Syt2 PE=1 SV=1	17.2986	4	5	4	1	422	47.2	7.99	1.264e+08	0.468	4	7.28
P97798	Neogenin OS=Mus musculus OX=10090 GN=Neo1 PE=1 SV=1	8.23845	6	14	6	1	1493	163.1	6.47	1.23992e+08	0.4	6	33.84
P70663	SPARC-like protein 1 OS=Mus musculus OX=10090 GN=Sparcl1 PE=1 SV=3	18.6154	8	37	8	1	650	72.2	4.6	1.23921e+08	1.565	8	59.02
P56528	ADP-ribosyl cyclase/cyclic ADP-ribose hydrolase 1 OS=Mus musculus OX=10090 GN=Cd38 PE=1 SV=2	10.1974	3	13	3	1	304	34.4	8.29	1.2334e+08	0.65	3	20.45
Q9ER41	Torsin-1B OS=Mus musculus OX=10090 GN=Tor1b PE=1 SV=2	5.05952	2	7	2	1	336	37.8	8.02	1.23178e+08	0.65	2	4.48
P42859	Huntingtin OS=Mus musculus OX=10090 GN=Htt PE=1 SV=2	5.19397	7	18	7	1	3119	344.5	6.29	1.2288e+08	0.134	7	21.61
Q99N28	Cell adhesion molecule 3 OS=Mus musculus OX=10090 GN=Cadm3 PE=1 SV=1	10.101	2	10	2	1	396	42.9	5.8	1.2092e+08	0.823	2	10.73
Q9WTQ5	A-kinase anchor protein 12 OS=Mus musculus OX=10090 GN=Akap12 PE=1 SV=1	4.63183	2	4	2	1	1684	180.6	4.44	1.20524e+08	0.067	2	4.14
B1AS29	Glutamate receptor ionotropic, kainate 3 OS=Mus musculus OX=10090 GN=Grik3 PE=1 SV=1	2.06746	2	13	2	1	919	104	7.52	1.19918e+08	0.369	2	1.9
P17182	Alpha-enolase OS=Mus musculus OX=10090 GN=Eno1 PE=1 SV=3	60.8295	17	62	17	1	434	47.1	6.8	1.18352e+08	3.125	17	91.56
Q91XD7	Protein disulfide isomerase Creld1 OS=Mus musculus OX=10090 GN=Creld1 PE=1 SV=1	10.7143	2	9	2	1	420	45.7	5.02	1.17981e+08	0.292	2	23.08
Q0KL02	Triple functional domain protein OS=Mus musculus OX=10090 GN=Trio PE=1 SV=3	4.0619	6	18	6	1	3102	347.6	6.35	1.17869e+08	0.141	6	13.92
P97370	Sodium/potassium-transporting ATPase subunit beta-3 OS=Mus musculus OX=10090 GN=Atp1b3 PE=1 SV=1	18.3453	5	116	5	1	278	31.8	8.51	1.17556e+08	12914.5	5	348.6
P11881	Inositol 1,4,5-trisphosphate receptor type 1 OS=Mus musculus OX=10090 GN=Itpr1 PE=1 SV=2	3.01928	6	26	6	1	2749	313	6.04	1.16166e+08	0.113	6	34.98
Q9DB72	BTB/POZ domain-containing protein 17 OS=Mus musculus OX=10090 GN=Btbd17 PE=1 SV=1	8.99582	3	10	3	1	478	52.6	9.42	1.14889e+08	0.334	3	27.08
Q8R0Y6	Cytosolic 10-formyltetrahydrofolate dehydrogenase OS=Mus musculus OX=10090 GN=Aldh1l1 PE=1 SV=1	6.54102	4	30	4	1	902	98.6	5.91	1.14334e+08	0.949	4	17.71
Q8BTJ4	Bis(5'-adenosyl)-triphosphatase enpp4 OS=Mus musculus OX=10090 GN=Enpp4 PE=1 SV=1	11.6228	2	3	2	1	456	51.6	6.73	1.13177e+08	0.259	2	3.16
Q80T41	Gamma-aminobutyric acid type B receptor subunit 2 OS=Mus musculus OX=10090 GN=Gabbr2 PE=1 SV=2	5.53191	4	10	4	1	940	105.6	8.72	1.12561e+08	0.286	4	7.07
P70302	Stromal interaction molecule 1 OS=Mus musculus OX=10090 GN=Stim1 PE=1 SV=2	6.42336	2	2	2	1	685	77.5	6.54	1.11776e+08	0.094	2	0.93
Q9D5Q8	Uncharacterized protein C1orf141 homolog OS=Mus musculus OX=10090 PE=2 SV=1	7.17489	2	16	2	1	446	51.6	9.6	1.11686e+08	0.688	2	0.95
P26049	Gamma-aminobutyric acid receptor subunit alpha-3 OS=Mus musculus OX=10090 GN=Gabra3 PE=1 SV=1	7.52033	4	18	4	1	492	55.4	8.94	1.10377e+08	1.39	4	20.51
Q8R464	Cell adhesion molecule 4 OS=Mus musculus OX=10090 GN=Cadm4 PE=1 SV=1	19.5876	3	18	3	1	388	42.7	6.3	1.05076e+08	3.642	3	13.27
P97820	Mitogen-activated protein kinase kinase kinase kinase 4 OS=Mus musculus OX=10090 GN=Map4k4 PE=1 SV=1	4.62287	3	14	3	1	1233	140.5	7.47	1.04825e+08	0.183	3	16.53
A2AGT5	Cytoskeleton-associated protein 5 OS=Mus musculus OX=10090 GN=Ckap5 PE=1 SV=1	2.11614	2	2	2	1	2032	225.5	7.96	1.03726e+08	0.027	2	0.82
Q99J85	Neuronal pentraxin receptor OS=Mus musculus OX=10090 GN=Nptxr PE=1 SV=1	9.73631	2	12	2	1	493	52.3	6.13	1.03607e+08	0.468	2	39.65
Q80TS3	Adhesion G protein-coupled receptor L3 OS=Mus musculus OX=10090 GN=Adgrl3 PE=1 SV=3	5.07482	5	13	5	1	1537	171	6.71	1.03157e+08	0.289	5	15.95
Q64676	2-hydroxyacylsphingosine 1-beta-galactosyltransferase OS=Mus musculus OX=10090 GN=Ugt8 PE=1 SV=2	4.43623	4	36	4	1	541	61.2	9.42	1.00042e+08	1.482	4	28.15
P70232	Neural cell adhesion molecule L1-like protein OS=Mus musculus OX=10090 GN=Chl1 PE=1 SV=2	9.76013	10	23	10	1	1209	135	5.57	99905777	0.802	10	5.58
Q8BHJ7	Gamma-aminobutyric acid receptor subunit alpha-5 OS=Mus musculus OX=10090 GN=Gabra5 PE=1 SV=1	2.59179	2	7	2	1	463	52.2	9.01	9.97741e+07	0.322	2	12.26
P20357	Microtubule-associated protein 2 OS=Mus musculus OX=10090 GN=Map2 PE=1 SV=2	9.62801	8	16	8	1	1828	199	4.91	9.84204e+07	0.167	8	51.22
Q8BJ83	TM2 domain-containing protein 3 OS=Mus musculus OX=10090 GN=Tm2d3 PE=2 SV=1	36.0153	4	13	4	1	261	28.9	7.43	9.67834e+07	2.594	4	7.05
Q8BY89	Choline transporter-like protein 2 OS=Mus musculus OX=10090 GN=Slc44a2 PE=1 SV=2	3.96601	4	20	4	1	706	80.1	8.79	9.66875e+07	1.223	4	5.7
Q8BH27	Multiple epidermal growth factor-like domains protein 9 OS=Mus musculus OX=10090 GN=Megf9 PE=2 SV=1	7.83333	2	12	2	1	600	62.8	5.47	9.56302e+07	0.487	2	25.42
P17427	AP-2 complex subunit alpha-2 OS=Mus musculus OX=10090 GN=Ap2a2 PE=1 SV=2	3.09168	2	6	2	1	938	104	6.93	9.49813e+07	0.141	2	2.27
Q9WTS4	Teneurin-1 OS=Mus musculus OX=10090 GN=Tenm1 PE=1 SV=1	2.78286	3	8	3	1	2731	305.6	6.37	94292167	0.083	3	4.2
Q80YN3	Breast carcinoma-amplified sequence 1 homolog OS=Mus musculus OX=10090 GN=Bcas1 PE=1 SV=3	15.4818	7	21	7	1	633	67.3	6.21	9.16291e+07	0.554	7	32.36
Q9JKF6	Nectin-1 OS=Mus musculus OX=10090 GN=Nectin1 PE=1 SV=3	14.7573	5	12	5	1	515	57	6.35	9.11419e+07	0.565	5	6.17
Q8BZ98	Dynamin-3 OS=Mus musculus OX=10090 GN=Dnm3 PE=1 SV=1	9.26999	5	14	5	1	863	97.1	8.35	9.05728e+07	0.24	5	27.54
Q69ZF3	Non-lysosomal glucosylceramidase OS=Mus musculus OX=10090 GN=Gba2 PE=1 SV=2	6.64488	2	6	2	1	918	103.2	5.59	8.99059e+07	0.182	2	9.63
Q9CX34	Protein SGT1 homolog OS=Mus musculus OX=10090 GN=Sugt1 PE=1 SV=3	11.0119	2	5	2	1	336	38.1	5.45	8.96098e+07	0.433	2	2.94
Q80UG2	Plexin-A4 OS=Mus musculus OX=10090 GN=Plxna4 PE=1 SV=3	4.33175	4	11	4	1	1893	212.4	6.83	8.84779e+07	0.122	4	29.78
Q9QUP5	Hyaluronan and proteoglycan link protein 1 OS=Mus musculus OX=10090 GN=Hapln1 PE=1 SV=1	12.9213	2	9	2	1	356	40.5	7.8	8.78588e+07	0.668	2	19
Q91V14	Solute carrier family 12 member 5 OS=Mus musculus OX=10090 GN=Slc12a5 PE=1 SV=2	9.66608	6	20	6	1	1138	126.2	6.74	8.78397e+07	0.365	6	37.62
P17047	Lysosome-associated membrane glycoprotein 2 OS=Mus musculus OX=10090 GN=Lamp2 PE=1 SV=2	15.9036	4	5	4	1	415	45.7	7.39	8.75453e+07	0.425	4	1.21
Q62086	Serum paraoxonase/arylesterase 2 OS=Mus musculus OX=10090 GN=Pon2 PE=1 SV=2	12.4294	3	7	3	1	354	39.6	5.83	8.65119e+07	0.585	3	16.09
Q8BTV1	Tumor suppressor candidate 3 OS=Mus musculus OX=10090 GN=Tusc3 PE=1 SV=1	8.06916	3	17	3	1	347	39.5	10.11	8.61457e+07	2.3	3	4.18
O09117	Synaptophysin-like protein 1 OS=Mus musculus OX=10090 GN=Sypl1 PE=1 SV=2	14.9425	2	8	2	1	261	28.9	8.79	8.59327e+07	1.738	2	1.22
P06537	Glucocorticoid receptor OS=Mus musculus OX=10090 GN=Nr3c1 PE=1 SV=1	2.68199	1	5	1	1	783	86	6.35	8.54518e+07	0.045	1	11.9
Q0VBD0	Integrin beta-8 OS=Mus musculus OX=10090 GN=Itgb8 PE=1 SV=1	6.91004	3	29	3	1	767	84.5	7.09	8.52507e+07	0.389	3	54.59
Q8K3X4	Probable E3 ubiquitin-protein ligase IRF2BPL OS=Mus musculus OX=10090 GN=Irf2bpl PE=1 SV=1	9.03226	2	2	2	1	775	80.5	8.24	8.50765e+07	0.108	2	13.61
O35409	Glutamate carboxypeptidase 2 OS=Mus musculus OX=10090 GN=Folh1 PE=1 SV=2	12.367	4	4	4	1	752	84.5	8.1	8.38412e+07	0.182	4	0.91
P16305	Gamma-aminobutyric acid receptor subunit alpha-6 OS=Mus musculus OX=10090 GN=Gabra6 PE=1 SV=3	3.31126	3	11	3	1	453	51.1	8.07	8.33141e+07	0.468	3	11.05
P18572	Basigin OS=Mus musculus OX=10090 GN=Bsg PE=1 SV=2	16.9666	3	19	3	1	389	42.4	5.85	8.3034e+07	2.675	3	23.53
P06802	Ectonucleotide pyrophosphatase/phosphodiesterase family member 1 OS=Mus musculus OX=10090 GN=Enpp1 PE=1 SV=4	0.883002	1	13	1	1	906	103.1	6.6	8.28088e+07	0.204	1	0.85
Q61768	Kinesin-1 heavy chain OS=Mus musculus OX=10090 GN=Kif5b PE=1 SV=3	3.11526	3	18	3	1	963	109.5	6.44	8.23752e+07	0.481	3	3.48
Q8JZZ7	Adhesion G protein-coupled receptor L2 OS=Mus musculus OX=10090 GN=Adgrl2 PE=1 SV=3	6.7922	5	5	5	1	1487	166.5	6.71	8.11804e+07	0.122	5	3.72
P49312	Heterogeneous nuclear ribonucleoprotein A1 OS=Mus musculus OX=10090 GN=Hnrnpa1 PE=1 SV=2	32.1875	5	26	5	1	320	34.2	9.23	8.08882e+07	0.778	5	27.63
Q9Z1R2	Large proline-rich protein BAG6 OS=Mus musculus OX=10090 GN=Bag6 PE=1 SV=1	4.50607	2	4	2	1	1154	121	5.71	8.00778e+07	0.207	2	0.9
Q60751	Insulin-like growth factor 1 receptor OS=Mus musculus OX=10090 GN=Igf1r PE=1 SV=3	4.15149	3	3	3	1	1373	155.7	5.74	7.90197e+07	0.069	3	1.1
Q61739	Integrin alpha-6 OS=Mus musculus OX=10090 GN=Itga6 PE=1 SV=3	3.5747	3	4	3	1	1091	122.1	7.03	7.69079e+07	0.11	3	0.95
Q6PIX5	Inactive rhomboid protein 1 OS=Mus musculus OX=10090 GN=Rhbdf1 PE=1 SV=2	6.7757	2	5	2	1	856	97.2	8.59	7.31867e+07	0.118	2	2.86
Q6GQT9	Nodal modulator 1 OS=Mus musculus OX=10090 GN=Nomo1 PE=1 SV=1	3.95387	2	2	2	1	1214	133.3	6.09	7.31194e+07	0.055	2	1.15
Q3UHK6	Teneurin-4 OS=Mus musculus OX=10090 GN=Tenm4 PE=1 SV=2	2.59834	3	4	3	1	2771	308.2	6.57	7.30447e+07	0.053	3	5.4
P27659	60S ribosomal protein L3 OS=Mus musculus OX=10090 GN=Rpl3 PE=1 SV=3	6.45161	2	4	2	1	403	46.1	10.21	7.10305e+07	0.122	2	20.76
P56959	RNA-binding protein FUS OS=Mus musculus OX=10090 GN=Fus PE=1 SV=1	8.10811	4	14	4	1	518	52.6	9.36	7.08998e+07	0.719	4	27.4
Q3UDK1	TRAF-type zinc finger domain-containing protein 1 OS=Mus musculus OX=10090 GN=Trafd1 PE=1 SV=1	4.31034	2	4	2	1	580	64.2	5.48	7.03834e+07	0.252	2	0.84
Q9R111	Guanine deaminase OS=Mus musculus OX=10090 GN=Gda PE=1 SV=1	18.5022	5	7	5	1	454	51	5.53	7.01712e+07	0.365	5	10.61
Q61282	Aggrecan core protein OS=Mus musculus OX=10090 GN=Acan PE=1 SV=2	4.69043	5	17	5	1	2132	221.8	4.3	6.96656e+07	0.441	5	16.38
Q6P9K9	Neurexin-3 OS=Mus musculus OX=10090 GN=Nrxn3 PE=1 SV=2	7.32018	5	13	5	1	1571	173.3	6.14	6.94306e+07	0.259	5	15.23
O09114	Prostaglandin-H2 D-isomerase OS=Mus musculus OX=10090 GN=Ptgds PE=1 SV=1	21.6931	4	15	4	1	189	21.1	8.25	6.89437e+07	5.31	4	63.15
P21995	Embigin OS=Mus musculus OX=10090 GN=Emb PE=1 SV=2	6.36364	2	4	2	1	330	37	6.02	6.87599e+07	0.468	2	8.08
A2ASI5	Sodium channel protein type 3 subunit alpha OS=Mus musculus OX=10090 GN=Scn3a PE=1 SV=1	3.698	4	8	4	1	1947	220.7	5.72	6.85747e+07	0.116	4	8.8
Q8BM72	Heat shock 70 kDa protein 13 OS=Mus musculus OX=10090 GN=Hspa13 PE=1 SV=1	8.70488	2	4	2	1	471	51.7	5.63	6.83776e+07	0.322	2	0.76
P29533	Vascular cell adhesion protein 1 OS=Mus musculus OX=10090 GN=Vcam1 PE=1 SV=1	1.4885	1	3	1	1	739	81.3	5.3	6.82452e+07	0.091	1	1.21
O35136	Neural cell adhesion molecule 2 OS=Mus musculus OX=10090 GN=Ncam2 PE=1 SV=1	19.3548	11	40	11	1	837	93.1	6.07	6.77187e+07	1.154	11	24.77
O35598	Disintegrin and metalloproteinase domain-containing protein 10 OS=Mus musculus OX=10090 GN=Adam10 PE=1 SV=2	4.27236	4	11	4	1	749	83.9	7.94	6.76337e+07	0.407	4	58.57
P10852	4F2 cell-surface antigen heavy chain OS=Mus musculus OX=10090 GN=Slc3a2 PE=1 SV=1	8.93536	3	21	3	1	526	58.3	5.91	6.73883e+07	1.572	3	17.38
Q8K299	Scavenger receptor class A member 5 OS=Mus musculus OX=10090 GN=Scara5 PE=1 SV=1	3.25866	2	19	2	1	491	53.6	6.76	6.72813e+07	1.322	2	0.85
Q91X56	Sphingosine 1-phosphate receptor 5 OS=Mus musculus OX=10090 GN=S1pr5 PE=1 SV=1	14	4	13	4	1	400	42.3	9.83	6.69039e+07	2.162	4	8.33
Q9CX83	Armadillo repeat-containing X-linked protein 1 OS=Mus musculus OX=10090 GN=Armcx1 PE=1 SV=1	10.7456	3	8	3	1	456	50.6	9.33	6.46316e+07	0.413	3	0.79
Q62470	Integrin alpha-3 OS=Mus musculus OX=10090 GN=Itga3 PE=1 SV=1	6.83761	3	3	3	1	1053	116.7	6.57	6.23202e+07	0.112	3	4.65
Q8C145	Zinc transporter ZIP6 OS=Mus musculus OX=10090 GN=Slc39a6 PE=1 SV=1	4.44444	3	5	3	1	765	86.3	6.84	6.23194e+07	0.212	3	1.52
Q9JHE3	Neutral ceramidase OS=Mus musculus OX=10090 GN=Asah2 PE=1 SV=1	9.78836	3	12	3	1	756	83.5	6.86	6.21323e+07	0.379	3	13.33
Q8BGN3	Glycerophosphocholine cholinephosphodiesterase ENPP6 OS=Mus musculus OX=10090 GN=Enpp6 PE=1 SV=1	10.9091	3	8	3	1	440	50.6	7.31	6.15626e+07	0.233	3	3.21
P11835	Integrin beta-2 OS=Mus musculus OX=10090 GN=Itgb2 PE=1 SV=2	5.96628	4	5	4	1	771	85	7.12	6.14413e+07	0.163	4	8.44
Q9JLC4	VPS10 domain-containing receptor SorCS1 OS=Mus musculus OX=10090 GN=Sorcs1 PE=1 SV=1	3.08483	2	3	2	1	1167	129.6	7.55	6.0196e+07	0.065	2	8.1
Q06890	Clusterin OS=Mus musculus OX=10090 GN=Clu PE=1 SV=1	4.46429	2	4	2	1	448	51.6	5.67	5.84662e+07	0.141	2	7.96
Q71LX4	Talin-2 OS=Mus musculus OX=10090 GN=Tln2 PE=1 SV=3	5.01053	5	6	5	1	2375	253.5	5.8	5.76041e+07	0.069	5	14.82
P15208	Insulin receptor OS=Mus musculus OX=10090 GN=Insr PE=1 SV=2	4.73761	5	11	5	1	1372	155.5	5.95	5.63705e+07	0.216	5	4.01
Q9ET22	Dipeptidyl peptidase 2 OS=Mus musculus OX=10090 GN=Dpp7 PE=1 SV=2	4.94071	1	2	1	1	506	56.2	5.39	56269406	0.16	1	1.27
Q61137	Astrotactin-1 OS=Mus musculus OX=10090 GN=Astn1 PE=1 SV=4	1.92012	2	4	2	1	1302	144.8	5.21	5.62305e+07	0.119	2	0.81
Q91V24	ATP-binding cassette sub-family A member 7 OS=Mus musculus OX=10090 GN=Abca7 PE=1 SV=1	2.68643	5	19	5	1	2159	236.7	7.28	5.55779e+07	0.328	5	2.63
Q9Z2G6	Protein sel-1 homolog 1 OS=Mus musculus OX=10090 GN=Sel1l PE=1 SV=2	8.10127	5	8	5	1	790	88.3	5.57	5.37899e+07	0.398	5	15.96
Q9WU60	Attractin OS=Mus musculus OX=10090 GN=Atrn PE=1 SV=3	4.62185	3	5	3	1	1428	158	7.27	5.25263e+07	0.138	3	2.94
P46460	Vesicle-fusing ATPase OS=Mus musculus OX=10090 GN=Nsf PE=1 SV=2	18.9516	9	19	9	1	744	82.6	6.95	5.23205e+07	0.441	9	27.24
Q8R4G0	Netrin-G1 OS=Mus musculus OX=10090 GN=Ntng1 PE=1 SV=2	5.19481	2	3	2	1	539	60.5	6.24	5.21972e+07	0.241	2	1.22
O88507	Ciliary neurotrophic factor receptor subunit alpha OS=Mus musculus OX=10090 GN=Cntfr PE=1 SV=2	18.5484	2	5	2	1	372	40.8	6.83	5.10557e+07	0.369	2	17.05
Q8BGU2	Cerebellin-2 OS=Mus musculus OX=10090 GN=Cbln2 PE=1 SV=1	5.35714	1	2	1	1	224	24	8.18	5.07433e+07	0.145	1	3.68
Q6X893	Choline transporter-like protein 1 OS=Mus musculus OX=10090 GN=Slc44a1 PE=1 SV=3	5.35988	2	8	2	1	653	73	8.75	5.05126e+07	0.334	2	28.21
P70206	Plexin-A1 OS=Mus musculus OX=10090 GN=Plxna1 PE=1 SV=1	1.58395	2	6	2	1	1894	211	6.9	4.99031e+07	0.049	2	7.44
P23819	Glutamate receptor 2 OS=Mus musculus OX=10090 GN=Gria2 PE=1 SV=3	9.51302	4	12	4	1	883	98.6	7.39	4.95965e+07	0.389	4	18.64
Q9R1V7	Disintegrin and metalloproteinase domain-containing protein 23 OS=Mus musculus OX=10090 GN=Adam23 PE=1 SV=1	10.4946	4	13	4	1	829	91.5	7.68	4.87918e+07	0.429	4	26.76
P56695	Wolframin OS=Mus musculus OX=10090 GN=Wfs1 PE=1 SV=1	4.83146	2	3	2	1	890	100.5	7.97	4.77738e+07	0.071	2	9.54
Q4V9Z5	Seizure 6-like protein 2 OS=Mus musculus OX=10090 GN=Sez6l2 PE=1 SV=1	1.86813	1	1	1	1	910	97.4	4.87	47668447	0.053	1	9.52
O35714	Tumor necrosis factor receptor superfamily member 18 OS=Mus musculus OX=10090 GN=Tnfrsf18 PE=1 SV=1	10.5263	1	2	1	1	228	25.3	6.3	4.64063e+07	0.359	1	0.76
Q7TQD2	Tubulin polymerization-promoting protein OS=Mus musculus OX=10090 GN=Tppp PE=1 SV=1	14.2202	4	11	4	1	218	23.6	9.42	4.63849e+07	1.154	4	9.48
P50172	Corticosteroid 11-beta-dehydrogenase isozyme 1 OS=Mus musculus OX=10090 GN=Hsd11b1 PE=1 SV=3	12.3288	2	4	2	1	292	32.3	8.46	4.58406e+07	0.212	2	1.23
Q07113	Cation-independent mannose-6-phosphate receptor OS=Mus musculus OX=10090 GN=Igf2r PE=1 SV=1	1.89287	4	12	4	1	2483	273.6	5.71	4.58198e+07	0.085	4	5.79
Q8C129	Leucyl-cystinyl aminopeptidase OS=Mus musculus OX=10090 GN=Lnpep PE=1 SV=1	4.97561	5	17	5	1	1025	117.2	5.96	4.47246e+07	0.507	5	4.19
Q9D6F4	Gamma-aminobutyric acid receptor subunit alpha-4 OS=Mus musculus OX=10090 GN=Gabra4 PE=2 SV=1	1.99275	1	3	1	1	552	60.8	9.32	4.44711e+07	0.133	1	2.58
Q8BG39	Synaptic vesicle glycoprotein 2B OS=Mus musculus OX=10090 GN=Sv2b PE=1 SV=1	8.19912	4	6	4	1	683	77.4	5.57	4.40432e+07	0.413	4	3.67
Q80V42	Carboxypeptidase M OS=Mus musculus OX=10090 GN=Cpm PE=1 SV=2	6.32054	3	21	3	1	443	50.5	7.78	4.38181e+07	0.778	3	10.3
P02469	Laminin subunit beta-1 OS=Mus musculus OX=10090 GN=Lamb1 PE=1 SV=3	1.11982	1	1	1	1	1786	197	4.94	43018958	0.019	1	1
Q9CS84	Neurexin-1 OS=Mus musculus OX=10090 GN=Nrxn1 PE=1 SV=3	3.50066	4	4	4	1	1514	166.1	6.09	4.27155e+07	0.092	4	3.2
O08795	Glucosidase 2 subunit beta OS=Mus musculus OX=10090 GN=Prkcsh PE=1 SV=1	14.5873	3	5	3	1	521	58.8	4.46	4.12758e+07	0.359	3	17.34
Q8BFR4	N-acetylglucosamine-6-sulfatase OS=Mus musculus OX=10090 GN=Gns PE=1 SV=1	10.1103	4	7	4	1	544	61.1	8.24	4.1103e+07	0.468	4	1.84
Q61292	Laminin subunit beta-2 OS=Mus musculus OX=10090 GN=Lamb2 PE=1 SV=2	5.22513	5	7	5	1	1799	196.5	6.67	4.04615e+07	0.114	5	10.82
Q6NXH3	Vasculin OS=Mus musculus OX=10090 GN=Gpbp1 PE=1 SV=1	9.30233	4	4	4	1	473	53.4	6.9	4.00404e+07	0.266	4	1.22
Q9JJR8	Transmembrane protein 9B OS=Mus musculus OX=10090 GN=Tmem9b PE=1 SV=1	10.5528	3	9	3	1	199	22.6	8.18	3.9754e+07	1.448	3	11.07
Q8VI51	VPS10 domain-containing receptor SorCS3 OS=Mus musculus OX=10090 GN=Sorcs3 PE=1 SV=1	1.06645	1	2	1	1	1219	135.9	6.49	38970106	0.029	1	8.08
Q9JI59	Junctional adhesion molecule B OS=Mus musculus OX=10090 GN=Jam2 PE=1 SV=1	6.71141	2	11	2	1	298	33	8.4	3.86705e+07	0.585	2	2.8
P60882	Multiple epidermal growth factor-like domains protein 8 OS=Mus musculus OX=10090 GN=Megf8 PE=1 SV=2	4.44604	5	7	5	1	2789	297.3	6.8	3.8269e+07	0.1	5	7.5
B2RXS4	Plexin-B2 OS=Mus musculus OX=10090 GN=Plxnb2 PE=1 SV=1	3.36591	5	8	5	1	1842	206.1	5.87	3.81849e+07	0.147	5	0.98
P58281	Dynamin-like 120 kDa protein, mitochondrial OS=Mus musculus OX=10090 GN=Opa1 PE=1 SV=1	4.16667	3	10	3	1	960	111.3	7.55	3.79289e+07	0.135	3	11.58
Q8CFG0	Extracellular sulfatase Sulf-2 OS=Mus musculus OX=10090 GN=Sulf2 PE=2 SV=2	5.6	3	5	3	1	875	100.4	9.07	3.73159e+07	0.215	3	15.09
O89029	Matrilin-4 OS=Mus musculus OX=10090 GN=Matn4 PE=1 SV=1	4.16667	1	2	1	1	624	68.9	5.76	37221122	0.113	1	12.47
Q99MB3	TM2 domain-containing protein 1 OS=Mus musculus OX=10090 GN=Tm2d1 PE=2 SV=1	4.80769	1	1	1	1	208	22.3	7.84	3.59325e+07	0.179	1	1.73
Q9WVH9	Fibulin-5 OS=Mus musculus OX=10090 GN=Fbln5 PE=1 SV=1	6.47321	1	2	1	1	448	50.2	4.7	3.48408e+07	0.202	1	0.76
Q3UA16	Kinetochore protein Spc25 OS=Mus musculus OX=10090 GN=Spc25 PE=2 SV=1	6.19469	3	3	3	1	226	26.4	6.95	3.47701e+07	0.304	3	0.88
P08043	Zinc finger protein 2 OS=Mus musculus OX=10090 GN=Zfp2 PE=2 SV=2	4.13943	2	2	2	1	459	52.5	8.82	3.45102e+07	0.119	2	1.14
Q8VBZ3	Cleft lip and palate transmembrane protein 1 homolog OS=Mus musculus OX=10090 GN=Clptm1 PE=1 SV=1	3.46386	1	6	1	1	664	75.2	6.3	3.43586e+07	0.119	1	15.31
Q3UZV7	Endosome/lysosome-associated apoptosis and autophagy regulator family member 2 OS=Mus musculus OX=10090 GN=Elapor2 PE=1 SV=1	10.0195	4	8	4	1	1028	113.6	6.14	3.33625e+07	0.191	4	1.03
P09055	Integrin beta-1 OS=Mus musculus OX=10090 GN=Itgb1 PE=1 SV=1	13.6591	7	18	7	1	798	88.2	5.94	3.2083e+07	0.814	7	15.49
Q99KF1	Transmembrane emp24 domain-containing protein 9 OS=Mus musculus OX=10090 GN=Tmed9 PE=1 SV=2	8.93617	1	1	1	1	235	27.1	8.41	3.16101e+07	0.129	1	3.94
Q9QUR8	Semaphorin-7A OS=Mus musculus OX=10090 GN=Sema7a PE=1 SV=1	5.87349	4	7	4	1	664	74.9	7.74	3.15325e+07	0.292	4	1.22
Q5RJF7	Voltage-dependent calcium channel subunit alpha-2/delta-4 OS=Mus musculus OX=10090 GN=Cacna2d4 PE=2 SV=1	0.806452	1	3	1	1	1116	125.9	5.4	3.07833e+07	0.107	1	0.88
P50429	Arylsulfatase B OS=Mus musculus OX=10090 GN=Arsb PE=1 SV=3	7.30337	2	2	2	1	534	59.6	7.24	2.97402e+07	0.155	2	2.96
P97952	Sodium channel subunit beta-1 OS=Mus musculus OX=10090 GN=Scn1b PE=1 SV=1	10.0917	2	3	2	1	218	24.6	4.83	2.95989e+07	0.701	2	2.86
O35604	NPC intracellular cholesterol transporter 1 OS=Mus musculus OX=10090 GN=Npc1 PE=1 SV=2	7.43931	5	8	5	1	1277	142.8	5.71	2.94765e+07	0.297	5	2.63
Q08857	Platelet glycoprotein 4 OS=Mus musculus OX=10090 GN=Cd36 PE=1 SV=2	7.83898	3	4	3	1	472	52.7	8.35	2.91967e+07	0.259	3	1.24
P16675	Lysosomal protective protein OS=Mus musculus OX=10090 GN=Ctsa PE=1 SV=1	5.6962	2	5	2	1	474	53.8	5.86	2.90917e+07	0.334	2	11.85
Q9R0E1	Multifunctional procollagen lysine hydroxylase and glycosyltransferase LH3 OS=Mus musculus OX=10090 GN=Plod3 PE=1 SV=1	1.34953	1	2	1	1	741	84.9	6.23	2.86889e+07	0.044	1	2.92
Q9JI18	Low-density lipoprotein receptor-related protein 1B OS=Mus musculus OX=10090 GN=Lrp1b PE=1 SV=1	1.80474	8	16	8	1	4599	513.3	5.39	2.80313e+07	0.107	8	0.9
Q68EF4	Metabotropic glutamate receptor 4 OS=Mus musculus OX=10090 GN=Grm4 PE=1 SV=2	0.877193	1	1	1	1	912	101.8	8.82	2.72583e+07	0.034	1	0.96
B1AZA5	Transmembrane protein 245 OS=Mus musculus OX=10090 GN=Tmem245 PE=1 SV=1	1.59817	1	3	1	1	876	97.3	8.75	2.72394e+07	0.103	1	14.14
Q9Z123	Semaphorin-4F OS=Mus musculus OX=10090 GN=Sema4f PE=1 SV=2	3.3462	1	2	1	1	777	84.4	6.93	2.69926e+07	0.05	1	9.19
O89001	Carboxypeptidase D OS=Mus musculus OX=10090 GN=Cpd PE=1 SV=2	0.87146	2	4	2	1	1377	152.3	6.18	2.65675e+07	0.103	2	2.68
G5E8Q8	Adhesion G protein-coupled receptor F5 OS=Mus musculus OX=10090 GN=Adgrf5 PE=1 SV=1	8.45697	5	5	5	1	1348	149.3	7.02	26366689	0.14	5	0.96
Q7M729	Sodium channel subunit beta-4 OS=Mus musculus OX=10090 GN=Scn4b PE=1 SV=1	17.5439	2	2	2	1	228	25.2	8.82	2.57238e+07	0.334	2	1.06
Q8K209	Adhesion G-protein coupled receptor G1 OS=Mus musculus OX=10090 GN=Adgrg1 PE=1 SV=1	2.03785	1	1	1	1	687	77.2	8.59	2.4786e+07	0.055	1	0.99
O35405	5'-3' exonuclease PLD3 OS=Mus musculus OX=10090 GN=Pld3 PE=1 SV=1	11.6803	3	4	3	1	488	54.4	6.52	2.42387e+07	0.269	3	1.01
P19324	Serpin H1 OS=Mus musculus OX=10090 GN=Serpinh1 PE=1 SV=3	3.11751	2	11	2	1	417	46.5	8.82	2.34449e+07	0.604	2	2.01
P51910	Apolipoprotein D OS=Mus musculus OX=10090 GN=Apod PE=1 SV=1	4.7619	1	13	1	1	189	21.5	4.91	2.3413e+07	0.931	1	2.69
Q62178	Semaphorin-4A OS=Mus musculus OX=10090 GN=Sema4a PE=1 SV=2	3.55263	1	2	1	1	760	83.4	7.72	2.31305e+07	0.046	1	9.21
Q6P5F7	Protein tweety homolog 3 OS=Mus musculus OX=10090 GN=Ttyh3 PE=1 SV=1	13.7405	4	12	4	1	524	57.7	5.85	2.28303e+07	1.102	4	0.78
Q9WV18	Gamma-aminobutyric acid type B receptor subunit 1 OS=Mus musculus OX=10090 GN=Gabbr1 PE=1 SV=1	5.10417	3	9	3	1	960	108.1	8.21	2.20601e+07	0.292	3	13.6
O88844	Isocitrate dehydrogenase [NADP] cytoplasmic OS=Mus musculus OX=10090 GN=Idh1 PE=1 SV=2	8.69565	2	3	2	1	414	46.6	7.17	2.16419e+07	0.122	2	15.99
Q8K2C9	Very-long-chain (3R)-3-hydroxyacyl-CoA dehydratase 3 OS=Mus musculus OX=10090 GN=Hacd3 PE=1 SV=2	7.18232	4	7	4	1	362	43.1	9.13	2.12761e+07	0.778	4	1.34
Q6Y7W8	GRB10-interacting GYF protein 2 OS=Mus musculus OX=10090 GN=Gigyf2 PE=1 SV=2	7.59101	6	12	6	1	1291	149.1	5.57	2.10152e+07	0.169	6	20.63
P70699	Lysosomal alpha-glucosidase OS=Mus musculus OX=10090 GN=Gaa PE=1 SV=2	3.14795	2	3	2	1	953	106.2	5.83	2.06281e+07	0.087	2	0.76
Q61214	Dual specificity tyrosine-phosphorylation-regulated kinase 1A OS=Mus musculus OX=10090 GN=Dyrk1a PE=1 SV=1	7.07733	2	9	2	1	763	85.4	8.75	2.00257e+07	0.492	2	6.86
Q9Z1T6	1-phosphatidylinositol 3-phosphate 5-kinase OS=Mus musculus OX=10090 GN=Pikfyve PE=1 SV=3	2.9566	5	7	5	1	2097	236.7	6.68	1.9631e+07	0.095	5	0.88
Q6P9K8	Caskin-1 OS=Mus musculus OX=10090 GN=Caskin1 PE=1 SV=2	4.05311	5	12	5	1	1431	150.4	9.17	1.94191e+07	0.227	5	1.97
P09470	Angiotensin-converting enzyme OS=Mus musculus OX=10090 GN=Ace PE=1 SV=3	3.42988	3	4	3	1	1312	150.8	6.55	1.91628e+07	0.112	3	2.29
A2AFS3	Endosome/lysosome-associated apoptosis and autophagy regulator 1 OS=Mus musculus OX=10090 GN=Elapor1 PE=1 SV=1	4.16254	1	1	1	1	1009	110.6	6.38	18403884	0.035	1	1.13
Q8CJH3	Plexin-B1 OS=Mus musculus OX=10090 GN=Plxnb1 PE=1 SV=2	0.660689	1	1	1	1	2119	231.2	5.55	1.82796e+07	0.018	1	1.04
P55066	Neurocan core protein OS=Mus musculus OX=10090 GN=Ncan PE=1 SV=1	1.65615	3	5	3	1	1268	137.1	5.72	1.80441e+07	0.143	3	3.87
Q9Z2W8	Glutamate receptor 4 OS=Mus musculus OX=10090 GN=Gria4 PE=1 SV=2	2.54989	1	3	1	1	902	100.8	8.07	1.79295e+07	0.11	1	2.23
Q9DBG6	Dolichyl-diphosphooligosaccharide--protein glycosyltransferase subunit 2 OS=Mus musculus OX=10090 GN=Rpn2 PE=1 SV=1	5.22979	1	5	1	1	631	69	5.81	1.77634e+07	0.274	1	2.65
Q80VP0	Tectonin beta-propeller repeat-containing protein 1 OS=Mus musculus OX=10090 GN=Tecpr1 PE=1 SV=1	2.83019	2	14	2	1	1166	130.2	6.48	1.73747e+07	0.389	2	12.81
G5E897	Protein O-glucosyltransferase 3 OS=Mus musculus OX=10090 GN=Poglut3 PE=1 SV=1	8.94632	2	4	2	1	503	57.7	7.74	1.73126e+07	0.179	2	1.4
Q8R180	ERO1-like protein alpha OS=Mus musculus OX=10090 GN=Ero1a PE=1 SV=2	2.58621	2	2	2	1	464	54.1	6.54	1.72554e+07	0.11	2	1.95
Q05186	Reticulocalbin-1 OS=Mus musculus OX=10090 GN=Rcn1 PE=1 SV=1	9.53846	1	2	1	1	325	38.1	4.84	1.66799e+07	0.096	1	3.3
Q80X71	Transmembrane protein 106B OS=Mus musculus OX=10090 GN=Tmem106b PE=1 SV=1	5.45455	1	2	1	1	275	31.2	6.68	1.66587e+07	0.292	1	4.77
Q9R0M0	Cadherin EGF LAG seven-pass G-type receptor 2 OS=Mus musculus OX=10090 GN=Celsr2 PE=1 SV=3	1.43885	4	5	4	1	2919	316.8	5.47	1.63799e+07	0.071	4	3.75
Q8BYB9	Protein O-glucosyltransferase 1 OS=Mus musculus OX=10090 GN=Poglut1 PE=1 SV=2	4.33673	3	6	3	1	392	46.4	8.85	1.59285e+07	0.334	3	2.06
P59823	Interleukin-1 receptor accessory protein-like 1 OS=Mus musculus OX=10090 GN=Il1rapl1 PE=1 SV=1	3.16547	2	2	2	1	695	79.6	6.32	1.49285e+07	0.091	2	4.77
Q2VLH6	Scavenger receptor cysteine-rich type 1 protein M130 OS=Mus musculus OX=10090 GN=Cd163 PE=1 SV=2	1.15968	1	1	1	1	1121	120.8	6.24	14356654	0.027	1	2.92
P56564	Excitatory amino acid transporter 1 OS=Mus musculus OX=10090 GN=Slc1a3 PE=1 SV=2	12.523	3	4	3	1	543	59.6	8.4	1.42605e+07	0.25	3	1.56
Q3TVI8	Pre-B-cell leukemia transcription factor-interacting protein 1 OS=Mus musculus OX=10090 GN=Pbxip1 PE=1 SV=2	8.66575	2	5	2	1	727	81.1	5.36	1.41082e+07	0.186	2	22.02
Q3UVK0	Endoplasmic reticulum metallopeptidase 1 OS=Mus musculus OX=10090 GN=Ermp1 PE=1 SV=2	3.34076	1	1	1	1	898	100.1	7.49	14034062	0.045	1	1.14
Q8VEK0	Cell cycle control protein 50A OS=Mus musculus OX=10090 GN=Tmem30a PE=1 SV=1	8.24176	1	1	1	1	364	41	8.37	13942304	0.116	1	3.97
Q9R0B6	Laminin subunit gamma-3 OS=Mus musculus OX=10090 GN=Lamc3 PE=1 SV=2	5.88235	4	8	4	1	1581	172.2	6.96	1.3838e+07	0.163	4	25.06
Q8R143	Pituitary tumor-transforming gene 1 protein-interacting protein OS=Mus musculus OX=10090 GN=Pttg1ip PE=1 SV=1	10.3448	2	2	2	1	174	20	8.63	1.33793e+07	0.334	2	4.03
P01902	H-2 class I histocompatibility antigen, K-D alpha chain OS=Mus musculus OX=10090 GN=H2-K1 PE=1 SV=1	2.98913	1	2	1	1	368	41.5	6.62	1.31212e+07	0.08	1	0.89
Q8CIV2	Membralin OS=Mus musculus OX=10090 GN=Tmem259 PE=1 SV=2	4.3554	1	2	1	1	574	63.5	5.49	1.30476e+07	0.166	1	1.28
Q8BYU6	Torsin-1A-interacting protein 2 OS=Mus musculus OX=10090 GN=Tor1aip2 PE=1 SV=1	7.17131	1	1	1	1	502	54.5	4.86	1.23834e+07	0.075	1	3.6
P51859	Hepatoma-derived growth factor OS=Mus musculus OX=10090 GN=Hdgf PE=1 SV=2	26.5823	3	6	3	1	237	26.3	4.83	1.22248e+07	0.624	3	16.27
P22723	Gamma-aminobutyric acid receptor subunit gamma-2 OS=Mus musculus OX=10090 GN=Gabrg2 PE=1 SV=3	1.47679	1	3	1	1	474	55.1	8.66	1.22177e+07	0.145	1	1.04
P01193	Pro-opiomelanocortin OS=Mus musculus OX=10090 GN=Pomc PE=1 SV=1	18.7234	4	8	4	1	235	26.7	8.06	1.21769e+07	1.637	4	6.31
Q8K2C7	Protein OS-9 OS=Mus musculus OX=10090 GN=Os9 PE=1 SV=2	1.78571	1	2	1	1	672	76.1	4.84	1.21079e+07	0.091	1	2.15
P60755	MAM domain-containing glycosylphosphatidylinositol anchor protein 2 OS=Mus musculus OX=10090 GN=Mdga2 PE=1 SV=1	5.16333	2	2	2	1	949	106.6	7.02	1.18734e+07	0.065	2	7.41
Q6P5F6	Zinc transporter ZIP10 OS=Mus musculus OX=10090 GN=Slc39a10 PE=1 SV=1	2.28091	2	2	2	1	833	94.3	6.71	11859113	0.103	2	1.64
Q99JR5	Tubulointerstitial nephritis antigen-like OS=Mus musculus OX=10090 GN=Tinagl1 PE=1 SV=1	9.87124	3	4	3	1	466	52.6	6.77	1.17422e+07	0.359	3	1.72
O55026	Ectonucleoside triphosphate diphosphohydrolase 2 OS=Mus musculus OX=10090 GN=Entpd2 PE=1 SV=2	6.66667	2	2	2	1	495	54.3	8.37	1.16078e+07	0.145	2	0.88
Q9Z0J0	NPC intracellular cholesterol transporter 2 OS=Mus musculus OX=10090 GN=Npc2 PE=1 SV=1	10.7383	1	1	1	1	149	16.4	7.68	1.1565e+07	0.194	1	0.9
Q64444	Carbonic anhydrase 4 OS=Mus musculus OX=10090 GN=Ca4 PE=1 SV=1	8.19672	1	3	1	1	305	34.3	8.21	1.08204e+07	0.212	1	5.3
Q924N4	Solute carrier family 12 member 6 OS=Mus musculus OX=10090 GN=Slc12a6 PE=1 SV=2	1.3913	1	1	1	1	1150	127.4	7.03	1.0742e+07	0.03	1	2.62
Q9QUN9	Dickkopf-related protein 3 OS=Mus musculus OX=10090 GN=Dkk3 PE=2 SV=1	7.16332	2	2	2	1	349	38.4	4.54	1.0451e+07	0.292	2	1.6
Q62179	Semaphorin-4B OS=Mus musculus OX=10090 GN=Sema4b PE=1 SV=2	2.79465	2	4	2	1	823	91.3	8.15	1.03339e+07	0.139	2	8.67
Q61576	Peptidyl-prolyl cis-trans isomerase FKBP10 OS=Mus musculus OX=10090 GN=Fkbp10 PE=1 SV=2	6.19621	2	3	2	1	581	64.7	5.64	10321143	0.174	2	2.6
P01897	H-2 class I histocompatibility antigen, L-D alpha chain OS=Mus musculus OX=10090 GN=H2-L PE=1 SV=2	7.18232	2	5	2	1	362	40.7	6.25	1.0063e+07	0.532	2	0.91
Q99P47	Contactin-associated protein-like 4 OS=Mus musculus OX=10090 GN=Cntnap4 PE=1 SV=2	5.80153	3	6	3	1	1310	144.6	7.06	9.90791e+06	0.153	3	4.72
Q8HW98	IgLON family member 5 OS=Mus musculus OX=10090 GN=Iglon5 PE=2 SV=2	2.38095	1	3	1	1	336	36.7	7.69	9.48313e+06	0.233	1	2.26
Q9CYA0	Protein disulfide isomerase Creld2 OS=Mus musculus OX=10090 GN=Creld2 PE=1 SV=1	4.28571	1	1	1	1	350	38.2	4.58	9.42269e+06	0.116	1	6.63
Q8K135	Dyslexia-associated protein KIAA0319-like protein OS=Mus musculus OX=10090 GN=Kiaa0319l PE=1 SV=1	5.34351	3	4	3	1	1048	115.2	6.16	9.40222e+06	0.157	3	7.98
Q99JY8	Phospholipid phosphatase 3 OS=Mus musculus OX=10090 GN=Plpp3 PE=1 SV=1	8.65385	1	1	1	1	312	35.2	9.07	8.67841e+06	0.105	1	0.93
P55144	Tyrosine-protein kinase receptor TYRO3 OS=Mus musculus OX=10090 GN=Tyro3 PE=1 SV=2	2.15909	1	1	1	1	880	96.1	5.92	8.44252e+06	0.038	1	1.27
Q61220	Protein kinase C-binding protein NELL2 OS=Mus musculus OX=10090 GN=Nell2 PE=1 SV=3	3.1746	3	9	3	1	819	91.4	5.82	8.29474e+06	0.297	3	4.63
Q8BG58	Transmembrane prolyl 4-hydroxylase OS=Mus musculus OX=10090 GN=P4htm PE=1 SV=1	2.7833	1	2	1	1	503	57	6.09	8237517	0.155	1	0.86
Q61268	Apolipoprotein C-IV OS=Mus musculus OX=10090 GN=Apoc4 PE=1 SV=1	10.4839	1	2	1	1	124	14.3	9.52	7.72001e+06	0.52	1	0.88
P08121	Collagen alpha-1(III) chain OS=Mus musculus OX=10090 GN=Col3a1 PE=1 SV=4	0.68306	1	4	1	1	1464	138.9	6.52	7.51444e+06	0.077	1	2.41
Q6NXK8	Acid-sensing ion channel 1 OS=Mus musculus OX=10090 GN=Asic1 PE=1 SV=1	8.55513	3	3	3	1	526	59.6	5.58	5.78656e+06	0.205	3	1.64
Q9Z0L0	Trophoblast glycoprotein OS=Mus musculus OX=10090 GN=Tpbg PE=1 SV=3	4.22535	1	1	1	1	426	46.4	6.83	5.74729e+06	0.086	1	4.57
Q08048	Hepatocyte growth factor OS=Mus musculus OX=10090 GN=Hgf PE=1 SV=1	1.64835	1	1	1	1	728	82.9	8.12	5.2186e+06	0.039	1	1.04
E9Q3L2	Phosphatidylinositol 4-kinase alpha OS=Mus musculus OX=10090 GN=Pi4ka PE=1 SV=2	1.6152	2	9	2	1	2105	236.9	7.06	4.76919e+06	0.089	2	11.45
Q61102	ATP-binding cassette sub-family B member 7, mitochondrial OS=Mus musculus OX=10090 GN=Abcb7 PE=1 SV=3	3.98936	2	4	2	1	752	82.5	9.32	4.60638e+06	0.124	2	13.22
Q5FWI3	Cell surface hyaluronidase OS=Mus musculus OX=10090 GN=Cemip2 PE=1 SV=1	2.31381	3	6	3	1	1383	153.7	7.78	4.34664e+06	0.105	3	1.91
P06797	Procathepsin L OS=Mus musculus OX=10090 GN=Ctsl PE=1 SV=2	6.28743	1	1	1	1	334	37.5	6.83	4.17091e+06	0.116	1	0.84
P61460	GATOR complex protein DEPDC5 OS=Mus musculus OX=10090 GN=Depdc5 PE=1 SV=2	2.38843	3	4	3	1	1591	180.3	6.74	4.04726e+06	0.063	3	0.81
Q6GQU6	Leucine-rich repeat and immunoglobulin-like domain-containing nogo receptor-interacting protein 3 OS=Mus musculus OX=10090 GN=Lingo3 PE=2 SV=2	3.39559	1	1	1	1	589	64.6	8.31	1.58391e+06	0.064	1	1.02
Q62087	Serum paraoxonase/lactonase 3 OS=Mus musculus OX=10090 GN=Pon3 PE=1 SV=2	6.49718	1	1	1	1	354	39.3	5.74	1.14434e+06	0.11	1	1.53
Q9Z247	Peptidyl-prolyl cis-trans isomerase FKBP9 OS=Mus musculus OX=10090 GN=Fkbp9 PE=1 SV=1	3.33333	1	1	1	1	570	63	5.21	941138	0.072	1	2.91

## Sheet: Shared_Protein
Accession	Deglycosylated Protein Abundance	Glycoprotein Abundance	log2(Deglycosylated Protein Abundance)	log2(Glycoprotein Abundance)
O88935	1.58657e+10	2.51982e+10	33.8852	34.5526
P14231	678160042	7.54606e+09	29.3371	32.8131
P26645	1.3428e+09	6.92778e+09	30.3226	32.6897
Q63912	4.34695e+08	4.09718e+09	28.6954	31.932
Q62277	2.67162e+09	3.93344e+09	31.3151	31.8731
P35455	1.97361e+07	3.30242e+09	24.2343	31.6209
P14094	4.02228e+09	3.28803e+09	31.9054	31.6146
P01831	911701545	3.17145e+09	29.764	31.5625
P97797	2.25165e+09	3.14641e+09	31.0683	31.5511
Q64332	5.76569e+09	2.93539e+09	32.4248	31.4509
Q9QYX7	1.31344e+09	1.8802e+09	30.2907	30.8082
P43006	7.03328e+08	1.86501e+09	29.3896	30.7965
Q60675	2.63103e+09	1.43211e+09	31.293	30.4155
Q62318	2.87541e+08	1.11972e+09	28.0992	30.0605
Q61885	8.56494e+07	1.05552e+09	26.3519	29.9753
Q810U3	7.66108e+08	1.04933e+09	29.513	29.9668
O88737	1.54816e+09	9.63541e+08	30.5279	29.8438
Q9Z218	1.56039e+08	8.93279e+08	27.2173	29.7345
P12960	756019919	8.7407e+08	29.4938	29.7032
Q05793	8.79167e+08	8.34755e+08	29.7116	29.6368
Q9JKR6	6.40555e+08	7.46003e+08	29.2547	29.4746
Q9R1V6	1.16501e+08	7.31045e+08	26.7958	29.4454
Q91ZX7	5.50823e+08	6.90961e+08	29.037	29.364
Q922J6	2.42778e+08	6.90574e+08	27.8551	29.3632
Q810U4	5.94352e+07	6.51364e+08	25.8248	29.2789
P97300	6.02627e+08	6.14749e+08	29.1667	29.1954
Q61735	4.38537e+08	6.07737e+08	28.7081	29.1789
Q8BYI9	6.13323e+08	5.69385e+08	29.1921	29.0848
P35438	6.44552e+07	5.57844e+08	25.9418	29.0553
B1AWN6	1.67558e+08	5.20289e+08	27.3201	28.9547
P46978	1.64342e+08	5.1739e+08	27.2921	28.9467
Q7TMM9	2.06534e+08	510465126	27.6218	28.9272
P11627	1.61671e+09	4.92724e+08	30.5904	28.8762
P11438	1.87048e+07	4.88054e+08	24.1569	28.8625
Q9D8B7	3.1339e+07	4.48996e+08	24.9015	28.7421
B9EKR1	4.37916e+08	4.13061e+08	28.7061	28.6218
Q9CPW0	3.71938e+08	3.99758e+08	28.4705	28.5746
Q8BLK3	9.26215e+08	3.97014e+08	29.7868	28.5646
Q8VDU5	3.40477e+07	3.61652e+08	25.0211	28.43
Q8BKI2	1.83288e+08	3.55731e+08	27.4495	28.4062
O08553	255129761	3.3182e+08	27.9267	28.3058
Q6PIE5	3.89469e+08	3.24043e+08	28.5369	28.2716
Q8BLQ9	3.17747e+07	3.22404e+08	24.9214	28.2643
Q00493	2.16144e+07	3.09214e+08	24.3655	28.204
P13595	2.00394e+08	2.85919e+08	27.5783	28.091
Q9WTS5	8.07086e+08	2.76563e+08	29.5881	28.043
O08532	7.67783e+07	2.74989e+08	26.1942	28.0348
Q7TSC1	2.5439e+08	2.69392e+08	27.9225	28.0051
Q9Z2W9	5.12348e+08	2.63839e+08	28.9325	27.9751
P41234	6.27487e+08	2.60219e+08	29.225	27.9552
Q8R366	5.35879e+07	2.59469e+08	25.6754	27.951
P43406	9.52552e+07	2.58023e+08	26.5053	27.9429
Q61207	6.91859e+07	2.55772e+08	26.044	27.9303
O09126	1.81464e+10	2.53241e+08	34.079	27.9159
Q62261	3.90403e+08	2.51276e+08	28.5404	27.9047
P20917	3.49117e+09	2.476e+08	31.7011	27.8834
Q69ZU6	1.02226e+09	2.35727e+08	29.9291	27.8125
O88307	1.00021e+08	2.31015e+08	26.5757	27.7834
Q8BG05	1.06882e+08	2.28575e+08	26.6714	27.7681
P08113	1.23355e+08	2.15892e+08	26.8782	27.6857
Q9EPQ8	6.60091e+08	2.15644e+08	29.2981	27.6841
Q60625	1.62321e+08	2.11834e+08	27.2743	27.6584
Q99PJ0	1.8737e+07	2.07408e+08	24.1594	27.6279
P41233	8.567e+08	2.04703e+08	29.6742	27.609
Q6NXK7	3.33584e+07	2.02612e+08	24.9915	27.5941
P15209	6.40505e+07	2.00145e+08	25.9327	27.5765
Q9WTR5	51215453	1.99456e+08	25.6101	27.5715
Q99JP7	9.74518e+06	1.92099e+08	23.2163	27.5173
Q61001	2.47908e+08	1.92e+08	27.8852	27.5165
P24668	2.97882e+08	1.90002e+08	28.1502	27.5014
Q8BLF1	2.72119e+07	1.894e+08	24.6977	27.4969
Q7TPM1	3.11108e+08	1.86608e+08	28.2128	27.4754
Q62059	6.02811e+08	1.84223e+08	29.1671	27.4569
Q62443	2.62508e+08	1.81434e+08	27.9678	27.4349
Q9QXL2	1.17684e+08	1.77309e+08	26.8103	27.4017
Q3V3R4	1.17657e+08	1.6994e+08	26.81	27.3404
Q9QYE6	8.61124e+08	1.67489e+08	29.6816	27.3195
P57716	7.77482e+07	1.67258e+08	26.2123	27.3175
Q8VE47	1.99765e+08	1.62143e+08	27.5737	27.2727
Q9QZC2	1.04367e+08	1.61877e+08	26.6371	27.2703
Q9QXZ0	6.04294e+09	1.61522e+08	32.4926	27.2672
Q80X50	7.23394e+07	1.60146e+08	26.1083	27.2548
Q6RHR9	4.5018e+08	1.60038e+08	28.7459	27.2538
Q61330	4.30521e+07	1.58459e+08	25.3596	27.2395
P16125	6.88029e+07	1.57979e+08	26.036	27.2352
Q8CGC7	2.9443e+08	1.5766e+08	28.1334	27.2322
Q61490	2.47075e+08	1.56366e+08	27.8804	27.2204
O88998	4.20248e+08	1.55468e+08	28.6467	27.212
O88531	9.36201e+06	1.5522e+08	23.1584	27.2097
P63038	1.41856e+08	1.54526e+08	27.0798	27.2033
O54991	9.29279e+07	1.4988e+08	26.4696	27.1592
P02468	1.8245e+09	1.4898e+08	30.7649	27.1505
Q8BHN3	2.15245e+07	1.4824e+08	24.3595	27.1434
Q80Z24	8.73362e+07	1.45954e+08	26.3801	27.1209
Q80WM4	2.34429e+08	1.4266e+08	27.8046	27.088
P01216	6.72952e+08	1.42266e+08	29.3259	27.084
Q9QWI6	1.03777e+08	1.38872e+08	26.6289	27.0492
P62911	2.35459e+07	138667266	24.489	27.0471
Q3UVX5	1.0033e+08	1.36651e+08	26.5802	27.0259
Q61361	1.53935e+08	1.36272e+08	27.1977	27.0219
Q80TR1	2.82619e+08	1.34471e+08	28.0743	27.0027
Q6PHS9	1.93546e+08	1.33844e+08	27.5281	26.996
Q8BXZ1	1.9074e+07	1.31107e+08	24.1851	26.9662
O54901	4.55521e+08	1.3099e+08	28.7629	26.9649
P19137	9.0209e+07	1.30123e+08	26.4268	26.9553
Q640R3	1.04842e+07	1.27014e+08	23.3217	26.9204
P46097	1.89102e+08	1.264e+08	27.4946	26.9134
P97798	1.85011e+08	1.23992e+08	27.463	26.8857
P70663	5.98978e+07	1.23921e+08	25.836	26.8848
P56528	7.17034e+08	1.2334e+08	29.4175	26.8781
Q99N28	1.05206e+08	1.2092e+08	26.6486	26.8495
Q9WTQ5	6.19835e+08	1.20524e+08	29.2073	26.8447
B1AS29	4.72986e+07	1.19918e+08	25.4953	26.8375
P17182	1.1008e+08	1.18352e+08	26.714	26.8185
Q91XD7	333409920	1.17981e+08	28.3127	26.814
Q0KL02	1.89862e+08	1.17869e+08	27.5004	26.8126
P97370	5.48805e+08	1.17556e+08	29.0317	26.8088
Q9DB72	4.45862e+07	1.14889e+08	25.4101	26.7757
Q8R0Y6	2.71247e+08	1.14334e+08	28.015	26.7687
Q80T41	2.05258e+08	1.12561e+08	27.6129	26.7461
Q8R464	4.82142e+07	1.05076e+08	25.523	26.6469
P97820	5.43372e+07	1.04825e+08	25.6954	26.6434
A2AGT5	5.27564e+08	1.03726e+08	28.9748	26.6282
Q99J85	2.48221e+08	1.03607e+08	27.887	26.6265
Q80TS3	2.1978e+08	1.03157e+08	27.7115	26.6203
Q64676	36617391	1.00042e+08	25.126	26.576
P70232	476627391	99905777	28.8283	26.5741
P20357	1.29613e+08	9.84204e+07	26.9496	26.5525
Q8BJ83	8.16715e+06	9.67834e+07	22.9614	26.5283
Q8BH27	5.12279e+07	9.56302e+07	25.6104	26.511
Q9WTS4	9.28005e+08	94292167	29.7896	26.4906
Q80YN3	2.68678e+08	9.16291e+07	28.0013	26.4493
Q9JKF6	1.45343e+08	9.11419e+07	27.1149	26.4416
Q8BZ98	1.18523e+09	9.05728e+07	30.1425	26.4326
Q69ZF3	9.58494e+06	8.99059e+07	23.1923	26.4219
Q9CX34	1.68061e+09	8.96098e+07	30.6463	26.4172
Q80UG2	6.76584e+07	8.84779e+07	26.0118	26.3988
Q9QUP5	8.97944e+06	8.78588e+07	23.0982	26.3887
Q91V14	4.0413e+08	8.78397e+07	28.5902	26.3884
P17047	5.85291e+07	8.75453e+07	25.8027	26.3835
Q62086	5.58602e+07	8.65119e+07	25.7353	26.3664
O09117	3.27769e+07	8.59327e+07	24.9662	26.3567
Q0VBD0	4.31861e+07	8.52507e+07	25.3641	26.3452
Q8K3X4	1.29129e+09	8.50765e+07	30.2662	26.3423
O35409	1.90944e+07	8.38412e+07	24.1866	26.3212
P18572	2.32313e+08	8.3034e+07	27.7915	26.3072
Q61768	3.82266e+08	8.23752e+07	28.51	26.2957
Q8JZZ7	8.44425e+07	8.11804e+07	26.3315	26.2746
P49312	4.884e+07	8.08882e+07	25.5416	26.2694
Q9Z1R2	2.28573e+07	8.00778e+07	24.4461	26.2549
Q61739	1.50194e+08	7.69079e+07	27.1623	26.1966
Q6GQT9	7.02768e+07	7.31194e+07	26.0665	26.1238
Q3UHK6	1.35934e+08	7.30447e+07	27.0183	26.1223
P27659	7.15015e+07	7.10305e+07	26.0915	26.0819
P56959	9.05679e+07	7.08998e+07	26.4325	26.0793
Q9R111	3.36858e+07	7.01712e+07	25.0056	26.0644
Q61282	2.37523e+07	6.96656e+07	24.5016	26.0539
Q6P9K9	5.73275e+08	6.94306e+07	29.0947	26.0491
O35136	594554830	6.77187e+07	29.1472	26.0131
O35598	1.88645e+08	6.76337e+07	27.4911	26.0112
P10852	9.79868e+07	6.73883e+07	26.5461	26.006
Q91X56	9.25597e+06	6.69039e+07	23.142	25.9956
Q62470	1.97048e+08	6.23202e+07	27.554	25.8932
Q8BGN3	5.3734e+08	6.15626e+07	29.0013	25.8756
Q9JLC4	1.84122e+08	6.0196e+07	27.4561	25.8432
Q06890	1.09597e+08	5.84662e+07	26.7076	25.8011
Q71LX4	928641511	5.76041e+07	29.7905	25.7797
P15208	6.08889e+07	5.63705e+07	25.8597	25.7484
Q61137	555251788	5.62305e+07	29.0486	25.7449
Q9WU60	8.80535e+07	5.25263e+07	26.3919	25.6465
P46460	36440466	5.23205e+07	25.119	25.6409
P70206	1.57803e+08	4.99031e+07	27.2335	25.5726
P23819	1.45188e+08	4.95965e+07	27.1133	25.5637
Q9R1V7	1.72801e+09	4.87918e+07	30.6865	25.5401
Q4V9Z5	8.8191e+07	47668447	26.3941	25.5065
Q7TQD2	2.2139e+08	4.63849e+07	27.722	25.4672
Q07113	4.07713e+07	4.58198e+07	25.281	25.4495
Q8C129	5.9462e+08	4.47246e+07	29.1474	25.4146
Q8BG39	215995720	4.40432e+07	27.6864	25.3924
Q80V42	1.90833e+08	4.38181e+07	27.5077	25.385
P02469	2.57013e+08	43018958	27.9373	25.3585
Q9CS84	1.85766e+08	4.27155e+07	27.4689	25.3483
O08795	4.49487e+07	4.12758e+07	25.4218	25.2988
Q8BFR4	5.55921e+07	4.1103e+07	25.7284	25.2927
Q61292	1.54507e+08	4.04615e+07	27.2031	25.27
Q9JJR8	1.62267e+08	3.9754e+07	27.2738	25.2446
P60882	1.84043e+08	3.8269e+07	27.4555	25.1897
B2RXS4	1.96785e+08	3.81849e+07	27.552	25.1865
P58281	1.28175e+09	3.79289e+07	30.2555	25.1768
Q9WVH9	7.91388e+07	3.48408e+07	26.2379	25.0543
Q8VBZ3	8.02841e+06	3.43586e+07	22.9367	25.0342
Q3UZV7	2.56877e+08	3.33625e+07	27.9365	24.9917
P09055	3.33377e+07	3.2083e+07	24.9907	24.9353
Q9QUR8	1.27291e+08	3.15325e+07	26.9236	24.9103
P50429	3.07696e+06	2.97402e+07	21.5531	24.8259
O35604	1.98486e+07	2.94765e+07	24.2425	24.8131
P16675	1.04531e+07	2.90917e+07	23.3174	24.7941
Q9JI18	8.48033e+08	2.80313e+07	29.6595	24.7405
Q68EF4	5.92758e+07	2.72583e+07	25.8209	24.7002
B1AZA5	1.37249e+07	2.72394e+07	23.7103	24.6992
O89001	9.08169e+07	2.65675e+07	26.4365	24.6632
P51910	2.23279e+08	2.3413e+07	27.7343	24.4808
Q62178	2.68338e+08	2.31305e+07	27.9995	24.4633
Q6P5F7	2.03149e+08	2.28303e+07	27.598	24.4444
Q9WV18	1.244e+08	2.20601e+07	26.8904	24.3949
O88844	3.60637e+08	2.16419e+07	28.426	24.3673
Q6Y7W8	1.2143e+09	2.10152e+07	30.1775	24.3249
P70699	7.34465e+07	2.06281e+07	26.1302	24.2981
Q61214	5.64774e+06	2.00257e+07	22.4292	24.2553
Q6P9K8	5.92682e+08	1.94191e+07	29.1427	24.211
P09470	5.48411e+07	1.91628e+07	25.7088	24.1918
A2AFS3	4.75938e+06	18403884	22.1823	24.1335
Q8CJH3	1.36028e+08	1.82796e+07	27.0193	24.1237
P55066	7.50569e+07	1.80441e+07	26.1615	24.105
Q80VP0	13035122	1.73747e+07	23.6359	24.0505
G5E897	4.07996e+07	1.73126e+07	25.2821	24.0453
Q80X71	1.5243e+08	1.66587e+07	27.1836	23.9898
Q9R0M0	4.75418e+08	1.63799e+07	28.8246	23.9654
Q2VLH6	2.73862e+07	14356654	24.7069	23.7752
P56564	3.72296e+07	1.42605e+07	25.1499	23.7655
Q3TVI8	9.3824e+06	1.41082e+07	23.1615	23.75
Q8VEK0	1.06524e+08	13942304	26.6666	23.733
Q8R143	1.15686e+08	1.33793e+07	26.7856	23.6735
P51859	3.70595e+06	1.22248e+07	21.8214	23.5433
P22723	9.55803e+07	1.22177e+07	26.5102	23.5425
P01193	8.17626e+06	1.21769e+07	22.963	23.5376
O55026	2.52903e+07	1.16078e+07	24.5921	23.4686
Q9Z0J0	3.4384e+08	1.1565e+07	28.3572	23.4633
Q9CYA0	3.45695e+08	9.42269e+06	28.3649	23.1677
P55144	8.04629e+07	8.44252e+06	26.2618	23.0092
Q61220	2.33237e+08	8.29474e+06	27.7972	22.9838
Q8BG58	1.49614e+08	8237517	27.1567	22.9738
Q6NXK8	1.04885e+10	5.78656e+06	33.2881	22.4643
E9Q3L2	8.92603e+08	4.76919e+06	29.7334	22.1853
Q5FWI3	9.58611e+08	4.34664e+06	29.8364	22.0515
Q9Z247	1.10007e+07	941138	23.3911	19.844
