# Supplementary material for: In-depth Site-specific Analysis of N-glycoproteome in Human Cerebrospinal Fluid and Glycosylation Landscape Changes in Alzheimer's Disease
Source: Mol Cell Proteomics. 2021 Apr 20;20:100081. doi: 10.1016/j.mcpro.2021.100081 (PMC8724636; doi:10.1016/j.mcpro.2021.100081)
Supplement: Supplemental Table S3_ [file mmc3.xlsx]

## Sheet: HILIC_Lectin_7F1R
Confidence	Annotated Sequence	Modifications	N-glycosylation position in protein	# Protein Groups	# Proteins	# PSMs	Master Protein Accessions	N-glycopeptide unique identifier (Protein acession + Site + Peptide sequence + Glycan composition)	Protein accession + Site	Positions in Master Proteins	# Missed Cleavages	Theo. MH+ [Da]	Glycan composition	Off By X	|Log Prob| A2	Byonic Score A2	Delta Byonic Score A2	Delta Mod Score A2	PEP 2D A2	q-Value 2D A2	FDR 2D A2	Peptide Group FDR 2D A2	PEP 1D A2	q-Value 1D A2	FDR 1D A2	Peptide Group FDR 1D A2	Confidence A2
High	[R].GHTLTLNFTR.[N]	1xHexNAc(3)Hex(6) [N7]	103	1	1	1	P11279	P11279-103-[R].GHTLTLNFTR.[N]-HexNAc(3)Hex(6)	P11279-103	P11279 [97-106]	0	2741.18	HexNAc(3)Hex(6)	0	1.4	100.9	53.8	53.8	0.0400367	0.00229954	0.00227836	0.00298211	0.346572	0.0120341	0.011997	0.015198	High
High	[R].VNASTTEPNSTVEQSALMR.[D]	1xOxidation [M18]; 1xHexNAc(6)Hex(9)Fuc(1)NeuAc(2) [N9]	1343	1	1	1	P07942	P07942-1343-[R].VNASTTEPNSTVEQSALMR.[D]-HexNAc(6)Hex(9)Fuc(1)NeuAc(2)	P07942-1343	P07942 [1335-1353]	0	5456.17	HexNAc(6)Hex(9)Fuc(1)NeuAc(2)	0	1.4	106.9	75.3	35.9	0.0400576	0.00229954	0.00226556	0.00297072	0.346744	0.0136885	0.013677	0.0173034	High
High	[K].KDTCTQECSYFNITK.[V]	2xCarbamidomethyl [C4; C8]; 1xHexNAc(7)Hex(8)Fuc(1) [N12]	669	1	1	1	P05556	P05556-669-[K].KDTCTQECSYFNITK.[V]-HexNAc(7)Hex(8)Fuc(1)	P05556-669	P05556 [658-672]	1	4758.87	HexNAc(7)Hex(8)Fuc(1)	0	1.12	112.6	64.1	64.1	0.0751621	0.00273251	0.00272321	0.0036435	0.506058	0.019026	0.019024	0.0238485	High
High	[R].MSVINFECNK.[T]	1xCarbamidomethyl [C8]; 1xHexNAc(4)Hex(5)NeuAc(2) [N9]	435	1	1	1	P11717	P11717-435-[R].MSVINFECNK.[T]-HexNAc(4)Hex(5)NeuAc(2)	P11717-435	P11717 [427-436]	0	3446.34	HexNAc(4)Hex(5)NeuAc(2)	0	1.4	114	21.6	21.6	0.0400385	0.00229954	0.00227745	0.00298126	0.346588	0.0120955	0.0120942	0.0153267	High
High	[R].NATLVNEADKLR.[A]	1xHexNAc(7)Hex(8)Fuc(1) [N1]	818	1	1	2	P15144	P15144-818-[R].NATLVNEADKLR.[A]-HexNAc(7)Hex(8)Fuc(1)	P15144-818	P15144 [818-829]	1	4207.76	HexNAc(7)Hex(8)Fuc(1)	0	1.52	118.6	16.8	16.8	0.0305248	0.00190629	0.00190553	0.0025788	0.287021	0.00885051	0.00884956	0.0111787	High
High	[R].VTPACNTSLPAQR.[W]	1xCarbamidomethyl [C5]; 1xHexNAc(2)Hex(8) [N6]	69	1	1	1	Q9UBG0	Q9UBG0-69-[R].VTPACNTSLPAQR.[W]-HexNAc(2)Hex(8)	Q9UBG0-69	Q9UBG0 [64-76]	0	3117.29	HexNAc(2)Hex(8)	0	1.4	119.1	96.9	96.9	0.0400348	0.00229954	0.00228084	0.00298423	0.346558	0.0120341	0.0120226	0.0152256	High
High	[R].KENSSEICSNNGECVCGQCVCR.[K]	5xCarbamidomethyl [C8; C14; C16; C19; C21]; 1xDeamidated [N11]; 1xHexNAc(6)Hex(7)Fuc(1)NeuAc(3) [N3]	520	1	1	1	P05556	P05556-520-[R].KENSSEICSNNGECVCGQCVCR.[K]-HexNAc(6)Hex(7)Fuc(1)NeuAc(3)	P05556-520	P05556 [518-539]	1	6020.22	HexNAc(6)Hex(7)Fuc(1)NeuAc(3)	1	3.03	119.1	80.5	0	0.000938531	0.00055816	0.000556669	0.000768994	0.0173987	0.00154909	0.00154303	0.0019802	High
High	[R].DIYTFDGALNK.[S]	1xHexNAc(4)Hex(7)NeuAc(1) [N10]	73	1	1	1	Q08722	Q08722-73-[R].DIYTFDGALNK.[S]-HexNAc(4)Hex(7)NeuAc(1)	Q08722-73	Q08722 [64-74]	0	3494.4	HexNAc(4)Hex(7)NeuAc(1)	0	1.18	122.5	23.2	23.2	0.0667828	0.00273251	0.00273038	0.00364963	0.474601	0.017431	0.0174292	0.0218729	High
High	[R].GHTLTLNFTR.[N]	1xHexNAc(2)Hex(5) [N7]	103	1	1	1	P11279	P11279-103-[R].GHTLTLNFTR.[N]-HexNAc(2)Hex(5)	P11279-103	P11279 [97-106]	0	2376.04	HexNAc(2)Hex(5)	0	1.32	122.6	48.8	48.8	0.047968	0.00235641	0.00235248	0.00309946	0.389837	0.0159791	0.0159724	0.0201979	High
High	[K].GLNLTEDTYKPR.[I]	1xHexNAc(6)Hex(7)Fuc(1)NeuAc(3) [N3]	398	1	1	1	Q08380	Q08380-398-[K].GLNLTEDTYKPR.[I]-HexNAc(6)Hex(7)Fuc(1)NeuAc(3)	Q08380-398	Q08380 [396-407]	0	4778.92	HexNAc(6)Hex(7)Fuc(1)NeuAc(3)	0	1.4	125.2	34.6	34.6	0.0400255	0.00229954	0.00228515	0.00298805	0.346481	0.0116341	0.0116279	0.0148355	High
High	[K].MNFTGGDTCHK.[V]	1xCarbamidomethyl [C9]; 1xHexNAc(2)Hex(10) [N2]	1312	1	1	2	P11717	P11717-1312-[K].MNFTGGDTCHK.[V]-HexNAc(2)Hex(10)	P11717-1312	P11717 [1311-1321]	0	3294.21	HexNAc(2)Hex(10)	0	2.77	126.7	85.9	85.9	0.00171509	0.000764693	0.000761697	0.00105916	0.0278201	0.0016527	0.00163075	0.00210305	High
High	[K].KDTCTQECSYFNITK.[V]	2xCarbamidomethyl [C4; C8]; 1xHexNAc(7)Hex(8)Fuc(1)NeuAc(2) [N12]	669	1	1	1	P05556	P05556-669-[K].KDTCTQECSYFNITK.[V]-HexNAc(7)Hex(8)Fuc(1)NeuAc(2)	P05556-669	P05556 [658-672]	1	5341.06	HexNAc(7)Hex(8)Fuc(1)NeuAc(2)	-1	2.83	127.4	89.8	89.8	0.00146644	0.000664158	0.000656527	0.000912131	0.0245029	0.0016527	0.00163762	0.00211002	High
High	[R].KENSSEICSNNGECVCGQCVCR.[K]	5xCarbamidomethyl [C8; C14; C16; C19; C21]; 1xHexNAc(7)Hex(8)Fuc(1)NeuAc(4) [N3]	520	1	1	1	P05556	P05556-520-[R].KENSSEICSNNGECVCGQCVCR.[K]-HexNAc(7)Hex(8)Fuc(1)NeuAc(4)	P05556-520	P05556 [518-539]	1	6675.46	HexNAc(7)Hex(8)Fuc(1)NeuAc(4)	0	4.19	129.6	129.6	30.9	6.48882e-05	0.000136893	0.000122941	0.000163988	0.00226938	0.000539084	0.000515996	0.000647564	High
High	[R].NPCTSEQNCTSPFSYK.[N]	2xCarbamidomethyl [C3; C9]; 1xHexNAc(4)Hex(5)NeuAc(2) [N8]	212	1	1	1	P05556	P05556-212-[R].NPCTSEQNCTSPFSYK.[N]-HexNAc(4)Hex(5)NeuAc(2)	P05556-212	P05556 [205-220]	0	4124.56	HexNAc(4)Hex(5)NeuAc(2)	1	1.4	131	46.7	46.7	0.0400202	0.00229954	0.00228696	0.0029906	0.346438	0.0114292	0.011428	0.014574	High
High	[R].EAGNHTSGAGLVQINK.[S]	1xDeamidated [N15]; 1xHexNAc(4)Hex(5)Fuc(1) [N4]	83	1	1	1	P20645	P20645-83-[R].EAGNHTSGAGLVQINK.[S]-HexNAc(4)Hex(5)Fuc(1)	P20645-83	P20645 [80-95]	0	3365.44	HexNAc(4)Hex(5)Fuc(1)	0	1.7	132.9	126.9	39.3	0.0201361	0.00164305	0.00162272	0.00216638	0.210071	0.00732881	0.00729847	0.00941244	High
High	[K].LRNPCTSEQNCTSPFSYK.[N]	2xCarbamidomethyl [C5; C11]; 1xHexNAc(4)Hex(3)Fuc(1) [N10]	212	1	1	1	P05556	P05556-212-[K].LRNPCTSEQNCTSPFSYK.[N]-HexNAc(4)Hex(3)Fuc(1)	P05556-212	P05556 [203-220]	1	3633.51	HexNAc(4)Hex(3)Fuc(1)	0	1.72	134.1	10.3	10.3	0.0192035	0.00164305	0.001628	0.00217202	0.202404	0.00722654	0.00721943	0.00930299	High
High	[K].LDNYSTQELGK.[T]	1xHexNAc(5)Hex(6)Fuc(1) [N3]	333	1	1	1	P21589	P21589-333-[K].LDNYSTQELGK.[T]-HexNAc(5)Hex(6)Fuc(1)	P21589-333	P21589 [331-341]	0	3401.39	HexNAc(5)Hex(6)Fuc(1)	0	1.4	136.7	22.9	22.9	0.0400548	0.00229954	0.0022678	0.00297366	0.346721	0.0134921	0.013485	0.0170502	High
High	[K].ENTTTIVFRMFDK.[V]	1xOxidation [M10]; 1xHexNAc(4)Hex(5)Fuc(1)NeuAc(2) [N2]	715	1	1	1	P50748	P50748-715-[K].ENTTTIVFRMFDK.[V]-HexNAc(4)Hex(5)Fuc(1)NeuAc(2)	P50748-715	P50748 [714-726]	1	3968.62	HexNAc(4)Hex(5)Fuc(1)NeuAc(2)	0	1.91	137.3	54.2	54.2	0.0123704	0.00157101	0.0015586	0.00205701	0.141732	0.00470114	0.00469799	0.00596971	High
High	[R].NPCTSEQNCTSPFSYK.[N]	2xCarbamidomethyl [C3; C9]; 1xHexNAc(7)Hex(8)Fuc(1)NeuAc(4) [N8]	212	1	1	1	P05556	P05556-212-[R].NPCTSEQNCTSPFSYK.[N]-HexNAc(7)Hex(8)Fuc(1)NeuAc(4)	P05556-212	P05556 [205-220]	0	5948.21	HexNAc(7)Hex(8)Fuc(1)NeuAc(4)	-1	2.71	137.3	111.2	111.2	0.00193957	0.000764693	0.000756675	0.00105406	0.0307991	0.00208333	0.00208092	0.00268817	High
High	[R].VQPFNVTQGK.[Y]	1xHexNAc(2)Hex(6) [N5]	356	1	1	2	P13473	P13473-356-[R].VQPFNVTQGK.[Y]-HexNAc(2)Hex(6)	P13473-356	P13473 [352-361]	0	2496.08	HexNAc(2)Hex(6)	0	1.49	138.6	105.4	105.4	0.0322162	0.00220308	0.00220286	0.00286287	0.298281	0.00916739	0.0091664	0.0115934	High
High	[R].YKPDTLAVAVENGTGTDR.[Q]	1xHexNAc(2)Hex(7) [N12]	389	1	1	1	Q9H0X4	Q9H0X4-389-[R].YKPDTLAVAVENGTGTDR.[Q]-HexNAc(2)Hex(7)	Q9H0X4-389	Q9H0X4 [378-395]	0	3447.48	HexNAc(2)Hex(7)	0	2.77	139.6	40.4	40.4	0.00167923	0.000764693	0.000762195	0.0010598	0.0273428	0.0016527	0.00163132	0.00210368	High
High	[R].LVYNK.[T]	1xHexNAc(2)Hex(7) [N4]	99	1	1	1	Q8NCC3	Q8NCC3-99-[R].LVYNK.[T]-HexNAc(2)Hex(7)	Q8NCC3-99	Q8NCC3 [96-100]	0	2176.9	HexNAc(2)Hex(7)	0	1.26	140.4	112.3	112.3	0.055355	0.00254577	0.00254204	0.0033741	0.425773	0.0166754	0.0166511	0.0211017	High
High	[K].TMFNSTDIK.[L]	1xOxidation [M2]; 1xHexNAc(4)Hex(5)NeuAc(2) [N4]	68	1	1	1	Q96K49	Q96K49-68-[K].TMFNSTDIK.[L]-HexNAc(4)Hex(5)NeuAc(2)	Q96K49-68	Q96K49 [65-73]	0	3277.27	HexNAc(4)Hex(5)NeuAc(2)	0	1.37	141.7	22.9	22.9	0.0428961	0.00229954	0.00225867	0.00296359	0.362815	0.0150801	0.0150785	0.0190187	High
High	[K].NFTMNEK.[L]	1xOxidation [M4]; 1xHexNAc(2)Hex(8) [N1]	203	1	1	1	Q92820	Q92820-203-[K].NFTMNEK.[L]-HexNAc(2)Hex(8)	Q92820-203	Q92820 [203-209]	0	2601.97	HexNAc(2)Hex(8)	0	1.4	142.1	27.4	27.4	0.0400605	0.00229954	0.00226289	0.00296778	0.346768	0.0140771	0.0140712	0.0178251	High
High	[K].DTCTQECSYFNITK.[V]	2xCarbamidomethyl [C3; C7]; 1xHexNAc(7)Hex(8)NeuAc(1) [N11]	669	1	1	1	P05556	P05556-669-[K].DTCTQECSYFNITK.[V]-HexNAc(7)Hex(8)NeuAc(1)	P05556-669	P05556 [659-672]	0	4775.81	HexNAc(7)Hex(8)NeuAc(1)	0	1.69	142.4	55.7	55.7	0.0203367	0.00164305	0.0016219	0.00216575	0.211703	0.00751552	0.00751061	0.00969075	High
High	[R].ELAVPDGYTNR.[T]	1xHexNAc(6)Hex(7)Fuc(1) [N10]	86	1	1	1	P26006	P26006-86-[R].ELAVPDGYTNR.[T]-HexNAc(6)Hex(7)Fuc(1)	P26006-86	P26006 [77-87]	0	3733.51	HexNAc(6)Hex(7)Fuc(1)	0	1.4	145.4	45	45	0.0400011	0.00229954	0.00229472	0.00299871	0.346282	0.0105274	0.0105252	0.0133822	High
High	[K].AASMNHTK.[A]	1xHexNAc(2)Hex(9) [N5]	217	1	1	1	Q9UBV2	Q9UBV2-217-[K].AASMNHTK.[A]-HexNAc(2)Hex(9)	Q9UBV2-217	Q9UBV2 [213-220]	0	2724.04	HexNAc(2)Hex(9)	0	1.4	146.3	10.9	10.9	0.0400058	0.00229954	0.00229358	0.00299743	0.34632	0.0105274	0.0105161	0.0133709	High
High	[R].NFTVACQHR.[S]	1xCarbamidomethyl [C6]; 1xHexNAc(2)Hex(8) [N1]	785	1	1	1	P08581	P08581-785-[R].NFTVACQHR.[S]-HexNAc(2)Hex(8)	P08581-785	P08581 [785-793]	0	2835.11	HexNAc(2)Hex(8)	0	1.15	150.1	21.1	21.1	0.0716104	0.00273251	0.00272586	0.00364605	0.157884	0.0054505	0.00544565	0.0069646	High
High	[K].MFSNCSK.[Q]	1xCarbamidomethyl [C5]; 1xHexNAc(2)Hex(8) [N4]	452	1	1	2	P78536	P78536-452-[K].MFSNCSK.[Q]-HexNAc(2)Hex(8)	P78536-452	P78536 [449-455]	0	2575.94	HexNAc(2)Hex(8)	0	2.88	150.4	147.6	147.6	0.00131457	0.000664158	0.000659268	0.000915053	0.0224677	0.0016527	0.00164493	0.002118	High
High	[R].SSCGKENTSDPSLVIAFGR.[G]	1xCarbamidomethyl [C3]; 1xHexNAc(7)Hex(8)Fuc(1)NeuAc(4) [N7]	84	1	1	1	P11279	P11279-84-[R].SSCGKENTSDPSLVIAFGR.[G]-HexNAc(7)Hex(8)Fuc(1)NeuAc(4)	P11279-84	P11279 [78-96]	1	6053.39	HexNAc(7)Hex(8)Fuc(1)NeuAc(4)	0	3.96	150.6	120.1	120.1	0.000109455	0.000136893	0.00011956	0.000160927	0.0038261	0.000755667	0.000754243	0.00095223	High
High	[R].ENATVPENEEEIIRK.[M]	1xHexNAc(2)Hex(7) [N2]	27	1	1	1	Q8IWB1	Q8IWB1-27-[R].ENATVPENEEEIIRK.[M]-HexNAc(2)Hex(7)	Q8IWB1-27	Q8IWB1 [26-40]	1	3311.42	HexNAc(2)Hex(7)	0	3.83	151.6	93.4	93.4	0.00014938	0.000236967	0.000235627	0.00031837	0.00521934	0.000755667	0.000745249	0.000942655	High
High	[K].LIDNNKTEK.[E]	1xHexNAc(2)Hex(4) [N5]	332	1	1	3	P07602	P07602-332-[K].LIDNNKTEK.[E]-HexNAc(2)Hex(4)	P07602-332	P07602 [328-336]	1	2128.95	HexNAc(2)Hex(4)	0	1.4	151.7	70	70	0.0400108	0.00229954	0.00229152	0.00299487	0.346361	0.0108323	0.0108218	0.0137718	High
High	[K].NATSYPPMCTQDPK.[A]	1xCarbamidomethyl [C9]; 1xHexNAc(2)Hex(7) [N1]	79	1	1	1	P23141	P23141-79-[K].NATSYPPMCTQDPK.[A]-HexNAc(2)Hex(7)	P23141-79	P23141 [79-92]	0	3150.23	HexNAc(2)Hex(7)	0	1.4	152.4	56.3	56.3	0.0400012	0.00229954	0.00229449	0.00299829	0.346282	0.0105274	0.0105241	0.0133803	High
High	[K].GTNYTVR.[L]	1xHexNAc(2)Hex(6) [N3]	677	1	1	1	P07942	P07942-677-[K].GTNYTVR.[L]-HexNAc(2)Hex(6)	P07942-677	P07942 [675-681]	0	2188.89	HexNAc(2)Hex(6)	0	1.4	152.4	38.2	38.2	0.0400605	0.00229954	0.00226267	0.00296736	0.346768	0.0140771	0.0140697	0.0178226	High
High	[K].TCDWLPKPNMSASCK.[E]	2xCarbamidomethyl [C2; C14]; 1xOxidation [M10]; 1xHexNAc(5)Hex(6)Fuc(1)NeuAc(3) [N9]	101	1	1	1	P07602	P07602-101-[K].TCDWLPKPNMSASCK.[E]-HexNAc(5)Hex(6)Fuc(1)NeuAc(3)	P07602-101	P07602 [93-107]	0	4817.85	HexNAc(5)Hex(6)Fuc(1)NeuAc(3)	-1	3.33	153.7	106.2	106.2	0.000466576	0.000453618	0.000452847	0.000621697	0.0109757	0.00144439	0.00144387	0.00184644	High
High	[K].ITDSEDKALMNGSESR.[F]	1xHexNAc(6)Hex(7)Fuc(1)NeuAc(2) [N11]	268	1	1	1	P35613	P35613-268-[K].ITDSEDKALMNGSESR.[F]-HexNAc(6)Hex(7)Fuc(1)NeuAc(2)	P35613-268	P35613 [258-273]	1	4833.9	HexNAc(6)Hex(7)Fuc(1)NeuAc(2)	0	1.8	154.1	86.1	86.1	0.0158063	0.00157101	0.00154052	0.0020426	0.173292	0.00586153	0.00586089	0.00751554	High
High	[R].YHYNGTFEDGKK.[F]	1xHexNAc(2)Hex(9) [N4]	70	1	1	1	Q96AY3	Q96AY3-70-[R].YHYNGTFEDGKK.[F]-HexNAc(2)Hex(9)	Q96AY3-70	Q96AY3 [67-78]	1	3323.3	HexNAc(2)Hex(9)	0	1.4	155.4	84	84	0.0400177	0.00229954	0.00228924	0.00299188	0.346417	0.0112336	0.0112311	0.0143078	High
High	[K].MFSNCSK.[Q]	1xCarbamidomethyl [C5]; 1xHexNAc(2)Hex(7) [N4]	452	1	1	1	P78536	P78536-452-[K].MFSNCSK.[Q]-HexNAc(2)Hex(7)	P78536-452	P78536 [449-455]	0	2413.89	HexNAc(2)Hex(7)	0	2.88	155.5	155.5	155.5	0.00131457	0.000664158	0.000659196	0.000914913	0.0224677	0.0016527	0.00164474	0.00211768	High
High	[R].ASQNITYHCK.[N]	1xCarbamidomethyl [C9]; 1xHexNAc(2)Hex(8) [N4]	1367	1	1	1	P02461	P02461-1367-[R].ASQNITYHCK.[N]-HexNAc(2)Hex(8)	P02461-1367	P02461 [1364-1373]	0	2924.15	HexNAc(2)Hex(8)	0	1.68	156.5	29.1	29.1	0.0210018	0.00164305	0.00161894	0.00216294	0.217071	0.00771571	0.00771152	0.00995874	High
High	[K].TLSPTGNISSAPK.[D]	1xHexNAc(2)Hex(9) [N7]	732	1	1	1	O94901	O94901-732-[K].TLSPTGNISSAPK.[D]-HexNAc(2)Hex(9)	O94901-732	O94901 [726-738]	0	3137.31	HexNAc(2)Hex(9)	0	2.08	156.6	80.9	80.9	0.00828995	0.00137319	0.00136785	0.00177962	0.101185	0.00329658	0.00329433	0.00412979	High
High	[R].NHSIFLADINQER.[G]	1xHexNAc(2)Hex(7) [N1]	197	1	1	1	P50897	P50897-197-[R].NHSIFLADINQER.[G]-HexNAc(2)Hex(7)	P50897-197	P50897 [197-209]	0	3097.31	HexNAc(2)Hex(7)	0	1.75	156.7	19.6	19.6	0.0179722	0.00164305	0.00163282	0.00217644	0.192074	0.00659268	0.00658328	0.00846606	High
High	[R].LKPLFNK.[S]	1xHexNAc(2)Hex(6) [N6]	57	1	1	2	P20645	P20645-57-[R].LKPLFNK.[S]-HexNAc(2)Hex(6)	P20645-57	P20645 [52-58]	0	2238.02	HexNAc(2)Hex(6)	0	2.07	156.7	156.7	156.7	0.00853614	0.00137319	0.00136713	0.00177883	0.103714	0.00340793	0.00340599	0.00427539	High
High	[R].EETLLYDSNTSSMADR.[K]	1xOxidation [M13]; 1xHexNAc(6)Hex(7)Fuc(1)NeuAc(2) [N9]	448	1	1	1	Q9UIQ6	Q9UIQ6-448-[R].EETLLYDSNTSSMADR.[K]-HexNAc(6)Hex(7)Fuc(1)NeuAc(2)	Q9UIQ6-448	Q9UIQ6 [440-455]	0	4928.89	HexNAc(6)Hex(7)Fuc(1)NeuAc(2)	1	3.28	157.1	110.8	19.8	0.000530395	0.000453618	0.000451722	0.000620636	0.0118482	0.00144439	0.00144144	0.00184417	High
High	[R].DIYTFDGALNK.[S]	1xHexNAc(4)Hex(6)Fuc(1)NeuAc(1) [N10]	73	1	1	1	Q08722	Q08722-73-[R].DIYTFDGALNK.[S]-HexNAc(4)Hex(6)Fuc(1)NeuAc(1)	Q08722-73	Q08722 [64-74]	0	3478.4	HexNAc(4)Hex(6)Fuc(1)NeuAc(1)	0	1.4	157.3	26.6	26.6	0.0400629	0.00229954	0.00226111	0.0029661	0.346787	0.0141673	0.0141613	0.0179484	High
High	[R].EAINITLDHK.[C]	1xHexNAc(2)Hex(6) [N4]	209	1	1	1	O00469	O00469-209-[R].EAINITLDHK.[C]-HexNAc(2)Hex(6)	O00469-209	O00469 [206-215]	0	2532.1	HexNAc(2)Hex(6)	0	1.64	157.6	54.7	54.7	0.0228396	0.00164305	0.0016129	0.00215672	0.231532	0.00844704	0.0084443	0.0106383	High
High	[K].TAVNCSSDFDACLITK.[A]	2xCarbamidomethyl [C5; C12]; 1xHexNAc(5)Hex(6)Fuc(1)NeuAc(3) [N4]	43	1	1	1	P13987	P13987-43-[K].TAVNCSSDFDACLITK.[A]-HexNAc(5)Hex(6)Fuc(1)NeuAc(3)	P13987-43	P13987 [40-55]	0	4808.87	HexNAc(5)Hex(6)Fuc(1)NeuAc(3)	0	2.36	157.8	85.1	85.1	0.00439389	0.00127809	0.001277	0.00164057	0.0593802	0.00263158	0.00263007	0.00325974	High
High	[K].DSLNSSRPISK.[P]	1xHexNAc(2)Hex(9) [N4]	431	1	1	1	Q6P179	Q6P179-431-[K].DSLNSSRPISK.[P]-HexNAc(2)Hex(9)	Q6P179-431	Q6P179 [428-438]	0	3068.27	HexNAc(2)Hex(9)	0	1.73	158	45.3	45.3	0.0188066	0.00164305	0.00163032	0.0021736	0.1991	0.00690411	0.0069026	0.00888507	High
High	[K].AMSSNETAAYK.[I]	1xHexNAc(2)Hex(9) [N5]; 1xOxidation [M2]	641	1	1	1	Q8TCJ2	Q8TCJ2-641-[K].AMSSNETAAYK.[I]-HexNAc(2)Hex(9)	Q8TCJ2-641	Q8TCJ2 [637-647]	0	3053.15	HexNAc(2)Hex(9)	0	2.47	161.2	98.8	98.8	0.00341733	0.00117534	0.00117396	0.0014941	0.0483431	0.00240826	0.00240467	0.00296648	High
High	[K].GEYFVNVTTR.[I]	1xHexNAc(2)Hex(8) [N6]	1074	1	1	1	P17301	P17301-1074-[K].GEYFVNVTTR.[I]-HexNAc(2)Hex(8)	P17301-1074	P17301 [1069-1078]	0	2888.17	HexNAc(2)Hex(8)	0	2.68	163.4	122.7	122.7	0.00208235	0.000863092	0.000861605	0.001052	0.0326862	0.00230654	0.00230256	0.00282906	High
High	[R].IKLDNYSTQELGK.[T]	1xHexNAc(7)Hex(8)Fuc(1)NeuAc(2) [N5]	333	1	1	1	P21589	P21589-333-[R].IKLDNYSTQELGK.[T]-HexNAc(7)Hex(8)Fuc(1)NeuAc(2)	P21589-333	P21589 [329-341]	1	4955.02	HexNAc(7)Hex(8)Fuc(1)NeuAc(2)	-1	1.79	164.8	99.3	99.3	0.0160377	0.00164305	0.00164119	0.00218595	0.175336	0.00630252	0.00629417	0.00808197	High
High	[R].MSVINFECNK.[T]	1xCarbamidomethyl [C8]; 1xHexNAc(5)Hex(5)Fuc(1)NeuAc(2) [N9]	435	1	1	1	P11717	P11717-435-[R].MSVINFECNK.[T]-HexNAc(5)Hex(5)Fuc(1)NeuAc(2)	P11717-435	P11717 [427-436]	0	3795.48	HexNAc(5)Hex(5)Fuc(1)NeuAc(2)	0	1.46	165.8	48.8	48.8	0.0344679	0.00229954	0.00229908	0.003003	0.312788	0.00959258	0.00958845	0.0121469	High
High	[R].NLSISTK.[N]	1xHexNAc(5)Hex(6) [N1]	674	1	1	3	A8K979	A8K979-674-[R].NLSISTK.[N]-HexNAc(5)Hex(6)	A8K979-674	A8K979 [674-680]	0	2750.15	HexNAc(5)Hex(6)	0	1.46	165.9	22.8	22.8	0.0343103	0.00220308	0.00219956	0.00286082	0.31179	0.00959258	0.00959155	0.012152	High
High	[R].AEPPLNASASDQGEK.[V]	1xHexNAc(6)Hex(8)NeuAc(1) [N6]	931	1	1	1	Q9Y4L1	Q9Y4L1-931-[R].AEPPLNASASDQGEK.[V]-HexNAc(6)Hex(8)NeuAc(1)	Q9Y4L1-931	Q9Y4L1 [926-940]	0	4319.71	HexNAc(6)Hex(8)NeuAc(1)	1	2.66	165.9	126	126	0.00220932	0.000863092	0.000858553	0.00104932	0.0343593	0.00230654	0.00229358	0.00282108	High
High	[R].ENATVPENEEEIIRK.[M]	1xHexNAc(2)Hex(6) [N2]	27	1	1	1	Q8IWB1	Q8IWB1-27-[R].ENATVPENEEEIIRK.[M]-HexNAc(2)Hex(6)	Q8IWB1-27	Q8IWB1 [26-40]	1	3149.36	HexNAc(2)Hex(6)	0	3.19	166.6	67.4	67.4	0.00064128	0.000453618	0.000450096	0.000619291	0.0133612	0.00144439	0.00143816	0.00184162	High
High	[R].EAGNHTSGAGLVQINK.[S]	1xHexNAc(6)Hex(7)Fuc(1)NeuAc(4) [N4]	83	1	1	1	P20645	P20645-83-[R].EAGNHTSGAGLVQINK.[S]-HexNAc(6)Hex(7)Fuc(1)NeuAc(4)	P20645-83	P20645 [80-95]	0	5259.1	HexNAc(6)Hex(7)Fuc(1)NeuAc(4)	0	3.14	167.6	102.2	102.2	0.000731778	0.000453618	0.00044828	0.00061757	0.0145933	0.00144439	0.00143284	0.0018357	High
High	[R].KENSSEICSNNGECVCGQCVCR.[K]	5xCarbamidomethyl [C8; C14; C16; C19; C21]; 1xDeamidated [N11]; 1xHexNAc(6)Hex(7)Fuc(1)NeuAc(4) [N3]	520	1	1	1	P05556	P05556-520-[R].KENSSEICSNNGECVCGQCVCR.[K]-HexNAc(6)Hex(7)Fuc(1)NeuAc(4)	P05556-520	P05556 [518-539]	1	6311.31	HexNAc(6)Hex(7)Fuc(1)NeuAc(4)	0	4.32	168.5	131.4	7.9	4.81387e-05	0.000136893	0.000125094	0.000165865	0.0016839	0.000539084	0.000524246	0.000654986	High
High	[K].ANIQFGDNGTTISAVSNK.[A]	1xDeamidated [Q4]; 1xHexNAc(6)Hex(7)Fuc(1)NeuAc(3) [N8]	105	1	1	1	Q14108	Q14108-105-[K].ANIQFGDNGTTISAVSNK.[A]-HexNAc(6)Hex(7)Fuc(1)NeuAc(3)	Q14108-105	Q14108 [98-115]	0	5210.08	HexNAc(6)Hex(7)Fuc(1)NeuAc(3)	1	3.68	169.3	113.1	20.1	0.000207595	0.000236967	0.000230229	0.000313676	0.00724859	0.00109396	0.00109343	0.00139254	High
High	[R].LNSSTIK.[Y]	1xHexNAc(3)Hex(4)NeuAc(1) [N2]	275	1	1	1	P13473	P13473-275-[R].LNSSTIK.[Y]-HexNAc(3)Hex(4)NeuAc(1)	P13473-275	P13473 [274-280]	0	2310.98	HexNAc(3)Hex(4)NeuAc(1)	0	1.4	169.5	13.9	13.9	0.0400407	0.00229954	0.00227655	0.00297999	0.346605	0.0120955	0.0120852	0.0153161	High
High	[K].NITIVTGAPR.[H]	1xHexNAc(6)Hex(7)NeuAc(4) [N1]	265	1	1	1	P26006	P26006-265-[K].NITIVTGAPR.[H]-HexNAc(6)Hex(7)NeuAc(4)	P26006-265	P26006 [265-274]	0	4558.83	HexNAc(6)Hex(7)NeuAc(4)	0	1.4	169.8	115.4	115.4	0.0400228	0.00229954	0.00228651	0.00298975	0.346459	0.0115311	0.0115298	0.0147059	High
High	[R].AEPPLNASASDQGEK.[V]	1xHexNAc(2)Hex(7) [N6]	931	1	1	1	Q9Y4L1	Q9Y4L1-931-[R].AEPPLNASASDQGEK.[V]-HexNAc(2)Hex(7)	Q9Y4L1-931	Q9Y4L1 [926-940]	0	3054.24	HexNAc(2)Hex(7)	0	3.7	169.8	114.4	114.4	0.000200035	0.000236967	0.000230947	0.000314218	0.00698524	0.000861115	0.000852827	0.0010846	High
High	[K].NNHTASILDR.[M]	1xHexNAc(2)Hex(10) [N2]	130	1	1	1	P08962	P08962-130-[K].NNHTASILDR.[M]-HexNAc(2)Hex(10)	P08962-130	P08962 [129-138]	0	3167.26	HexNAc(2)Hex(10)	0	1.76	169.9	23	23	0.0173215	0.00164305	0.00163599	0.00217992	0.186513	0.00649422	0.00649065	0.00834292	High
High	[K].LINR.[T]	1xHexNAc(2)Hex(8) [N3]	928	1	1	1	Q8TEP8	Q8TEP8-928-[K].LINR.[T]-HexNAc(2)Hex(8)	Q8TEP8-928	Q8TEP8 [926-929]	0	2217.91	HexNAc(2)Hex(8)	0	1.08	174.3	108.6	108.6	0.0828316	0.00273251	0.00271792	0.00363738	0.181898	0.006394	0.00639259	0.00821207	High
High	[K].AFNSTLPTMAQMEK.[A]	1xOxidation [M9]; 1xHexNAc(5)Hex(6)NeuAc(2) [N3]	57	1	1	1	P16070	P16070-57-[K].AFNSTLPTMAQMEK.[A]-HexNAc(5)Hex(6)NeuAc(2)	P16070-57	P16070 [55-68]	0	4154.64	HexNAc(5)Hex(6)NeuAc(2)	-1	1.75	175.4	64.9	9.2	0.0179525	0.00164305	0.00163315	0.00217675	0.191907	0.00659268	0.00658472	0.00846728	High
High	[K].AFNSTLPTMAQMEK.[A]	1xOxidation [M]; 1xHexNAc(6)Hex(7)NeuAc(4) [N3]	57	1	1	3	P16070	P16070-57-[K].AFNSTLPTMAQMEK.[A]-HexNAc(6)Hex(7)NeuAc(4)	P16070-57	P16070 [55-68]	0	5101.97	HexNAc(6)Hex(7)NeuAc(4)	0	2.61	175.4	107.6	35.1	0.00244806	0.000863092	0.000857265	0.00104822	0.0371528	0.00240826	0.0024077	0.00296912	High
High	[R].IVDVNLTSEGK.[V]	1xHexNAc(4)Hex(5)NeuAc(2) [N5]	174	1	1	2	Q9HD45	Q9HD45-174-[R].IVDVNLTSEGK.[V]-HexNAc(4)Hex(5)NeuAc(2)	Q9HD45-174	Q9HD45 [170-180]	0	3379.4	HexNAc(4)Hex(5)NeuAc(2)	0	1.66	176.8	56.2	56.2	0.0216829	0.00164305	0.00161502	0.00215858	0.222501	0.00834688	0.00834236	0.0106458	High
High	[R].NLSISTK.[N]	1xHexNAc(3)Hex(6) [N1]	674	1	1	1	A8K979	A8K979-674-[R].NLSISTK.[N]-HexNAc(3)Hex(6)	A8K979-674	A8K979 [674-680]	0	2343.99	HexNAc(3)Hex(6)	0	1.67	177.3	38.7	38.7	0.0214646	0.00164305	0.00161731	0.00216138	0.220768	0.00824832	0.00824563	0.0105173	High
High	[R].KDNTTVTR.[L]	1xHexNAc(5)Hex(6)Fuc(1) [N3]	249	1	1	1	P11279	P11279-249-[R].KDNTTVTR.[L]-HexNAc(5)Hex(6)Fuc(1)	P11279-249	P11279 [247-254]	1	3068.27	HexNAc(5)Hex(6)Fuc(1)	0	1.11	177.8	30.3	30.3	0.0773956	0.00273251	0.00272162	0.00364197	0.513904	0.0192248	0.0192188	0.0239749	High
High	[R].NTTIFLK.[F]	1xHexNAc(5)Hex(6)NeuAc(3) [N1]	62	1	1	1	Q8NBN3	Q8NBN3-62-[R].NTTIFLK.[F]-HexNAc(5)Hex(6)NeuAc(3)	Q8NBN3-62	Q8NBN3 [62-68]	0	3697.49	HexNAc(5)Hex(6)NeuAc(3)	0	1.37	177.8	31.1	31.1	0.0428961	0.00229954	0.00225844	0.00296317	0.362815	0.0150801	0.015077	0.0190161	High
High	[R].EETLLYDSNTSSMADR.[K]	1xHexNAc(2)Hex(9) [N9]; 1xOxidation [M13]	452	1	1	1	Q9UIQ6	Q9UIQ6-452-[R].EETLLYDSNTSSMADR.[K]-HexNAc(2)Hex(9)	Q9UIQ6-452	Q9UIQ6 [440-455]	0	3712.43	HexNAc(2)Hex(9)	0	2.68	177.9	71.7	71.7	0.00210847	0.000863092	0.000861048	0.00105137	0.0330307	0.00230654	0.00230044	0.00282654	High
High	[R].MSVINFECNK.[T]	1xCarbamidomethyl [C8]; 1xHexNAc(6)Hex(7)Fuc(1)NeuAc(2) [N9]	435	1	1	2	P11717	P11717-435-[R].MSVINFECNK.[T]-HexNAc(6)Hex(7)Fuc(1)NeuAc(2)	P11717-435	P11717 [427-436]	0	4322.66	HexNAc(6)Hex(7)Fuc(1)NeuAc(2)	-1	2.47	181.3	125.2	125.2	0.00339953	0.00117534	0.00117408	0.00149432	0.0481398	0.00240826	0.00240495	0.00296692	High
High	[R].NATLVNEADKLR.[A]	1xHexNAc(6)Hex(7)NeuAc(3) [N1]	818	1	1	2	P15144	P15144-818-[R].NATLVNEADKLR.[A]-HexNAc(6)Hex(7)NeuAc(3)	P15144-818	P15144 [818-829]	1	4569.86	HexNAc(6)Hex(7)NeuAc(3)	0	1.4	181.6	0.4	0.4	0.0400182	0.00229954	0.00228765	0.00299103	0.346421	0.0112336	0.0112215	0.0143017	High
High	[K].TCDWLPKPNMSASCK.[E]	2xCarbamidomethyl [C2; C14]; 1xOxidation [M10]; 1xHexNAc(6)Hex(7)Fuc(1)NeuAc(4) [N9]	101	1	1	1	P07602	P07602-101-[K].TCDWLPKPNMSASCK.[E]-HexNAc(6)Hex(7)Fuc(1)NeuAc(4)	P07602-101	P07602 [93-107]	0	5474.08	HexNAc(6)Hex(7)Fuc(1)NeuAc(4)	0	2.99	182	87.5	87.5	0.00102347	0.00055816	0.00055537	0.00076746	0.0185474	0.00154909	0.00154028	0.00197628	High
High	[K].KDTCTQECSYFNITK.[V]	2xCarbamidomethyl [C4; C8]; 1xHexNAc(6)Hex(7)Fuc(1) [N12]	669	1	1	1	P05556	P05556-669-[K].KDTCTQECSYFNITK.[V]-HexNAc(6)Hex(7)Fuc(1)	P05556-669	P05556 [658-672]	1	4393.73	HexNAc(6)Hex(7)Fuc(1)	1	3.98	186.8	106.7	106.7	0.000105366	0.000136893	0.000119818	0.000161134	0.00368335	0.000639304	0.00063004	0.000794913	High
High	[K].SEDIKNVSR.[L]	1xHexNAc(2)Hex(9) [N6]	174	1	1	1	P78536	P78536-174-[K].SEDIKNVSR.[L]-HexNAc(2)Hex(9)	P78536-174	P78536 [169-177]	1	2912.18	HexNAc(2)Hex(9)	0	1.84	188.6	48.1	48.1	0.014409	0.00157101	0.00154607	0.00204738	0.160754	0.0054505	0.00543901	0.00695652	High
High	[R].LNPTVTYGNDSFSAK.[A]	1xHexNAc(6)Hex(7)Fuc(1)NeuAc(3) [N9]	267	1	1	1	P05362	P05362-267-[R].LNPTVTYGNDSFSAK.[A]-HexNAc(6)Hex(7)Fuc(1)NeuAc(3)	P05362-267	P05362 [259-273]	0	4985.97	HexNAc(6)Hex(7)Fuc(1)NeuAc(3)	-1	3.01	190.2	122.1	122.1	0.000986993	0.00055816	0.000555988	0.000768167	0.0180543	0.00154909	0.00154156	0.00197809	High
High	[R].IVDVNLTSEGK.[V]	1xHexNAc(4)Hex(5)NeuAc(1) [N5]	174	1	1	1	Q9HD45	Q9HD45-174-[R].IVDVNLTSEGK.[V]-HexNAc(4)Hex(5)NeuAc(1)	Q9HD45-174	Q9HD45 [170-180]	0	3088.31	HexNAc(4)Hex(5)NeuAc(1)	0	1.67	191.4	60.3	60.3	0.021203	0.00164305	0.00161812	0.00216232	0.218682	0.00781929	0.00781759	0.00995591	High
High	[K].NNHTASILDR.[M]	1xDeamidated [N1]; 1xHexNAc(2)Hex(6) [N2]	130	1	1	1	P08962	P08962-130-[K].NNHTASILDR.[M]-HexNAc(2)Hex(6)	P08962-130	P08962 [129-138]	0	2520.04	HexNAc(2)Hex(6)	0	1.94	191.5	56.7	56.7	0.011492	0.00157101	0.00156478	0.00206368	0.13324	0.00427447	0.00427302	0.00541173	High
High	[R].KTMFNSTDIK.[L]	1xHexNAc(4)Hex(5)NeuAc(2) [N5]	68	1	1	1	Q96K49	Q96K49-68-[R].KTMFNSTDIK.[L]-HexNAc(4)Hex(5)NeuAc(2)	Q96K49-68	Q96K49 [64-73]	1	3389.37	HexNAc(4)Hex(5)NeuAc(2)	0	1.76	191.7	36.5	36.5	0.0173215	0.00164305	0.00163582	0.0021796	0.186513	0.00649422	0.00648994	0.00834172	High
High	[R].VNASTTEPNSTVEQSALMR.[D]	1xOxidation [M18]; 1xHexNAc(6)Hex(7)Fuc(1)NeuAc(2) [N9]	1343	1	1	1	P07942	P07942-1343-[R].VNASTTEPNSTVEQSALMR.[D]-HexNAc(6)Hex(7)Fuc(1)NeuAc(2)	P07942-1343	P07942 [1335-1353]	0	5132.07	HexNAc(6)Hex(7)Fuc(1)NeuAc(2)	-1	1.66	192.2	129.5	29.3	0.021717	0.00164305	0.00161486	0.00215827	0.222771	0.00834688	0.00834146	0.0106443	High
High	[K].WQMNFTVR.[Y]	1xOxidation [M3]; 1xHexNAc(5)Hex(6)NeuAc(2) [N4]	49	1	1	1	P13473	P13473-49-[K].WQMNFTVR.[Y]-HexNAc(5)Hex(6)NeuAc(2)	P13473-49	P13473 [46-53]	0	3667.42	HexNAc(5)Hex(6)NeuAc(2)	0	1.4	193.2	32	32	0.0400582	0.00229954	0.00226423	0.00296946	0.346749	0.013883	0.0138772	0.0175706	High
High	[K].NSTKQEILAALEK.[G]	1xHexNAc(9)Hex(10)Fuc(1)NeuAc(4) [N1]	426	1	1	1	P07602	P07602-426-[K].NSTKQEILAALEK.[G]-HexNAc(9)Hex(10)Fuc(1)NeuAc(4)	P07602-426	P07602 [426-438]	1	6203.48	HexNAc(9)Hex(10)Fuc(1)NeuAc(4)	0	1.66	193.4	193.4	193.4	0.0216312	0.00164305	0.00161518	0.00215889	0.222091	0.00834688	0.00834327	0.0106474	High
High	[K].NASSEYSGTYSCTVR.[N]	1xCarbamidomethyl [C12]; 1xHexNAc(2)Hex(7) [N1]	201	1	1	1	P78310	P78310-201-[K].NASSEYSGTYSCTVR.[N]-HexNAc(2)Hex(7)	P78310-201	P78310 [201-215]	0	3222.24	HexNAc(2)Hex(7)	0	2.95	193.5	172	172	0.00112129	0.000664158	0.000663937	0.000918555	0.00268793	0.000639304	0.000638978	0.000803342	High
High	[R].MSVINFECNK.[T]	1xCarbamidomethyl [C8]; 1xHexNAc(4)Hex(5)Fuc(1)NeuAc(1) [N9]	435	1	1	1	P11717	P11717-435-[R].MSVINFECNK.[T]-HexNAc(4)Hex(5)Fuc(1)NeuAc(1)	P11717-435	P11717 [427-436]	0	3301.3	HexNAc(4)Hex(5)Fuc(1)NeuAc(1)	0	1.95	193.9	103.5	103.5	0.0111677	0.00157101	0.00156789	0.00206581	0.130067	0.00405862	0.00405634	0.00512595	High
High	[K].NASNLVK.[A]	1xHexNAc(2)Hex(6) [N1]	140	1	1	1	P61812	P61812-140-[K].NASNLVK.[A]-HexNAc(2)Hex(6)	P61812-140	P61812 [140-146]	0	2123.9	HexNAc(2)Hex(6)	0	2.69	195.1	92.1	92.1	0.00205772	0.000863092	0.00086272	0.00105279	0.032361	0.00230654	0.00230494	0.00283117	High
High	[K].GTNYTVR.[L]	1xHexNAc(2)Hex(8) [N3]	677	1	1	1	P07942	P07942-677-[K].GTNYTVR.[L]-HexNAc(2)Hex(8)	P07942-677	P07942 [675-681]	0	2512.99	HexNAc(2)Hex(8)	0	1.78	195.2	43.5	43.5	0.0166353	0.00164305	0.00163884	0.00218341	0.180573	0.00630252	0.00628515	0.00807265	High
High	[R].NATLVNEADKLR.[A]	1xHexNAc(7)Hex(8)NeuAc(1) [N1]	818	1	1	1	P15144	P15144-818-[R].NATLVNEADKLR.[A]-HexNAc(7)Hex(8)NeuAc(1)	P15144-818	P15144 [818-829]	1	4352.8	HexNAc(7)Hex(8)NeuAc(1)	0	1.93	195.2	57.4	57.4	0.0117153	0.00157101	0.00156283	0.00206155	0.135412	0.00437907	0.00437858	0.00554988	High
High	[R].GPGIKPNQTSK.[M]	1xHexNAc(2)Hex(6) [N7]	362	1	1	1	P15586	P15586-362-[R].GPGIKPNQTSK.[M]-HexNAc(2)Hex(6)	P15586-362	P15586 [356-366]	0	2505.1	HexNAc(2)Hex(6)	0	1.67	195.8	76.1	76.1	0.0215276	0.00164305	0.00161632	0.00216045	0.221269	0.00824832	0.00824027	0.0105114	High
High	[K].SLTTSLHNK.[T]	1xHexNAc(2)Hex(6) [N8]	1894	1	1	1	Q92673	Q92673-1894-[K].SLTTSLHNK.[T]-HexNAc(2)Hex(6)	Q92673-1894	Q92673 [1887-1895]	0	2379.02	HexNAc(2)Hex(6)	0	1.89	196.5	69.2	69.2	0.0127548	0.00157101	0.00155489	0.00205369	0.145401	0.00502681	0.00502456	0.00640093	High
High	[R].TASVSINQTEPPK.[V]	1xHexNAc(7)Hex(8)Fuc(1) [N7]	435	1	1	1	P29317	P29317-435-[R].TASVSINQTEPPK.[V]-HexNAc(7)Hex(8)Fuc(1)	P29317-435	P29317 [429-441]	0	4235.75	HexNAc(7)Hex(8)Fuc(1)	0	1.09	196.7	99.5	98.2	0.0807681	0.00273251	0.0027195	0.00363942	0.52536	0.0197192	0.019711	0.0246292	High
High	[R].YKPDTLAVAVENGTGTDR.[Q]	1xHexNAc(5)Hex(6)Fuc(1)NeuAc(1) [N12]	389	1	1	1	Q9H0X4	Q9H0X4-389-[R].YKPDTLAVAVENGTGTDR.[Q]-HexNAc(5)Hex(6)Fuc(1)NeuAc(1)	Q9H0X4-389	Q9H0X4 [378-395]	0	4331.82	HexNAc(5)Hex(6)Fuc(1)NeuAc(1)	1	4.21	196.7	138.6	138.6	6.12415e-05	0.000136893	0.00012335	0.000164339	0.00214192	0.000539084	0.000517464	0.000648719	High
High	[K].NFTMNEK.[L]	1xOxidation [M4]; 1xHexNAc(2)Hex(6) [N1]	203	1	1	1	Q92820	Q92820-203-[K].NFTMNEK.[L]-HexNAc(2)Hex(6)	Q92820-203	Q92820 [203-209]	0	2277.87	HexNAc(2)Hex(6)	0	1.78	199	50.7	50.7	0.0166353	0.00164305	0.00163901	0.00218372	0.180573	0.00630252	0.00628584	0.00807382	High
High	[K].LLNGSQR.[V]	1xHexNAc(2)Hex(9) [N3]	467	1	1	1	Q32P28	Q32P28-467-[K].LLNGSQR.[V]-HexNAc(2)Hex(9)	Q32P28-467	Q32P28 [465-471]	0	2652.08	HexNAc(2)Hex(9)	0	2.09	199.8	62.2	62.2	0.00814518	0.00137319	0.00136871	0.00178068	0.0996924	0.00318363	0.0031829	0.00398465	High
High	[K].NNHTASILDR.[M]	1xHexNAc(3)Hex(4)Fuc(1) [N2]	130	1	1	1	P08962	P08962-130-[K].NNHTASILDR.[M]-HexNAc(3)Hex(4)Fuc(1)	P08962-130	P08962 [129-138]	0	2544.08	HexNAc(3)Hex(4)Fuc(1)	0	2.09	199.9	49.9	49.9	0.00819266	0.00137319	0.00136813	0.00178015	0.100182	0.00329658	0.00329508	0.00413101	High
High	[R].NFSSCSAEDFEK.[L]	1xCarbamidomethyl [C5]; 1xHexNAc(2)Hex(7) [N1]	381	1	1	1	Q13443	Q13443-381-[R].NFSSCSAEDFEK.[L]-HexNAc(2)Hex(7)	Q13443-381	Q13443 [381-392]	0	2961.1	HexNAc(2)Hex(7)	0	3.73	200.2	164.4	164.4	0.00018492	0.000236967	0.000232126	0.000315109	0.00645853	0.000861115	0.000857213	0.00108831	High
High	[R].GCPEDAAVCAVDKNGSK.[N]	2xCarbamidomethyl [C2; C9]; 1xHexNAc(4)Hex(5)Fuc(1)NeuAc(2) [N14]	543	1	1	1	P11717	P11717-543-[R].GCPEDAAVCAVDKNGSK.[N]-HexNAc(4)Hex(5)Fuc(1)NeuAc(2)	P11717-543	P11717 [530-546]	1	4128.61	HexNAc(4)Hex(5)Fuc(1)NeuAc(2)	-1	1.9	200.3	86.3	68.3	0.0126173	0.00157101	0.00155634	0.0020549	0.144092	0.00480662	0.00480447	0.00611176	High
High	[K].NMSFVNDLTVTQDGR.[K]	1xOxidation [M2]; 1xHexNAc(2)Hex(7) [N1]	196	1	1	1	Q9HDC9	Q9HDC9-196-[K].NMSFVNDLTVTQDGR.[K]-HexNAc(2)Hex(7)	Q9HDC9-196	Q9HDC9 [196-210]	0	3253.32	HexNAc(2)Hex(7)	0	3.85	201	128.7	128.7	0.000141237	0.000236967	0.000236016	0.000318878	0.00493529	0.000755667	0.000746454	0.000944138	High
High	[R].DYYLNK.[T]	1xHexNAc(6)Hex(7)Fuc(1)NeuAc(1) [N5]	270	1	1	1	P42892	P42892-270-[R].DYYLNK.[T]-HexNAc(6)Hex(7)Fuc(1)NeuAc(1)	P42892-270	P42892 [266-271]	0	3605.39	HexNAc(6)Hex(7)Fuc(1)NeuAc(1)	0	1.25	201.1	81.4	81.4	0.0562743	0.00254577	0.00254154	0.00337363	0.429987	0.0166754	0.0166476	0.0210988	High
High	[R].VQPFNVTQGK.[Y]	1xHexNAc(2)Hex(7) [N5]	356	1	1	2	P13473	P13473-356-[R].VQPFNVTQGK.[Y]-HexNAc(2)Hex(7)	P13473-356	P13473 [352-361]	0	2658.13	HexNAc(2)Hex(7)	0	3.81	201.7	143	143	0.000155395	0.000236967	0.00023488	0.000317712	0.00542914	0.000755667	0.000743218	0.000941176	High
High	[R].NNSNNFDLNR.[N]	1xHexNAc(2)Hex(6) [N1]	626	1	1	1	O75976	O75976-626-[R].NNSNNFDLNR.[N]-HexNAc(2)Hex(6)	O75976-626	O75976 [626-635]	0	2586.02	HexNAc(2)Hex(6)	0	1.4	201.8	83.4	83.4	0.0400083	0.00229954	0.00229243	0.00299615	0.34634	0.0108323	0.0108299	0.0137834	High
High	[K].VAYSNDSANWTEYQDPR.[T]	1xDeamidated [N5]; 1xHexNAc(2)Hex(8) [N9]	329	1	1	1	Q08431	Q08431-329-[K].VAYSNDSANWTEYQDPR.[T]-HexNAc(2)Hex(8)	Q08431-329	Q08431 [321-337]	0	3719.44	HexNAc(2)Hex(8)	0	1.4	202.3	84.1	9.7	0.040034	0.00229954	0.00228107	0.00298465	0.34655	0.0120341	0.0120251	0.0152298	High
High	[K].AAIPSALDTNSSK.[S]	1xHexNAc(5)Hex(6)Fuc(1)NeuAc(2) [N10]	551	1	1	1	Q08380	Q08380-551-[K].AAIPSALDTNSSK.[S]-HexNAc(5)Hex(6)Fuc(1)NeuAc(2)	Q08380-551	Q08380 [542-554]	0	3990.62	HexNAc(5)Hex(6)Fuc(1)NeuAc(2)	0	1.74	203.3	54.9	54.9	0.018086	0.00164305	0.00163249	0.00217612	0.193039	0.006693	0.00669153	0.00860832	High
High	[R].LNSSTIK.[Y]	1xHexNAc(5)Hex(6) [N2]	275	1	1	1	P13473	P13473-275-[R].LNSSTIK.[Y]-HexNAc(5)Hex(6)	P13473-275	P13473 [274-280]	0	2750.15	HexNAc(5)Hex(6)	0	1.4	206.3	6	6	0.0400058	0.00229954	0.00229335	0.002997	0.34632	0.0105274	0.010515	0.013369	High
High	[R].EQINITLDHR.[C]	1xHexNAc(2)Hex(6) [N4]	197	1	1	1	Q02809	Q02809-197-[R].EQINITLDHR.[C]-HexNAc(2)Hex(6)	Q02809-197	Q02809 [194-203]	0	2617.12	HexNAc(2)Hex(6)	0	3.14	206.8	82.7	82.7	0.000725267	0.000453618	0.00044843	0.000617665	0.0145047	0.00144439	0.00143318	0.00183599	High
High	[K].YPHNHHVVNNTLEGNCSSK.[S]	1xCarbamidomethyl [C16]; 1xHexNAc(6)Hex(9)Fuc(1)NeuAc(2) [N]	102	1	1	4	P15586	P15586-102-[K].YPHNHHVVNNTLEGNCSSK.[S]-HexNAc(6)Hex(9)Fuc(1)NeuAc(2)	P15586-102	P15586 [103-121]	0	5612.21	HexNAc(6)Hex(9)Fuc(1)NeuAc(2)	0	3.81	206.9	206.9	50.7	0.000155374	0.000236967	0.000234907	0.000317763	0.00542843	0.000755667	0.00074331	0.000941324	High
High	[R].NPCTSEQNCTSPFSYK.[N]	2xCarbamidomethyl [C3; C9]; 1xHexNAc(7)Hex(8)Fuc(1)NeuAc(3) [N8]	212	1	1	1	P05556	P05556-212-[R].NPCTSEQNCTSPFSYK.[N]-HexNAc(7)Hex(8)Fuc(1)NeuAc(3)	P05556-212	P05556 [205-220]	0	5657.11	HexNAc(7)Hex(8)Fuc(1)NeuAc(3)	-1	2.89	209.4	139.4	139.4	0.00129177	0.000664158	0.000659776	0.000915611	0.0221617	0.0016527	0.00164628	0.00211961	High
High	[R].NNSNNFDLNR.[N]	1xHexNAc(2)Hex(7) [N1]	626	1	1	1	O75976	O75976-626-[R].NNSNNFDLNR.[N]-HexNAc(2)Hex(7)	O75976-626	O75976 [626-635]	0	2748.07	HexNAc(2)Hex(7)	0	1.46	210	45.8	45.8	0.0344679	0.00229954	0.00229931	0.00300343	0.312788	0.00959258	0.00958948	0.0121486	High
High	[R].TASVSINQTEPPK.[V]	1xHexNAc(4)Hex(5)Fuc(1)NeuAc(1) [N7]	435	1	1	1	P29317	P29317-435-[R].TASVSINQTEPPK.[V]-HexNAc(4)Hex(5)Fuc(1)NeuAc(1)	P29317-435	P29317 [429-441]	0	3431.45	HexNAc(4)Hex(5)Fuc(1)NeuAc(1)	0	2.59	210	103.1	103.1	0.00257709	0.000964114	0.000963907	0.00119725	0.0386563	0.00240826	0.00240715	0.00296824	High
High	[R].KENSSEICSNNGECVCGQCVCR.[K]	5xCarbamidomethyl [C8; C14; C16; C19; C21]; 1xDeamidated [N11]; 1xHexNAc(2)Hex(8) [N3]	520	1	1	1	P05556	P05556-520-[R].KENSSEICSNNGECVCGQCVCR.[K]-HexNAc(2)Hex(8)	P05556-520	P05556 [518-539]	1	4350.61	HexNAc(2)Hex(8)	-1	4.28	210.7	103.4	11.1	5.27683e-05	0.000136893	0.000124425	0.00016518	0.00184575	0.000539084	0.000521308	0.000651997	High
High	[K].SDAVSHTGNYTCEVTELTR.[E]	1xCarbamidomethyl [C12]; 1xHexNAc(5)Hex(6)Fuc(1)NeuAc(1) [N9]	111	1	1	1	Q08722	Q08722-111-[K].SDAVSHTGNYTCEVTELTR.[E]-HexNAc(5)Hex(6)Fuc(1)NeuAc(1)	Q08722-111	Q08722 [103-121]	0	4564.83	HexNAc(5)Hex(6)Fuc(1)NeuAc(1)	1	4.14	211.5	139.4	139.4	7.30399e-05	0.000136893	0.000122145	0.000163132	0.00255423	0.000539084	0.000512886	0.000644019	High
High	[K].VDNLTYRTSPDTLR.[R]	1xHexNAc(4)Hex(5)Fuc(1)NeuAc(2) [N3]	20	1	1	1	Q01130	Q01130-20-[K].VDNLTYRTSPDTLR.[R]-HexNAc(4)Hex(5)Fuc(1)NeuAc(2)	Q01130-20	Q01130 [18-31]	1	4001.67	HexNAc(4)Hex(5)Fuc(1)NeuAc(2)	1	1.58	212.6	36.2	36.2	0.0263044	0.00164305	0.00160788	0.00215208	0.257472	0.00853962	0.00853316	0.0107618	High
High	[K].TVTTSGTTNNTVTPTSQPVR.[K]	1xHexNAc(2)Hex(9) [N9]	146	1	1	1	Q04900	Q04900-146-[K].TVTTSGTTNNTVTPTSQPVR.[K]-HexNAc(2)Hex(9)	Q04900-146	Q04900 [138-157]	0	3926.68	HexNAc(2)Hex(9)	0	4.73	212.9	155.3	155.3	1.85218e-05	0.000136893	0.000133316	0.000173974	0.000648115	0.000160643	0.000138504	0.000171438	High
High	[R].MSVINFECNK.[T]	1xCarbamidomethyl [C8]; 1xHexNAc(6)Hex(7)Fuc(1)NeuAc(1) [N9]	435	1	1	1	P11717	P11717-435-[R].MSVINFECNK.[T]-HexNAc(6)Hex(7)Fuc(1)NeuAc(1)	P11717-435	P11717 [427-436]	0	4031.56	HexNAc(6)Hex(7)Fuc(1)NeuAc(1)	0	1.79	213.7	78.3	78.3	0.0162343	0.00164305	0.00164035	0.002185	0.177066	0.00630252	0.0062907	0.00807731	High
High	[K].ENSSEICSNNGECVCGQCVCR.[K]	5xCarbamidomethyl [C7; C13; C15; C18; C20]; 1xHexNAc(6)Hex(3)Fuc(1) [N2]	520	1	1	1	P05556	P05556-520-[K].ENSSEICSNNGECVCGQCVCR.[K]-HexNAc(6)Hex(3)Fuc(1)	P05556-520	P05556 [519-539]	0	4369.64	HexNAc(6)Hex(3)Fuc(1)	1	2.45	213.9	135.7	34.2	0.00351046	0.00117534	0.00117321	0.00149388	0.0494059	0.00240826	0.00240357	0.0029656	High
High	[K].NMSFVNDLTVTQDGR.[K]	1xDeamidated [N6]; 1xOxidation [M2]; 1xHexNAc(2)Hex(6) [N1]	196	1	1	1	Q9HDC9	Q9HDC9-196-[K].NMSFVNDLTVTQDGR.[K]-HexNAc(2)Hex(6)	Q9HDC9-196	Q9HDC9 [196-210]	0	3092.25	HexNAc(2)Hex(6)	0	2.99	214.2	96	96	0.00102347	0.00055816	0.000555432	0.000767578	0.0185474	0.00154909	0.00154047	0.00197659	High
High	[R].VNNTLSSQISR.[L]	1xHexNAc(2)Hex(9) [N2]	1107	1	1	1	P11047	P11047-1107-[R].VNNTLSSQISR.[L]-HexNAc(2)Hex(9)	P11047-1107	P11047 [1106-1116]	0	3083.28	HexNAc(2)Hex(9)	0	1.93	215.6	83.3	83.3	0.0116367	0.00157101	0.00156348	0.00206246	0.134649	0.00427447	0.0042687	0.00540699	High
High	[R].DAGVGFPEYQEEDNSTYNFR.[W]	1xHexNAc(5)Hex(6)Fuc(1)NeuAc(1) [N14]	747	1	1	1	P11717	P11717-747-[R].DAGVGFPEYQEEDNSTYNFR.[W]-HexNAc(5)Hex(6)Fuc(1)NeuAc(1)	P11717-747	P11717 [734-753]	0	4762.86	HexNAc(5)Hex(6)Fuc(1)NeuAc(1)	0	4.36	215.8	138	83.4	4.31882e-05	0.000136893	0.00012596	0.000166611	0.00151082	0.000539084	0.000527148	0.000657678	High
High	[R].TSIPTINMENK.[T]	1xDeamidated [N7]; 1xHexNAc(2)Hex(7) [N10]	969	1	1	1	P26006	P26006-969-[R].TSIPTINMENK.[T]-HexNAc(2)Hex(7)	P26006-969	P26006 [960-970]	0	2789.14	HexNAc(2)Hex(7)	0	1.88	217.1	131.2	131.2	0.0130888	0.00157101	0.00155151	0.00205248	0.148567	0.00502681	0.00501337	0.00639535	High
High	[K].AAIPSALDTNSSK.[S]	1xHexNAc(5)Hex(6)Fuc(1) [N10]	551	1	1	1	Q08380	Q08380-551-[K].AAIPSALDTNSSK.[S]-HexNAc(5)Hex(6)Fuc(1)	Q08380-551	Q08380 [542-554]	0	3408.43	HexNAc(5)Hex(6)Fuc(1)	0	2.74	217.2	115.3	115.3	0.00182569	0.000764693	0.000759384	0.00105708	0.0292897	0.0018596	0.00185701	0.002397	High
High	[K].ALMNGSESR.[F]	1xHexNAc(2)Hex(6) [N4]	268	1	1	1	P35613	P35613-268-[K].ALMNGSESR.[F]-HexNAc(2)Hex(6)	P35613-268	P35613 [265-273]	0	2342.93	HexNAc(2)Hex(6)	0	1.93	218	59.2	59.2	0.0117719	0.00157101	0.00156266	0.00206125	0.135962	0.00437907	0.0043776	0.00554826	High
High	[K].DVECGEGHFCHDNQTCCR.[D]	4xCarbamidomethyl [C4; C10; C16; C17]; 1xHexNAc(2)Hex(4) [N13]	530	1	1	1	P28799	P28799-530-[K].DVECGEGHFCHDNQTCCR.[D]-HexNAc(2)Hex(4)	P28799-530	P28799 [518-535]	0	3335.2	HexNAc(2)Hex(4)	0	4.61	219	163.4	163.4	2.47147e-05	0.000136893	0.000130804	0.000171438	0.000864758	0.000160643	0.000136407	0.000169233	High
High	[R].LLNINPNK.[T]	1xHexNAc(5)Hex(6)Fuc(1)NeuAc(2) [N7]	261	1	1	2	P11279	P11279-261-[R].LLNINPNK.[T]-HexNAc(5)Hex(6)Fuc(1)NeuAc(2)	P11279-261	P11279 [255-262]	0	3641.51	HexNAc(5)Hex(6)Fuc(1)NeuAc(2)	0	1.4	219.2	56	56	0.040007	0.00229954	0.00229289	0.00299658	0.34633	0.0107262	0.010725	0.0136447	High
High	[R].DVNCSVMGPQEK.[K]	1xCarbamidomethyl [C4]; 1xHexNAc(2)Hex(3)Fuc(1) [N3]	53	1	1	1	P53634	P53634-53-[R].DVNCSVMGPQEK.[K]-HexNAc(2)Hex(3)Fuc(1)	P53634-53	P53634 [51-62]	0	2401.97	HexNAc(2)Hex(3)Fuc(1)	0	3.18	219.2	135.8	135.8	0.000655418	0.000453618	0.000449741	0.000619003	0.0135539	0.00144439	0.00143644	0.00183964	High
High	[K].NATYGYVLDDPDPDDGFNYK.[Q]	1xHexNAc(3)Hex(3)Fuc(1) [N1]	131	1	1	1	O43852	O43852-131-[K].NATYGYVLDDPDPDDGFNYK.[Q]-HexNAc(3)Hex(3)Fuc(1)	O43852-131	O43852 [131-150]	0	3520.43	HexNAc(3)Hex(3)Fuc(1)	0	4.59	219.2	174.7	174.7	2.57366e-05	0.000136893	0.000130429	0.000171028	0.000900503	0.000160643	0.000135999	0.000168805	High
High	[R].NNSNNFDLNR.[N]	1xHexNAc(3)Hex(6)NeuAc(1) [N1]	626	1	1	1	O75976	O75976-626-[R].NNSNNFDLNR.[N]-HexNAc(3)Hex(6)NeuAc(1)	O75976-626	O75976 [626-635]	0	3080.2	HexNAc(3)Hex(6)NeuAc(1)	0	1.4	219.6	59.2	59.2	0.0400554	0.00229954	0.00226713	0.0029724	0.346726	0.0134921	0.0134794	0.0170407	High
High	[R].TSIPTINMENK.[T]	1xOxidation [M8]; 1xHexNAc(2)Hex(8) [N10]	969	1	1	1	P26006	P26006-969-[R].TSIPTINMENK.[T]-HexNAc(2)Hex(8)	P26006-969	P26006 [960-970]	0	2966.21	HexNAc(2)Hex(8)	0	4.04	220.6	112.1	112.1	9.13038e-05	0.000136893	0.000120831	0.00016218	0.00319227	0.000639304	0.000634598	0.000799488	High
High	[R].NLSISTK.[N]	1xHexNAc(6)Hex(7)NeuAc(2) [N1]	674	1	1	2	A8K979	A8K979-674-[R].NLSISTK.[N]-HexNAc(6)Hex(7)NeuAc(2)	A8K979-674	A8K979 [674-680]	0	3697.47	HexNAc(6)Hex(7)NeuAc(2)	0	1.74	221.1	12	12	0.0181101	0.00164305	0.00163215	0.00217549	0.193243	0.006693	0.00669006	0.00860585	High
High	[R].ELAVPDGYTNR.[T]	1xHexNAc(5)Hex(6)Fuc(1) [N10]	86	1	1	1	P26006	P26006-86-[R].ELAVPDGYTNR.[T]-HexNAc(5)Hex(6)Fuc(1)	P26006-86	P26006 [77-87]	0	3368.38	HexNAc(5)Hex(6)Fuc(1)	0	4.34	222	121.2	121.2	4.59671e-05	0.000136893	0.000125534	0.000166251	0.00160798	0.000539084	0.000525901	0.000656599	High
High	[K].LINR.[T]	1xHexNAc(2)Hex(5) [N3]	928	1	1	1	Q8TEP8	Q8TEP8-928-[K].LINR.[T]-HexNAc(2)Hex(5)	Q8TEP8-928	Q8TEP8 [926-929]	0	1731.75	HexNAc(2)Hex(5)	0	1.21	222.2	96	96	0.0612762	0.00254577	0.00253832	0.00337173	0.13559	0.00437907	0.00437809	0.00554907	High
High	[K].AFNSTLPTMAQMEK.[A]	1xHexNAc(5)Hex(6)NeuAc(3) [N3]	57	1	1	2	P16070	P16070-57-[K].AFNSTLPTMAQMEK.[A]-HexNAc(5)Hex(6)NeuAc(3)	P16070-57	P16070 [55-68]	0	4429.74	HexNAc(5)Hex(6)NeuAc(3)	0	4.16	222.3	116.7	116.7	6.86158e-05	0.000136893	0.000122549	0.000163586	0.00239964	0.000539084	0.000514403	0.000645891	High
High	[R].SSCGKENTSDPSLVIAFGR.[G]	1xCarbamidomethyl [C3]; 1xHexNAc(6)Hex(7)Fuc(1)NeuAc(2) [N7]	84	1	1	1	P11279	P11279-84-[R].SSCGKENTSDPSLVIAFGR.[G]-HexNAc(6)Hex(7)Fuc(1)NeuAc(2)	P11279-84	P11279 [78-96]	1	5106.07	HexNAc(6)Hex(7)Fuc(1)NeuAc(2)	0	5.45	222.3	127.5	127.5	3.54969e-06	3.37464e-07	0	0	0.000124232	0.000160643	0.000156986	0.000191095	High
High	[K].LIDNNKTEK.[E]	1xHexNAc(2)Hex(2) [N5]	332	1	1	1	P07602	P07602-332-[K].LIDNNKTEK.[E]-HexNAc(2)Hex(2)	P07602-332	P07602 [328-336]	1	1804.84	HexNAc(2)Hex(2)	0	3.77	223.3	103.7	103.7	0.000168347	0.000236967	0.000233863	0.000316857	0.00588079	0.000755667	0.000740192	0.000938086	High
High	[R].NLSISTK.[N]	1xHexNAc(6)Hex(7)NeuAc(1) [N1]	674	1	1	1	A8K979	A8K979-674-[R].NLSISTK.[N]-HexNAc(6)Hex(7)NeuAc(1)	A8K979-674	A8K979 [674-680]	0	3406.38	HexNAc(6)Hex(7)NeuAc(1)	0	1.81	223.4	11.3	11.3	0.0156176	0.00157101	0.00154162	0.0020435	0.171619	0.0057554	0.00575412	0.0073742	High
High	[R].EEAMLYHNQTAELR.[E]	1xHexNAc(2)Hex(6) [N8]	361	1	1	1	Q92791	Q92791-361-[R].EEAMLYHNQTAELR.[E]-HexNAc(2)Hex(6)	Q92791-361	Q92791 [354-367]	0	3083.28	HexNAc(2)Hex(6)	0	4.73	224.4	103.3	103.3	1.84154e-05	0.000136893	0.000133351	0.000174034	0.000644393	0.000160643	0.000138523	0.000171468	High
High	[K].DVECGEGHFCHDNQTCCR.[D]	4xCarbamidomethyl [C4; C10; C16; C17]; 1xDeamidated [Q14]; 1xHexNAc(2)Hex(2)Fuc(1) [N13]	530	1	1	1	P28799	P28799-530-[K].DVECGEGHFCHDNQTCCR.[D]-HexNAc(2)Hex(2)Fuc(1)	P28799-530	P28799 [518-535]	0	3158.13	HexNAc(2)Hex(2)Fuc(1)	0	5.66	224.9	224.9	224.9	2.16866e-06	2.17128e-07	0	0	7.58999e-05	7.86933e-06	0	0	High
High	[K].NSSVEAFK.[R]	1xHexNAc(5)Hex(6)Fuc(1)NeuAc(3) [N1]	632	1	1	1	P42892	P42892-632-[K].NSSVEAFK.[R]-HexNAc(5)Hex(6)Fuc(1)NeuAc(3)	P42892-632	P42892 [632-639]	0	3888.49	HexNAc(5)Hex(6)Fuc(1)NeuAc(3)	0	2.83	225	59.2	59.2	0.00147738	0.000664158	0.000656312	0.000911716	0.0246492	0.0016527	0.00163704	0.00210907	High
High	[R].GINESYKK.[N]	1xHexNAc(2)Hex(7) [N3]	212	1	1	2	P50897	P50897-212-[R].GINESYKK.[N]-HexNAc(2)Hex(7)	P50897-212	P50897 [210-217]	1	2479.02	HexNAc(2)Hex(7)	0	3.67	225.4	87.6	87.6	0.00021244	0.000236967	0.000229779	0.000313332	0.00741738	0.00109396	0.00109144	0.00139125	High
High	[K].VHNFSK.[P]	1xHexNAc(2)Hex(6) [N3]	485	1	1	1	Q92545	Q92545-485-[K].VHNFSK.[P]-HexNAc(2)Hex(6)	Q92545-485	Q92545 [483-488]	0	2109.86	HexNAc(2)Hex(6)	0	1.66	225.8	56.2	56.2	0.0218178	0.00164305	0.0016142	0.00215796	0.223569	0.00834688	0.00833875	0.0106428	High
High	[K].GLNLTEDTYKPR.[I]	1xHexNAc(2)Hex(7) [N3]	398	1	1	1	Q08380	Q08380-398-[K].GLNLTEDTYKPR.[I]-HexNAc(2)Hex(7)	Q08380-398	Q08380 [396-407]	0	2947.26	HexNAc(2)Hex(7)	0	4.47	226.4	84.3	84.3	3.42412e-05	0.000136893	0.000127861	0.000168407	0.00119796	0.000539084	0.000534545	0.000664783	High
High	[K].EIKNEPMNSSGPK.[R]	1xDeamidated [N4]; 1xHexNAc(4)Hex(5)Fuc(1)NeuAc(1) [N8]	1015	1	1	1	Q14DG7	Q14DG7-1015-[K].EIKNEPMNSSGPK.[R]-HexNAc(4)Hex(5)Fuc(1)NeuAc(1)	Q14DG7-1015	Q14DG7 [1008-1020]	1	3491.41	HexNAc(4)Hex(5)Fuc(1)NeuAc(1)	0	2.37	227.5	47.1	47.1	0.00429314	0.00127809	0.00127741	0.0016413	0.00452445	0.000755667	0.000749532	0.000947718	High
High	[K].NLTLR.[C]	1xHexNAc(6)Hex(7)Fuc(1)NeuAc(2) [N1]	130	1	1	1	P05362	P05362-130-[K].NLTLR.[C]-HexNAc(6)Hex(7)Fuc(1)NeuAc(2)	P05362-130	P05362 [130-134]	0	3697.47	HexNAc(6)Hex(7)Fuc(1)NeuAc(2)	0	1.4	227.7	32.1	32.1	0.0400352	0.00229954	0.00227994	0.00298338	0.34656	0.0120341	0.0120162	0.0152192	High
High	[K].GLNLTEDTYKPR.[I]	1xHexNAc(5)Hex(9)Fuc(1) [N3]	398	1	1	1	Q08380	Q08380-398-[K].GLNLTEDTYKPR.[I]-HexNAc(5)Hex(9)Fuc(1)	Q08380-398	Q08380 [396-407]	0	4026.66	HexNAc(5)Hex(9)Fuc(1)	-1	2.81	229.4	150.2	150.2	0.00154339	0.000664158	0.000655594	0.000910747	0.0255314	0.0016527	0.00163571	0.00210748	High
High	[K].VPGNQTSTTLK.[L]	1xHexNAc(5)Hex(6)Fuc(1)NeuAc(3) [N4]	671	1	1	1	P32004	P32004-671-[K].VPGNQTSTTLK.[L]-HexNAc(5)Hex(6)Fuc(1)NeuAc(3)	P32004-671	P32004 [668-678]	0	4152.67	HexNAc(5)Hex(6)Fuc(1)NeuAc(3)	0	2.85	230.7	54.4	54.4	0.00140794	0.000664158	0.00065739	0.000912964	0.0237198	0.0016527	0.00163992	0.00211257	High
High	[K].NSSVEAFKR.[Q]	1xHexNAc(6)Hex(7)Fuc(1)NeuAc(2) [N1]	632	1	1	1	P42892	P42892-632-[K].NSSVEAFKR.[Q]-HexNAc(6)Hex(7)Fuc(1)NeuAc(2)	P42892-632	P42892 [632-640]	1	4118.63	HexNAc(6)Hex(7)Fuc(1)NeuAc(2)	0	3.89	231.9	63.5	63.5	0.000129181	0.000136893	0.000118497	0.00016	0.00451463	0.000755667	0.000749625	0.000947867	High
High	[K].LRNPCTSEQNCTSPFSYK.[N]	2xCarbamidomethyl [C5; C11]; 1xHexNAc(6)Hex(7)Fuc(1)NeuAc(3) [N10]	212	1	1	1	P05556	P05556-212-[K].LRNPCTSEQNCTSPFSYK.[N]-HexNAc(6)Hex(7)Fuc(1)NeuAc(3)	P05556-212	P05556 [203-220]	1	5561.17	HexNAc(6)Hex(7)Fuc(1)NeuAc(3)	0	5.42	232	157.1	83.9	3.78631e-06	3.60185e-07	0	0	0.000132513	0.000160643	0.000155885	0.000190042	High
High	[K].SEDIKNVSR.[L]	1xHexNAc(2)Hex(8) [N6]	174	1	1	1	P78536	P78536-174-[K].SEDIKNVSR.[L]-HexNAc(2)Hex(8)	P78536-174	P78536 [169-177]	1	2750.12	HexNAc(2)Hex(8)	0	4.16	232.1	97.3	97.3	6.87252e-05	0.000136893	0.000122504	0.000163532	0.00240346	0.000539084	0.000514205	0.000645682	High
High	[K].DSLNSSRPISK.[P]	1xHexNAc(2)Hex(8) [N4]	431	1	1	1	Q6P179	Q6P179-431-[K].DSLNSSRPISK.[P]-HexNAc(2)Hex(8)	Q6P179-431	Q6P179 [428-438]	0	2906.21	HexNAc(2)Hex(8)	0	4.33	232.4	87	87	4.69954e-05	0.000136893	0.000125313	0.000166085	0.00164394	0.000539084	0.000525003	0.000655845	High
High	[K].SCVAVTSAQPQNMSR.[R]	1xCarbamidomethyl [C2]; 1xDeamidated [Q11]; 1xOxidation [M13]; 1xHexNAc(2)Hex(8) [N12]	528	1	1	1	O15031	O15031-528-[K].SCVAVTSAQPQNMSR.[R]-HexNAc(2)Hex(8)	O15031-528	O15031 [517-531]	0	3355.32	HexNAc(2)Hex(8)	0	4.37	232.5	172	19.4	4.23854e-05	0.000136893	0.000126119	0.000166722	0.00148275	0.000539084	0.000527635	0.000657895	High
High	[K].VKDINSTAVK.[L]	1xHexNAc(2)Hex(9) [N5]	445	1	1	1	P42702	P42702-445-[K].VKDINSTAVK.[L]-HexNAc(2)Hex(9)	P42702-445	P42702 [441-450]	1	2939.25	HexNAc(2)Hex(9)	0	4.25	232.6	111.4	111.4	5.6031e-05	0.000136893	0.000124085	0.000164908	0.0019598	0.000539084	0.000519818	0.000650512	High
High	[K].TLENQSHETLER.[E]	1xDeamidated [Q5]; 1xHexNAc(4)Hex(5)Fuc(1)NeuAc(1) [N4]	562	1	1	1	P48681	P48681-562-[K].TLENQSHETLER.[E]-HexNAc(4)Hex(5)Fuc(1)NeuAc(1)	P48681-562	P48681 [559-570]	0	3517.42	HexNAc(4)Hex(5)Fuc(1)NeuAc(1)	0	3.06	233.9	6.1	6.1	0.000872401	0.00055816	0.0005576	0.000769941	0.0165028	0.00154909	0.00154578	0.00198292	High
High	[K].AFNSTLPTMAQMEK.[A]	1xOxidation [M9]; 1xHexNAc(6)Hex(7)Fuc(1)NeuAc(3) [N3]	57	1	1	2	P16070	P16070-57-[K].AFNSTLPTMAQMEK.[A]-HexNAc(6)Hex(7)Fuc(1)NeuAc(3)	P16070-57	P16070 [55-68]	0	4956.93	HexNAc(6)Hex(7)Fuc(1)NeuAc(3)	0	4.61	236.2	165.3	66	2.43662e-05	0.000136893	0.00013089	0.000171556	0.000852565	0.000160643	0.000136463	0.000169291	High
High	[K].NATSYPPMCTQDPK.[A]	1xCarbamidomethyl [C9]; 1xHexNAc(2)Hex(9) [N1]; 1xOxidation [M8]	79	1	1	1	P23141	P23141-79-[K].NATSYPPMCTQDPK.[A]-HexNAc(2)Hex(9)	P23141-79	P23141 [79-92]	0	3490.33	HexNAc(2)Hex(9)	0	4.82	236.4	204.5	204.5	1.50503e-05	0.000136893	0.00013541	0.000176336	0.000526662	0.000160643	0.000140213	0.00017337	High
High	[R].NPCTSEQNCTSPFSYK.[N]	2xCarbamidomethyl [C3; C9]; 1xHexNAc(5)Hex(6)Fuc(1) [N8]	212	1	1	1	P05556	P05556-212-[R].NPCTSEQNCTSPFSYK.[N]-HexNAc(5)Hex(6)Fuc(1)	P05556-212	P05556 [205-220]	0	4053.56	HexNAc(5)Hex(6)Fuc(1)	0	4.93	236.4	142	87.8	1.16414e-05	8.93306e-07	0	0	0.000407388	0.000160643	0.000142086	0.000175346	High
High	[R].SSCGKENTSDPSLVIAFGR.[G]	1xCarbamidomethyl [C3]; 1xHexNAc(7)Hex(8)Fuc(1)NeuAc(3) [N7]	84	1	1	1	P11279	P11279-84-[R].SSCGKENTSDPSLVIAFGR.[G]-HexNAc(7)Hex(8)Fuc(1)NeuAc(3)	P11279-84	P11279 [78-96]	1	5762.29	HexNAc(7)Hex(8)Fuc(1)NeuAc(3)	0	4.66	236.6	195.2	195.2	2.16782e-05	0.000136893	0.000131891	0.000172503	0.000758537	0.000160643	0.000137287	0.000170155	High
High	[K].NSSVEAFK.[R]	1xHexNAc(5)Hex(6)Fuc(1)NeuAc(2) [N1]	632	1	1	1	P42892	P42892-632-[K].NSSVEAFK.[R]-HexNAc(5)Hex(6)Fuc(1)NeuAc(2)	P42892-632	P42892 [632-639]	0	3597.4	HexNAc(5)Hex(6)Fuc(1)NeuAc(2)	0	3.72	237.1	61.2	61.2	0.000190217	0.000236967	0.000231642	0.000314713	0.00664313	0.000861115	0.000855641	0.00108729	High
High	[K].DAVNNITAK.[G]	1xHexNAc(2)Hex(8) [N5]	324	1	1	1	P54289	P54289-324-[K].DAVNNITAK.[G]-HexNAc(2)Hex(8)	P54289-324	P54289 [320-328]	0	2648.08	HexNAc(2)Hex(8)	0	2.93	239.2	60.4	60.4	0.00116298	0.000664158	0.00066313	0.000918133	0.00278787	0.000639304	0.000638081	0.000802568	High
High	[K].VAYSNDSANWTEYQDPR.[T]	1xHexNAc(4)Hex(5)Fuc(1)NeuAc(2) [N5]	325	1	1	1	Q08431	Q08431-325-[K].VAYSNDSANWTEYQDPR.[T]-HexNAc(4)Hex(5)Fuc(1)NeuAc(2)	Q08431-325	Q08431 [321-337]	0	4366.7	HexNAc(4)Hex(5)Fuc(1)NeuAc(2)	0	5.08	239.7	177.7	56.6	8.35313e-06	6.99929e-07	0	0	0.000292327	0.000160643	0.000145497	0.000179211	High
High	[K].NNHTASILDR.[M]	1xDeamidated [N1]; 1xHexNAc(5)Hex(6)Fuc(1)NeuAc(3) [N2]	130	1	1	1	P08962	P08962-130-[K].NNHTASILDR.[M]-HexNAc(5)Hex(6)Fuc(1)NeuAc(3)	P08962-130	P08962 [129-138]	0	4148.62	HexNAc(5)Hex(6)Fuc(1)NeuAc(3)	-1	3.21	240.2	23.9	23.9	0.00061449	0.000453618	0.0004504	0.000619483	0.012996	0.00144439	0.00143902	0.00184219	High
High	[R].TLSRPSETCNETTK.[L]	1xCarbamidomethyl [C9]; 1xHexNAc(2)Hex(8) [N10]	393	1	1	1	Q96AY3	Q96AY3-393-[R].TLSRPSETCNETTK.[L]-HexNAc(2)Hex(8)	Q96AY3-393	Q96AY3 [384-397]	0	3326.35	HexNAc(2)Hex(8)	0	4.63	240.2	99.4	99.4	2.34787e-05	0.000136893	0.000131337	0.00017188	0.000821523	0.000160643	0.000136761	0.000169492	High
High	[R].LVYNK.[T]	1xHexNAc(2)Hex(6) [N4]	99	1	1	1	Q8NCC3	Q8NCC3-99-[R].LVYNK.[T]-HexNAc(2)Hex(6)	Q8NCC3-99	Q8NCC3 [96-100]	0	2014.85	HexNAc(2)Hex(6)	0	4.17	240.8	172.3	172.3	6.70002e-05	0.000136893	0.000122669	0.000163666	0.00234319	0.000539084	0.000514933	0.000646308	High
High	[K].NMTISR.[G]	1xHexNAc(2)Hex(8) [N1]	554	1	1	1	P06756	P06756-554-[K].NMTISR.[G]-HexNAc(2)Hex(8)	P06756-554	P06756 [554-559]	0	2423.95	HexNAc(2)Hex(8)	0	2.06	241.9	55.7	55.7	0.00869665	0.00137319	0.00136626	0.00177751	0.105355	0.00340793	0.00340329	0.00427162	High
High	[K].NITIVTGAPR.[H]	1xHexNAc(6)Hex(7)NeuAc(2) [N1]	265	1	1	1	P26006	P26006-265-[K].NITIVTGAPR.[H]-HexNAc(6)Hex(7)NeuAc(2)	P26006-265	P26006 [265-274]	0	3976.64	HexNAc(6)Hex(7)NeuAc(2)	0	4.18	242.3	103.3	103.3	6.54895e-05	0.000136893	0.00012288	0.000163908	0.00229039	0.000539084	0.000515796	0.000647354	High
High	[R].NATLVNEADKLR.[A]	1xHexNAc(6)Hex(7)Fuc(1)NeuAc(2) [N1]	818	1	1	3	P15144	P15144-818-[R].NATLVNEADKLR.[A]-HexNAc(6)Hex(7)Fuc(1)NeuAc(2)	P15144-818	P15144 [818-829]	1	4424.82	HexNAc(6)Hex(7)Fuc(1)NeuAc(2)	0	3.15	242.8	103	103	0.000713698	0.000453618	0.000448632	0.000617761	0.0143474	0.00144439	0.00143352	0.00183627	High
High	[K].FTPVHNR.[T]	1xHexNAc(2)Hex(8) [N6]	947	1	1	1	Q92545	Q92545-947-[K].FTPVHNR.[T]-HexNAc(2)Hex(8)	Q92545-947	Q92545 [942-948]	0	2573.04	HexNAc(2)Hex(8)	0	5.27	243	162.5	162.5	5.42026e-06	4.79577e-07	0	0	0.000189694	0.000160643	0.000151057	0.000185014	High
High	[R].NLSISTK.[N]	1xHexNAc(2)Hex(8) [N1]	674	1	1	1	A8K979	A8K979-674-[R].NLSISTK.[N]-HexNAc(2)Hex(8)	A8K979-674	A8K979 [674-680]	0	2465.02	HexNAc(2)Hex(8)	0	3.95	243.2	41.3	41.3	0.000113149	0.000136893	0.000119332	0.000160798	0.00395507	0.000755667	0.000753296	0.000951777	High
High	[R].YYNQSEAGSHTLQR.[M]	1xHexNAc(5)Hex(4)Fuc(1)NeuAc(1) [N3]	110	1	1	1	Q95365	Q95365-110-[R].YYNQSEAGSHTLQR.[M]-HexNAc(5)Hex(4)Fuc(1)NeuAc(1)	Q95365-110	Q95365 [108-121]	0	3754.52	HexNAc(5)Hex(4)Fuc(1)NeuAc(1)	0	4.17	244	66	66	6.69049e-05	0.000136893	0.000122699	0.000163693	0.00233986	0.000539084	0.000515066	0.000646412	High
High	[R].TLSRPSETCNETTK.[L]	1xCarbamidomethyl [C9]; 1xHexNAc(2)Hex(6) [N10]	393	1	1	1	Q96AY3	Q96AY3-393-[R].TLSRPSETCNETTK.[L]-HexNAc(2)Hex(6)	Q96AY3-393	Q96AY3 [384-397]	0	3002.24	HexNAc(2)Hex(6)	0	4.9	244	111.5	111.5	1.24748e-05	0.000136893	0.000136836	0.000177809	0.00043655	0.000160643	0.000141623	0.000174856	High
High	[K].NNHTASILDR.[M]	1xHexNAc(7)Hex(8)Fuc(1)NeuAc(3) [N2]	130	1	1	2	P08962	P08962-130-[K].NNHTASILDR.[M]-HexNAc(7)Hex(8)Fuc(1)NeuAc(3)	P08962-130	P08962 [129-138]	0	4877.9	HexNAc(7)Hex(8)Fuc(1)NeuAc(3)	-1	3.88	244.7	67.5	67.5	0.00013085	0.000136893	0.000118483	0.000159974	0.00457286	0.000755667	0.000749344	0.000947418	High
High	[R].LKPLFNK.[S]	1xHexNAc(2)Hex(7) [N6]	57	1	1	2	P20645	P20645-57-[R].LKPLFNK.[S]-HexNAc(2)Hex(7)	P20645-57	P20645 [52-58]	0	2400.07	HexNAc(2)Hex(7)	0	4.82	245	231.7	231.7	1.50423e-05	0.000136893	0.000135465	0.000176398	0.000526383	0.000160643	0.000140272	0.00017343	High
High	[R].TSIPTINMENK.[T]	1xHexNAc(5)Hex(6)Fuc(1) [N10]; 1xOxidation [M8]	969	1	1	2	P26006	P26006-969-[R].TSIPTINMENK.[T]-HexNAc(5)Hex(6)Fuc(1)	P26006-969	P26006 [960-970]	0	3397.4	HexNAc(5)Hex(6)Fuc(1)	0	4.02	245.4	112.9	112.9	9.62094e-05	0.000136893	0.00012054	0.000161865	0.0033636	0.000639304	0.000632992	0.000798085	High
High	[K].LLNGSQR.[V]	1xHexNAc(2)Hex(4) [N3]	467	1	1	1	Q32P28	Q32P28-467-[K].LLNGSQR.[V]-HexNAc(2)Hex(4)	Q32P28-467	Q32P28 [465-471]	0	1841.81	HexNAc(2)Hex(4)	0	4.28	245.6	94.2	94.2	5.20764e-05	0.000136893	0.000124502	0.000165262	0.00182157	0.000539084	0.000521716	0.000652422	High
High	[R].SSCGKENTSDPSLVIAFGR.[G]	1xCarbamidomethyl [C3]; 1xHexNAc(4)Hex(5)Fuc(1)NeuAc(2) [N7]	84	1	1	2	P11279	P11279-84-[R].SSCGKENTSDPSLVIAFGR.[G]-HexNAc(4)Hex(5)Fuc(1)NeuAc(2)	P11279-84	P11279 [78-96]	1	4375.8	HexNAc(4)Hex(5)Fuc(1)NeuAc(2)	0	5.15	247.5	167.6	167.6	7.13883e-06	6.10986e-07	0	0	0.000249834	0.000160643	0.000147406	0.000181291	High
High	[K].HLNGTITAK.[Y]	1xHexNAc(2)Hex(9) [N3]	247	1	1	2	Q6YHK3	Q6YHK3-247-[K].HLNGTITAK.[Y]-HexNAc(2)Hex(9)	Q6YHK3-247	Q6YHK3 [245-253]	0	2819.17	HexNAc(2)Hex(9)	0	4.54	248.6	114.3	114.3	2.85859e-05	0.000136893	0.000129534	0.000170184	0.00100017	0.00027115	0.000270197	0.000335683	High
High	[R].LLNINPNK.[T]	1xHexNAc(6)Hex(7)Fuc(1)NeuAc(2) [N7]	261	1	1	1	P11279	P11279-261-[R].LLNINPNK.[T]-HexNAc(6)Hex(7)Fuc(1)NeuAc(2)	P11279-261	P11279 [255-262]	0	4006.64	HexNAc(6)Hex(7)Fuc(1)NeuAc(2)	0	3.06	248.7	56.7	56.7	0.000879348	0.00055816	0.000557476	0.000769823	0.016597	0.00154909	0.00154541	0.00198261	High
High	[R].YNCSIESPR.[K]	1xCarbamidomethyl [C3]; 1xHexNAc(2)Hex(8) [N2]	696	1	1	1	O00469	O00469-696-[R].YNCSIESPR.[K]-HexNAc(2)Hex(8)	O00469-696	O00469 [695-703]	0	2828.08	HexNAc(2)Hex(8)	0	4.5	249.9	185.1	185.1	3.1878e-05	0.000136893	0.000128717	0.000169291	0.00111531	0.000539084	0.000537418	0.000668003	High
High	[K].LLNGSQR.[V]	1xHexNAc(2)Hex(5) [N3]	467	1	1	1	Q32P28	Q32P28-467-[K].LLNGSQR.[V]-HexNAc(2)Hex(5)	Q32P28-467	Q32P28 [465-471]	0	2003.86	HexNAc(2)Hex(5)	0	3.8	250.3	49.6	49.6	0.000156898	0.000236967	0.000234769	0.000317612	0.00548158	0.000755667	0.000743034	0.000940881	High
High	[R].NLSISTK.[N]	1xHexNAc(2)Hex(7) [N1]	674	1	1	1	A8K979	A8K979-674-[R].NLSISTK.[N]-HexNAc(2)Hex(7)	A8K979-674	A8K979 [674-680]	0	2302.96	HexNAc(2)Hex(7)	0	3.71	250.8	28.8	28.8	0.000192946	0.000236967	0.000231294	0.000314465	0.00673824	0.000861115	0.000854492	0.00108645	High
High	[K].LRNPCTSEQNCTSPFSYK.[N]	2xCarbamidomethyl [C5; C11]; 1xHexNAc(5)Hex(6)Fuc(1)NeuAc(3) [N10]	212	1	1	1	P05556	P05556-212-[K].LRNPCTSEQNCTSPFSYK.[N]-HexNAc(5)Hex(6)Fuc(1)NeuAc(3)	P05556-212	P05556 [203-220]	1	5196.03	HexNAc(5)Hex(6)Fuc(1)NeuAc(3)	0	5.27	250.8	209.6	90.4	5.40175e-06	4.7814e-07	0	0	0.000189046	0.000160643	0.000151103	0.000185082	High
High	[R].NATLVNEADKLR.[A]	1xHexNAc(5)Hex(6)NeuAc(3) [N1]	818	1	1	1	P15144	P15144-818-[R].NATLVNEADKLR.[A]-HexNAc(5)Hex(6)NeuAc(3)	P15144-818	P15144 [818-829]	1	4204.73	HexNAc(5)Hex(6)NeuAc(3)	-1	3.98	251	79.3	79.3	0.000104223	0.000136893	0.000119933	0.000161238	0.00364343	0.000639304	0.000630438	0.000795418	High
High	[R].NLSVDGK.[N]	1xHexNAc(2)Hex(9) [N1]	1623	1	1	1	Q9NYQ6	Q9NYQ6-1623-[R].NLSVDGK.[N]-HexNAc(2)Hex(9)	Q9NYQ6-1623	Q9NYQ6 [1623-1629]	0	2597.02	HexNAc(2)Hex(9)	0	3.3	251.2	91.6	91.6	0.000497063	0.000453618	0.000452438	0.000621311	0.00119157	0.000539084	0.000534759	0.000665004	High
High	[K].NLNNSQSDVVSFR.[L]	1xHexNAc(6)Hex(7)Fuc(1)NeuAc(3) [N3]	773	1	1	1	P08648	P08648-773-[K].NLNNSQSDVVSFR.[L]-HexNAc(6)Hex(7)Fuc(1)NeuAc(3)	P08648-773	P08648 [771-783]	0	4851.91	HexNAc(6)Hex(7)Fuc(1)NeuAc(3)	0	4.54	251.8	126.5	49	2.91683e-05	0.000136893	0.000129349	0.00017001	0.00102053	0.000405296	0.00040464	0.000502849	High
High	[R].ELAVPDGYTNR.[T]	1xHexNAc(7)Hex(8)Fuc(1)NeuAc(2) [N10]	86	1	1	3	P26006	P26006-86-[R].ELAVPDGYTNR.[T]-HexNAc(7)Hex(8)Fuc(1)NeuAc(2)	P26006-86	P26006 [77-87]	0	4680.83	HexNAc(7)Hex(8)Fuc(1)NeuAc(2)	0	4.14	252	118.1	118.1	7.25308e-05	0.000136893	0.00012219	0.000163185	0.00253644	0.000539084	0.000513149	0.00064433	High
High	[K].NATYGYVLDDPDPDDGFNYK.[Q]	1xHexNAc(4)Hex(4)NeuAc(1) [N1]	131	1	1	2	O43852	O43852-131-[K].NATYGYVLDDPDPDDGFNYK.[Q]-HexNAc(4)Hex(4)NeuAc(1)	O43852-131	O43852 [131-150]	0	4030.6	HexNAc(4)Hex(4)NeuAc(1)	1	5.83	252.2	248.7	248.7	1.46799e-06	1.44456e-07	0	0	5.13781e-05	5.22498e-06	0	0	High
High	[R].EEAMLYHNQTAELR.[E]	1xHexNAc(2)Hex(9) [N8]	361	1	1	1	Q92791	Q92791-361-[R].EEAMLYHNQTAELR.[E]-HexNAc(2)Hex(9)	Q92791-361	Q92791 [354-367]	0	3569.44	HexNAc(2)Hex(9)	0	5.44	253.8	160.8	160.8	3.6567e-06	3.51147e-07	0	0	0.000127977	0.000160643	0.000156274	0.000190476	High
High	[R].LVYNK.[T]	1xHexNAc(2)Hex(3)Fuc(1) [N4]	99	1	1	1	Q8NCC3	Q8NCC3-99-[R].LVYNK.[T]-HexNAc(2)Hex(3)Fuc(1)	Q8NCC3-99	Q8NCC3 [96-100]	0	1674.75	HexNAc(2)Hex(3)Fuc(1)	0	3.94	254.2	136.7	136.7	0.000115356	0.000136893	0.000119232	0.00016072	0.00403209	0.000755667	0.00075254	0.000951022	High
High	[K].ENTSDPSLVIAFGR.[G]	1xHexNAc(4)Hex(5)Fuc(1)NeuAc(2) [N2]	84	1	1	1	P11279	P11279-84-[K].ENTSDPSLVIAFGR.[G]-HexNAc(4)Hex(5)Fuc(1)NeuAc(2)	P11279-84	P11279 [83-96]	0	3856.59	HexNAc(4)Hex(5)Fuc(1)NeuAc(2)	0	3.78	256.1	89.4	89.4	0.000167834	0.000236967	0.000233918	0.000316957	0.00586292	0.000755667	0.000740375	0.00093838	High
High	[K].LLNGSQR.[V]	1xHexNAc(2)Hex(6) [N3]	467	1	1	1	Q32P28	Q32P28-467-[K].LLNGSQR.[V]-HexNAc(2)Hex(6)	Q32P28-467	Q32P28 [465-471]	0	2165.92	HexNAc(2)Hex(6)	0	5.03	256.2	148.6	148.6	9.40813e-06	7.65741e-07	0	0	0.000329244	0.000160643	0.000144196	0.000177904	High
High	[K].NSSVEAFKR.[Q]	1xHexNAc(2)Hex(9) [N1]	632	1	1	1	P42892	P42892-632-[K].NSSVEAFKR.[Q]-HexNAc(2)Hex(9)	P42892-632	P42892 [632-640]	1	2902.17	HexNAc(2)Hex(9)	0	2.91	256.4	33	33	0.00122458	0.000664158	0.000661886	0.00091687	0.0212586	0.0016527	0.00165016	0.00212218	High
High	[R].NTTIFLK.[F]	1xHexNAc(4)Hex(5)NeuAc(2) [N1]	62	1	1	1	Q8NBN3	Q8NBN3-62-[R].NTTIFLK.[F]-HexNAc(4)Hex(5)NeuAc(2)	Q8NBN3-62	Q8NBN3 [62-68]	0	3041.26	HexNAc(4)Hex(5)NeuAc(2)	0	3.74	256.8	68.5	68.5	0.000182175	0.000236967	0.00023245	0.000315408	0.00636283	0.000861115	0.000858474	0.00108932	High
High	[R].GINESYK.[K]	1xHexNAc(2)Hex(7) [N3]	212	1	1	1	P50897	P50897-212-[R].GINESYK.[K]-HexNAc(2)Hex(7)	P50897-212	P50897 [210-216]	0	2350.93	HexNAc(2)Hex(7)	0	2.73	257	15	15	0.00185594	0.000764693	0.000758397	0.00105581	0.029691	0.0018596	0.001854	0.00239306	High
High	[R].ANHSGAVVLLK.[R]	1xHexNAc(2)Hex(8) [N2]	323	1	1	1	P23229	P23229-323-[R].ANHSGAVVLLK.[R]-HexNAc(2)Hex(8)	P23229-323	P23229 [322-332]	0	2811.23	HexNAc(2)Hex(8)	0	5.05	257.1	122.4	122.4	8.965e-06	7.41095e-07	0	0	0.000313738	0.000160643	0.000144613	0.00017838	High
High	[K].FTPVHNR.[T]	1xHexNAc(2)Hex(9) [N6]	947	1	1	1	Q92545	Q92545-947-[K].FTPVHNR.[T]-HexNAc(2)Hex(9)	Q92545-947	Q92545 [942-948]	0	2735.09	HexNAc(2)Hex(9)	0	4.46	257.2	175.6	175.6	3.47307e-05	0.000136893	0.000127779	0.00016835	0.00121507	0.000539084	0.000534188	0.000664341	High
High	[R].YYNQSEAGSHTLQR.[M]	1xHexNAc(2)Hex(8) [N3]	110	1	1	1	Q95365	Q95365-110-[R].YYNQSEAGSHTLQR.[M]-HexNAc(2)Hex(8)	Q95365-110	Q95365 [108-121]	0	3356.34	HexNAc(2)Hex(8)	0	4.31	257.4	73	73	4.94068e-05	0.000136893	0.000124875	0.000165673	0.00172824	0.000539084	0.000523218	0.000654129	High
High	[R].SSCGKENTSDPSLVIAFGR.[G]	1xCarbamidomethyl [C3]; 1xHexNAc(6)Hex(7)Fuc(1)NeuAc(4) [N7]	84	1	1	1	P11279	P11279-84-[R].SSCGKENTSDPSLVIAFGR.[G]-HexNAc(6)Hex(7)Fuc(1)NeuAc(4)	P11279-84	P11279 [78-96]	1	5688.26	HexNAc(6)Hex(7)Fuc(1)NeuAc(4)	0	5.52	257.5	216.6	216.6	3.04664e-06	3.02978e-07	0	0	0.000106627	0.000160643	0.000159084	0.000193386	High
High	[R].NPCTSEQNCTSPFSYK.[N]	2xCarbamidomethyl [C3; C9]; 1xHexNAc(6)Hex(7)Fuc(1)NeuAc(1) [N8]	212	1	1	2	P05556	P05556-212-[R].NPCTSEQNCTSPFSYK.[N]-HexNAc(6)Hex(7)Fuc(1)NeuAc(1)	P05556-212	P05556 [205-220]	0	4709.79	HexNAc(6)Hex(7)Fuc(1)NeuAc(1)	0	5.32	257.7	201.1	94.3	4.78568e-06	4.26049e-07	0	0	0.000167487	0.000160643	0.000152929	0.000187021	High
High	[K].ANIQFGDNGTTISAVSNK.[A]	1xHexNAc(6)Hex(7)Fuc(1)NeuAc(2) [N8]	105	1	1	1	Q14108	Q14108-105-[K].ANIQFGDNGTTISAVSNK.[A]-HexNAc(6)Hex(7)Fuc(1)NeuAc(2)	Q14108-105	Q14108 [98-115]	0	4918	HexNAc(6)Hex(7)Fuc(1)NeuAc(2)	0	5.73	257.9	201.9	122.7	1.86182e-06	1.8743e-07	0	0	6.51614e-05	6.77487e-06	0	0	High
High	[R].SSCGKENTSDPSLVIAFGR.[G]	1xCarbamidomethyl [C3]; 1xHexNAc(5)Hex(6)Fuc(1)NeuAc(3) [N7]	84	1	1	1	P11279	P11279-84-[R].SSCGKENTSDPSLVIAFGR.[G]-HexNAc(5)Hex(6)Fuc(1)NeuAc(3)	P11279-84	P11279 [78-96]	1	5032.03	HexNAc(5)Hex(6)Fuc(1)NeuAc(3)	0	5.39	258.1	164.3	164.3	4.03337e-06	3.79875e-07	0	0	0.000141159	0.000160643	0.000154919	0.000189036	High
High	[K].NLTLR.[C]	1xHexNAc(5)Hex(6)Fuc(1)NeuAc(2) [N1]	130	1	1	1	P05362	P05362-130-[K].NLTLR.[C]-HexNAc(5)Hex(6)Fuc(1)NeuAc(2)	P05362-130	P05362 [130-134]	0	3332.34	HexNAc(5)Hex(6)Fuc(1)NeuAc(2)	0	1.65	258.2	44.3	44.3	0.0224272	0.00164305	0.00161339	0.00215734	0.228336	0.00844704	0.00844613	0.0106413	High
High	[R].DAGVGFPEYQEEDNSTYNFR.[W]	1xHexNAc(2)Hex(6) [N14]	747	1	1	1	P11717	P11717-747-[R].DAGVGFPEYQEEDNSTYNFR.[W]-HexNAc(2)Hex(6)	P11717-747	P11717 [734-753]	0	3716.47	HexNAc(2)Hex(6)	0	5.52	260	178.4	178.4	3.04279e-06	3.02142e-07	0	0	0.000106492	0.000160643	0.000159134	0.000193424	High
High	[K].EPGSNVTMSVDAECVPMVR.[D]	1xCarbamidomethyl [C14]; 1xOxidation [M17]; 1xHexNAc(2)Hex(4) [N5]	192	1	1	1	Q08380	Q08380-192-[K].EPGSNVTMSVDAECVPMVR.[D]-HexNAc(2)Hex(4)	Q08380-192	Q08380 [188-206]	0	3148.3	HexNAc(2)Hex(4)	0	5.86	261.8	190.2	190.2	1.39332e-06	1.36321e-07	0	0	4.87646e-05	4.91222e-06	0	0	High
High	[R].NLSISTK.[N]	1xHexNAc(3)Hex(4) [N1]	674	1	1	1	A8K979	A8K979-674-[R].NLSISTK.[N]-HexNAc(3)Hex(4)	A8K979-674	A8K979 [674-680]	0	2019.89	HexNAc(3)Hex(4)	0	2.75	262.2	9	9	0.00179751	0.000764693	0.000760126	0.00105756	0.0289156	0.0018596	0.00185895	0.00239844	High
High	[K].SLTTSLHNK.[T]	1xHexNAc(2)Hex(9) [N8]	1894	1	1	1	Q92673	Q92673-1894-[K].SLTTSLHNK.[T]-HexNAc(2)Hex(9)	Q92673-1894	Q92673 [1887-1895]	0	2865.18	HexNAc(2)Hex(9)	0	4.05	262.4	72.3	72.3	8.9366e-05	0.000136893	0.000120948	0.000162259	0.00312459	0.000639304	0.000635163	0.000799872	High
High	[K].YIHQNYTK.[A]	1xHexNAc(2)Hex(7) [N5]	538	1	1	2	Q02809	Q02809-538-[K].YIHQNYTK.[A]-HexNAc(2)Hex(7)	Q02809-538	Q02809 [534-541]	0	2607.06	HexNAc(2)Hex(7)	0	4.56	263.3	117	117	2.73721e-05	0.000136893	0.000129938	0.000170619	0.000957709	0.00027115	0.000271113	0.0003367	High
High	[R].KENSSEICSNNGECVCGQCVCR.[K]	5xCarbamidomethyl [C8; C14; C16; C19; C21]; 1xHexNAc(5)Hex(6)Fuc(1)NeuAc(2) [N3]	520	1	1	1	P05556	P05556-520-[R].KENSSEICSNNGECVCGQCVCR.[K]-HexNAc(5)Hex(6)Fuc(1)NeuAc(2)	P05556-520	P05556 [518-539]	1	5363	HexNAc(5)Hex(6)Fuc(1)NeuAc(2)	1	5.75	263.9	151.5	64	1.77346e-06	1.74802e-07	0	0	6.20687e-05	6.32339e-06	0	0	High
High	[K].AAIPSALDTNSSK.[S]	1xHexNAc(6)Hex(7)Fuc(1)NeuAc(1) [N10]	551	1	1	1	Q08380	Q08380-551-[K].AAIPSALDTNSSK.[S]-HexNAc(6)Hex(7)Fuc(1)NeuAc(1)	Q08380-551	Q08380 [542-554]	0	4064.66	HexNAc(6)Hex(7)Fuc(1)NeuAc(1)	0	2.6	265.4	78.5	78.5	0.00253168	0.000863092	0.00085699	0.00104775	0.0381277	0.00240826	0.00240743	0.00296868	High
High	[R].NLSISTK.[N]	1xHexNAc(5)Hex(6)NeuAc(1) [N1]	674	1	1	2	A8K979	A8K979-674-[R].NLSISTK.[N]-HexNAc(5)Hex(6)NeuAc(1)	A8K979-674	A8K979 [674-680]	0	3041.24	HexNAc(5)Hex(6)NeuAc(1)	0	3.76	266	32.9	32.9	0.000174998	0.000236967	0.0002331	0.000316106	0.00611266	0.000861115	0.000861009	0.0010917	High
High	[R].DIYTFDGALNK.[S]	1xHexNAc(5)Hex(6)Fuc(1)NeuAc(1) [N10]	73	1	1	1	Q08722	Q08722-73-[R].DIYTFDGALNK.[S]-HexNAc(5)Hex(6)Fuc(1)NeuAc(1)	Q08722-73	Q08722 [64-74]	0	3681.48	HexNAc(5)Hex(6)Fuc(1)NeuAc(1)	0	4.16	266	112.5	112.5	6.97662e-05	0.000136893	0.000122414	0.000163452	0.00243984	0.000539084	0.000513941	0.000645369	High
High	[K].KDTCTQECSYFNITK.[V]	2xCarbamidomethyl [C4; C8]; 1xHexNAc(7)Hex(8)Fuc(1)NeuAc(1) [N12]	669	1	1	1	P05556	P05556-669-[K].KDTCTQECSYFNITK.[V]-HexNAc(7)Hex(8)Fuc(1)NeuAc(1)	P05556-669	P05556 [658-672]	1	5049.96	HexNAc(7)Hex(8)Fuc(1)NeuAc(1)	-1	5.23	266.3	182.7	182.7	5.939e-06	5.18541e-07	0	0	0.000207847	0.000160643	0.000149745	0.000183587	High
High	[R].YHYNGTFEDGK.[K]	1xHexNAc(2)Hex(5) [N4]	70	1	1	1	Q96AY3	Q96AY3-70-[R].YHYNGTFEDGK.[K]-HexNAc(2)Hex(5)	Q96AY3-70	Q96AY3 [67-77]	0	2546.99	HexNAc(2)Hex(5)	0	5.39	266.3	190.5	190.5	4.10542e-06	3.80973e-07	0	0	0.000143681	0.000160643	0.000154871	0.000188964	High
High	[K].DTCTQECSYFNITKVESRDK.[L]	2xCarbamidomethyl [C3; C7]; 1xHexNAc(6)Hex(3)Fuc(1)NeuAc(1) [N11]	669	1	1	1	P05556	P05556-669-[K].DTCTQECSYFNITKVESRDK.[L]-HexNAc(6)Hex(3)Fuc(1)NeuAc(1)	P05556-669	P05556 [659-678]	2	4622.89	HexNAc(6)Hex(3)Fuc(1)NeuAc(1)	0	4.34	267.2	79.6	79.6	4.56611e-05	0.000136893	0.000125597	0.000166306	0.00159728	0.000539084	0.000526039	0.000656707	High
High	[K].NASNLVK.[A]	1xHexNAc(2)Hex(9) [N1]	140	1	1	1	P61812	P61812-140-[K].NASNLVK.[A]-HexNAc(2)Hex(9)	P61812-140	P61812 [140-146]	0	2610.05	HexNAc(2)Hex(9)	0	4.3	267.7	90.7	90.7	4.99859e-05	0.000136893	0.000124813	0.00016559	0.00174848	0.000539084	0.000522807	0.000653595	High
High	[K].SLTTSLHNK.[T]	1xHexNAc(2)Hex(8) [N8]	1894	1	1	1	Q92673	Q92673-1894-[K].SLTTSLHNK.[T]-HexNAc(2)Hex(8)	Q92673-1894	Q92673 [1887-1895]	0	2703.12	HexNAc(2)Hex(8)	0	4.47	267.7	117.4	117.4	3.3883e-05	0.000136893	0.000128008	0.00016852	0.00118543	0.000539084	0.000535117	0.000665336	High
High	[R].GSPGNGSSHSGAPGPDPTLAR.[G]	1xHexNAc(2)Hex(7) [N5]	306	1	1	1	Q9BRK3	Q9BRK3-306-[R].GSPGNGSSHSGAPGPDPTLAR.[G]-HexNAc(2)Hex(7)	Q9BRK3-306	Q9BRK3 [302-322]	0	3459.43	HexNAc(2)Hex(7)	0	6.7	268.3	202	202	2.01827e-07	1.33636e-08	0	0	7.06382e-06	4.61042e-07	0	0	High
High	[R].IKLDNYSTQELGK.[T]	1xHexNAc(5)Hex(6)Fuc(1)NeuAc(2) [N5]	333	1	1	3	P21589	P21589-333-[R].IKLDNYSTQELGK.[T]-HexNAc(5)Hex(6)Fuc(1)NeuAc(2)	P21589-333	P21589 [329-341]	1	4224.76	HexNAc(5)Hex(6)Fuc(1)NeuAc(2)	-1	4	268.5	76.1	76.1	0.00010058	0.000136893	0.000120149	0.000161447	0.00351621	0.000639304	0.000631233	0.000796305	High
High	[R].YNCSIESPR.[K]	1xCarbamidomethyl [C3]; 1xHexNAc(2)Hex(6) [N2]	696	1	1	2	O00469	O00469-696-[R].YNCSIESPR.[K]-HexNAc(2)Hex(6)	O00469-696	O00469 [695-703]	0	2503.98	HexNAc(2)Hex(6)	0	4.53	269.6	174.3	174.3	2.93103e-05	0.000136893	0.000129299	0.000169924	0.0010255	0.000405296	0.000404476	0.000502597	High
High	[K].NIETNYTR.[I]	1xHexNAc(2)Hex(6) [N5]	255	1	1	1	O75503	O75503-255-[K].NIETNYTR.[I]-HexNAc(2)Hex(6)	O75503-255	O75503 [251-258]	0	2388.97	HexNAc(2)Hex(6)	0	3.01	269.8	69.2	69.2	0.000978123	0.00055816	0.000556174	0.000768521	0.00234474	0.000539084	0.000514867	0.000646204	High
High	[R].EAGNHTSGAGLVQINK.[S]	1xHexNAc(3)Hex(6)Fuc(1)NeuAc(1) [N4]	83	1	1	1	P20645	P20645-83-[R].EAGNHTSGAGLVQINK.[S]-HexNAc(3)Hex(6)Fuc(1)NeuAc(1)	P20645-83	P20645 [80-95]	0	3614.52	HexNAc(3)Hex(6)Fuc(1)NeuAc(1)	0	4.47	270.1	40.6	40.6	3.35982e-05	0.000136893	0.000128156	0.000168719	0.00117547	0.000539084	0.000535475	0.000665779	High
High	[R].EEAMLYHNQTAELR.[E]	1xOxidation [M4]; 1xHexNAc(2)Hex(7) [N8]	361	1	1	1	Q92791	Q92791-361-[R].EEAMLYHNQTAELR.[E]-HexNAc(2)Hex(7)	Q92791-361	Q92791 [354-367]	0	3261.32	HexNAc(2)Hex(7)	0	5.02	270.3	135.2	135.2	9.64888e-06	7.87688e-07	0	0	0.000337668	0.000160643	0.000143823	0.000177462	High
High	[R].DIYTFDGALNK.[S]	1xHexNAc(2)Hex(6) [N10]	73	1	1	1	Q08722	Q08722-73-[R].DIYTFDGALNK.[S]-HexNAc(2)Hex(6)	Q08722-73	Q08722 [64-74]	0	2635.09	HexNAc(2)Hex(6)	0	4.48	271	157.9	157.9	3.32912e-05	0.000136893	0.000128189	0.000168748	0.00116473	0.000539084	0.000535762	0.000666112	High
High	[K].GEGESPPVNGTDEAAGATGDAIEPAPPSQGAEAK.[G]	1xHexNAc(2)Hex(9) [N9]	52	1	1	1	P49006	P49006-52-[K].GEGESPPVNGTDEAAGATGDAIEPAPPSQGAEAK.[G]-HexNAc(2)Hex(9)	P49006-52	P49006 [44-77]	0	5042.08	HexNAc(2)Hex(9)	-1	3.93	271.6	245.3	245.3	0.00011708	0.000136893	0.000119175	0.000160668	0.00409227	0.000755667	0.000752257	0.00095057	High
High	[R].DLGPTLANSTHHNVR.[L]	1xHexNAc(5)Hex(6)Fuc(1)NeuAc(3) [N8]	309	1	1	1	P04062	P04062-309-[R].DLGPTLANSTHHNVR.[L]-HexNAc(5)Hex(6)Fuc(1)NeuAc(3)	P04062-309	P04062 [302-316]	0	4638.88	HexNAc(5)Hex(6)Fuc(1)NeuAc(3)	-1	5.16	271.7	180.3	180.3	6.92514e-06	5.92629e-07	0	0	0.000242357	0.000160643	0.00014782	0.000181752	High
High	[R].ELAVPDGYTNR.[T]	1xHexNAc(7)Hex(8)Fuc(1)NeuAc(3) [N10]	86	1	1	2	P26006	P26006-86-[R].ELAVPDGYTNR.[T]-HexNAc(7)Hex(8)Fuc(1)NeuAc(3)	P26006-86	P26006 [77-87]	0	4971.93	HexNAc(7)Hex(8)Fuc(1)NeuAc(3)	0	4.49	272	193.7	193.7	3.23948e-05	0.000136893	0.000128584	0.000169176	0.00113338	0.000539084	0.000537201	0.00066778	High
High	[K].ANTTQPGIVEGGQVLK.[C]	1xHexNAc(3)Hex(5) [N2]	74	1	1	1	P06756	P06756-74-[K].ANTTQPGIVEGGQVLK.[C]-HexNAc(3)Hex(5)	P06756-74	P06756 [73-88]	0	3031.37	HexNAc(3)Hex(5)	0	5.45	272	186.7	186.7	3.58743e-06	3.44268e-07	0	0	0.000125553	0.000160643	0.000156642	0.00019073	High
High	[R].EAINITLDHK.[C]	1xHexNAc(2)Hex(9) [N4]	209	1	1	1	O00469	O00469-209-[R].EAINITLDHK.[C]-HexNAc(2)Hex(9)	O00469-209	O00469 [206-215]	0	3018.26	HexNAc(2)Hex(9)	0	5.07	272.4	131.9	131.9	8.56704e-06	7.15164e-07	0	0	0.000299812	0.000160643	0.000145117	0.000178795	High
High	[R].LNSSTIK.[Y]	1xHexNAc(2)Hex(6) [N2]	275	1	1	2	P13473	P13473-275-[R].LNSSTIK.[Y]-HexNAc(2)Hex(6)	P13473-275	P13473 [274-280]	0	2140.91	HexNAc(2)Hex(6)	0	2.75	272.5	10.8	10.8	0.00179751	0.000764693	0.000760209	0.00105772	0.0289156	0.0018596	0.00185917	0.0023988	High
High	[K].FVNSTGYLTEAEK.[F]	1xHexNAc(2)Hex(6) [N3]	141	1	1	2	Q8NBK3	Q8NBK3-141-[K].FVNSTGYLTEAEK.[F]-HexNAc(2)Hex(6)	Q8NBK3-141	Q8NBK3 [139-151]	0	2837.19	HexNAc(2)Hex(6)	0	4.99	272.5	213.9	213.9	1.0288e-05	8.19531e-07	0	0	8.18354e-05	8.54001e-06	0	0	High
High	[R].NPCTSEQNCTSPFSYK.[N]	2xCarbamidomethyl [C3; C9]; 1xHexNAc(7)Hex(8)Fuc(1)NeuAc(1) [N8]	212	1	1	1	P05556	P05556-212-[R].NPCTSEQNCTSPFSYK.[N]-HexNAc(7)Hex(8)Fuc(1)NeuAc(1)	P05556-212	P05556 [205-220]	0	5074.92	HexNAc(7)Hex(8)Fuc(1)NeuAc(1)	1	5.01	272.5	197.1	93.1	9.76558e-06	7.91407e-07	0	0	0.000341752	0.000160643	0.000143719	0.000177305	High
High	[R].SSCGKENTSDPSLVIAFGR.[G]	1xCarbamidomethyl [C3]; 1xHexNAc(5)Hex(6)Fuc(1)NeuAc(2) [N7]	84	1	1	2	P11279	P11279-84-[R].SSCGKENTSDPSLVIAFGR.[G]-HexNAc(5)Hex(6)Fuc(1)NeuAc(2)	P11279-84	P11279 [78-96]	1	4740.93	HexNAc(5)Hex(6)Fuc(1)NeuAc(2)	0	5.89	273.1	162.8	162.8	1.29916e-06	1.25555e-07	0	0	4.54692e-05	4.52571e-06	0	0	High
High	[R].YHYNGTFEDGKK.[F]	1xHexNAc(2)Hex(8) [N4]	70	1	1	2	Q96AY3	Q96AY3-70-[R].YHYNGTFEDGKK.[F]-HexNAc(2)Hex(8)	Q96AY3-70	Q96AY3 [67-78]	1	3161.25	HexNAc(2)Hex(8)	0	4.68	273.4	192.7	192.7	2.06613e-05	0.000136893	0.000132345	0.00017301	0.000722962	0.000160643	0.000137665	0.00017059	High
High	[K].LIDNNK.[T]	1xHexNAc(2)Hex(3)Fuc(1) [N5]	332	1	1	1	P07602	P07602-332-[K].LIDNNK.[T]-HexNAc(2)Hex(3)Fuc(1)	P07602-332	P07602 [328-333]	0	1754.77	HexNAc(2)Hex(3)Fuc(1)	0	1.67	274.6	14.6	14.6	0.021426	0.00164305	0.00161747	0.00216169	0.220461	0.00824832	0.00824742	0.0105203	High
High	[R].KQNNGAFNETLFR.[N]	1xDeamidated [N4]; 1xHexNAc(2)Hex(9) [N8]	727	1	1	1	P02786	P02786-727-[R].KQNNGAFNETLFR.[N]-HexNAc(2)Hex(9)	P02786-727	P02786 [720-732]	1	3404.39	HexNAc(2)Hex(9)	0	5.16	276.8	134.1	18.6	6.85149e-06	5.89031e-07	0	0	0.000239779	0.000160643	0.000147885	0.000181785	High
High	[R].AEPPLNASASDQGEK.[V]	1xHexNAc(2)Hex(9) [N6]	931	1	1	1	Q9Y4L1	Q9Y4L1-931-[R].AEPPLNASASDQGEK.[V]-HexNAc(2)Hex(9)	Q9Y4L1-931	Q9Y4L1 [926-940]	0	3378.35	HexNAc(2)Hex(9)	0	5.45	276.9	191.4	191.4	3.58743e-06	3.4378e-07	0	0	0.000125553	0.000160643	0.000156666	0.000190767	High
High	[R].RFANEYPNITR.[L]	1xHexNAc(4)Hex(5)Fuc(1)NeuAc(2) [N8]	522	1	1	1	O75976	O75976-522-[R].RFANEYPNITR.[L]-HexNAc(4)Hex(5)Fuc(1)NeuAc(2)	O75976-522	O75976 [515-525]	1	3731.53	HexNAc(4)Hex(5)Fuc(1)NeuAc(2)	0	5.37	277.1	158.5	158.5	4.30047e-06	3.96321e-07	0	0	0.000150507	0.000160643	0.00015425	0.000188466	High
High	[K].NITIVTGAPR.[H]	1xHexNAc(3)Hex(4)NeuAc(1) [N1]	265	1	1	1	P26006	P26006-265-[K].NITIVTGAPR.[H]-HexNAc(3)Hex(4)NeuAc(1)	P26006-265	P26006 [265-274]	0	2590.15	HexNAc(3)Hex(4)NeuAc(1)	0	5.46	277.3	159.9	159.9	3.50033e-06	3.33128e-07	0	0	0.000122505	0.000160643	0.000157332	0.000191571	High
High	[K].SDAVSHTGNYTCEVTELTR.[E]	1xCarbamidomethyl [C12]; 1xHexNAc(2)Hex(7) [N9]	111	1	1	1	Q08722	Q08722-111-[K].SDAVSHTGNYTCEVTELTR.[E]-HexNAc(2)Hex(7)	Q08722-111	Q08722 [103-121]	0	3680.49	HexNAc(2)Hex(7)	0	6.31	277.3	177.9	177.9	4.89265e-07	4.17208e-08	0	0	1.71239e-05	1.48169e-06	0	0	High
High	[R].NATLVNEADKLR.[A]	1xHexNAc(7)Hex(8)Fuc(1)NeuAc(1) [N1]	818	1	1	1	P15144	P15144-818-[R].NATLVNEADKLR.[A]-HexNAc(7)Hex(8)Fuc(1)NeuAc(1)	P15144-818	P15144 [818-829]	1	4498.86	HexNAc(7)Hex(8)Fuc(1)NeuAc(1)	0	4.64	278.7	142.2	142.2	2.30499e-05	0.000136893	0.000131458	0.000171999	0.000806522	0.000160643	0.000136855	0.000169607	High
High	[K].NATYGYVLDDPDPDDGFNYK.[Q]	1xHexNAc(2)Hex(5) [N1]	131	1	1	1	O43852	O43852-131-[K].NATYGYVLDDPDPDDGFNYK.[Q]-HexNAc(2)Hex(5)	O43852-131	O43852 [131-150]	0	3495.4	HexNAc(2)Hex(5)	0	5.85	278.8	278.8	278.8	1.41806e-06	1.39484e-07	0	0	4.96306e-05	5.04329e-06	0	0	High
High	[R].NATLVNEADKLR.[A]	1xHexNAc(6)Hex(7)Fuc(1)NeuAc(1) [N1]	818	1	1	2	P15144	P15144-818-[R].NATLVNEADKLR.[A]-HexNAc(6)Hex(7)Fuc(1)NeuAc(1)	P15144-818	P15144 [818-829]	1	4133.73	HexNAc(6)Hex(7)Fuc(1)NeuAc(1)	0	3.27	279.1	31.9	31.9	0.000540434	0.000453618	0.00045162	0.00062054	0.0119853	0.00144439	0.0014411	0.00184388	High
High	[K].HLNGTITAK.[Y]	1xHexNAc(2)Hex(8) [N3]	247	1	1	1	Q6YHK3	Q6YHK3-247-[K].HLNGTITAK.[Y]-HexNAc(2)Hex(8)	Q6YHK3-247	Q6YHK3 [245-253]	0	2657.12	HexNAc(2)Hex(8)	0	4.96	280.1	128.9	128.9	1.09726e-05	8.60183e-07	0	0	0.000383987	0.000160643	0.000142592	0.000175901	High
High	[R].MNITVK.[N]	1xHexNAc(2)Hex(7) [N2]	107	1	1	1	P26006	P26006-107-[R].MNITVK.[N]-HexNAc(2)Hex(7)	P26006-107	P26006 [106-111]	0	2245.92	HexNAc(2)Hex(7)	0	3	282.1	61.5	61.5	0.000995062	0.00055816	0.000555864	0.000767931	0.0181635	0.00154909	0.00154101	0.00197719	High
High	[R].DIYTFDGALNK.[S]	1xHexNAc(4)Hex(7)Fuc(1) [N10]	73	1	1	1	Q08722	Q08722-73-[R].DIYTFDGALNK.[S]-HexNAc(4)Hex(7)Fuc(1)	Q08722-73	Q08722 [64-74]	0	3349.36	HexNAc(4)Hex(7)Fuc(1)	0	4.98	282.2	180.2	180.2	1.04245e-05	8.27474e-07	0	0	0.000364807	0.000160643	0.000143102	0.000176523	High
High	[R].LNSSTIK.[Y]	1xHexNAc(4)Hex(5)NeuAc(1) [N2]	275	1	1	2	P13473	P13473-275-[R].LNSSTIK.[Y]-HexNAc(4)Hex(5)NeuAc(1)	P13473-275	P13473 [274-280]	0	2676.11	HexNAc(4)Hex(5)NeuAc(1)	0	3.67	282.9	11.1	11.1	0.000214738	0.000236967	0.000229516	0.000313136	0.00749741	0.00109396	0.00109051	0.00139061	High
High	[R].EERPLNASALK.[L]	1xHexNAc(2)Hex(8) [N6]	64	1	1	1	O14657	O14657-64-[R].EERPLNASALK.[L]-HexNAc(2)Hex(8)	O14657-64	O14657 [59-69]	0	2930.25	HexNAc(2)Hex(8)	0	4.61	284.3	138.6	138.6	2.48269e-05	0.000136893	0.000130753	0.000171409	0.000868683	0.000160643	0.000136351	0.000169205	High
High	[K].ENQNHSYSLK.[S]	1xHexNAc(2)Hex(7) [N4]	945	1	1	1	P06756	P06756-945-[K].ENQNHSYSLK.[S]-HexNAc(2)Hex(7)	P06756-945	P06756 [942-951]	0	2760.1	HexNAc(2)Hex(7)	0	5.37	284.3	165.6	165.6	4.26689e-06	3.92293e-07	0	0	0.000149331	0.000160643	0.000154416	0.000188644	High
High	[R].DYYLNKTENEK.[V]	1xHexNAc(5)Hex(6)Fuc(1)NeuAc(2) [N5]	270	1	1	1	P42892	P42892-270-[R].DYYLNKTENEK.[V]-HexNAc(5)Hex(6)Fuc(1)NeuAc(2)	P42892-270	P42892 [266-276]	1	4132.63	HexNAc(5)Hex(6)Fuc(1)NeuAc(2)	0	5.07	284.4	141.4	141.4	8.46574e-06	7.08585e-07	0	0	0.000296268	0.000160643	0.000145285	0.000178987	High
High	[R].GNITEYQCHQYITK.[M]	1xCarbamidomethyl [C8]; 1xHexNAc(6)Hex(7)NeuAc(1) [N2]	210	1	1	1	Q92896	Q92896-210-[R].GNITEYQCHQYITK.[M]-HexNAc(6)Hex(7)NeuAc(1)	Q92896-210	Q92896 [209-222]	0	4398.76	HexNAc(6)Hex(7)NeuAc(1)	-1	5.21	286.2	159.6	159.6	6.16795e-06	5.3454e-07	0	0	0.000215859	0.000160643	0.000149254	0.00018315	High
High	[K].VKDINSTAVK.[L]	1xHexNAc(2)Hex(7) [N5]	445	1	1	1	P42702	P42702-445-[K].VKDINSTAVK.[L]-HexNAc(2)Hex(7)	P42702-445	P42702 [441-450]	1	2615.14	HexNAc(2)Hex(7)	0	5.06	286.6	139.9	139.9	8.67972e-06	7.21806e-07	0	0	0.000303755	0.000160643	0.000144991	0.000178699	High
High	[R].LNSSTIK.[Y]	1xHexNAc(4)Hex(5) [N2]	275	1	1	2	P13473	P13473-275-[R].LNSSTIK.[Y]-HexNAc(4)Hex(5)	P13473-275	P13473 [274-280]	0	2385.02	HexNAc(4)Hex(5)	0	3.76	289.1	21.1	21.1	0.000172325	0.000236967	0.000233345	0.000316456	0.00601948	0.000755667	0.000738643	0.000936768	High
High	[R].TASVSINQTEPPK.[V]	1xHexNAc(5)Hex(6)Fuc(1)NeuAc(2) [N7]	435	1	1	1	P29317	P29317-435-[R].TASVSINQTEPPK.[V]-HexNAc(5)Hex(6)Fuc(1)NeuAc(2)	P29317-435	P29317 [429-441]	0	4087.67	HexNAc(5)Hex(6)Fuc(1)NeuAc(2)	-1	4.41	289.3	137.9	137.9	3.86033e-05	0.000136893	0.000126839	0.000167448	0.0013505	0.000539084	0.000530786	0.000661048	High
High	[R].NETHSICTACDESCK.[T]	3xCarbamidomethyl [C7; C10; C14]; 1xHexNAc(2)Hex(7) [N1]	190	1	1	1	Q6UXH1	Q6UXH1-190-[R].NETHSICTACDESCK.[T]-HexNAc(2)Hex(7)	Q6UXH1-190	Q6UXH1 [190-204]	0	3352.23	HexNAc(2)Hex(7)	0	6.27	289.3	209.6	209.6	5.33168e-07	4.60869e-08	0	0	1.86605e-05	1.63919e-06	0	0	High
High	[K].NATYGYVLDDPDPDDGFNYK.[Q]	1xHexNAc(2)Hex(3)Fuc(1) [N1]	131	1	1	1	O43852	O43852-131-[K].NATYGYVLDDPDPDDGFNYK.[Q]-HexNAc(2)Hex(3)Fuc(1)	O43852-131	O43852 [131-150]	0	3317.35	HexNAc(2)Hex(3)Fuc(1)	0	6.42	289.5	261.6	261.6	3.78567e-07	2.99124e-08	0	0	1.32496e-05	1.04883e-06	0	0	High
High	[R].ASQNITYHCK.[N]	1xCarbamidomethyl [C9]; 1xHexNAc(2)Hex(9) [N4]	1367	1	1	1	P02461	P02461-1367-[R].ASQNITYHCK.[N]-HexNAc(2)Hex(9)	P02461-1367	P02461 [1364-1373]	0	3086.2	HexNAc(2)Hex(9)	0	5.28	289.8	154.9	154.9	5.26137e-06	4.69634e-07	0	0	0.000184134	0.000160643	0.000151378	0.000185391	High
High	[R].NNISLVK.[F]	1xHexNAc(2)Hex(9) [N2]	914	1	1	1	Q9UHN6	Q9UHN6-914-[R].NNISLVK.[F]-HexNAc(2)Hex(9)	Q9UHN6-914	Q9UHN6 [913-919]	0	2652.1	HexNAc(2)Hex(9)	0	4.56	289.9	138.1	138.1	2.73807e-05	0.000136893	0.000129887	0.000170561	0.000217797	0.000160643	0.000149142	0.00018305	High
High	[K].NNTTFLECAPK.[S]	1xCarbamidomethyl [C8]; 1xHexNAc(2)Hex(9) [N1]	585	1	1	1	Q99985	Q99985-585-[K].NNTTFLECAPK.[S]-HexNAc(2)Hex(9)	Q99985-585	Q99985 [585-595]	0	3159.24	HexNAc(2)Hex(9)	0	4.34	290.8	192.2	22.8	4.58628e-05	0.000136893	0.000125565	0.000166279	0.000364807	0.000160643	0.000143123	0.000176554	High
High	[R].NPCTSEQNCTSPFSYK.[N]	2xCarbamidomethyl [C3; C9]; 1xDeamidated [Q7]; 1xHexNAc(8)Hex(3)Fuc(1) [N8]	212	1	1	1	P05556	P05556-212-[R].NPCTSEQNCTSPFSYK.[N]-HexNAc(8)Hex(3)Fuc(1)	P05556-212	P05556 [205-220]	0	4177.63	HexNAc(8)Hex(3)Fuc(1)	1	4.06	290.9	220.5	111.9	8.64486e-05	0.000136893	0.00012108	0.000162417	0.00302268	0.000639304	0.000635809	0.00080064	High
High	[R].EAGNHTSGAGLVQINK.[S]	1xHexNAc(6)Hex(7)Fuc(1)NeuAc(1) [N4]	83	1	1	3	P20645	P20645-83-[R].EAGNHTSGAGLVQINK.[S]-HexNAc(6)Hex(7)Fuc(1)NeuAc(1)	P20645-83	P20645 [80-95]	0	4385.81	HexNAc(6)Hex(7)Fuc(1)NeuAc(1)	0	5.91	291.1	128	128	1.23717e-06	1.19767e-07	0	0	4.32997e-05	4.32082e-06	0	0	High
High	[K].HMSLALNR.[T]	1xOxidation [M2]; 1xHexNAc(2)Hex(7) [N7]	192	1	1	1	P06280	P06280-192-[K].HMSLALNR.[T]-HexNAc(2)Hex(7)	P06280-192	P06280 [186-193]	0	2498.02	HexNAc(2)Hex(7)	0	3.6	292.3	102.7	102.7	0.000249542	0.000236967	0.000228728	0.000312159	0.000598212	0.000160643	0.000139237	0.000172236	High
High	[K].DTCTQECSYFNITK.[V]	2xCarbamidomethyl [C3; C7]; 1xHexNAc(4)Hex(5)Fuc(1)NeuAc(2) [N11]	669	1	1	1	P05556	P05556-669-[K].DTCTQECSYFNITK.[V]-HexNAc(4)Hex(5)Fuc(1)NeuAc(2)	P05556-669	P05556 [659-672]	0	4117.57	HexNAc(4)Hex(5)Fuc(1)NeuAc(2)	1	4.88	292.4	183.6	39.5	1.3036e-05	0.000136893	0.0001365	0.000177525	0.000456185	0.000160643	0.000141263	0.00017452	High
High	[K].TCPAGVMGENNTLVWK.[Y]	1xCarbamidomethyl [C2]; 1xOxidation [M7]; 1xHexNAc(4)Hex(5)Fuc(1)NeuAc(2) [N10]	603	1	1	1	P00533	P00533-603-[K].TCPAGVMGENNTLVWK.[Y]-HexNAc(4)Hex(5)Fuc(1)NeuAc(2)	P00533-603	P00533 [594-609]	0	4143.67	HexNAc(4)Hex(5)Fuc(1)NeuAc(2)	0	5.53	293.7	141.6	118.3	2.92307e-06	2.88612e-07	0	0	0.000102302	0.000160643	0.000160051	0.000194326	High
High	[R].EETLLYDSNTSSMADR.[K]	1xOxidation [M13]; 1xHexNAc(6)Hex(7)Fuc(1) [N9]	448	1	1	2	Q9UIQ6	Q9UIQ6-448-[R].EETLLYDSNTSSMADR.[K]-HexNAc(6)Hex(7)Fuc(1)	Q9UIQ6-448	Q9UIQ6 [440-455]	0	4346.7	HexNAc(6)Hex(7)Fuc(1)	1	5.29	294.5	134.4	134.4	5.18333e-06	4.64077e-07	0	0	0.000181403	0.000160643	0.000151561	0.000185563	High
High	[R].ELAVPDGYTNR.[T]	1xHexNAc(6)Hex(7)Fuc(1)NeuAc(3) [N10]	86	1	1	3	P26006	P26006-86-[R].ELAVPDGYTNR.[T]-HexNAc(6)Hex(7)Fuc(1)NeuAc(3)	P26006-86	P26006 [77-87]	0	4606.8	HexNAc(6)Hex(7)Fuc(1)NeuAc(3)	0	4.91	296.5	144.6	144.6	1.22771e-05	9.25111e-07	0	0	0.000429631	0.000160643	0.000141683	0.000174948	High
High	[R].EERPLNASALK.[L]	1xHexNAc(2)Hex(9) [N6]	64	1	1	1	O14657	O14657-64-[R].EERPLNASALK.[L]-HexNAc(2)Hex(9)	O14657-64	O14657 [59-69]	0	3092.3	HexNAc(2)Hex(9)	0	5.53	297.2	152.7	152.7	2.96705e-06	2.94693e-07	0	0	0.000103842	0.000160643	0.000159668	0.000194024	High
High	[K].ANFSIK.[I]	1xHexNAc(2)Hex(6) [N2]	219	1	1	1	Q6P179	Q6P179-219-[K].ANFSIK.[I]-HexNAc(2)Hex(6)	Q6P179-219	Q6P179 [218-223]	0	2057.85	HexNAc(2)Hex(6)	0	3.35	297.5	78.7	78.7	0.000449326	0.000453618	0.000453155	0.000621891	0.0107396	0.00144439	0.00144422	0.00184672	High
High	[K].SDAVSHTGNYTCEVTELTR.[E]	1xCarbamidomethyl [C12]; 1xHexNAc(4)Hex(5)Fuc(1)NeuAc(1) [N9]	111	1	1	1	Q08722	Q08722-111-[K].SDAVSHTGNYTCEVTELTR.[E]-HexNAc(4)Hex(5)Fuc(1)NeuAc(1)	Q08722-111	Q08722 [103-121]	0	4199.7	HexNAc(4)Hex(5)Fuc(1)NeuAc(1)	0	6.53	297.6	178.7	178.7	2.98304e-07	2.23137e-08	0	0	1.04404e-05	7.74952e-07	0	0	High
High	[K].HLNSSHPR.[S]	1xHexNAc(2)Hex(7) [N3]	399	1	1	1	Q5JTV8	Q5JTV8-399-[K].HLNSSHPR.[S]-HexNAc(2)Hex(7)	Q5JTV8-399	Q5JTV8 [397-404]	0	2488.01	HexNAc(2)Hex(7)	0	4.67	297.9	137.1	137.1	2.12904e-05	0.000136893	0.000132066	0.000172682	0.000744973	0.000160643	0.000137476	0.000170387	High
High	[R].LNPTVTYGNDSFSAK.[A]	1xHexNAc(5)Hex(6)Fuc(1)NeuAc(3) [N9]	267	1	1	1	P05362	P05362-267-[R].LNPTVTYGNDSFSAK.[A]-HexNAc(5)Hex(6)Fuc(1)NeuAc(3)	P05362-267	P05362 [259-273]	0	4620.84	HexNAc(5)Hex(6)Fuc(1)NeuAc(3)	-1	4.73	298	110	110	1.87526e-05	0.000136893	0.000133138	0.000173792	0.000656192	0.000160643	0.000138351	0.000171262	High
High	[R].IGTFCSNGTVSR.[I]	1xCarbamidomethyl [C5]; 1xHexNAc(5)Hex(6)NeuAc(2) [N7]	180	1	1	1	Q9H5V8	Q9H5V8-180-[R].IGTFCSNGTVSR.[I]-HexNAc(5)Hex(6)NeuAc(2)	Q9H5V8-180	Q9H5V8 [174-185]	0	3868.52	HexNAc(5)Hex(6)NeuAc(2)	0	4.02	298.7	74.3	74.3	9.51241e-05	0.000136893	0.000120656	0.000161996	0.0033257	0.000639304	0.000633473	0.000798467	High
High	[K].MNFTGGDTCHK.[V]	1xCarbamidomethyl [C9]; 1xHexNAc(2)Hex(9) [N2]; 1xOxidation [M1]	1312	1	1	4	P11717	P11717-1312-[K].MNFTGGDTCHK.[V]-HexNAc(2)Hex(9)	P11717-1312	P11717 [1311-1321]	0	3148.15	HexNAc(2)Hex(9)	0	5.58	298.7	248.9	248.9	2.64283e-06	2.68445e-07	0	0	9.24946e-05	9.71309e-06	0	0	High
High	[K].ENSSEICSNNGECVCGQCVCR.[K]	5xCarbamidomethyl [C7; C13; C15; C18; C20]; 1xDeamidated [N10]; 1xHexNAc(2)Hex(7) [N2]	520	1	1	1	P05556	P05556-520-[K].ENSSEICSNNGECVCGQCVCR.[K]-HexNAc(2)Hex(7)	P05556-520	P05556 [519-539]	0	4060.46	HexNAc(2)Hex(7)	1	5.99	299.5	218.4	19.3	1.01791e-06	9.68646e-08	0	0	3.56259e-05	3.48799e-06	0	0	High
High	[K].YIHQNYTK.[A]	1xHexNAc(2)Hex(9) [N5]	538	1	1	2	Q02809	Q02809-538-[K].YIHQNYTK.[A]-HexNAc(2)Hex(9)	Q02809-538	Q02809 [534-541]	0	2931.17	HexNAc(2)Hex(9)	0	4.53	299.8	111.3	111.3	2.9288e-05	0.000136893	0.000129316	0.000169952	0.00102472	0.000405296	0.000404531	0.000502681	High
High	[R].VTPACNTSLPAQR.[W]	1xCarbamidomethyl [C5]; 1xHexNAc(2)Hex(9) [N6]	69	1	1	1	Q9UBG0	Q9UBG0-69-[R].VTPACNTSLPAQR.[W]-HexNAc(2)Hex(9)	Q9UBG0-69	Q9UBG0 [64-76]	0	3279.34	HexNAc(2)Hex(9)	0	5.21	300.9	189.2	189.2	6.10836e-06	5.2969e-07	0	0	0.000213774	0.000160643	0.000149388	0.000183318	High
High	[K].HLNSSHPR.[S]	1xHexNAc(2)Hex(8) [N3]	399	1	1	5	Q5JTV8	Q5JTV8-399-[K].HLNSSHPR.[S]-HexNAc(2)Hex(8)	Q5JTV8-399	Q5JTV8 [397-404]	0	2650.06	HexNAc(2)Hex(8)	0	5.25	300.9	157.7	157.7	5.64029e-06	4.97876e-07	0	0	0.000197394	0.000160643	0.000150399	0.000184366	High
High	[R].GKDLDTDFTNNASQPETK.[A]	1xHexNAc(4)Hex(5)Fuc(1) [N11]	1070	1	1	1	O75976	O75976-1070-[R].GKDLDTDFTNNASQPETK.[A]-HexNAc(4)Hex(5)Fuc(1)	O75976-1070	O75976 [1060-1077]	1	3749.55	HexNAc(4)Hex(5)Fuc(1)	0	6.73	301.1	227.9	227.9	1.85012e-07	1.18344e-08	0	0	6.47531e-06	4.04457e-07	0	0	High
High	[R].ELAVPDGYTNR.[T]	1xHexNAc(6)Hex(7)Fuc(1)NeuAc(1) [N10]	86	1	1	2	P26006	P26006-86-[R].ELAVPDGYTNR.[T]-HexNAc(6)Hex(7)Fuc(1)NeuAc(1)	P26006-86	P26006 [77-87]	0	4024.61	HexNAc(6)Hex(7)Fuc(1)NeuAc(1)	0	4.99	301.2	159.1	159.1	1.01419e-05	8.10422e-07	0	0	0.000354918	0.000160643	0.000143369	0.000176866	High
High	[K].LGVIEDHSNR.[T]	1xHexNAc(2)Hex(9) [N9]	502	1	1	1	P14625	P14625-502-[K].LGVIEDHSNR.[T]-HexNAc(2)Hex(9)	P14625-502	P14625 [494-503]	0	3004.21	HexNAc(2)Hex(9)	0	5.31	301.2	133.1	133.1	4.88497e-06	4.33813e-07	0	0	0.000170962	0.000160643	0.000152602	0.000186567	High
High	[K].VPGNQTSTTLK.[L]	1xHexNAc(4)Hex(5)Fuc(1)NeuAc(2) [N4]	671	1	1	2	P32004	P32004-671-[K].VPGNQTSTTLK.[L]-HexNAc(4)Hex(5)Fuc(1)NeuAc(2)	P32004-671	P32004 [668-678]	0	3496.45	HexNAc(4)Hex(5)Fuc(1)NeuAc(2)	0	3.97	302.1	87.3	87.3	0.000107974	0.000136893	0.000119703	0.000161031	0.0037744	0.000755667	0.000755097	0.000952835	High
High	[K].LKVPESENNK.[T]	1xHexNAc(2)Hex(8) [N9]	246	1	1	1	Q5JRA6	Q5JRA6-246-[K].LKVPESENNK.[T]-HexNAc(2)Hex(8)	Q5JRA6-246	Q5JRA6 [238-247]	1	2860.2	HexNAc(2)Hex(8)	0	5.51	302.2	205.9	205.9	3.10932e-06	3.05948e-07	0	0	0.000108821	0.000160643	0.000158932	0.000193199	High
High	[R].NTTEVVNTMCGYK.[T]	1xCarbamidomethyl [C10]; 1xHexNAc(4)Hex(5)Fuc(1)NeuAc(1) [N1]	189	1	1	1	O95858	O95858-189-[R].NTTEVVNTMCGYK.[T]-HexNAc(4)Hex(5)Fuc(1)NeuAc(1)	O95858-189	O95858 [189-201]	0	3576.41	HexNAc(4)Hex(5)Fuc(1)NeuAc(1)	0	4.49	302.5	179.9	179.9	3.22561e-05	0.000136893	0.000128634	0.000169262	0.000256577	0.000160643	0.000147124	0.000180995	High
High	[R].NCSAAPQPEPAAGLASYPELR.[L]	1xCarbamidomethyl [C2]; 1xHexNAc(2)Hex(9) [N1]	87	1	1	1	O75718	O75718-87-[R].NCSAAPQPEPAAGLASYPELR.[L]-HexNAc(2)Hex(9)	O75718-87	O75718 [87-107]	0	4063.68	HexNAc(2)Hex(9)	0	5.06	302.5	202.3	69.7	8.79695e-06	7.28535e-07	0	0	0.000307857	0.000160643	0.000144865	0.000178571	High
High	[R].TSIPTINMENK.[T]	1xOxidation [M8]; 1xHexNAc(5)Hex(6)Fuc(1)NeuAc(1) [N10]	969	1	1	1	P26006	P26006-969-[R].TSIPTINMENK.[T]-HexNAc(5)Hex(6)Fuc(1)NeuAc(1)	P26006-969	P26006 [960-970]	0	3688.49	HexNAc(5)Hex(6)Fuc(1)NeuAc(1)	0	4.21	303.3	94	94	6.11932e-05	0.000136893	0.000123365	0.000164366	0.00214024	0.000539084	0.000517531	0.000648824	High
High	[K].KDTCTQECSYFNITK.[V]	2xCarbamidomethyl [C4; C8]; 1xHexNAc(6)Hex(7)Fuc(1)NeuAc(1) [N12]	669	1	1	2	P05556	P05556-669-[K].KDTCTQECSYFNITK.[V]-HexNAc(6)Hex(7)Fuc(1)NeuAc(1)	P05556-669	P05556 [658-672]	1	4684.83	HexNAc(6)Hex(7)Fuc(1)NeuAc(1)	1	5.86	303.8	225.3	225.3	1.37001e-06	1.33821e-07	0	0	4.79487e-05	4.82076e-06	0	0	High
High	[R].LNSSTIK.[Y]	1xHexNAc(2)Hex(5) [N2]	275	1	1	1	P13473	P13473-275-[R].LNSSTIK.[Y]-HexNAc(2)Hex(5)	P13473-275	P13473 [274-280]	0	1978.86	HexNAc(2)Hex(5)	0	2.93	304.1	16.7	16.7	0.00118476	0.000664158	0.000662617	0.000917431	0.0207226	0.0016527	0.00165172	0.00212314	High
High	[K].NNHTASILDR.[M]	1xHexNAc(5)Hex(6)NeuAc(3) [N2]	130	1	1	1	P08962	P08962-130-[K].NNHTASILDR.[M]-HexNAc(5)Hex(6)NeuAc(3)	P08962-130	P08962 [129-138]	0	4001.58	HexNAc(5)Hex(6)NeuAc(3)	0	4	304.3	92.7	92.7	0.000100597	0.000136893	0.000120135	0.00016142	0.00351682	0.000639304	0.000631154	0.000796178	High
High	[K].YSVANDTGFVDIPKQEK.[A]	1xHexNAc(2)Hex(5) [N5]	221	1	1	1	P07711	P07711-221-[K].YSVANDTGFVDIPKQEK.[A]-HexNAc(2)Hex(5)	P07711-221	P07711 [217-233]	1	3127.37	HexNAc(2)Hex(5)	0	5.86	304.6	163.9	163.9	1.36801e-06	1.33615e-07	0	0	4.7879e-05	4.81322e-06	0	0	High
High	[R].MNITVK.[N]	1xHexNAc(2)Hex(9) [N2]	107	1	1	1	P26006	P26006-107-[R].MNITVK.[N]-HexNAc(2)Hex(9)	P26006-107	P26006 [106-111]	0	2570.03	HexNAc(2)Hex(9)	0	3.86	304.8	86	86	0.000138735	0.000236967	0.000236155	0.00031903	0.00484801	0.000755667	0.000746919	0.000944584	High
High	[K].VPGNQTSTTLK.[L]	1xHexNAc(4)Hex(5)Fuc(1)NeuAc(1) [N4]	671	1	1	2	P32004	P32004-671-[K].VPGNQTSTTLK.[L]-HexNAc(4)Hex(5)Fuc(1)NeuAc(1)	P32004-671	P32004 [668-678]	0	3205.35	HexNAc(4)Hex(5)Fuc(1)NeuAc(1)	0	3.72	305	52.2	52.2	0.000189025	0.000236967	0.00023183	0.000314911	0.00660158	0.000861115	0.000856269	0.0010878	High
High	[R].KENSSEICSNNGECVCGQCVCR.[K]	5xCarbamidomethyl [C8; C14; C16; C19; C21]; 1xDeamidated [N11]; 1xHexNAc(2)Hex(7) [N3]	520	1	1	1	P05556	P05556-520-[R].KENSSEICSNNGECVCGQCVCR.[K]-HexNAc(2)Hex(7)	P05556-520	P05556 [518-539]	1	4188.55	HexNAc(2)Hex(7)	-1	6.68	305.1	185.3	11.9	2.09377e-07	1.38369e-08	0	0	7.32805e-06	4.78545e-07	0	0	High
High	[K].KNSTAYFR.[G]	1xHexNAc(2)Hex(9) [N2]	204	1	1	1	Q8NBL1	Q8NBL1-204-[K].KNSTAYFR.[G]-HexNAc(2)Hex(9)	Q8NBL1-204	Q8NBL1 [203-210]	1	2851.14	HexNAc(2)Hex(9)	0	5.34	306.1	133.3	133.3	4.54984e-06	4.13586e-07	0	0	0.000159233	0.000160643	0.000153445	0.000187688	High
High	[R].NQSLVQDMDSMVR.[L]	1xHexNAc(2)Hex(7) [N1]	465	1	1	1	Q8NHP8	Q8NHP8-465-[R].NQSLVQDMDSMVR.[L]-HexNAc(2)Hex(7)	Q8NHP8-465	Q8NHP8 [465-477]	0	3063.23	HexNAc(2)Hex(7)	0	5.38	306.1	232.3	232.3	4.12375e-06	3.83193e-07	0	0	0.000144322	0.000160643	0.000154775	0.000188893	High
High	[K].NNHTASILDR.[M]	1xDeamidated [N1]; 1xHexNAc(2)Hex(7) [N2]	130	1	1	1	P08962	P08962-130-[K].NNHTASILDR.[M]-HexNAc(2)Hex(7)	P08962-130	P08962 [129-138]	0	2682.09	HexNAc(2)Hex(7)	0	5.31	306.6	126.3	126.3	4.88497e-06	4.34466e-07	0	0	0.000170962	0.000160643	0.000152579	0.000186532	High
High	[R].NPCTSEQNCTSPFSYK.[N]	2xCarbamidomethyl [C3; C9]; 1xHexNAc(6)Hex(7)Fuc(1)NeuAc(3) [N8]	212	1	1	1	P05556	P05556-212-[R].NPCTSEQNCTSPFSYK.[N]-HexNAc(6)Hex(7)Fuc(1)NeuAc(3)	P05556-212	P05556 [205-220]	0	5291.98	HexNAc(6)Hex(7)Fuc(1)NeuAc(3)	0	5.77	307.9	222.8	107.3	1.70764e-06	1.67148e-07	0	0	5.97653e-05	6.05312e-06	0	0	High
High	[R].GHTLTLNFTR.[N]	1xHexNAc(2)Hex(7) [N7]	103	1	1	3	P11279	P11279-103-[R].GHTLTLNFTR.[N]-HexNAc(2)Hex(7)	P11279-103	P11279 [97-106]	0	2700.15	HexNAc(2)Hex(7)	0	5.26	309.1	144.2	144.2	5.54795e-06	4.90481e-07	0	0	0.000194163	0.000160643	0.000150625	0.00018457	High
High	[R].NFTVACQHR.[S]	1xCarbamidomethyl [C6]; 1xHexNAc(4)Hex(5)Fuc(1)NeuAc(1) [N1]	785	1	1	1	P08581	P08581-785-[R].NFTVACQHR.[S]-HexNAc(4)Hex(5)Fuc(1)NeuAc(1)	P08581-785	P08581 [785-793]	0	3192.27	HexNAc(4)Hex(5)Fuc(1)NeuAc(1)	0	2.87	309.2	58.7	58.7	0.00134354	0.000664158	0.000658762	0.000914355	0.00322068	0.000639304	0.000634357	0.000799233	High
High	[K].YIHQNYTK.[A]	1xHexNAc(2)Hex(6) [N5]	538	1	1	1	Q02809	Q02809-538-[K].YIHQNYTK.[A]-HexNAc(2)Hex(6)	Q02809-538	Q02809 [534-541]	0	2445.01	HexNAc(2)Hex(6)	0	4.48	309.2	82.7	82.7	3.28684e-05	0.000136893	0.000128304	0.000168947	0.00114995	0.000539084	0.000536193	0.000666778	High
High	[K].ENTSDPSLVIAFGR.[G]	1xHexNAc(5)Hex(6)Fuc(1)NeuAc(2) [N2]	84	1	1	1	P11279	P11279-84-[K].ENTSDPSLVIAFGR.[G]-HexNAc(5)Hex(6)Fuc(1)NeuAc(2)	P11279-84	P11279 [83-96]	0	4221.72	HexNAc(5)Hex(6)Fuc(1)NeuAc(2)	0	4.9	309.7	140.2	140.2	1.26847e-05	0.000136893	0.000136687	0.000177715	0.000443892	0.000160643	0.000141483	0.000174764	High
High	[K].ANIQFGDNGTTISAVSNK.[A]	1xHexNAc(5)Hex(6)Fuc(1)NeuAc(3) [N8]	105	1	1	1	Q14108	Q14108-105-[K].ANIQFGDNGTTISAVSNK.[A]-HexNAc(5)Hex(6)Fuc(1)NeuAc(3)	Q14108-105	Q14108 [98-115]	0	4843.97	HexNAc(5)Hex(6)Fuc(1)NeuAc(3)	-1	5.82	310.3	238.9	238.9	1.52652e-06	1.49154e-07	0	0	5.34262e-05	5.39637e-06	0	0	High
High	[K].ENQNHSYSLK.[S]	1xHexNAc(2)Hex(9) [N4]	945	1	1	2	P06756	P06756-945-[K].ENQNHSYSLK.[S]-HexNAc(2)Hex(9)	P06756-945	P06756 [942-951]	0	3084.2	HexNAc(2)Hex(9)	0	5.68	310.4	194.3	194.3	2.0662e-06	2.05585e-07	0	0	7.2314e-05	7.43737e-06	0	0	High
High	[R].SSCGKENTSDPSLVIAFGR.[G]	1xCarbamidomethyl [C3]; 1xHexNAc(7)Hex(8)Fuc(1)NeuAc(2) [N7]	84	1	1	1	P11279	P11279-84-[R].SSCGKENTSDPSLVIAFGR.[G]-HexNAc(7)Hex(8)Fuc(1)NeuAc(2)	P11279-84	P11279 [78-96]	1	5471.2	HexNAc(7)Hex(8)Fuc(1)NeuAc(2)	0	5.73	311.2	230.6	230.6	1.88077e-06	1.90406e-07	0	0	6.58245e-05	6.88349e-06	0	0	High
High	[K].MNFTGGDTCHK.[V]	1xCarbamidomethyl [C9]; 1xOxidation [M1]; 1xHexNAc(2)Hex(8) [N2]	1312	1	1	3	P11717	P11717-1312-[K].MNFTGGDTCHK.[V]-HexNAc(2)Hex(8)	P11717-1312	P11717 [1311-1321]	0	2986.1	HexNAc(2)Hex(8)	0	5.67	311.6	266.1	266.1	2.15557e-06	2.1374e-07	0	0	7.54419e-05	7.74582e-06	0	0	High
High	[K].NNHTASILDR.[M]	1xHexNAc(3)Hex(6)NeuAc(1) [N2]	130	1	1	1	P08962	P08962-130-[K].NNHTASILDR.[M]-HexNAc(3)Hex(6)NeuAc(1)	P08962-130	P08962 [129-138]	0	3013.23	HexNAc(3)Hex(6)NeuAc(1)	0	5.07	312	114.2	114.2	8.53112e-06	7.10769e-07	0	0	0.000298555	0.000160643	0.000145222	0.000178891	High
High	[K].AFNSTLPTMAQMEK.[A]	1xHexNAc(5)Hex(6)Fuc(1)NeuAc(3) [N3]	57	1	1	2	P16070	P16070-57-[K].AFNSTLPTMAQMEK.[A]-HexNAc(5)Hex(6)Fuc(1)NeuAc(3)	P16070-57	P16070 [55-68]	0	4575.8	HexNAc(5)Hex(6)Fuc(1)NeuAc(3)	0	4.9	312.6	135.7	135.7	1.26836e-05	0.000136893	0.000136705	0.000177746	0.000443854	0.000160643	0.000141503	0.000174795	High
High	[K].AFNSTLPTMAQMEK.[A]	1xOxidation [M12]; 1xHexNAc(4)Hex(5)NeuAc(2) [N3]	57	1	1	1	P16070	P16070-57-[K].AFNSTLPTMAQMEK.[A]-HexNAc(4)Hex(5)NeuAc(2)	P16070-57	P16070 [55-68]	0	3789.51	HexNAc(4)Hex(5)NeuAc(2)	0	5.19	312.8	146.4	55.6	6.39718e-06	5.51016e-07	0	0	0.000223881	0.000160643	0.000148832	0.000182715	High
High	[K].ANTTQPGIVEGGQVLK.[C]	1xHexNAc(5)Hex(6)Fuc(1)NeuAc(1) [N2]	74	1	1	1	P06756	P06756-74-[K].ANTTQPGIVEGGQVLK.[C]-HexNAc(5)Hex(6)Fuc(1)NeuAc(1)	P06756-74	P06756 [73-88]	0	4036.74	HexNAc(5)Hex(6)Fuc(1)NeuAc(1)	0	5.69	313.3	199.5	157.6	2.03551e-06	2.01174e-07	0	0	7.12399e-05	7.27646e-06	0	0	High
High	[K].NQSVPLSCCR.[E]	2xCarbamidomethyl [C8; C9]; 1xHexNAc(2)Hex(7) [N1]	167	1	1	1	O60637	O60637-167-[K].NQSVPLSCCR.[E]-HexNAc(2)Hex(7)	O60637-167	O60637 [167-176]	0	2761.08	HexNAc(2)Hex(7)	0	4.34	313.8	165.1	165.1	4.53866e-05	0.000136893	0.000125676	0.000166362	0.00036102	0.000160643	0.000143246	0.000176678	High
High	[K].ISSLQTTEKNDTVAGQGER.[D]	1xHexNAc(5)Hex(6)Fuc(1)NeuAc(2) [N10]	874	1	1	1	P06756	P06756-874-[K].ISSLQTTEKNDTVAGQGER.[D]-HexNAc(5)Hex(6)Fuc(1)NeuAc(2)	P06756-874	P06756 [865-883]	1	4749.97	HexNAc(5)Hex(6)Fuc(1)NeuAc(2)	0	5.59	313.8	210.9	210.9	2.6001e-06	2.59686e-07	0	0	9.09993e-05	9.42044e-06	0	0	High
High	[K].HLNSSHPR.[S]	1xHexNAc(2)Hex(6) [N3]	399	1	1	1	Q5JTV8	Q5JTV8-399-[K].HLNSSHPR.[S]-HexNAc(2)Hex(6)	Q5JTV8-399	Q5JTV8 [397-404]	0	2325.96	HexNAc(2)Hex(6)	0	5.2	314.1	148.5	148.5	6.35548e-06	5.49342e-07	0	0	0.000222422	0.000160643	0.00014892	0.000182849	High
High	[R].NTTIFLK.[F]	1xHexNAc(3)Hex(6)NeuAc(1) [N1]	62	1	1	1	Q8NBN3	Q8NBN3-62-[R].NTTIFLK.[F]-HexNAc(3)Hex(6)NeuAc(1)	Q8NBN3-62	Q8NBN3 [62-68]	0	2709.14	HexNAc(3)Hex(6)NeuAc(1)	0	5.09	314.7	206.7	206.7	8.20682e-06	6.87133e-07	0	0	0.000287207	0.000160643	0.00014573	0.000179501	High
High	[R].VTGLNCTTNHPINPK.[G]	1xCarbamidomethyl [C6]; 1xHexNAc(4)Hex(5)Fuc(1)NeuAc(2) [N5]	868	1	1	1	P08648	P08648-868-[R].VTGLNCTTNHPINPK.[G]-HexNAc(4)Hex(5)Fuc(1)NeuAc(2)	P08648-868	P08648 [864-878]	0	4016.67	HexNAc(4)Hex(5)Fuc(1)NeuAc(2)	-1	6.02	315.3	157.6	157.6	9.50242e-07	8.95669e-08	0	0	3.32576e-05	3.22627e-06	0	0	High
High	[R].TSIPTINMENK.[T]	1xHexNAc(4)Hex(5)NeuAc(1) [N10]	969	1	1	1	P26006	P26006-969-[R].TSIPTINMENK.[T]-HexNAc(4)Hex(5)NeuAc(1)	P26006-969	P26006 [960-970]	0	3161.31	HexNAc(4)Hex(5)NeuAc(1)	0	4.75	315.6	139.5	139.5	1.77581e-05	0.000136893	0.000133726	0.000174459	0.000621397	0.000160643	0.000138947	0.000171939	High
High	[R].EETLLYDSNTSSMADR.[K]	1xOxidation [M13]; 1xHexNAc(4)Hex(5)Fuc(1)NeuAc(1) [N9]	448	1	1	1	Q9UIQ6	Q9UIQ6-448-[R].EETLLYDSNTSSMADR.[K]-HexNAc(4)Hex(5)Fuc(1)NeuAc(1)	Q9UIQ6-448	Q9UIQ6 [440-455]	0	3907.53	HexNAc(4)Hex(5)Fuc(1)NeuAc(1)	0	5.61	316.1	163.4	74.6	2.44769e-06	2.4696e-07	0	0	8.56653e-05	8.9569e-06	0	0	High
High	[K].MNFTGGDTCHK.[V]	1xCarbamidomethyl [C9]; 1xHexNAc(2)Hex(6) [N2]	1312	1	1	1	P11717	P11717-1312-[K].MNFTGGDTCHK.[V]-HexNAc(2)Hex(6)	P11717-1312	P11717 [1311-1321]	0	2646	HexNAc(2)Hex(6)	0	5.6	318.1	164.8	164.8	2.48456e-06	2.49722e-07	0	0	8.69556e-05	9.05749e-06	0	0	High
High	[K].NSSVEAFKR.[Q]	1xHexNAc(2)Hex(8) [N1]	632	1	1	1	P42892	P42892-632-[K].NSSVEAFKR.[Q]-HexNAc(2)Hex(8)	P42892-632	P42892 [632-640]	1	2740.12	HexNAc(2)Hex(8)	0	4.64	318.5	107.9	107.9	2.30399e-05	0.000136893	0.000131475	0.000172028	0.000806174	0.000160643	0.000136874	0.000169635	High
High	[K].SLTTSLHNK.[T]	1xHexNAc(2)Hex(7) [N8]	1894	1	1	1	Q92673	Q92673-1894-[K].SLTTSLHNK.[T]-HexNAc(2)Hex(7)	Q92673-1894	Q92673 [1887-1895]	0	2541.07	HexNAc(2)Hex(7)	0	5.34	319.5	149.8	149.8	4.55023e-06	4.14806e-07	0	0	0.000159247	0.000160643	0.000153398	0.000187652	High
High	[K].DLDTDFTNNASQPETK.[A]	1xHexNAc(4)Hex(5)Fuc(1)NeuAc(1) [N9]	1070	1	1	1	O75976	O75976-1070-[K].DLDTDFTNNASQPETK.[A]-HexNAc(4)Hex(5)Fuc(1)NeuAc(1)	O75976-1070	O75976 [1062-1077]	0	3855.53	HexNAc(4)Hex(5)Fuc(1)NeuAc(1)	0	5.71	320.4	199.3	199.3	1.96215e-06	1.954e-07	0	0	6.86726e-05	7.06576e-06	0	0	High
High	[K].VVANGTGTQGQLK.[V]	1xHexNAc(2)Hex(9) [N4]	272	1	1	1	P08236	P08236-272-[K].VVANGTGTQGQLK.[V]-HexNAc(2)Hex(9)	P08236-272	P08236 [269-281]	0	3137.32	HexNAc(2)Hex(9)	0	5.28	321.4	181.1	181.1	5.22674e-06	4.65459e-07	0	0	0.000182922	0.000160643	0.000151515	0.000185529	High
High	[K].CHEGNGTFECGACR.[C]	3xCarbamidomethyl [C1; C10; C13]; 1xHexNAc(6)Hex(7)NeuAc(1) [N5]	481	1	1	1	P05556	P05556-481-[K].CHEGNGTFECGACR.[C]-HexNAc(6)Hex(7)NeuAc(1)	P05556-481	P05556 [477-490]	0	4298.56	HexNAc(6)Hex(7)NeuAc(1)	1	5.74	321.9	206.8	206.8	1.80822e-06	1.81832e-07	0	0	6.32855e-05	6.57061e-06	0	0	High
High	[K].NSSVEAFKR.[Q]	1xHexNAc(5)Hex(6)Fuc(1)NeuAc(2) [N1]	632	1	1	1	P42892	P42892-632-[K].NSSVEAFKR.[Q]-HexNAc(5)Hex(6)Fuc(1)NeuAc(2)	P42892-632	P42892 [632-640]	1	3753.5	HexNAc(5)Hex(6)Fuc(1)NeuAc(2)	0	3.82	322	38.9	38.9	0.000152407	0.000236967	0.000235211	0.000318066	0.00532493	0.000755667	0.00074414	0.000942063	High
High	[R].NPCTSEQNCTSPFSYK.[N]	2xCarbamidomethyl [C3; C9]; 1xHexNAc(7)Hex(8)Fuc(1)NeuAc(2) [N8]	212	1	1	1	P05556	P05556-212-[R].NPCTSEQNCTSPFSYK.[N]-HexNAc(7)Hex(8)Fuc(1)NeuAc(2)	P05556-212	P05556 [205-220]	0	5366.02	HexNAc(7)Hex(8)Fuc(1)NeuAc(2)	0	5.74	322.3	216.2	104.1	1.80451e-06	1.81308e-07	0	0	6.31556e-05	6.55146e-06	0	0	High
High	[K].NFTMNEK.[L]	1xOxidation [M4]; 1xHexNAc(2)Hex(7) [N1]	203	1	1	1	Q92820	Q92820-203-[K].NFTMNEK.[L]-HexNAc(2)Hex(7)	Q92820-203	Q92820 [203-209]	0	2439.92	HexNAc(2)Hex(7)	0	5.01	322.8	103.7	103.7	9.72115e-06	7.90162e-07	0	0	0.000340197	0.000160643	0.000143761	0.000177368	High
High	[R].EADNHTAFIR.[I]	1xHexNAc(2)Hex(8) [N4]	290	1	1	1	Q92545	Q92545-290-[R].EADNHTAFIR.[I]-HexNAc(2)Hex(8)	Q92545-290	Q92545 [287-296]	0	2876.15	HexNAc(2)Hex(8)	0	5.87	323	236.8	236.8	1.34051e-06	1.30762e-07	0	0	4.69162e-05	4.70883e-06	0	0	High
High	[K].NATLAEQAK.[L]	1xHexNAc(2)Hex(7) [N1]	869	1	1	1	Q9Y4L1	Q9Y4L1-869-[K].NATLAEQAK.[L]-HexNAc(2)Hex(7)	Q9Y4L1-869	Q9Y4L1 [869-877]	0	2486.03	HexNAc(2)Hex(7)	0	5.45	324.2	167	167	3.55656e-06	3.38917e-07	0	0	0.000124473	0.000160643	0.000156912	0.000190985	High
High	[R].NETHSICTACDESCK.[T]	3xCarbamidomethyl [C7; C10; C14]; 1xHexNAc(2)Hex(6) [N1]	190	1	1	1	Q6UXH1	Q6UXH1-190-[R].NETHSICTACDESCK.[T]-HexNAc(2)Hex(6)	Q6UXH1-190	Q6UXH1 [190-204]	0	3190.18	HexNAc(2)Hex(6)	0	5.86	325.3	273.6	273.6	1.38269e-06	1.34651e-07	0	0	4.83926e-05	4.85111e-06	0	0	High
High	[K].SLTTSLHNK.[T]	1xHexNAc(3)Hex(6) [N8]	1894	1	1	1	Q92673	Q92673-1894-[K].SLTTSLHNK.[T]-HexNAc(3)Hex(6)	Q92673-1894	Q92673 [1887-1895]	0	2582.1	HexNAc(3)Hex(6)	0	5.31	325.5	124.9	124.9	4.94481e-06	4.3908e-07	0	0	0.000173056	0.000160643	0.000152369	0.000186289	High
High	[R].MNITVK.[N]	1xHexNAc(2)Hex(8) [N2]	107	1	1	1	P26006	P26006-107-[R].MNITVK.[N]-HexNAc(2)Hex(8)	P26006-107	P26006 [106-111]	0	2407.98	HexNAc(2)Hex(8)	0	3.77	325.7	97.7	97.7	0.000169975	0.000236967	0.000233699	0.000316756	0.00593755	0.000755667	0.000739645	0.000937646	High
High	[K].LIDNNKTEK.[E]	1xHexNAc(2)Hex(3)Fuc(1) [N5]	332	1	1	4	P07602	P07602-332-[K].LIDNNKTEK.[E]-HexNAc(2)Hex(3)Fuc(1)	P07602-332	P07602 [328-336]	1	2112.95	HexNAc(2)Hex(3)Fuc(1)	0	5.09	325.9	125.6	125.6	8.16204e-06	6.86076e-07	0	0	0.00028564	0.000160643	0.000145751	0.000179533	High
High	[K].AAIPSALDTNSSK.[S]	1xHexNAc(2)Hex(3)Fuc(1) [N10]	551	1	1	1	Q08380	Q08380-551-[K].AAIPSALDTNSSK.[S]-HexNAc(2)Hex(3)Fuc(1)	Q08380-551	Q08380 [542-554]	0	2313.03	HexNAc(2)Hex(3)Fuc(1)	0	5.28	328.5	180.4	180.4	5.22674e-06	4.66848e-07	0	0	0.000182922	0.000160643	0.000151469	0.000185494	High
High	[R].NATLVNEADKLR.[A]	1xHexNAc(5)Hex(6)Fuc(1)NeuAc(1) [N1]	818	1	1	1	P15144	P15144-818-[R].NATLVNEADKLR.[A]-HexNAc(5)Hex(6)Fuc(1)NeuAc(1)	P15144-818	P15144 [818-829]	1	3768.59	HexNAc(5)Hex(6)Fuc(1)NeuAc(1)	0	3.9	329.7	32.5	32.5	0.000126096	0.000136893	0.000118723	0.000160231	0.00440698	0.000755667	0.000750845	0.000949217	High
High	[R].TSIPTINMENK.[T]	1xHexNAc(2)Hex(9) [N10]; 1xOxidation [M8]	969	1	1	1	P26006	P26006-969-[R].TSIPTINMENK.[T]-HexNAc(2)Hex(9)	P26006-969	P26006 [960-970]	0	3128.26	HexNAc(2)Hex(9)	0	5.13	330.3	194.9	194.9	7.36913e-06	6.25168e-07	0	0	0.000257894	0.000160643	0.000147016	0.000180897	High
High	[K].KNSTAYFR.[G]	1xHexNAc(2)Hex(8) [N2]	204	1	1	1	Q8NBL1	Q8NBL1-204-[K].KNSTAYFR.[G]-HexNAc(2)Hex(8)	Q8NBL1-204	Q8NBL1 [203-210]	1	2689.09	HexNAc(2)Hex(8)	0	5.45	331	166.2	166.2	3.55656e-06	3.39401e-07	0	0	0.000124473	0.000160643	0.000156887	0.000190949	High
High	[R].NATLVNEADKLR.[A]	1xHexNAc(5)Hex(6)NeuAc(2) [N1]	818	1	1	1	P15144	P15144-818-[R].NATLVNEADKLR.[A]-HexNAc(5)Hex(6)NeuAc(2)	P15144-818	P15144 [818-829]	1	3913.63	HexNAc(5)Hex(6)NeuAc(2)	0	4.01	331.2	48	48	9.76329e-05	0.000136893	0.000120409	0.000161708	0.00341331	0.000639304	0.000632351	0.000797321	High
High	[K].YIHQNYTK.[A]	1xHexNAc(2)Hex(8) [N5]	538	1	1	2	Q02809	Q02809-538-[K].YIHQNYTK.[A]-HexNAc(2)Hex(8)	Q02809-538	Q02809 [534-541]	0	2769.11	HexNAc(2)Hex(8)	0	5.36	332.7	156.8	156.8	4.38715e-06	4.01608e-07	0	0	0.00015354	0.000160643	0.000154059	0.000188253	High
High	[K].NITIVTGAPR.[H]	1xHexNAc(4)Hex(5)NeuAc(1) [N1]	265	1	1	1	P26006	P26006-265-[K].NITIVTGAPR.[H]-HexNAc(4)Hex(5)NeuAc(1)	P26006-265	P26006 [265-274]	0	2955.28	HexNAc(4)Hex(5)NeuAc(1)	0	5.13	333.1	192.7	192.7	7.36913e-06	6.26124e-07	0	0	0.000257894	0.000160643	0.000146994	0.000180865	High
High	[R].GHTLTLNFTR.[N]	1xHexNAc(2)Hex(6) [N7]	103	1	1	1	P11279	P11279-103-[R].GHTLTLNFTR.[N]-HexNAc(2)Hex(6)	P11279-103	P11279 [97-106]	0	2538.1	HexNAc(2)Hex(6)	0	4.28	333.2	169.1	169.1	5.19853e-05	0.000136893	0.000124517	0.000165289	0.00181838	0.000539084	0.000521784	0.000652529	High
High	[R].ELAVPDGYTNR.[T]	1xHexNAc(6)Hex(7)Fuc(1)NeuAc(2) [N10]	86	1	1	4	P26006	P26006-86-[R].ELAVPDGYTNR.[T]-HexNAc(6)Hex(7)Fuc(1)NeuAc(2)	P26006-86	P26006 [77-87]	0	4315.7	HexNAc(6)Hex(7)Fuc(1)NeuAc(2)	1	4.78	334	151.9	76.3	1.67257e-05	0.000136893	0.000134427	0.000175254	0.000585279	0.000160643	0.000139509	0.000172592	High
High	[K].ISSLQTTEKNDTVAGQGER.[D]	1xHexNAc(2)Hex(6) [N10]	874	1	1	1	P06756	P06756-874-[K].ISSLQTTEKNDTVAGQGER.[D]-HexNAc(2)Hex(6)	P06756-874	P06756 [865-883]	1	3412.49	HexNAc(2)Hex(6)	0	6.32	334	204.8	204.8	4.73622e-07	3.923e-08	0	0	1.65764e-05	1.38996e-06	0	0	High
High	[K].NASNLVK.[A]	1xHexNAc(2)Hex(8) [N1]	140	1	1	1	P61812	P61812-140-[K].NASNLVK.[A]-HexNAc(2)Hex(8)	P61812-140	P61812 [140-146]	0	2448	HexNAc(2)Hex(8)	0	5.36	335.6	138.1	138.1	4.38677e-06	4.00428e-07	0	0	0.000153527	0.000160643	0.000154107	0.000188288	High
High	[K].NNHTASILDR.[M]	1xHexNAc(3)Hex(6)Fuc(1)NeuAc(1) [N2]	130	1	1	1	P08962	P08962-130-[K].NNHTASILDR.[M]-HexNAc(3)Hex(6)Fuc(1)NeuAc(1)	P08962-130	P08962 [129-138]	0	3159.28	HexNAc(3)Hex(6)Fuc(1)NeuAc(1)	0	4.89	335.8	93.3	93.3	1.27772e-05	0.000136893	0.000136649	0.000177651	0.00044713	0.000160643	0.000141443	0.000174703	High
High	[R].EAINITLDHK.[C]	1xHexNAc(2)Hex(8) [N4]	209	1	1	1	O00469	O00469-209-[R].EAINITLDHK.[C]-HexNAc(2)Hex(8)	O00469-209	O00469 [206-215]	0	2856.2	HexNAc(2)Hex(8)	0	5.62	336	177.7	177.7	2.39511e-06	2.42524e-07	0	0	8.3825e-05	8.79528e-06	0	0	High
High	[K].NPVGLIGAENATGETDPSHSK.[F]	1xHexNAc(2)Hex(8) [N10]	349	1	1	1	P43251	P43251-349-[K].NPVGLIGAENATGETDPSHSK.[F]-HexNAc(2)Hex(8)	P43251-349	P43251 [340-360]	0	3796.59	HexNAc(2)Hex(8)	0	6.93	336.4	282.2	282.2	1.16941e-07	6.6847e-09	0	0	4.09287e-06	2.25676e-07	0	0	High
High	[R].TLAGENQTAFEIEELNR.[K]	1xHexNAc(2)Hex(9) [N6]	1223	1	1	1	P11047	P11047-1223-[R].TLAGENQTAFEIEELNR.[K]-HexNAc(2)Hex(9)	P11047-1223	P11047 [1218-1234]	0	3799.58	HexNAc(2)Hex(9)	0	5.88	337.8	239.8	239.8	1.32056e-06	1.27545e-07	0	0	4.62183e-05	4.59855e-06	0	0	High
High	[R].TASVSINQTEPPK.[V]	1xHexNAc(5)Hex(6)Fuc(1)NeuAc(3) [N7]	435	1	1	2	P29317	P29317-435-[R].TASVSINQTEPPK.[V]-HexNAc(5)Hex(6)Fuc(1)NeuAc(3)	P29317-435	P29317 [429-441]	0	4378.77	HexNAc(5)Hex(6)Fuc(1)NeuAc(3)	-1	4.79	337.9	149.3	149.3	1.60529e-05	0.000136893	0.000134789	0.000175623	0.000561741	0.000160643	0.000139762	0.000172861	High
High	[K].LIDNNKTEK.[E]	1xHexNAc(2)Hex(2)Fuc(1) [N5]	332	1	1	4	P07602	P07602-332-[K].LIDNNKTEK.[E]-HexNAc(2)Hex(2)Fuc(1)	P07602-332	P07602 [328-336]	1	1950.9	HexNAc(2)Hex(2)Fuc(1)	0	4.82	338.8	198.5	198.5	1.50445e-05	0.000136893	0.000135446	0.000176367	0.000526459	0.000160643	0.000140252	0.0001734	High
High	[K].GQTEIQVNCPPAVTENK.[T]	1xCarbamidomethyl [C9]; 1xDeamidated [N8]; 1xHexNAc(2)Hex(5) [N16]	71	1	1	1	Q16563	Q16563-71-[K].GQTEIQVNCPPAVTENK.[T]-HexNAc(2)Hex(5)	Q16563-71	Q16563 [56-72]	0	3102.32	HexNAc(2)Hex(5)	0	4.58	339.8	268.7	49.2	2.62022e-05	0.000136893	0.000130259	0.000170853	0.000916789	0.000160643	0.000135814	0.000168606	High
High	[R].NATLVNEADKLR.[A]	1xHexNAc(6)Hex(7) [N1]	818	1	1	1	P15144	P15144-818-[R].NATLVNEADKLR.[A]-HexNAc(6)Hex(7)	P15144-818	P15144 [818-829]	1	3696.57	HexNAc(6)Hex(7)	0	5.68	340.9	169.2	169.2	2.08222e-06	2.07958e-07	0	0	7.28748e-05	7.52396e-06	0	0	High
High	[R].NVTWK.[L]	1xHexNAc(2)Hex(9) [N1]	125	1	1	1	P50454	P50454-125-[R].NVTWK.[L]-HexNAc(2)Hex(9)	P50454-125	P50454 [125-129]	0	2511.99	HexNAc(2)Hex(9)	0	4.19	341.4	115.8	115.8	6.3902e-05	0.000136893	0.000123077	0.00016415	0.00223491	0.000539084	0.000516529	0.000648088	High
High	[K].ENSSEICSNNGECVCGQCVCR.[K]	5xCarbamidomethyl [C7; C13; C15; C18; C20]; 1xDeamidated [N10]; 1xHexNAc(2)Hex(9) [N2]	520	1	1	1	P05556	P05556-520-[K].ENSSEICSNNGECVCGQCVCR.[K]-HexNAc(2)Hex(9)	P05556-520	P05556 [519-539]	0	4384.57	HexNAc(2)Hex(9)	0	5.2	341.9	217.9	30.2	6.31191e-06	5.45186e-07	0	0	0.000220898	0.000160643	0.000149031	0.000182949	High
High	[K].NNHTASILDR.[M]	1xHexNAc(8)Hex(9)Fuc(1) [N2]	130	1	1	1	P08962	P08962-130-[K].NNHTASILDR.[M]-HexNAc(8)Hex(9)Fuc(1)	P08962-130	P08962 [129-138]	0	4369.74	HexNAc(8)Hex(9)Fuc(1)	0	5.76	342	153.9	153.9	1.74479e-06	1.71453e-07	0	0	6.10654e-05	6.20112e-06	0	0	High
High	[R].ELAVPDGYTNR.[T]	1xHexNAc(5)Hex(6)Fuc(1)NeuAc(3) [N10]	86	1	1	1	P26006	P26006-86-[R].ELAVPDGYTNR.[T]-HexNAc(5)Hex(6)Fuc(1)NeuAc(3)	P26006-86	P26006 [77-87]	0	4241.66	HexNAc(5)Hex(6)Fuc(1)NeuAc(3)	0	4.99	342.7	145	145	1.02528e-05	8.16911e-07	0	0	0.000358801	0.000160643	0.000143266	0.00017671	High
High	[R].ELAVPDGYTNR.[T]	1xHexNAc(6)Hex(7)Fuc(1)NeuAc(4) [N10]	86	1	1	2	P26006	P26006-86-[R].ELAVPDGYTNR.[T]-HexNAc(6)Hex(7)Fuc(1)NeuAc(4)	P26006-86	P26006 [77-87]	0	4897.89	HexNAc(6)Hex(7)Fuc(1)NeuAc(4)	0	5.1	343.2	216	216	7.85376e-06	6.63364e-07	0	0	0.000274852	0.000160643	0.000146177	0.000179953	High
High	[R].VQPFNVTQGK.[Y]	1xHexNAc(4)Hex(5)Fuc(1)NeuAc(1) [N5]	356	1	1	1	P13473	P13473-356-[R].VQPFNVTQGK.[Y]-HexNAc(4)Hex(5)Fuc(1)NeuAc(1)	P13473-356	P13473 [352-361]	0	3177.33	HexNAc(4)Hex(5)Fuc(1)NeuAc(1)	0	5.13	343.6	162.9	162.9	7.40937e-06	6.31877e-07	0	0	0.000259302	0.000160643	0.000146864	0.000180734	High
High	[K].HTNMNLTQLK.[V]	1xOxidation [M4]; 1xHexNAc(2)Hex(8) [N5]	254	1	1	1	Q15165	Q15165-254-[K].HTNMNLTQLK.[V]-HexNAc(2)Hex(8)	Q15165-254	Q15165 [250-259]	0	2918.2	HexNAc(2)Hex(8)	0	4.66	343.8	127.5	127.5	2.17307e-05	0.000136893	0.000131857	0.000172444	0.000172855	0.000160643	0.000152416	0.000186359	High
High	[R].VCECNPNYTGSACDCSLDTSTCEASNGQICNGR.[G]	6xCarbamidomethyl [C2; C4; C13; C15; C22; C30]; 2xDeamidated [N5; Q28]; 1xHexNAc(1) [N7]	584	1	1	1	P05556	P05556-584-[R].VCECNPNYTGSACDCSLDTSTCEASNGQICNGR.[G]-HexNAc(1)	P05556-584	P05556 [578-610]	0	3962.48	HexNAc(1)	0	5.71	344	254	72.5	1.9502e-06	1.93426e-07	0	0	6.82542e-05	6.9937e-06	0	0	High
High	[K].ANATIEVK.[A]	1xHexNAc(2)Hex(9) [N2]	229	1	1	1	Q9Y639	Q9Y639-229-[K].ANATIEVK.[A]-HexNAc(2)Hex(9)	Q9Y639-229	Q9Y639 [228-235]	0	2710.11	HexNAc(2)Hex(9)	0	5.19	344.6	115.8	115.8	6.42416e-06	5.53538e-07	0	0	0.000224825	0.000160643	0.000148787	0.000182682	High
High	[K].KDTCTQECSYFNITK.[V]	2xCarbamidomethyl [C4; C8]; 1xHexNAc(5)Hex(6)Fuc(1)NeuAc(1) [N12]	669	1	1	2	P05556	P05556-669-[K].KDTCTQECSYFNITK.[V]-HexNAc(5)Hex(6)Fuc(1)NeuAc(1)	P05556-669	P05556 [658-672]	1	4319.7	HexNAc(5)Hex(6)Fuc(1)NeuAc(1)	0	6.65	344.7	207	207	2.25225e-07	1.5129e-08	0	0	7.88272e-06	5.23304e-07	0	0	High
High	[R].EERPLNASALK.[L]	1xHexNAc(2)Hex(6) [N6]	64	1	1	1	O14657	O14657-64-[R].EERPLNASALK.[L]-HexNAc(2)Hex(6)	O14657-64	O14657 [59-69]	0	2606.14	HexNAc(2)Hex(6)	0	5.75	345.4	162.3	162.3	1.77538e-06	1.75579e-07	0	0	6.21361e-05	6.35176e-06	0	0	High
High	[K].NITIVTGAPR.[H]	1xHexNAc(4)Hex(5)Fuc(1)NeuAc(2) [N1]	265	1	1	2	P26006	P26006-265-[K].NITIVTGAPR.[H]-HexNAc(4)Hex(5)Fuc(1)NeuAc(2)	P26006-265	P26006 [265-274]	0	3392.44	HexNAc(4)Hex(5)Fuc(1)NeuAc(2)	0	5.26	345.5	198	198	5.47846e-06	4.83912e-07	0	0	0.000191731	0.000160643	0.000150898	0.000184809	High
High	[R].YYNQSEAGSHTLQR.[M]	1xHexNAc(4)Hex(5)Fuc(1)NeuAc(2) [N3]	110	1	1	2	Q95365	Q95365-110-[R].YYNQSEAGSHTLQR.[M]-HexNAc(4)Hex(5)Fuc(1)NeuAc(2)	Q95365-110	Q95365 [108-121]	0	4004.59	HexNAc(4)Hex(5)Fuc(1)NeuAc(2)	0	5.76	345.5	147.8	89.2	1.74548e-06	1.71709e-07	0	0	6.10896e-05	6.21045e-06	0	0	High
High	[R].ELAVPDGYTNR.[T]	1xHexNAc(5)Hex(6)Fuc(1)NeuAc(2) [N10]	86	1	1	1	P26006	P26006-86-[R].ELAVPDGYTNR.[T]-HexNAc(5)Hex(6)Fuc(1)NeuAc(2)	P26006-86	P26006 [77-87]	0	3950.57	HexNAc(5)Hex(6)Fuc(1)NeuAc(2)	0	5.13	346.2	177.6	177.6	7.40937e-06	6.30917e-07	0	0	0.000259302	0.000160643	0.000146886	0.000180766	High
High	[K].KNSTAYFR.[G]	1xHexNAc(2)Hex(6) [N2]	204	1	1	1	Q8NBL1	Q8NBL1-204-[K].KNSTAYFR.[G]-HexNAc(2)Hex(6)	Q8NBL1-204	Q8NBL1 [203-210]	1	2364.98	HexNAc(2)Hex(6)	0	5.48	346.9	166.5	166.5	3.31271e-06	3.20032e-07	0	0	0.000115939	0.000160643	0.000158153	0.00019253	High
High	[R].NATLVNEADKLR.[A]	1xHexNAc(4)Hex(5)Fuc(1) [N1]	818	1	1	1	P15144	P15144-818-[R].NATLVNEADKLR.[A]-HexNAc(4)Hex(5)Fuc(1)	P15144-818	P15144 [818-829]	1	3112.37	HexNAc(4)Hex(5)Fuc(1)	0	4.53	347	79.6	79.6	2.94587e-05	0.000136893	0.000129216	0.000169837	0.00103069	0.000405296	0.000404313	0.000502344	High
High	[K].NNHTASILDR.[M]	1xHexNAc(7)Hex(8)Fuc(1)NeuAc(1) [N2]	130	1	1	2	P08962	P08962-130-[K].NNHTASILDR.[M]-HexNAc(7)Hex(8)Fuc(1)NeuAc(1)	P08962-130	P08962 [129-138]	0	4295.71	HexNAc(7)Hex(8)Fuc(1)NeuAc(1)	-1	5.54	348.3	156.7	156.7	2.89649e-06	2.85794e-07	0	0	0.000101372	0.000160643	0.000160231	0.000194515	High
High	[K].CVCNYLGTVQEHCNGSDCQCDK.[A]	5xCarbamidomethyl [C1; C3; C13; C18; C20]; 1xHexNAc(2)Hex(6) [N14]	1041	1	1	1	P07942	P07942-1041-[K].CVCNYLGTVQEHCNGSDCQCDK.[A]-HexNAc(2)Hex(6)	P07942-1041	P07942 [1028-1049]	0	4082.51	HexNAc(2)Hex(6)	1	7.06	348.3	285	97.6	8.6567e-08	4.42393e-09	0	0	3.02979e-06	1.47495e-07	0	0	High
High	[K].SLTTSLHNK.[T]	1xHexNAc(2)Hex(5) [N8]	1894	1	1	1	Q92673	Q92673-1894-[K].SLTTSLHNK.[T]-HexNAc(2)Hex(5)	Q92673-1894	Q92673 [1887-1895]	0	2216.97	HexNAc(2)Hex(5)	0	5.66	348.9	186	186	2.19404e-06	2.193e-07	0	0	7.67881e-05	7.94851e-06	0	0	High
High	[K].VGNNTIHVHR.[E]	1xHexNAc(2)Hex(8) [N3]	106	1	1	1	Q9UBP4	Q9UBP4-106-[K].VGNNTIHVHR.[E]-HexNAc(2)Hex(8)	Q9UBP4-106	Q9UBP4 [104-113]	0	2849.19	HexNAc(2)Hex(8)	0	4.47	349.3	138.1	138.1	3.37479e-05	0.000136893	0.000128123	0.000168663	0.000268443	0.000160643	0.000146477	0.00018031	High
High	[R].YKPDTLAVAVENGTGTDR.[Q]	1xHexNAc(5)Hex(6)NeuAc(3) [N12]	389	1	1	1	Q9H0X4	Q9H0X4-389-[R].YKPDTLAVAVENGTGTDR.[Q]-HexNAc(5)Hex(6)NeuAc(3)	Q9H0X4-389	Q9H0X4 [378-395]	0	4767.95	HexNAc(5)Hex(6)NeuAc(3)	0	6.24	349.6	277.3	277.3	5.75012e-07	4.95477e-08	0	0	2.0125e-05	1.76307e-06	0	0	High
High	[K].NITIVTGAPR.[H]	1xHexNAc(5)Hex(6)NeuAc(3) [N1]	265	1	1	2	P26006	P26006-265-[K].NITIVTGAPR.[H]-HexNAc(5)Hex(6)NeuAc(3)	P26006-265	P26006 [265-274]	0	3902.61	HexNAc(5)Hex(6)NeuAc(3)	0	5.26	349.8	184.8	184.8	5.47846e-06	4.84638e-07	0	0	0.000191731	0.000160643	0.000150875	0.000184775	High
High	[R].KENSSEICSNNGECVCGQCVCR.[K]	5xCarbamidomethyl [C8; C14; C16; C19; C21]; 1xHexNAc(5)Hex(6)Fuc(1)NeuAc(3) [N3]	520	1	1	1	P05556	P05556-520-[R].KENSSEICSNNGECVCGQCVCR.[K]-HexNAc(5)Hex(6)Fuc(1)NeuAc(3)	P05556-520	P05556 [518-539]	1	5654.1	HexNAc(5)Hex(6)Fuc(1)NeuAc(3)	0	6.55	350.3	253	77.2	2.81747e-07	2.07161e-08	0	0	9.86094e-06	7.19745e-07	0	0	High
High	[K].EASQNITYICK.[N]	1xCarbamidomethyl [C10]; 1xHexNAc(2)Hex(8) [N5]	1400	1	1	1	P05997	P05997-1400-[K].EASQNITYICK.[N]-HexNAc(2)Hex(8)	P05997-1400	P05997 [1396-1406]	0	3029.22	HexNAc(2)Hex(8)	0	4.97	350.8	193.5	193.5	1.06176e-05	8.36841e-07	0	0	0.000371566	0.000160643	0.000142959	0.000176367	High
High	[K].CCGAANYTDWEK.[I]	2xCarbamidomethyl [C1; C2]; 1xHexNAc(4)Hex(5)Fuc(1)NeuAc(1) [N6]	150	1	1	1	P08962	P08962-150-[K].CCGAANYTDWEK.[I]-HexNAc(4)Hex(5)Fuc(1)NeuAc(1)	P08962-150	P08962 [145-156]	0	3534.31	HexNAc(4)Hex(5)Fuc(1)NeuAc(1)	0	5.59	351.7	278.5	278.5	2.57162e-06	2.57155e-07	0	0	9.00027e-05	9.32826e-06	0	0	High
High	[R].DAGVGFPEYQEEDNSTYNFR.[W]	1xHexNAc(5)Hex(6)Fuc(1)NeuAc(2) [N14]	747	1	1	1	P11717	P11717-747-[R].DAGVGFPEYQEEDNSTYNFR.[W]-HexNAc(5)Hex(6)Fuc(1)NeuAc(2)	P11717-747	P11717 [734-753]	0	5053.95	HexNAc(5)Hex(6)Fuc(1)NeuAc(2)	0	5.8	352.5	263.3	119.5	1.58421e-06	1.53531e-07	0	0	5.54453e-05	5.56474e-06	0	0	High
High	[K].AFNSTLPTMAQMEK.[A]	1xOxidation [M]; 1xHexNAc(6)Hex(7)Fuc(1)NeuAc(4) [N3]	57	1	1	2	P16070	P16070-57-[K].AFNSTLPTMAQMEK.[A]-HexNAc(6)Hex(7)Fuc(1)NeuAc(4)	P16070-57	P16070 [55-68]	0	5248.03	HexNAc(6)Hex(7)Fuc(1)NeuAc(4)	-1	5.16	353.3	230.1	59.5	6.851e-06	5.88138e-07	0	0	0.000239762	0.000160643	0.000147907	0.000181818	High
High	[K].VPGNQTSTTLK.[L]	1xHexNAc(5)Hex(6)Fuc(1)NeuAc(2) [N4]	671	1	1	2	P32004	P32004-671-[K].VPGNQTSTTLK.[L]-HexNAc(5)Hex(6)Fuc(1)NeuAc(2)	P32004-671	P32004 [668-678]	0	3861.58	HexNAc(5)Hex(6)Fuc(1)NeuAc(2)	0	4.69	353.7	105.1	105.1	2.03345e-05	0.000136893	0.000132556	0.00017325	0.000711532	0.000160643	0.000137855	0.000170765	High
High	[R].EAGNHTSGAGLVQINK.[S]	1xHexNAc(3)Hex(6)NeuAc(1) [N4]	83	1	1	1	P20645	P20645-83-[R].EAGNHTSGAGLVQINK.[S]-HexNAc(3)Hex(6)NeuAc(1)	P20645-83	P20645 [80-95]	0	3468.46	HexNAc(3)Hex(6)NeuAc(1)	0	6.15	354	154.7	153.7	7.08119e-07	6.55136e-08	0	0	2.47835e-05	2.33832e-06	0	0	High
High	[K].MNFTGGDTCHK.[V]	1xCarbamidomethyl [C9]; 1xOxidation [M1]; 1xHexNAc(2)Hex(7) [N2]	1312	1	1	4	P11717	P11717-1312-[K].MNFTGGDTCHK.[V]-HexNAc(2)Hex(7)	P11717-1312	P11717 [1311-1321]	0	2824.04	HexNAc(2)Hex(7)	0	5.91	354.2	271.5	271.5	1.22537e-06	1.18075e-07	0	0	4.28867e-05	4.25892e-06	0	0	High
High	[R].DAGVGFPEYQEEDNSTYNFR.[W]	1xHexNAc(4)Hex(5)Fuc(1) [N14]	747	1	1	1	P11717	P11717-747-[R].DAGVGFPEYQEEDNSTYNFR.[W]-HexNAc(4)Hex(5)Fuc(1)	P11717-747	P11717 [734-753]	0	4106.63	HexNAc(4)Hex(5)Fuc(1)	0	6.55	355.2	247.2	83.5	2.81747e-07	2.07681e-08	0	0	9.86094e-06	7.21667e-07	0	0	High
High	[R].VQPFNVTQGK.[Y]	1xHexNAc(4)Hex(5)NeuAc(2) [N5]	356	1	1	1	P13473	P13473-356-[R].VQPFNVTQGK.[Y]-HexNAc(4)Hex(5)NeuAc(2)	P13473-356	P13473 [352-361]	0	3322.37	HexNAc(4)Hex(5)NeuAc(2)	0	5.18	355.3	167.1	167.1	6.57739e-06	5.68868e-07	0	0	0.000230187	0.000160643	0.000148412	0.000182282	High
High	[R].EAGNHTSGAGLVQINK.[S]	1xHexNAc(4)Hex(5)NeuAc(2) [N4]	83	1	1	1	P20645	P20645-83-[R].EAGNHTSGAGLVQINK.[S]-HexNAc(4)Hex(5)NeuAc(2)	P20645-83	P20645 [80-95]	0	3800.59	HexNAc(4)Hex(5)NeuAc(2)	0	6.39	355.9	149.1	149.1	4.07796e-07	3.33879e-08	0	0	1.42726e-05	1.17461e-06	0	0	High
High	[K].NATSYPPMCTQDPK.[A]	1xCarbamidomethyl [C9]; 1xHexNAc(2)Hex(8) [N1]	79	1	1	1	P23141	P23141-79-[K].NATSYPPMCTQDPK.[A]-HexNAc(2)Hex(8)	P23141-79	P23141 [79-92]	0	3312.28	HexNAc(2)Hex(8)	0	5.73	356.2	262	262	1.8542e-06	1.86086e-07	0	0	6.48946e-05	6.73566e-06	0	0	High
High	[R].LNSSTIK.[Y]	1xHexNAc(1) [N2]	275	1	1	1	P13473	P13473-275-[R].LNSSTIK.[Y]-HexNAc(1)	P13473-275	P13473 [274-280]	0	965.515	HexNAc(1)	0	4.01	356.9	75.6	75.6	9.66089e-05	0.000136893	0.000120467	0.000161786	0.00337755	0.000639304	0.000632671	0.000797703	High
High	[K].QNNGAFNETLFR.[N]	1xDeamidated [N3]; 1xHexNAc(2)Hex(9) [N7]	727	1	1	1	P02786	P02786-727-[K].QNNGAFNETLFR.[N]-HexNAc(2)Hex(9)	P02786-727	P02786 [721-732]	0	3276.29	HexNAc(2)Hex(9)	0	5.58	357.3	223.4	61.9	2.6156e-06	2.62593e-07	0	0	9.15416e-05	9.49988e-06	0	0	High
High	[K].ANATIEVK.[A]	1xHexNAc(2)Hex(8) [N2]	229	1	1	1	Q9Y639	Q9Y639-229-[K].ANATIEVK.[A]-HexNAc(2)Hex(8)	Q9Y639-229	Q9Y639 [228-235]	0	2548.05	HexNAc(2)Hex(8)	0	5.33	360.2	134.2	134.2	4.69661e-06	4.22871e-07	0	0	0.00016437	0.000160643	0.000153092	0.000187196	High
High	[K].SAEGTFFINK.[T]	1xHexNAc(2)Hex(7) [N9]	157	1	1	1	P06865	P06865-157-[K].SAEGTFFINK.[T]-HexNAc(2)Hex(7)	P06865-157	P06865 [149-158]	0	2654.09	HexNAc(2)Hex(7)	0	5.19	361.8	231.6	231.6	6.51734e-06	5.62864e-07	0	0	0.000228086	0.000160643	0.000148566	0.000182482	High
High	[R].MSVINFECNK.[T]	1xCarbamidomethyl [C8]; 1xOxidation [M1]; 1xHexNAc(4)Hex(5)Fuc(1)NeuAc(2) [N9]	435	1	1	1	P11717	P11717-435-[R].MSVINFECNK.[T]-HexNAc(4)Hex(5)Fuc(1)NeuAc(2)	P11717-435	P11717 [427-436]	0	3608.39	HexNAc(4)Hex(5)Fuc(1)NeuAc(2)	0	5.02	362	179.1	179.1	9.45715e-06	7.69362e-07	0	0	0.000330959	0.000160643	0.000144134	0.000177809	High
High	[K].HLLENSTASVSEAER.[K]	1xHexNAc(2)Hex(7) [N5]	166	1	1	1	P42892	P42892-166-[K].HLLENSTASVSEAER.[K]-HexNAc(2)Hex(7)	P42892-166	P42892 [162-176]	0	3183.33	HexNAc(2)Hex(7)	0	6.4	362.1	205.8	205.8	4.01085e-07	3.22469e-08	0	0	1.40377e-05	1.13251e-06	0	0	High
High	[K].KDTCTQECSYFNITK.[V]	2xCarbamidomethyl [C4; C8]; 1xHexNAc(5)Hex(6)Fuc(1)NeuAc(3) [N12]	669	1	1	1	P05556	P05556-669-[K].KDTCTQECSYFNITK.[V]-HexNAc(5)Hex(6)Fuc(1)NeuAc(3)	P05556-669	P05556 [658-672]	1	4901.89	HexNAc(5)Hex(6)Fuc(1)NeuAc(3)	0	6.19	362.2	304.7	287.1	6.41151e-07	5.6835e-08	0	0	2.24398e-05	2.02338e-06	0	0	High
High	[K].WGHNITEFQQR.[F]	1xHexNAc(2)Hex(6) [N4]	280	1	1	2	Q96HE7	Q96HE7-280-[K].WGHNITEFQQR.[F]-HexNAc(2)Hex(6)	Q96HE7-280	Q96HE7 [277-287]	0	2794.16	HexNAc(2)Hex(6)	0	5.92	362.4	220	220	1.21216e-06	1.15834e-07	0	0	4.24242e-05	4.17691e-06	0	0	High
High	[R].DVNCSVMGPQEK.[K]	1xCarbamidomethyl [C4]; 1xHexNAc(2)Hex(6) [N3]	53	1	1	1	P53634	P53634-53-[R].DVNCSVMGPQEK.[K]-HexNAc(2)Hex(6)	P53634-53	P53634 [51-62]	0	2742.07	HexNAc(2)Hex(6)	0	5.66	363.4	290.1	249	2.20773e-06	2.21802e-07	0	0	7.72674e-05	8.03971e-06	0	0	High
High	[R].NATLVNEADKLR.[A]	1xHexNAc(2)Hex(5) [N1]	818	1	1	1	P15144	P15144-818-[R].NATLVNEADKLR.[A]-HexNAc(2)Hex(5)	P15144-818	P15144 [818-829]	1	2560.15	HexNAc(2)Hex(5)	0	5.78	363.5	179.9	179.9	1.67075e-06	1.63661e-07	0	0	5.84741e-05	5.91687e-06	0	0	High
High	[R].NATLVNEADKLR.[A]	1xHexNAc(6)Hex(7)Fuc(1) [N1]	818	1	1	1	P15144	P15144-818-[R].NATLVNEADKLR.[A]-HexNAc(6)Hex(7)Fuc(1)	P15144-818	P15144 [818-829]	1	3842.63	HexNAc(6)Hex(7)Fuc(1)	0	5.58	364.5	159.3	159.3	2.62088e-06	2.64417e-07	0	0	9.17266e-05	9.56632e-06	0	0	High
High	[K].TSNSSQVSNEQDKIDAYK.[L]	1xHexNAc(2)Hex(8) [N3]	250	1	1	1	Q5JRA6	Q5JRA6-250-[K].TSNSSQVSNEQDKIDAYK.[L]-HexNAc(2)Hex(8)	Q5JRA6-250	Q5JRA6 [248-265]	1	3716.52	HexNAc(2)Hex(8)	0	6.83	365	236.4	236.4	1.47e-07	9.32696e-09	0	0	5.14491e-06	3.17516e-07	0	0	High
High	[K].KDTCTQECSYFNITK.[V]	2xCarbamidomethyl [C4; C8]; 1xHexNAc(4)Hex(5)NeuAc(2) [N12]	669	1	1	2	P05556	P05556-669-[K].KDTCTQECSYFNITK.[V]-HexNAc(4)Hex(5)NeuAc(2)	P05556-669	P05556 [658-672]	1	4099.6	HexNAc(4)Hex(5)NeuAc(2)	1	6.38	365.4	275.1	275.1	4.1782e-07	3.41133e-08	0	0	1.46234e-05	1.20137e-06	0	0	High
High	[R].VQPFNVTQGK.[Y]	1xHexNAc(4)Hex(5)NeuAc(1) [N5]	356	1	1	1	P13473	P13473-356-[R].VQPFNVTQGK.[Y]-HexNAc(4)Hex(5)NeuAc(1)	P13473-356	P13473 [352-361]	0	3031.28	HexNAc(4)Hex(5)NeuAc(1)	0	4.93	365.5	128.8	128.8	1.16282e-05	8.90353e-07	0	0	0.000406925	0.000160643	0.000142146	0.000175408	High
High	[K].NNHTASILDR.[M]	1xHexNAc(5)Hex(6)Fuc(1) [N2]	130	1	1	1	P08962	P08962-130-[K].NNHTASILDR.[M]-HexNAc(5)Hex(6)Fuc(1)	P08962-130	P08962 [129-138]	0	3274.35	HexNAc(5)Hex(6)Fuc(1)	0	5.72	365.6	191.2	191.2	1.89112e-06	1.91493e-07	0	0	6.61868e-05	6.92318e-06	0	0	High
High	[R].NPCTSEQNCTSPFSYK.[N]	2xCarbamidomethyl [C3; C9]; 1xHexNAc(6)Hex(7)Fuc(1)NeuAc(2) [N8]	212	1	1	2	P05556	P05556-212-[R].NPCTSEQNCTSPFSYK.[N]-HexNAc(6)Hex(7)Fuc(1)NeuAc(2)	P05556-212	P05556 [205-220]	0	5000.88	HexNAc(6)Hex(7)Fuc(1)NeuAc(2)	-1	5.59	366.3	271.8	271.8	2.55152e-06	2.55363e-07	0	0	8.92992e-05	9.26298e-06	0	0	High
High	[R].EAGNHTSGAGLVQINK.[S]	1xHexNAc(5)Hex(6)Fuc(1)NeuAc(2) [N4]	83	1	1	3	P20645	P20645-83-[R].EAGNHTSGAGLVQINK.[S]-HexNAc(5)Hex(6)Fuc(1)NeuAc(2)	P20645-83	P20645 [80-95]	0	4311.78	HexNAc(5)Hex(6)Fuc(1)NeuAc(2)	0	6.19	366.6	151.4	151.4	6.4078e-07	5.67285e-08	0	0	2.24268e-05	2.01947e-06	0	0	High
High	[R].NATLVNEADKLR.[A]	1xHexNAc(4)Hex(5) [N1]	818	1	1	1	P15144	P15144-818-[R].NATLVNEADKLR.[A]-HexNAc(4)Hex(5)	P15144-818	P15144 [818-829]	1	2966.31	HexNAc(4)Hex(5)	0	5.78	366.8	173.3	173.3	1.67075e-06	1.63415e-07	0	0	5.84741e-05	5.90789e-06	0	0	High
High	[R].VQPFNVTQGK.[Y]	1xHexNAc(5)Hex(6)Fuc(1)NeuAc(1) [N5]	356	1	1	1	P13473	P13473-356-[R].VQPFNVTQGK.[Y]-HexNAc(5)Hex(6)Fuc(1)NeuAc(1)	P13473-356	P13473 [352-361]	0	3542.47	HexNAc(5)Hex(6)Fuc(1)NeuAc(1)	0	4.95	366.9	158.3	158.3	1.13434e-05	8.78645e-07	0	0	0.000396962	0.000160643	0.000142308	0.000175623	High
High	[K].TSNSSQVSNEQDKIDAYK.[L]	1xHexNAc(2)Hex(6) [N3]	250	1	1	2	Q5JRA6	Q5JRA6-250-[K].TSNSSQVSNEQDKIDAYK.[L]-HexNAc(2)Hex(6)	Q5JRA6-250	Q5JRA6 [248-265]	1	3392.41	HexNAc(2)Hex(6)	0	6.92	367.5	315.3	315.3	1.201e-07	6.94942e-09	0	0	4.20343e-06	2.35478e-07	0	0	High
High	[K].NATYGYVLDDPDPDDGFNYK.[Q]	1xHexNAc(4)Hex(3)Fuc(1) [N1]	131	1	1	1	O43852	O43852-131-[K].NATYGYVLDDPDPDDGFNYK.[Q]-HexNAc(4)Hex(3)Fuc(1)	O43852-131	O43852 [131-150]	0	3723.51	HexNAc(4)Hex(3)Fuc(1)	0	6.83	369	314.1	314.1	1.47966e-07	9.41459e-09	0	0	5.17872e-06	3.2076e-07	0	0	High
High	[R].TSIPTINMENK.[T]	1xHexNAc(5)Hex(6)NeuAc(1) [N10]	969	1	1	1	P26006	P26006-969-[R].TSIPTINMENK.[T]-HexNAc(5)Hex(6)NeuAc(1)	P26006-969	P26006 [960-970]	0	3526.44	HexNAc(5)Hex(6)NeuAc(1)	0	5.03	369.5	158.5	158.5	9.29698e-06	7.62144e-07	0	0	0.000325355	0.000160643	0.000144259	0.000177968	High
High	[K].CHEGNGTFECGACR.[C]	3xCarbamidomethyl [C1; C10; C13]; 1xHexNAc(2)Hex(7) [N5]	481	1	1	1	P05556	P05556-481-[K].CHEGNGTFECGACR.[C]-HexNAc(2)Hex(7)	P05556-481	P05556 [477-490]	0	3195.14	HexNAc(2)Hex(7)	0	6.61	370.1	351.7	351.7	2.4385e-07	1.74467e-08	0	0	8.53459e-06	6.02412e-07	0	0	High
High	[R].NATLVNEADKLR.[A]	1xHexNAc(2)Hex(7) [N1]	818	1	1	1	P15144	P15144-818-[R].NATLVNEADKLR.[A]-HexNAc(2)Hex(7)	P15144-818	P15144 [818-829]	1	2884.26	HexNAc(2)Hex(7)	0	5.72	372	160.9	160.9	1.88477e-06	1.91221e-07	0	0	6.59645e-05	6.91323e-06	0	0	High
High	[R].TTSEDNEVFGEADANQNNGTSSQDTAVTDSK.[R]	1xHexNAc(2)Hex(9) [N18]	55	1	1	2	P02686	P02686-55-[R].TTSEDNEVFGEADANQNNGTSSQDTAVTDSK.[R]-HexNAc(2)Hex(9)	P02686-55	P02686 [38-68]	0	5097	HexNAc(2)Hex(9)	0	6.18	372.8	349.6	70.3	6.5716e-07	5.84533e-08	0	0	2.30001e-05	2.08289e-06	0	0	High
High	[R].NATLVNEADKLR.[A]	1xHexNAc(5)Hex(6)Fuc(1)NeuAc(3) [N1]	818	1	1	2	P15144	P15144-818-[R].NATLVNEADKLR.[A]-HexNAc(5)Hex(6)Fuc(1)NeuAc(3)	P15144-818	P15144 [818-829]	1	4350.79	HexNAc(5)Hex(6)Fuc(1)NeuAc(3)	-1	5.51	372.9	149	149	3.07447e-06	3.0382e-07	0	0	0.000107601	0.000160643	0.000159058	0.000193349	High
High	[K].NNHTASILDR.[M]	1xHexNAc(7)Hex(8)Fuc(1)NeuAc(2) [N2]	130	1	1	2	P08962	P08962-130-[K].NNHTASILDR.[M]-HexNAc(7)Hex(8)Fuc(1)NeuAc(2)	P08962-130	P08962 [129-138]	0	4586.8	HexNAc(7)Hex(8)Fuc(1)NeuAc(2)	0	5.5	376.9	126.9	126.9	3.16554e-06	3.08539e-07	0	0	0.000110788	0.000160643	0.000158781	0.000193087	High
High	[R].GKDLDTDFTNNASQPETK.[A]	1xHexNAc(4)Hex(5)Fuc(1)NeuAc(2) [N11]	1070	1	1	2	O75976	O75976-1070-[R].GKDLDTDFTNNASQPETK.[A]-HexNAc(4)Hex(5)Fuc(1)NeuAc(2)	O75976-1070	O75976 [1060-1077]	1	4331.74	HexNAc(4)Hex(5)Fuc(1)NeuAc(2)	1	6.61	379	283.2	50.3	2.4418e-07	1.75382e-08	0	0	8.54613e-06	6.05798e-07	0	0	High
High	[R].NVTWK.[L]	1xHexNAc(2)Hex(7) [N1]	125	1	1	1	P50454	P50454-125-[R].NVTWK.[L]-HexNAc(2)Hex(7)	P50454-125	P50454 [125-129]	0	2187.88	HexNAc(2)Hex(7)	0	4.64	379.4	143.6	143.6	2.27284e-05	0.000136893	0.00013151	0.000172087	0.000795277	0.000160643	0.00013693	0.000169722	High
High	[R].ELAVPDGYTNR.[T]	1xHexNAc(5)Hex(6)Fuc(1)NeuAc(1) [N10]	86	1	1	1	P26006	P26006-86-[R].ELAVPDGYTNR.[T]-HexNAc(5)Hex(6)Fuc(1)NeuAc(1)	P26006-86	P26006 [77-87]	0	3659.47	HexNAc(5)Hex(6)Fuc(1)NeuAc(1)	0	5.1	379.4	183.7	183.7	7.88581e-06	6.64382e-07	0	0	0.000275974	0.000160643	0.000146156	0.000179921	High
High	[K].DTCTQECSYFNITK.[V]	2xCarbamidomethyl [C3; C7]; 1xHexNAc(5)Hex(6)Fuc(1)NeuAc(2) [N11]	669	1	1	2	P05556	P05556-669-[K].DTCTQECSYFNITK.[V]-HexNAc(5)Hex(6)Fuc(1)NeuAc(2)	P05556-669	P05556 [659-672]	0	4482.7	HexNAc(5)Hex(6)Fuc(1)NeuAc(2)	0	5.5	379.8	219.3	219.3	3.19014e-06	3.10718e-07	0	0	0.000111649	0.000160643	0.000158655	0.000192976	High
High	[R].VNNTLSSQISR.[L]	1xHexNAc(2)Hex(8) [N2]	1107	1	1	1	P11047	P11047-1107-[R].VNNTLSSQISR.[L]-HexNAc(2)Hex(8)	P11047-1107	P11047 [1106-1116]	0	2921.23	HexNAc(2)Hex(8)	0	5.43	381.1	200.3	200.3	3.68769e-06	3.55628e-07	0	0	0.000129062	0.000160643	0.000156079	0.000190223	High
High	[R].IVSPEPGGAVGPNLTCR.[W]	1xCarbamidomethyl [C16]; 1xHexNAc(5)Hex(6)Fuc(1)NeuAc(3) [N13]	373	1	1	1	Q6UXD5	Q6UXD5-373-[R].IVSPEPGGAVGPNLTCR.[W]-HexNAc(5)Hex(6)Fuc(1)NeuAc(3)	Q6UXD5-373	Q6UXD5 [361-377]	0	4730.94	HexNAc(5)Hex(6)Fuc(1)NeuAc(3)	1	5.75	381.4	255.8	2.2	1.77347e-06	1.75061e-07	0	0	6.20691e-05	6.33284e-06	0	0	High
High	[R].MSVINFECNK.[T]	1xCarbamidomethyl [C8]; 1xHexNAc(5)Hex(6)Fuc(1)NeuAc(2) [N9]	435	1	1	1	P11717	P11717-435-[R].MSVINFECNK.[T]-HexNAc(5)Hex(6)Fuc(1)NeuAc(2)	P11717-435	P11717 [427-436]	0	3957.53	HexNAc(5)Hex(6)Fuc(1)NeuAc(2)	0	5.61	381.6	224.7	224.7	2.42757e-06	2.44221e-07	0	0	8.49612e-05	8.85711e-06	0	0	High
High	[R].EAGNHTSGAGLVQINK.[S]	1xHexNAc(2)Hex(9) [N4]	83	1	1	1	P20645	P20645-83-[R].EAGNHTSGAGLVQINK.[S]-HexNAc(2)Hex(9)	P20645-83	P20645 [80-95]	0	3460.45	HexNAc(2)Hex(9)	0	6.82	381.9	224.1	210.4	1.51799e-07	9.76944e-09	0	0	5.31287e-06	3.32791e-07	0	0	High
High	[R].EADNHTAFIR.[I]	1xHexNAc(2)Hex(6) [N4]	290	1	1	1	Q92545	Q92545-290-[R].EADNHTAFIR.[I]-HexNAc(2)Hex(6)	Q92545-290	Q92545 [287-296]	0	2552.04	HexNAc(2)Hex(6)	0	6.06	383	216.8	216.8	8.77898e-07	8.28697e-08	0	0	3.07256e-05	2.97018e-06	0	0	High
High	[K].SQNRPQGQSTQPSNAAGTNTTSASTPR.[S]	1xHexNAc(2) [N19]	122	1	1	1	Q9UHD9	Q9UHD9-122-[K].SQNRPQGQSTQPSNAAGTNTTSASTPR.[S]-HexNAc(2)	Q9UHD9-122	Q9UHD9 [104-130]	0	3150.45	HexNAc(2)	0	7.56	384.1	361.7	361.7	2.72546e-08	1.25314e-09	0	0	9.53896e-07	4.16494e-08	0	0	High
High	[R].VNNSTGTSEDPSLQR.[S]	1xHexNAc(2)Hex(12) [N3]	316	1	1	1	Q9UHR4	Q9UHR4-316-[R].VNNSTGTSEDPSLQR.[S]-HexNAc(2)Hex(12)	Q9UHR4-316	Q9UHR4 [314-328]	0	3955.54	HexNAc(2)Hex(12)	0	5.7	384.2	179	0.4	1.98885e-06	1.96829e-07	0	0	6.96072e-05	7.11788e-06	0	0	High
High	[K].LGVIEDHSNR.[T]	1xHexNAc(2)Hex(8) [N9]	502	1	1	1	P14625	P14625-502-[K].LGVIEDHSNR.[T]-HexNAc(2)Hex(8)	P14625-502	P14625 [494-503]	0	2842.16	HexNAc(2)Hex(8)	0	6.11	384.9	200.1	200.1	7.78006e-07	7.29564e-08	0	0	2.72295e-05	2.61162e-06	0	0	High
High	[K].TLSPTGNISSAPK.[D]	1xHexNAc(2)Hex(8) [N7]	732	1	1	1	O94901	O94901-732-[K].TLSPTGNISSAPK.[D]-HexNAc(2)Hex(8)	O94901-732	O94901 [726-738]	0	2975.26	HexNAc(2)Hex(8)	0	4.6	385.7	80.2	80.2	2.49408e-05	0.000136893	0.000130702	0.00017135	0.000872668	0.000160643	0.000136295	0.000169147	High
High	[R].DGTPLSDGQSNHTVSSK.[E]	1xHexNAc(2)Hex(8) [N11]	175	1	1	1	Q13308	Q13308-175-[R].DGTPLSDGQSNHTVSSK.[E]-HexNAc(2)Hex(8)	Q13308-175	Q13308 [165-181]	0	3432.38	HexNAc(2)Hex(8)	0	6.88	386	278.1	278.1	1.32228e-07	7.96173e-09	0	0	4.62789e-06	2.71145e-07	0	0	High
High	[R].ANQSWEDSNTDLVPAPAVR.[I]	1xHexNAc(2)Hex(9) [N2]	70	1	1	1	Q99988	Q99988-70-[R].ANQSWEDSNTDLVPAPAVR.[I]-HexNAc(2)Hex(9)	Q99988-70	Q99988 [69-87]	0	3934.62	HexNAc(2)Hex(9)	0	6.93	386.9	359.3	359.3	1.17191e-07	6.7323e-09	0	0	4.10161e-06	2.27439e-07	0	0	High
High	[K].VAYSNDSANWTEYQDPR.[T]	1xHexNAc(4)Hex(5)Fuc(1)NeuAc(1) [N5]	325	1	1	1	Q08431	Q08431-325-[K].VAYSNDSANWTEYQDPR.[T]-HexNAc(4)Hex(5)Fuc(1)NeuAc(1)	Q08431-325	Q08431 [321-337]	0	4075.61	HexNAc(4)Hex(5)Fuc(1)NeuAc(1)	0	6.15	388.3	247.9	44.4	7.08362e-07	6.59752e-08	0	0	2.47921e-05	2.35528e-06	0	0	High
High	[R].IKLDNYSTQELGK.[T]	1xHexNAc(6)Hex(7)Fuc(1)NeuAc(2) [N5]	333	1	1	1	P21589	P21589-333-[R].IKLDNYSTQELGK.[T]-HexNAc(6)Hex(7)Fuc(1)NeuAc(2)	P21589-333	P21589 [329-341]	1	4589.89	HexNAc(6)Hex(7)Fuc(1)NeuAc(2)	0	5.7	388.4	274	229.6	2.01812e-06	2.00007e-07	0	0	7.06315e-05	7.23388e-06	0	0	High
High	[K].WGHNITEFQQR.[F]	1xHexNAc(2)Hex(8) [N4]	280	1	1	1	Q96HE7	Q96HE7-280-[K].WGHNITEFQQR.[F]-HexNAc(2)Hex(8)	Q96HE7-280	Q96HE7 [277-287]	0	3118.26	HexNAc(2)Hex(8)	0	6.11	389.1	207.5	207.5	7.78006e-07	7.30817e-08	0	0	2.72295e-05	2.61622e-06	0	0	High
High	[R].EAGNHTSGAGLVQINK.[S]	1xHexNAc(2)Hex(7) [N4]	83	1	1	1	P20645	P20645-83-[R].EAGNHTSGAGLVQINK.[S]-HexNAc(2)Hex(7)	P20645-83	P20645 [80-95]	0	3136.34	HexNAc(2)Hex(7)	0	6.78	389.5	257.5	257.5	1.67764e-07	1.07679e-08	0	0	5.87163e-06	3.66247e-07	0	0	High
High	[K].NGDAYGFYNNSVK.[T]	1xHexNAc(2)Hex(8) [N9]	71	1	1	1	Q6P4A8	Q6P4A8-71-[K].NGDAYGFYNNSVK.[T]-HexNAc(2)Hex(8)	Q6P4A8-71	Q6P4A8 [63-75]	0	3151.23	HexNAc(2)Hex(8)	0	5.13	389.9	272	272	7.42359e-06	6.3476e-07	0	0	5.90509e-05	5.97119e-06	0	0	High
High	[R].NATLVNEADKLR.[A]	1xHexNAc(4)Hex(5)Fuc(1)NeuAc(1) [N1]	818	1	1	1	P15144	P15144-818-[R].NATLVNEADKLR.[A]-HexNAc(4)Hex(5)Fuc(1)NeuAc(1)	P15144-818	P15144 [818-829]	1	3403.46	HexNAc(4)Hex(5)Fuc(1)NeuAc(1)	0	5.87	390.3	145.9	145.9	1.34206e-06	1.31166e-07	0	0	4.69705e-05	4.72364e-06	0	0	High
High	[K].TAVNCSSDFDACLITK.[A]	2xCarbamidomethyl [C5; C12]; 1xHexNAc(4)Hex(5)NeuAc(2) [N4]	43	1	1	1	P13987	P13987-43-[K].TAVNCSSDFDACLITK.[A]-HexNAc(4)Hex(5)NeuAc(2)	P13987-43	P13987 [40-55]	0	4006.58	HexNAc(4)Hex(5)NeuAc(2)	1	4.88	391.7	268.3	268.3	1.31001e-05	0.000136893	0.000136463	0.000177494	0.000458426	0.000160643	0.000141223	0.00017449	High
High	[R].NVTWK.[L]	1xHexNAc(2)Hex(8) [N1]	125	1	1	3	P50454	P50454-125-[R].NVTWK.[L]-HexNAc(2)Hex(8)	P50454-125	P50454 [125-129]	0	2349.93	HexNAc(2)Hex(8)	0	4.49	392	128.5	128.5	3.23314e-05	0.000136893	0.000128617	0.000169233	0.00113117	0.000539084	0.000537273	0.000667891	High
High	[R].YHYNGTFEDGK.[K]	1xHexNAc(2)Hex(7) [N4]	70	1	1	1	Q96AY3	Q96AY3-70-[R].YHYNGTFEDGK.[K]-HexNAc(2)Hex(7)	Q96AY3-70	Q96AY3 [67-77]	0	2871.1	HexNAc(2)Hex(7)	0	6.02	392.1	290.3	290.3	9.57243e-07	9.00182e-08	0	0	3.35026e-05	3.2428e-06	0	0	High
High	[R].NVTWK.[L]	1xHexNAc(2)Hex(6) [N1]	125	1	1	3	P50454	P50454-125-[R].NVTWK.[L]-HexNAc(2)Hex(6)	P50454-125	P50454 [125-129]	0	2025.83	HexNAc(2)Hex(6)	0	4.78	392.3	155.9	155.9	1.66858e-05	0.000136893	0.000134463	0.000175316	0.000583881	0.000160643	0.000139548	0.000172652	High
High	[K].NITIVTGAPR.[H]	1xHexNAc(4)Hex(5)NeuAc(2) [N1]	265	1	1	2	P26006	P26006-265-[K].NITIVTGAPR.[H]-HexNAc(4)Hex(5)NeuAc(2)	P26006-265	P26006 [265-274]	0	3246.38	HexNAc(4)Hex(5)NeuAc(2)	0	5.44	392.6	196.4	196.4	3.60259e-06	3.4671e-07	0	0	0.000126083	0.000160643	0.000156519	0.000190621	High
High	[R].ENATVPENEEEIIRK.[M]	1xHexNAc(2)Hex(8) [N2]	27	1	1	1	Q8IWB1	Q8IWB1-27-[R].ENATVPENEEEIIRK.[M]-HexNAc(2)Hex(8)	Q8IWB1-27	Q8IWB1 [26-40]	1	3473.47	HexNAc(2)Hex(8)	0	6.53	394.4	280.6	280.6	2.95366e-07	2.20419e-08	0	0	1.03376e-05	7.64904e-07	0	0	High
High	[R].GVYELTHNNK.[T]	1xHexNAc(2)Hex(6) [N9]	123	1	1	1	Q7Z388	Q7Z388-123-[R].GVYELTHNNK.[T]-HexNAc(2)Hex(6)	Q7Z388-123	Q7Z388 [115-124]	0	2553.06	HexNAc(2)Hex(6)	0	6.33	395	237.2	237.2	4.68614e-07	3.86593e-08	0	0	1.64011e-05	1.36894e-06	0	0	High
High	[K].AAIPSALDTNSSK.[S]	1xHexNAc(2)Hex(9) [N10]	551	1	1	1	Q08380	Q08380-551-[K].AAIPSALDTNSSK.[S]-HexNAc(2)Hex(9)	Q08380-551	Q08380 [542-554]	0	3139.29	HexNAc(2)Hex(9)	0	5.77	395.1	262.7	262.7	1.68723e-06	1.64652e-07	0	0	5.90509e-05	5.96213e-06	0	0	High
High	[K].GLNLTEDTYKPR.[I]	1xHexNAc(2)Hex(10) [N3]	398	1	1	1	Q08380	Q08380-398-[K].GLNLTEDTYKPR.[I]-HexNAc(2)Hex(10)	Q08380-398	Q08380 [396-407]	0	3433.41	HexNAc(2)Hex(10)	0	6.39	398.4	227	227	4.07149e-07	3.31729e-08	0	0	1.42499e-05	1.16668e-06	0	0	High
High	[K].NATLAEQAK.[L]	1xHexNAc(2)Hex(5) [N1]	869	1	1	1	Q9Y4L1	Q9Y4L1-869-[K].NATLAEQAK.[L]-HexNAc(2)Hex(5)	Q9Y4L1-869	Q9Y4L1 [869-877]	0	2161.92	HexNAc(2)Hex(5)	0	6.23	399.6	268.7	268.7	5.95449e-07	5.13277e-08	0	0	2.08402e-05	1.83221e-06	0	0	High
High	[R].TVLENSTSYEEAK.[N]	1xHexNAc(2)Hex(7) [N5]	259	1	1	1	Q13510	Q13510-259-[R].TVLENSTSYEEAK.[N]-HexNAc(2)Hex(7)	Q13510-259	Q13510 [255-267]	0	3011.22	HexNAc(2)Hex(7)	0	5.65	399.7	289.9	289.9	2.26434e-06	2.29714e-07	0	0	7.92486e-05	8.3281e-06	0	0	High
High	[K].NNHTASILDR.[M]	1xHexNAc(6)Hex(7)Fuc(1) [N2]	130	1	1	2	P08962	P08962-130-[K].NNHTASILDR.[M]-HexNAc(6)Hex(7)Fuc(1)	P08962-130	P08962 [129-138]	0	3639.48	HexNAc(6)Hex(7)Fuc(1)	0	6.2	401	201.8	201.8	6.27689e-07	5.4824e-08	0	0	2.19686e-05	1.94941e-06	0	0	High
High	[K].NNHTASILDR.[M]	1xDeamidated [N1]; 1xHexNAc(5)Hex(6)Fuc(1)NeuAc(2) [N2]	130	1	1	1	P08962	P08962-130-[K].NNHTASILDR.[M]-HexNAc(5)Hex(6)Fuc(1)NeuAc(2)	P08962-130	P08962 [129-138]	0	3857.52	HexNAc(5)Hex(6)Fuc(1)NeuAc(2)	0	6.11	401.5	188.5	188.5	7.80707e-07	7.32074e-08	0	0	2.7324e-05	2.62083e-06	0	0	High
High	[K].DTCTQECSYFNITK.[V]	2xCarbamidomethyl [C3; C7]; 1xHexNAc(4)Hex(5)NeuAc(2) [N11]	669	1	1	1	P05556	P05556-669-[K].DTCTQECSYFNITK.[V]-HexNAc(4)Hex(5)NeuAc(2)	P05556-669	P05556 [659-672]	0	3971.51	HexNAc(4)Hex(5)NeuAc(2)	0	5.45	401.6	224	224	3.55962e-06	3.39886e-07	0	0	0.00012458	0.000160643	0.000156863	0.000190913	High
High	[R].NATLVNEADKLR.[A]	1xHexNAc(2)Hex(8) [N1]	818	1	1	1	P15144	P15144-818-[R].NATLVNEADKLR.[A]-HexNAc(2)Hex(8)	P15144-818	P15144 [818-829]	1	3046.31	HexNAc(2)Hex(8)	0	5.97	402.3	147.6	147.6	1.08303e-06	1.02127e-07	0	0	3.79049e-05	3.67465e-06	0	0	High
High	[R].NATLVNEADKLR.[A]	1xHexNAc(5)Hex(6) [N1]	818	1	1	1	P15144	P15144-818-[R].NATLVNEADKLR.[A]-HexNAc(5)Hex(6)	P15144-818	P15144 [818-829]	1	3331.44	HexNAc(5)Hex(6)	0	6.26	403.9	221	221	5.45873e-07	4.718e-08	0	0	1.91051e-05	1.67941e-06	0	0	High
High	[K].TLSPTGNISSAPK.[D]	1xHexNAc(2)Hex(6) [N7]	732	1	1	2	O94901	O94901-732-[K].TLSPTGNISSAPK.[D]-HexNAc(2)Hex(6)	O94901-732	O94901 [726-738]	0	2651.16	HexNAc(2)Hex(6)	0	4.97	404.6	113.1	113.1	1.07679e-05	8.45004e-07	0	0	0.000376823	0.000160643	0.000142816	0.000176211	High
High	[K].KDTCTQECSYFNITK.[V]	2xCarbamidomethyl [C4; C8]; 1xHexNAc(4)Hex(5)Fuc(1)NeuAc(2) [N12]	669	1	1	2	P05556	P05556-669-[K].KDTCTQECSYFNITK.[V]-HexNAc(4)Hex(5)Fuc(1)NeuAc(2)	P05556-669	P05556 [658-672]	1	4245.66	HexNAc(4)Hex(5)Fuc(1)NeuAc(2)	0	7.05	404.9	295.5	84.6	8.95902e-08	4.64471e-09	0	0	3.1356e-06	1.5567e-07	0	0	High
High	[R].IVDVNLTSEGK.[V]	1xHexNAc(4)Hex(5)Fuc(1)NeuAc(1) [N5]	174	1	1	1	Q9HD45	Q9HD45-174-[R].IVDVNLTSEGK.[V]-HexNAc(4)Hex(5)Fuc(1)NeuAc(1)	Q9HD45-174	Q9HD45 [170-180]	0	3234.37	HexNAc(4)Hex(5)Fuc(1)NeuAc(1)	0	5.53	406.1	204.8	204.8	2.979e-06	2.95512e-07	0	0	0.00010426	0.000160643	0.000159617	0.000193949	High
High	[K].NITIVTGAPR.[H]	1xHexNAc(5)Hex(6)NeuAc(2) [N1]	265	1	1	2	P26006	P26006-265-[K].NITIVTGAPR.[H]-HexNAc(5)Hex(6)NeuAc(2)	P26006-265	P26006 [265-274]	0	3611.51	HexNAc(5)Hex(6)NeuAc(2)	0	5.54	407.3	188.5	188.5	2.91014e-06	2.86598e-07	0	0	0.00010185	0.000160643	0.000160179	0.000194477	High
High	[R].NATLVNEADKLR.[A]	1xHexNAc(2)Hex(9) [N1]	818	1	1	1	P15144	P15144-818-[R].NATLVNEADKLR.[A]-HexNAc(2)Hex(9)	P15144-818	P15144 [818-829]	1	3208.36	HexNAc(2)Hex(9)	0	6.1	407.5	169.7	169.7	7.9386e-07	7.45981e-08	0	0	2.77844e-05	2.67188e-06	0	0	High
High	[K].NNHTASILDR.[M]	1xHexNAc(7)Hex(8)Fuc(1) [N2]	130	1	1	3	P08962	P08962-130-[K].NNHTASILDR.[M]-HexNAc(7)Hex(8)Fuc(1)	P08962-130	P08962 [129-138]	0	4004.61	HexNAc(7)Hex(8)Fuc(1)	-1	5.74	409.2	181.4	181.4	1.83742e-06	1.8368e-07	0	0	6.43074e-05	6.63804e-06	0	0	High
High	[R].YHYNGTFEDGK.[K]	1xHexNAc(2)Hex(8) [N4]	70	1	1	1	Q96AY3	Q96AY3-70-[R].YHYNGTFEDGK.[K]-HexNAc(2)Hex(8)	Q96AY3-70	Q96AY3 [67-77]	0	3033.15	HexNAc(2)Hex(8)	0	6.29	411.3	255	255	5.14079e-07	4.43924e-08	0	0	1.79924e-05	1.57682e-06	0	0	High
High	[R].LNSSTIK.[Y]	1xHexNAc(2)Hex(3) [N2]	275	1	1	1	P13473	P13473-275-[R].LNSSTIK.[Y]-HexNAc(2)Hex(3)	P13473-275	P13473 [274-280]	0	1654.75	HexNAc(2)Hex(3)	0	4.4	413.7	55	55	3.98915e-05	0.000136893	0.000126614	0.000167196	0.00139555	0.000539084	0.000529871	0.000660066	High
High	[R].TASVSINQTEPPK.[V]	1xHexNAc(4)Hex(5)Fuc(1)NeuAc(2) [N7]	435	1	1	1	P29317	P29317-435-[R].TASVSINQTEPPK.[V]-HexNAc(4)Hex(5)Fuc(1)NeuAc(2)	P29317-435	P29317 [429-441]	0	3722.54	HexNAc(4)Hex(5)Fuc(1)NeuAc(2)	0	5.66	414.5	225.3	225.3	2.21172e-06	2.22743e-07	0	0	7.74071e-05	8.07402e-06	0	0	High
High	[K].EQYIHENYSR.[A]	1xHexNAc(2)Hex(7) [N7]	548	1	1	1	O60568	O60568-548-[K].EQYIHENYSR.[A]-HexNAc(2)Hex(7)	O60568-548	O60568 [542-551]	0	2879.14	HexNAc(2)Hex(7)	0	6.42	414.7	316.4	316.4	3.80115e-07	3.02499e-08	0	0	1.33038e-05	1.06129e-06	0	0	High
High	[R].AACAVKPQEVQMVNGTITNPINGK.[S]	1xCarbamidomethyl [C3]; 1xDeamidated [N22]; 1xOxidation [M12]; 1xHexNAc(4)Hex(5)Fuc(1)NeuAc(2) [N14]	2136	1	1	1	P11717	P11717-2136-[R].AACAVKPQEVQMVNGTITNPINGK.[S]-HexNAc(4)Hex(5)Fuc(1)NeuAc(2)	P11717-2136	P11717 [2123-2146]	0	4908.11	HexNAc(4)Hex(5)Fuc(1)NeuAc(2)	0	7.61	415.7	368.6	33.6	2.44586e-08	1.11096e-09	0	0	8.56036e-07	3.68268e-08	0	0	High
High	[K].NNHTASILDR.[M]	1xDeamidated [N1]; 1xHexNAc(4)Hex(5)Fuc(1)NeuAc(1) [N2]	130	1	1	1	P08962	P08962-130-[K].NNHTASILDR.[M]-HexNAc(4)Hex(5)Fuc(1)NeuAc(1)	P08962-130	P08962 [129-138]	0	3201.29	HexNAc(4)Hex(5)Fuc(1)NeuAc(1)	0	6.08	416.2	170.6	170.6	8.3247e-07	7.82311e-08	0	0	2.91357e-05	2.8052e-06	0	0	High
High	[K].GLNLTEDTYKPR.[I]	1xHexNAc(2)Hex(8) [N3]	398	1	1	1	Q08380	Q08380-398-[K].GLNLTEDTYKPR.[I]-HexNAc(2)Hex(8)	Q08380-398	Q08380 [396-407]	0	3109.31	HexNAc(2)Hex(8)	0	6.44	416.2	254.1	254.1	3.62957e-07	2.88504e-08	0	0	1.27032e-05	1.00963e-06	0	0	High
High	[K].VLGQSQEPNVNPASAGNQTQK.[T]	1xHexNAc(4)Hex(5)Fuc(1)NeuAc(2) [N17]	169	1	1	2	Q5VW38	Q5VW38-169-[K].VLGQSQEPNVNPASAGNQTQK.[T]-HexNAc(4)Hex(5)Fuc(1)NeuAc(2)	Q5VW38-169	Q5VW38 [153-173]	0	4517.9	HexNAc(4)Hex(5)Fuc(1)NeuAc(2)	0	7.01	416.8	295	64.9	9.85409e-08	5.23022e-09	0	0	3.44887e-06	1.75873e-07	0	0	High
High	[R].VQPFNVTQGK.[Y]	1xHexNAc(3)Hex(6)NeuAc(1) [N5]	356	1	1	2	P13473	P13473-356-[R].VQPFNVTQGK.[Y]-HexNAc(3)Hex(6)NeuAc(1)	P13473-356	P13473 [352-361]	0	2990.25	HexNAc(3)Hex(6)NeuAc(1)	0	5.66	417	228.2	228.2	2.21085e-06	2.22116e-07	0	0	7.73764e-05	8.05114e-06	0	0	High
High	[R].MSVINFECNK.[T]	1xCarbamidomethyl [C8]; 1xHexNAc(5)Hex(6)Fuc(1)NeuAc(1) [N9]	435	1	1	1	P11717	P11717-435-[R].MSVINFECNK.[T]-HexNAc(5)Hex(6)Fuc(1)NeuAc(1)	P11717-435	P11717 [427-436]	0	3666.43	HexNAc(5)Hex(6)Fuc(1)NeuAc(1)	0	5.66	417.5	259.4	259.4	2.16516e-06	2.16202e-07	0	0	7.57774e-05	7.83558e-06	0	0	High
High	[R].YYNQSEAGSHTLQR.[M]	1xHexNAc(2)Hex(9) [N3]	110	1	1	1	Q95365	Q95365-110-[R].YYNQSEAGSHTLQR.[M]-HexNAc(2)Hex(9)	Q95365-110	Q95365 [108-121]	0	3518.4	HexNAc(2)Hex(9)	0	6.28	418.7	236.6	236.6	5.25177e-07	4.5456e-08	0	0	1.83808e-05	1.61597e-06	0	0	High
High	[K].QNNGAFNETLFR.[N]	1xDeamidated [N3]; 1xHexNAc(2)Hex(8) [N7]	727	1	1	1	P02786	P02786-727-[K].QNNGAFNETLFR.[N]-HexNAc(2)Hex(8)	P02786-727	P02786 [721-732]	0	3114.24	HexNAc(2)Hex(8)	0	5.82	419.1	253.8	61.7	1.53036e-06	1.49836e-07	0	0	5.35608e-05	5.42127e-06	0	0	High
High	[K].IDSTGNVTNELR.[V]	1xHexNAc(2)Hex(9) [N6]	416	1	1	1	O75882	O75882-416-[K].IDSTGNVTNELR.[V]-HexNAc(2)Hex(9)	O75882-416	O75882 [411-422]	0	3183.29	HexNAc(2)Hex(9)	0	5.03	419.6	211.2	211.2	9.26935e-06	7.59769e-07	0	0	7.37328e-05	7.58962e-06	0	0	High
High	[K].NNHTASILDR.[M]	1xHexNAc(2)Hex(9) [N2]	130	1	1	2	P08962	P08962-130-[K].NNHTASILDR.[M]-HexNAc(2)Hex(9)	P08962-130	P08962 [129-138]	0	3005.21	HexNAc(2)Hex(9)	0	6.39	420.2	225.5	225.5	4.06093e-07	3.29582e-08	0	0	1.4213e-05	1.15876e-06	0	0	High
High	[R].TSNISKPGTLER.[G]	1xHexNAc(2)Hex(9) [N3]	140	1	1	1	Q9UBG0	Q9UBG0-140-[R].TSNISKPGTLER.[G]-HexNAc(2)Hex(9)	Q9UBG0-140	Q9UBG0 [138-149]	0	3167.34	HexNAc(2)Hex(9)	0	6.24	421.4	157	157	5.6914e-07	4.92572e-08	0	0	1.99195e-05	1.75238e-06	0	0	High
High	[K].KDTCTQECSYFNITK.[V]	2xCarbamidomethyl [C4; C8]; 1xHexNAc(4)Hex(5)Fuc(1) [N12]	669	1	1	2	P05556	P05556-669-[K].KDTCTQECSYFNITK.[V]-HexNAc(4)Hex(5)Fuc(1)	P05556-669	P05556 [658-672]	1	3663.47	HexNAc(4)Hex(5)Fuc(1)	0	7.16	422.8	305.8	305.8	6.85456e-08	3.13248e-09	0	0	2.39905e-06	1.04351e-07	0	0	High
High	[R].DLGPTLANSTHHNVR.[L]	1xHexNAc(3)Hex(4)Fuc(1)NeuAc(1) [N8]	309	1	1	1	P04062	P04062-309-[R].DLGPTLANSTHHNVR.[L]-HexNAc(3)Hex(4)Fuc(1)NeuAc(1)	P04062-309	P04062 [302-316]	0	3326.43	HexNAc(3)Hex(4)Fuc(1)NeuAc(1)	0	6.17	423.3	124.6	124.6	6.80131e-07	6.15454e-08	0	0	2.3804e-05	2.19247e-06	0	0	High
High	[K].NNHTASILDR.[M]	1xHexNAc(2)Hex(8) [N2]	130	1	1	2	P08962	P08962-130-[K].NNHTASILDR.[M]-HexNAc(2)Hex(8)	P08962-130	P08962 [129-138]	0	2843.16	HexNAc(2)Hex(8)	0	6.39	424.9	229.1	229.1	4.06093e-07	3.28867e-08	0	0	1.4213e-05	1.15612e-06	0	0	High
High	[K].EASQNITYICK.[N]	1xCarbamidomethyl [C10]; 1xHexNAc(2)Hex(9) [N5]	1400	1	1	1	P05997	P05997-1400-[K].EASQNITYICK.[N]-HexNAc(2)Hex(9)	P05997-1400	P05997 [1396-1406]	0	3191.27	HexNAc(2)Hex(9)	0	5.8	426	281.2	281.2	1.59579e-06	1.54004e-07	0	0	5.58509e-05	5.58202e-06	0	0	High
High	[R].YYNQSEAGSHTLQR.[M]	1xHexNAc(4)Hex(5)Fuc(1) [N3]	110	1	1	1	Q95365	Q95365-110-[R].YYNQSEAGSHTLQR.[M]-HexNAc(4)Hex(5)Fuc(1)	Q95365-110	Q95365 [108-121]	0	3422.4	HexNAc(4)Hex(5)Fuc(1)	0	6.49	429.9	233.7	233.7	3.23551e-07	2.43624e-08	0	0	1.13241e-05	8.48595e-07	0	0	High
High	[K].NNHTASILDR.[M]	1xHexNAc(4)Hex(5)Fuc(1) [N2]	130	1	1	1	P08962	P08962-130-[K].NNHTASILDR.[M]-HexNAc(4)Hex(5)Fuc(1)	P08962-130	P08962 [129-138]	0	2909.22	HexNAc(4)Hex(5)Fuc(1)	0	6.21	430.1	216.1	216.1	6.18369e-07	5.36789e-08	0	0	2.16424e-05	1.91499e-06	0	0	High
High	[R].YKPDTLAVAVENGTGTDR.[Q]	1xHexNAc(5)Hex(6)NeuAc(2) [N12]	389	1	1	1	Q9H0X4	Q9H0X4-389-[R].YKPDTLAVAVENGTGTDR.[Q]-HexNAc(5)Hex(6)NeuAc(2)	Q9H0X4-389	Q9H0X4 [378-395]	0	4476.86	HexNAc(5)Hex(6)NeuAc(2)	0	7.14	430.6	345.4	345.4	7.31015e-08	3.51049e-09	0	0	2.55851e-06	1.16678e-07	0	0	High
High	[R].NATLVNEADKLR.[A]	1xHexNAc(6)Hex(7)NeuAc(1) [N1]	818	1	1	2	P15144	P15144-818-[R].NATLVNEADKLR.[A]-HexNAc(6)Hex(7)NeuAc(1)	P15144-818	P15144 [818-829]	1	3987.67	HexNAc(6)Hex(7)NeuAc(1)	0	6.02	431.5	175.3	175.3	9.62216e-07	9.03212e-08	0	0	3.36766e-05	3.2539e-06	0	0	High
High	[K].GLNLTEDTYKPR.[I]	1xHexNAc(2)Hex(9) [N3]	398	1	1	1	Q08380	Q08380-398-[K].GLNLTEDTYKPR.[I]-HexNAc(2)Hex(9)	Q08380-398	Q08380 [396-407]	0	3271.36	HexNAc(2)Hex(9)	0	6.54	432.2	230.2	230.2	2.86695e-07	2.12388e-08	0	0	1.00341e-05	7.35205e-07	0	0	High
High	[K].KDTCTQECSYFNITK.[V]	2xCarbamidomethyl [C4; C8]; 1xHexNAc(5)Hex(6)Fuc(1)NeuAc(2) [N12]	669	1	1	2	P05556	P05556-669-[K].KDTCTQECSYFNITK.[V]-HexNAc(5)Hex(6)Fuc(1)NeuAc(2)	P05556-669	P05556 [658-672]	1	4610.79	HexNAc(5)Hex(6)Fuc(1)NeuAc(2)	0	6.76	432.4	340.1	279.5	1.73416e-07	1.11341e-08	0	0	6.06944e-06	3.79808e-07	0	0	High
High	[R].TANHSAPSLENSVQPGK.[R]	1xHexNAc(2)Hex(6) [N3]	523	1	1	2	Q9UJ14	Q9UJ14-523-[R].TANHSAPSLENSVQPGK.[R]-HexNAc(2)Hex(6)	Q9UJ14-523	Q9UJ14 [521-537]	0	3115.33	HexNAc(2)Hex(6)	0	7.11	433.3	310.2	310.2	7.73624e-08	3.81323e-09	0	0	2.70764e-06	1.25543e-07	0	0	High
High	[K].NATLAEQAK.[L]	1xHexNAc(2)Hex(9) [N1]	869	1	1	2	Q9Y4L1	Q9Y4L1-869-[K].NATLAEQAK.[L]-HexNAc(2)Hex(9)	Q9Y4L1-869	Q9Y4L1 [869-877]	0	2810.13	HexNAc(2)Hex(9)	0	6.32	434.4	235	235	4.81361e-07	4.05526e-08	0	0	1.68473e-05	1.43867e-06	0	0	High
High	[R].YHYNGTFEDGK.[K]	1xHexNAc(2)Hex(6) [N4]	70	1	1	1	Q96AY3	Q96AY3-70-[R].YHYNGTFEDGK.[K]-HexNAc(2)Hex(6)	Q96AY3-70	Q96AY3 [67-77]	0	2709.05	HexNAc(2)Hex(6)	0	6.42	434.4	285.1	285.1	3.7852e-07	2.9845e-08	0	0	1.32479e-05	1.04635e-06	0	0	High
High	[R].CATPHGDNASLEATFVK.[R]	1xCarbamidomethyl [C1]; 1xHexNAc(2)Hex(8) [N8]	98	1	1	1	P23142	P23142-98-[R].CATPHGDNASLEATFVK.[R]-HexNAc(2)Hex(8)	P23142-98	P23142 [91-107]	0	3520.43	HexNAc(2)Hex(8)	0	7.3	435.1	328	328	4.9694e-08	2.09551e-09	0	0	1.73926e-06	6.93446e-08	0	0	High
High	[R].FANEYPNITR.[L]	1xHexNAc(4)Hex(5)Fuc(1)NeuAc(2) [N7]	522	1	1	2	O75976	O75976-522-[R].FANEYPNITR.[L]-HexNAc(4)Hex(5)Fuc(1)NeuAc(2)	O75976-522	O75976 [516-525]	0	3575.43	HexNAc(4)Hex(5)Fuc(1)NeuAc(2)	0	5.73	435.6	214.8	214.8	1.87644e-06	1.89592e-07	0	0	6.5673e-05	6.85379e-06	0	0	High
High	[R].DAGVVCTNETR.[S]	1xCarbamidomethyl [C6]; 1xHexNAc(2)Hex(3)Fuc(1) [N8]	125	1	1	1	Q08380	Q08380-125-[R].DAGVVCTNETR.[S]-HexNAc(2)Hex(3)Fuc(1)	Q08380-125	Q08380 [118-128]	0	2259.93	HexNAc(2)Hex(3)Fuc(1)	0	6.48	436	303.1	303.1	3.31816e-07	2.55515e-08	0	0	1.16133e-05	8.92525e-07	0	0	High
High	[R].VNSTELFHVDR.[H]	1xHexNAc(2)Hex(9) [N2]	421	1	1	1	Q7Z7M0	Q7Z7M0-421-[R].VNSTELFHVDR.[H]-HexNAc(2)Hex(9)	Q7Z7M0-421	Q7Z7M0 [420-430]	0	3181.29	HexNAc(2)Hex(9)	0	6.35	436.6	241.3	241.3	4.48775e-07	3.69863e-08	0	0	1.57068e-05	1.30729e-06	0	0	High
High	[K].NNHTASILDR.[M]	1xHexNAc(6)Hex(7)Fuc(1)NeuAc(1) [N2]	130	1	1	4	P08962	P08962-130-[K].NNHTASILDR.[M]-HexNAc(6)Hex(7)Fuc(1)NeuAc(1)	P08962-130	P08962 [129-138]	0	3930.57	HexNAc(6)Hex(7)Fuc(1)NeuAc(1)	0	6.21	437.7	201.5	201.5	6.18369e-07	5.35755e-08	0	0	2.16424e-05	1.91118e-06	0	0	High
High	[R].AEPPLNASASDQGEK.[V]	1xHexNAc(2)Hex(8) [N6]	931	1	1	1	Q9Y4L1	Q9Y4L1-931-[R].AEPPLNASASDQGEK.[V]-HexNAc(2)Hex(8)	Q9Y4L1-931	Q9Y4L1 [926-940]	0	3216.29	HexNAc(2)Hex(8)	0	6.61	437.8	359.5	359.5	2.45761e-07	1.77219e-08	0	0	8.60148e-06	6.12594e-07	0	0	High
High	[R].SSCGKENTSDPSLVIAFGR.[G]	1xCarbamidomethyl [C3]; 1xHexNAc(6)Hex(7)Fuc(1)NeuAc(3) [N7]	84	1	1	1	P11279	P11279-84-[R].SSCGKENTSDPSLVIAFGR.[G]-HexNAc(6)Hex(7)Fuc(1)NeuAc(3)	P11279-84	P11279 [78-96]	1	5397.16	HexNAc(6)Hex(7)Fuc(1)NeuAc(3)	0	6.71	438.2	345.6	345.6	1.94412e-07	1.27155e-08	0	0	6.80429e-06	4.37068e-07	0	0	High
High	[R].NPCTSEQNCTSPFSYK.[N]	2xCarbamidomethyl [C3; C9]; 1xHexNAc(5)Hex(6)Fuc(1)NeuAc(2) [N8]	212	1	1	1	P05556	P05556-212-[R].NPCTSEQNCTSPFSYK.[N]-HexNAc(5)Hex(6)Fuc(1)NeuAc(2)	P05556-212	P05556 [205-220]	0	4635.75	HexNAc(5)Hex(6)Fuc(1)NeuAc(2)	0	6.34	438.3	315.5	125.3	4.60054e-07	3.80946e-08	0	0	1.61015e-05	1.34813e-06	0	0	High
High	[K].EQYIHENYSR.[A]	1xHexNAc(2)Hex(9) [N7]	548	1	1	1	O60568	O60568-548-[K].EQYIHENYSR.[A]-HexNAc(2)Hex(9)	O60568-548	O60568 [542-551]	0	3203.24	HexNAc(2)Hex(9)	0	6.25	438.8	263.9	263.9	5.65663e-07	4.89696e-08	0	0	1.97977e-05	1.7418e-06	0	0	High
High	[K].SDAVSHTGNYTCEVTELTR.[E]	1xCarbamidomethyl [C12]; 1xHexNAc(4)Hex(5)Fuc(1) [N9]	111	1	1	1	Q08722	Q08722-111-[K].SDAVSHTGNYTCEVTELTR.[E]-HexNAc(4)Hex(5)Fuc(1)	Q08722-111	Q08722 [103-121]	0	3908.6	HexNAc(4)Hex(5)Fuc(1)	0	7.07	440.5	238.3	238.3	8.41929e-08	4.20879e-09	0	0	2.9467e-06	1.40196e-07	0	0	High
High	[K].LVANESVPFETSCR.[Y]	1xCarbamidomethyl [C13]; 1xHexNAc(2)Hex(6) [N4]	348	1	1	1	Q9NXG6	Q9NXG6-348-[K].LVANESVPFETSCR.[Y]-HexNAc(2)Hex(6)	Q9NXG6-348	Q9NXG6 [345-358]	0	2987.24	HexNAc(2)Hex(6)	0	5.43	441.6	338.6	338.6	3.68564e-06	3.54629e-07	0	0	2.93174e-05	2.81499e-06	0	0	High
High	[R].EAGNHTSGAGLVQINK.[S]	1xHexNAc(2)Hex(6) [N4]	83	1	1	1	P20645	P20645-83-[R].EAGNHTSGAGLVQINK.[S]-HexNAc(2)Hex(6)	P20645-83	P20645 [80-95]	0	2974.29	HexNAc(2)Hex(6)	0	6.81	442.1	263.7	263.7	1.5415e-07	1.00706e-08	0	0	5.39514e-06	3.43939e-07	0	0	High
High	[K].WGHNITEFQQR.[F]	1xHexNAc(2)Hex(9) [N4]	280	1	1	1	Q96HE7	Q96HE7-280-[K].WGHNITEFQQR.[F]-HexNAc(2)Hex(9)	Q96HE7-280	Q96HE7 [277-287]	0	3280.32	HexNAc(2)Hex(9)	0	6.35	442.5	280.6	280.6	4.42205e-07	3.63642e-08	0	0	1.54768e-05	1.28436e-06	0	0	High
High	[K].DVECGEGHFCHDNQTCCR.[D]	4xCarbamidomethyl [C4; C10; C16; C17]; 1xHexNAc(2)Hex(3) [N13]	530	1	1	1	P28799	P28799-530-[K].DVECGEGHFCHDNQTCCR.[D]-HexNAc(2)Hex(3)	P28799-530	P28799 [518-535]	0	3173.14	HexNAc(2)Hex(3)	0	8.97	443.5	443.5	443.5	1.07525e-09	7.41969e-11	0	0	3.76331e-08	2.58218e-09	0	0	High
High	[R].TCSSNLTLTSGSK.[H]	1xCarbamidomethyl [C2]; 1xHexNAc(4)Hex(5)Fuc(1)NeuAc(1) [N5]	386	1	1	1	Q9H5V8	Q9H5V8-386-[R].TCSSNLTLTSGSK.[H]-HexNAc(4)Hex(5)Fuc(1)NeuAc(1)	Q9H5V8-386	Q9H5V8 [382-394]	0	3415.38	HexNAc(4)Hex(5)Fuc(1)NeuAc(1)	0	5.86	443.7	275.4	275.4	1.38872e-06	1.35485e-07	0	0	4.86036e-05	4.88162e-06	0	0	High
High	[R].TSNISKPGTLER.[G]	1xHexNAc(2)Hex(8) [N3]	140	1	1	1	Q9UBG0	Q9UBG0-140-[R].TSNISKPGTLER.[G]-HexNAc(2)Hex(8)	Q9UBG0-140	Q9UBG0 [138-149]	0	3005.28	HexNAc(2)Hex(8)	0	6.17	444.3	174.9	174.9	6.76536e-07	6.10988e-08	0	0	2.36782e-05	2.17605e-06	0	0	High
High	[K].NNHTASILDR.[M]	1xHexNAc(4)Hex(5)Fuc(1)NeuAc(2) [N2]	130	1	1	1	P08962	P08962-130-[K].NNHTASILDR.[M]-HexNAc(4)Hex(5)Fuc(1)NeuAc(2)	P08962-130	P08962 [129-138]	0	3491.41	HexNAc(4)Hex(5)Fuc(1)NeuAc(2)	0	6.27	446.4	225.6	225.6	5.35372e-07	4.62683e-08	0	0	1.87376e-05	1.64586e-06	0	0	High
High	[R].DIYTFDGALNK.[S]	1xHexNAc(4)Hex(7) [N10]	73	1	1	1	Q08722	Q08722-73-[R].DIYTFDGALNK.[S]-HexNAc(4)Hex(7)	Q08722-73	Q08722 [64-74]	0	3203.3	HexNAc(4)Hex(7)	0	6.2	446.6	344.5	344.5	6.25316e-07	5.46146e-08	0	0	2.18856e-05	1.94556e-06	0	0	High
High	[R].NHSIFLADINQER.[G]	1xHexNAc(1) [N1]	197	1	1	1	P50897	P50897-197-[R].NHSIFLADINQER.[G]-HexNAc(1)	P50897-197	P50897 [197-209]	0	1759.86	HexNAc(1)	0	5.74	447	351.3	351.3	1.8378e-06	1.83946e-07	0	0	6.43206e-05	6.64777e-06	0	0	High
High	[K].DSLSINATNIK.[H]	1xHexNAc(2)Hex(6) [N6]	352	1	1	1	P00533	P00533-352-[K].DSLSINATNIK.[H]-HexNAc(2)Hex(6)	P00533-352	P00533 [347-357]	0	2554.1	HexNAc(2)Hex(6)	0	5.79	447	237.4	237.4	1.62521e-06	1.58295e-07	0	0	5.68804e-05	5.73869e-06	0	0	High
High	[R].IVDVNLTSEGK.[V]	1xHexNAc(4)Hex(5)Fuc(1)NeuAc(2) [N5]	174	1	1	4	Q9HD45	Q9HD45-174-[R].IVDVNLTSEGK.[V]-HexNAc(4)Hex(5)Fuc(1)NeuAc(2)	Q9HD45-174	Q9HD45 [170-180]	0	3525.46	HexNAc(4)Hex(5)Fuc(1)NeuAc(2)	0	5.6	449.4	250.4	250.4	2.49035e-06	2.50071e-07	0	0	8.71582e-05	9.0702e-06	0	0	High
High	[R].EEAMLYHNQTAELR.[E]	1xOxidation [M4]; 1xHexNAc(2)Hex(8) [N8]	361	1	1	1	Q92791	Q92791-361-[R].EEAMLYHNQTAELR.[E]-HexNAc(2)Hex(8)	Q92791-361	Q92791 [354-367]	0	3423.38	HexNAc(2)Hex(8)	0	6.84	450.1	342.3	342.3	1.45185e-07	9.15357e-09	0	0	5.08137e-06	3.11095e-07	0	0	High
High	[R].TVNVSVPK.[K]	1xHexNAc(2)Hex(5) [N3]	91	1	1	1	Q96KA5	Q96KA5-91-[R].TVNVSVPK.[K]-HexNAc(2)Hex(5)	Q96KA5-91	Q96KA5 [89-96]	0	2059.92	HexNAc(2)Hex(5)	0	6.33	450.3	289.4	289.4	4.64474e-07	3.8416e-08	0	0	1.62562e-05	1.35998e-06	0	0	High
High	[R].NSTIEAANLAGLK.[I]	1xHexNAc(2)Hex(8) [N1]	184	1	1	1	P48723	P48723-184-[R].NSTIEAANLAGLK.[I]-HexNAc(2)Hex(8)	P48723-184	P48723 [184-196]	0	3004.29	HexNAc(2)Hex(8)	0	5.43	451.3	336.3	336.3	3.68564e-06	3.55128e-07	0	0	2.93174e-05	2.81991e-06	0	0	High
High	[R].KENSSEICSNNGECVCGQCVCR.[K]	5xCarbamidomethyl [C8; C14; C16; C19; C21]; 1xDeamidated [N11]; 1xHexNAc(2)Hex(9) [N3]	520	1	1	2	P05556	P05556-520-[R].KENSSEICSNNGECVCGQCVCR.[K]-HexNAc(2)Hex(9)	P05556-520	P05556 [518-539]	1	4512.66	HexNAc(2)Hex(9)	0	7.55	452.3	271.4	11.6	2.83039e-08	1.27809e-09	0	0	9.9062e-07	4.23383e-08	0	0	High
High	[K].ISSLQTTEKNDTVAGQGER.[D]	1xHexNAc(4)Hex(5)Fuc(1)NeuAc(1) [N10]	874	1	1	2	P06756	P06756-874-[K].ISSLQTTEKNDTVAGQGER.[D]-HexNAc(4)Hex(5)Fuc(1)NeuAc(1)	P06756-874	P06756 [865-883]	1	4093.74	HexNAc(4)Hex(5)Fuc(1)NeuAc(1)	0	7.07	455.9	268.2	200.8	8.60345e-08	4.4058e-09	0	0	3.01115e-06	1.46823e-07	0	0	High
High	[K].DTCTQECSYFNITK.[V]	2xCarbamidomethyl [C3; C7]; 1xHexNAc(5)Hex(6)Fuc(1)NeuAc(1) [N11]	669	1	1	1	P05556	P05556-669-[K].DTCTQECSYFNITK.[V]-HexNAc(5)Hex(6)Fuc(1)NeuAc(1)	P05556-669	P05556 [659-672]	0	4191.6	HexNAc(5)Hex(6)Fuc(1)NeuAc(1)	0	5.75	457.4	246.1	246.1	1.76059e-06	1.72992e-07	0	0	6.16184e-05	6.2573e-06	0	0	High
High	[K].VVANGTGTQGQLK.[V]	1xHexNAc(2)Hex(6) [N4]	272	1	1	3	P08236	P08236-272-[K].VVANGTGTQGQLK.[V]-HexNAc(2)Hex(6)	P08236-272	P08236 [269-281]	0	2651.17	HexNAc(2)Hex(6)	0	6.7	457.6	331.1	331.1	1.98431e-07	1.31715e-08	0	0	6.94496e-06	4.53935e-07	0	0	High
High	[K].AAIPSALDTNSSK.[S]	1xHexNAc(2)Hex(8) [N10]	551	1	1	1	Q08380	Q08380-551-[K].AAIPSALDTNSSK.[S]-HexNAc(2)Hex(8)	Q08380-551	Q08380 [542-554]	0	2977.24	HexNAc(2)Hex(8)	0	5.94	458.4	311.1	311.1	1.15465e-06	1.08017e-07	0	0	4.04116e-05	3.88414e-06	0	0	High
High	[R].NATLVNEADKLR.[A]	1xHexNAc(2)Hex(6) [N1]	818	1	1	1	P15144	P15144-818-[R].NATLVNEADKLR.[A]-HexNAc(2)Hex(6)	P15144-818	P15144 [818-829]	1	2722.2	HexNAc(2)Hex(6)	0	6.21	459.5	244	244	6.15178e-07	5.31613e-08	0	0	2.15307e-05	1.89595e-06	0	0	High
High	[R].EAGNHTSGAGLVQINK.[S]	1xHexNAc(2)Hex(8) [N4]	83	1	1	1	P20645	P20645-83-[R].EAGNHTSGAGLVQINK.[S]-HexNAc(2)Hex(8)	P20645-83	P20645 [80-95]	0	3298.39	HexNAc(2)Hex(8)	0	7.18	459.9	328.1	249.5	6.55308e-08	2.88619e-09	0	0	2.29354e-06	9.57669e-08	0	0	High
High	[R].NATLVNEADKLR.[A]	1xHexNAc(5)Hex(6)NeuAc(1) [N1]	818	1	1	1	P15144	P15144-818-[R].NATLVNEADKLR.[A]-HexNAc(5)Hex(6)NeuAc(1)	P15144-818	P15144 [818-829]	1	3622.54	HexNAc(5)Hex(6)NeuAc(1)	0	6.22	461.8	205.7	205.7	5.98721e-07	5.16289e-08	0	0	2.09547e-05	1.8396e-06	0	0	High
High	[R].DMNQTLGDNITVK.[M]	1xOxidation [M2]; 1xHexNAc(2)Hex(8) [N3]	149	1	1	1	Q8TCT8	Q8TCT8-149-[R].DMNQTLGDNITVK.[M]-HexNAc(2)Hex(8)	Q8TCT8-149	Q8TCT8 [147-159]	0	3167.28	HexNAc(2)Hex(8)	0	5.58	462.1	332.1	134.2	2.60362e-06	2.60775e-07	0	0	2.07105e-05	1.8175e-06	0	0	High
High	[R].ELAVPDGYTNR.[T]	1xHexNAc(4)Hex(5)Fuc(1)NeuAc(2) [N10]	86	1	1	1	P26006	P26006-86-[R].ELAVPDGYTNR.[T]-HexNAc(4)Hex(5)Fuc(1)NeuAc(2)	P26006-86	P26006 [77-87]	0	3585.44	HexNAc(4)Hex(5)Fuc(1)NeuAc(2)	0	5.65	462.5	279.2	279.2	2.21817e-06	2.23685e-07	0	0	7.76327e-05	8.10837e-06	0	0	High
High	[K].EQYIHENYSR.[A]	1xHexNAc(2)Hex(5) [N7]	548	1	1	1	O60568	O60568-548-[K].EQYIHENYSR.[A]-HexNAc(2)Hex(5)	O60568-548	O60568 [542-551]	0	2555.03	HexNAc(2)Hex(5)	0	6.56	462.7	303.6	303.6	2.73763e-07	2.00999e-08	0	0	9.5815e-06	6.96964e-07	0	0	High
High	[R].DAGVGFPEYQEEDNSTYNFR.[W]	1xHexNAc(4)Hex(5)Fuc(1)NeuAc(1) [N14]	747	1	1	1	P11717	P11717-747-[R].DAGVGFPEYQEEDNSTYNFR.[W]-HexNAc(4)Hex(5)Fuc(1)NeuAc(1)	P11717-747	P11717 [734-753]	0	4397.72	HexNAc(4)Hex(5)Fuc(1)NeuAc(1)	-1	6.93	464.6	314.5	314.5	1.16827e-07	6.66092e-09	0	0	4.08887e-06	2.24796e-07	0	0	High
High	[R].TVNVSVPK.[K]	1xHexNAc(2)Hex(6) [N3]	91	1	1	1	Q96KA5	Q96KA5-91-[R].TVNVSVPK.[K]-HexNAc(2)Hex(6)	Q96KA5-91	Q96KA5 [89-96]	0	2221.97	HexNAc(2)Hex(6)	0	6.54	467	303	303	2.87555e-07	2.1503e-08	0	0	1.00642e-05	7.44976e-07	0	0	High
High	[R].ANQSWEDSNTDLVPAPAVR.[I]	1xHexNAc(2)Hex(8) [N2]	70	1	1	1	Q99988	Q99988-70-[R].ANQSWEDSNTDLVPAPAVR.[I]-HexNAc(2)Hex(8)	Q99988-70	Q99988 [69-87]	0	3772.57	HexNAc(2)Hex(8)	0	7.27	467	371.9	371.9	5.30924e-08	2.29738e-09	0	0	1.8582e-06	7.64048e-08	0	0	High
High	[R].ELAVPDGYTNR.[T]	1xHexNAc(4)Hex(5)Fuc(1)NeuAc(1) [N10]	86	1	1	1	P26006	P26006-86-[R].ELAVPDGYTNR.[T]-HexNAc(4)Hex(5)Fuc(1)NeuAc(1)	P26006-86	P26006 [77-87]	0	3294.34	HexNAc(4)Hex(5)Fuc(1)NeuAc(1)	0	5.8	467.5	272.6	272.6	1.56726e-06	1.52595e-07	0	0	5.48523e-05	5.52205e-06	0	0	High
High	[R].DIYTFDGALNK.[S]	1xHexNAc(2)Hex(8) [N10]	73	1	1	1	Q08722	Q08722-73-[R].DIYTFDGALNK.[S]-HexNAc(2)Hex(8)	Q08722-73	Q08722 [64-74]	0	2959.2	HexNAc(2)Hex(8)	0	6.37	468.7	369.8	369.8	4.24061e-07	3.49249e-08	0	0	1.48418e-05	1.2313e-06	0	0	High
High	[R].NPCTSEQNCTSPFSYK.[N]	2xCarbamidomethyl [C3; C9]; 1xHexNAc(2)Hex(5) [N8]	212	1	1	1	P05556	P05556-212-[R].NPCTSEQNCTSPFSYK.[N]-HexNAc(2)Hex(5)	P05556-212	P05556 [205-220]	0	3136.21	HexNAc(2)Hex(5)	0	6.79	471.4	352.9	352.9	1.61465e-07	1.038e-08	0	0	5.65118e-06	3.53089e-07	0	0	High
High	[K].ENPVEFDSLFNESK.[Y]	1xHexNAc(2)Hex(9) [N11]	128	1	1	1	O95427	O95427-128-[K].ENPVEFDSLFNESK.[Y]-HexNAc(2)Hex(9)	O95427-128	O95427 [118-131]	0	3519.39	HexNAc(2)Hex(9)	0	5.42	471.7	359.1	359.1	3.82976e-06	3.61733e-07	0	0	3.04639e-05	2.94978e-06	0	0	High
High	[R].GSPGNGSSHSGAPGPDPTLAR.[G]	1xHexNAc(2)Hex(8) [N5]	306	1	1	1	Q9BRK3	Q9BRK3-306-[R].GSPGNGSSHSGAPGPDPTLAR.[G]-HexNAc(2)Hex(8)	Q9BRK3-306	Q9BRK3 [302-322]	0	3621.48	HexNAc(2)Hex(8)	0	9.48	473	406	406	3.30653e-10	1.8348e-11	0	0	1.15727e-08	6.04653e-10	0	0	High
High	[R].TCSSNLTLTSGSK.[H]	1xCarbamidomethyl [C2]; 1xHexNAc(4)Hex(5)Fuc(1) [N5]	386	1	1	1	Q9H5V8	Q9H5V8-386-[R].TCSSNLTLTSGSK.[H]-HexNAc(4)Hex(5)Fuc(1)	Q9H5V8-386	Q9H5V8 [382-394]	0	3124.29	HexNAc(4)Hex(5)Fuc(1)	0	5.96	473.7	275	275	1.10732e-06	1.04338e-07	0	0	3.8755e-05	3.74934e-06	0	0	High
High	[K].ISSLQTTEKNDTVAGQGER.[D]	1xHexNAc(5)Hex(6)Fuc(1)NeuAc(3) [N10]	874	1	1	1	P06756	P06756-874-[K].ISSLQTTEKNDTVAGQGER.[D]-HexNAc(5)Hex(6)Fuc(1)NeuAc(3)	P06756-874	P06756 [865-883]	1	5041.07	HexNAc(5)Hex(6)Fuc(1)NeuAc(3)	-1	7.44	475.9	394.8	394.8	3.59467e-08	1.64636e-09	0	0	1.25811e-06	5.40833e-08	0	0	High
High	[K].SAEGTFFINK.[T]	1xHexNAc(2)Hex(9) [N9]	157	1	1	1	P06865	P06865-157-[K].SAEGTFFINK.[T]-HexNAc(2)Hex(9)	P06865-157	P06865 [149-158]	0	2978.19	HexNAc(2)Hex(9)	0	5.94	478.3	304.4	304.4	1.15503e-06	1.08374e-07	0	0	4.0425e-05	3.89722e-06	0	0	High
High	[K].AAIPSALDTNSSK.[S]	1xHexNAc(2)Hex(7) [N10]	551	1	1	2	Q08380	Q08380-551-[K].AAIPSALDTNSSK.[S]-HexNAc(2)Hex(7)	Q08380-551	Q08380 [542-554]	0	2815.19	HexNAc(2)Hex(7)	0	6.11	480.8	306.6	306.6	7.7222e-07	7.23312e-08	0	0	2.7027e-05	2.58867e-06	0	0	High
High	[K].LDNYSTQELGK.[T]	1xHexNAc(4)Hex(5)Fuc(1)NeuAc(1) [N3]	333	1	1	1	P21589	P21589-333-[K].LDNYSTQELGK.[T]-HexNAc(4)Hex(5)Fuc(1)NeuAc(1)	P21589-333	P21589 [331-341]	0	3327.35	HexNAc(4)Hex(5)Fuc(1)NeuAc(1)	0	5.65	481	194.9	194.9	2.24172e-06	2.26848e-07	0	0	7.84567e-05	8.22362e-06	0	0	High
High	[R].AEPPLNASASDQGEK.[V]	1xHexNAc(2)Hex(6) [N6]	931	1	1	4	Q9Y4L1	Q9Y4L1-931-[R].AEPPLNASASDQGEK.[V]-HexNAc(2)Hex(6)	Q9Y4L1-931	Q9Y4L1 [926-940]	0	2892.19	HexNAc(2)Hex(6)	0	7.5	482.6	365.8	365.8	3.13831e-08	1.39109e-09	0	0	1.09839e-06	4.57755e-08	0	0	High
High	[R].INTTADEKDPTNPFR.[F]	1xHexNAc(2)Hex(8) [N2]	278	1	1	1	O14672	O14672-278-[R].INTTADEKDPTNPFR.[F]-HexNAc(2)Hex(8)	O14672-278	O14672 [277-291]	1	3421.42	HexNAc(2)Hex(8)	0	7.33	485.1	345.7	345.7	4.71995e-08	1.9995e-09	0	0	1.65195e-06	6.57948e-08	0	0	High
High	[K].EQYIHENYSR.[A]	1xHexNAc(2)Hex(8) [N7]	548	1	1	1	O60568	O60568-548-[K].EQYIHENYSR.[A]-HexNAc(2)Hex(8)	O60568-548	O60568 [542-551]	0	3041.19	HexNAc(2)Hex(8)	0	6.59	487.9	307.4	307.4	2.59108e-07	1.8815e-08	0	0	9.0686e-06	6.51283e-07	0	0	High
High	[R].ELAVPDGYTNR.[T]	1xHexNAc(2)Hex(9) [N10]	86	1	1	1	P26006	P26006-86-[R].ELAVPDGYTNR.[T]-HexNAc(2)Hex(9)	P26006-86	P26006 [77-87]	0	3099.24	HexNAc(2)Hex(9)	0	6.4	490.2	364.7	364.7	4.01368e-07	3.24593e-08	0	0	1.40476e-05	1.14035e-06	0	0	High
High	[R].YYNQSEAGSHTLQR.[M]	1xHexNAc(4)Hex(5)Fuc(1)NeuAc(1) [N3]	110	1	1	1	Q95365	Q95365-110-[R].YYNQSEAGSHTLQR.[M]-HexNAc(4)Hex(5)Fuc(1)NeuAc(1)	Q95365-110	Q95365 [108-121]	0	3713.5	HexNAc(4)Hex(5)Fuc(1)NeuAc(1)	0	6.74	490.6	315.5	315.5	1.82908e-07	1.16911e-08	0	0	6.40166e-06	3.99151e-07	0	0	High
High	[K].KDTCTQECSYFNITK.[V]	2xCarbamidomethyl [C4; C8]; 1xHexNAc(2)Hex(7) [N12]	669	1	1	1	P05556	P05556-669-[K].KDTCTQECSYFNITK.[V]-HexNAc(2)Hex(7)	P05556-669	P05556 [658-672]	1	3435.36	HexNAc(2)Hex(7)	0	7.71	492.5	377.6	377.6	1.96179e-08	9.52898e-10	0	0	6.86615e-07	3.17359e-08	0	0	High
High	[R].NPCTSEQNCTSPFSYK.[N]	2xCarbamidomethyl [C3; C9]; 1xHexNAc(5)Hex(6)Fuc(1)NeuAc(1) [N8]	212	1	1	1	P05556	P05556-212-[R].NPCTSEQNCTSPFSYK.[N]-HexNAc(5)Hex(6)Fuc(1)NeuAc(1)	P05556-212	P05556 [205-220]	0	4344.66	HexNAc(5)Hex(6)Fuc(1)NeuAc(1)	0	6.92	492.7	343.2	169.7	1.19976e-07	6.92508e-09	0	0	4.19908e-06	2.34576e-07	0	0	High
High	[K].KDTCTQECSYFNITK.[V]	2xCarbamidomethyl [C4; C8]; 1xHexNAc(4)Hex(5)Fuc(1)NeuAc(1) [N12]	669	1	1	2	P05556	P05556-669-[K].KDTCTQECSYFNITK.[V]-HexNAc(4)Hex(5)Fuc(1)NeuAc(1)	P05556-669	P05556 [658-672]	1	3954.57	HexNAc(4)Hex(5)Fuc(1)NeuAc(1)	0	7.08	492.9	371.9	371.9	8.29237e-08	4.12048e-09	0	0	2.90228e-06	1.36926e-07	0	0	High
High	[R].GKDLDTDFTNNASQPETK.[A]	1xHexNAc(2)Hex(5) [N11]	1070	1	1	1	O75976	O75976-1070-[R].GKDLDTDFTNNASQPETK.[A]-HexNAc(2)Hex(5)	O75976-1070	O75976 [1060-1077]	1	3197.34	HexNAc(2)Hex(5)	0	8.71	497.9	381.7	381.7	1.92881e-09	1.46936e-10	0	0	6.75074e-08	5.16742e-09	0	0	High
High	[K].NNHTASILDR.[M]	1xHexNAc(6)Hex(7)Fuc(1)NeuAc(2) [N2]	130	1	1	1	P08962	P08962-130-[K].NNHTASILDR.[M]-HexNAc(6)Hex(7)Fuc(1)NeuAc(2)	P08962-130	P08962 [129-138]	0	4221.67	HexNAc(6)Hex(7)Fuc(1)NeuAc(2)	0	6.12	498.2	191.2	191.2	7.54147e-07	7.06101e-08	0	0	2.63945e-05	2.52548e-06	0	0	High
High	[R].AEPPLNASASDQGEK.[V]	1xHexNAc(2)Hex(5) [N6]	931	1	1	2	Q9Y4L1	Q9Y4L1-931-[R].AEPPLNASASDQGEK.[V]-HexNAc(2)Hex(5)	Q9Y4L1-931	Q9Y4L1 [926-940]	0	2730.14	HexNAc(2)Hex(5)	0	8.35	499.7	386.9	386.9	4.5052e-09	3.538e-10	0	0	1.57679e-07	1.22995e-08	0	0	High
High	[R].EASIVGENETYPR.[A]	1xHexNAc(2)Hex(8) [N8]	608	1	1	1	Q9UBV2	Q9UBV2-608-[R].EASIVGENETYPR.[A]-HexNAc(2)Hex(8)	Q9UBV2-608	Q9UBV2 [601-613]	0	3167.28	HexNAc(2)Hex(8)	0	6.39	502	358.4	358.4	4.07295e-07	3.33162e-08	0	0	1.4255e-05	1.17196e-06	0	0	High
High	[K].AAIPSALDTNSSK.[S]	1xHexNAc(5)Hex(6)Fuc(1)NeuAc(1) [N10]	551	1	1	1	Q08380	Q08380-551-[K].AAIPSALDTNSSK.[S]-HexNAc(5)Hex(6)Fuc(1)NeuAc(1)	Q08380-551	Q08380 [542-554]	0	3699.53	HexNAc(5)Hex(6)Fuc(1)NeuAc(1)	0	6.14	502.7	252.9	252.9	7.32445e-07	6.83145e-08	0	0	2.56349e-05	2.44555e-06	0	0	High
High	[R].DAGVGFPEYQEEDNSTYNFR.[W]	1xHexNAc(4)Hex(5)Fuc(1)NeuAc(2) [N14]	747	1	1	1	P11717	P11717-747-[R].DAGVGFPEYQEEDNSTYNFR.[W]-HexNAc(4)Hex(5)Fuc(1)NeuAc(2)	P11717-747	P11717 [734-753]	0	4688.82	HexNAc(4)Hex(5)Fuc(1)NeuAc(2)	0	7.1	504.1	355.2	120.4	7.95769e-08	3.87988e-09	0	0	2.78514e-06	1.28013e-07	0	0	High
High	[K].DSLSINATNIK.[H]	1xHexNAc(2)Hex(8) [N6]	352	1	1	1	P00533	P00533-352-[K].DSLSINATNIK.[H]-HexNAc(2)Hex(8)	P00533-352	P00533 [347-357]	0	2878.21	HexNAc(2)Hex(8)	0	6.11	506.4	281.7	281.7	7.7533e-07	7.25809e-08	0	0	2.71359e-05	2.59783e-06	0	0	High
High	[R].ELAVPDGYTNR.[T]	1xHexNAc(2)Hex(10) [N10]	86	1	1	1	P26006	P26006-86-[R].ELAVPDGYTNR.[T]-HexNAc(2)Hex(10)	P26006-86	P26006 [77-87]	0	3261.29	HexNAc(2)Hex(10)	0	7.92	506.6	385.7	385.7	1.20092e-08	7.13886e-10	0	0	4.20315e-07	2.47271e-08	0	0	High
High	[R].KQNNGAFNETLFR.[N]	1xDeamidated [N4]; 1xHexNAc(2)Hex(8) [N8]	727	1	1	1	P02786	P02786-727-[R].KQNNGAFNETLFR.[N]-HexNAc(2)Hex(8)	P02786-727	P02786 [720-732]	1	3242.34	HexNAc(2)Hex(8)	0	7.08	507.2	320.8	31.8	8.23809e-08	4.10302e-09	0	0	2.88328e-06	1.36279e-07	0	0	High
High	[K].DSLSINATNIK.[H]	1xHexNAc(2)Hex(7) [N6]	352	1	1	1	P00533	P00533-352-[K].DSLSINATNIK.[H]-HexNAc(2)Hex(7)	P00533-352	P00533 [347-357]	0	2716.16	HexNAc(2)Hex(7)	0	6.11	508.1	280.9	280.9	7.7533e-07	7.27058e-08	0	0	2.71359e-05	2.60242e-06	0	0	High
High	[K].SAEGTFFINK.[T]	1xHexNAc(2)Hex(8) [N9]	157	1	1	1	P06865	P06865-157-[K].SAEGTFFINK.[T]-HexNAc(2)Hex(8)	P06865-157	P06865 [149-158]	0	2816.14	HexNAc(2)Hex(8)	0	6.31	508.5	332.2	332.2	4.92985e-07	4.21427e-08	0	0	1.72541e-05	1.49722e-06	0	0	High
High	[R].TQDEILFSNSTR.[L]	1xHexNAc(2)Hex(9) [N9]	118	1	1	1	Q6YHK3	Q6YHK3-118-[R].TQDEILFSNSTR.[L]-HexNAc(2)Hex(9)	Q6YHK3-118	Q6YHK3 [110-121]	0	3275.32	HexNAc(2)Hex(9)	0	6.59	509.9	356.7	356.7	2.54686e-07	1.83348e-08	0	0	8.91382e-06	6.33521e-07	0	0	High
High	[R].NPCTSEQNCTSPFSYK.[N]	2xCarbamidomethyl [C3; C9]; 1xHexNAc(4)Hex(5)Fuc(1)NeuAc(2) [N8]	212	1	1	1	P05556	P05556-212-[R].NPCTSEQNCTSPFSYK.[N]-HexNAc(4)Hex(5)Fuc(1)NeuAc(2)	P05556-212	P05556 [205-220]	0	4270.62	HexNAc(4)Hex(5)Fuc(1)NeuAc(2)	0	7.08	512.3	358.5	80.4	8.41157e-08	4.17338e-09	0	0	2.944e-06	1.38885e-07	0	0	High
High	[R].NATLVNEADKLR.[A]	1xHexNAc(2)Hex(3)Fuc(1) [N1]	818	1	1	1	P15144	P15144-818-[R].NATLVNEADKLR.[A]-HexNAc(2)Hex(3)Fuc(1)	P15144-818	P15144 [818-829]	1	2382.1	HexNAc(2)Hex(3)Fuc(1)	0	6.64	512.4	268.6	268.6	2.27318e-07	1.53015e-08	0	0	7.95597e-06	5.2809e-07	0	0	High
High	[R].NFSSCSAEDFEK.[L]	1xCarbamidomethyl [C5]; 1xHexNAc(2)Hex(8) [N1]	381	1	1	1	Q13443	Q13443-381-[R].NFSSCSAEDFEK.[L]-HexNAc(2)Hex(8)	Q13443-381	Q13443 [381-392]	0	3123.15	HexNAc(2)Hex(8)	0	8.02	513.6	467.7	467.7	9.56649e-09	6.20829e-10	0	0	3.34822e-07	2.15739e-08	0	0	High
High	[K].DTCTQECSYFNITK.[V]	2xCarbamidomethyl [C3; C7]; 1xHexNAc(2)Hex(8) [N11]	669	1	1	1	P05556	P05556-669-[K].DTCTQECSYFNITK.[V]-HexNAc(2)Hex(8)	P05556-669	P05556 [659-672]	0	3469.32	HexNAc(2)Hex(8)	0	6.17	515.4	333.9	333.9	6.82092e-07	6.2776e-08	0	0	2.38726e-05	2.23771e-06	0	0	High
High	[K].EQYIHENYSR.[A]	1xHexNAc(2)Hex(6) [N7]	548	1	1	2	O60568	O60568-548-[K].EQYIHENYSR.[A]-HexNAc(2)Hex(6)	O60568-548	O60568 [542-551]	0	2717.08	HexNAc(2)Hex(6)	0	6.88	516.2	328.6	328.6	1.31723e-07	7.88238e-09	0	0	4.61021e-06	2.68208e-07	0	0	High
High	[R].TVLENSTSYEEAK.[N]	1xHexNAc(2)Hex(8) [N5]	259	1	1	1	Q13510	Q13510-259-[R].TVLENSTSYEEAK.[N]-HexNAc(2)Hex(8)	Q13510-259	Q13510 [255-267]	0	3173.28	HexNAc(2)Hex(8)	0	7.87	516.7	410.1	410.1	1.35595e-08	7.69604e-10	0	0	4.74576e-07	2.6342e-08	0	0	High
High	[R].NISQVLEK.[K]	1xHexNAc(2)Hex(7) [N1]	439	1	1	1	O14672	O14672-439-[R].NISQVLEK.[K]-HexNAc(2)Hex(7)	O14672-439	O14672 [439-446]	0	2471.05	HexNAc(2)Hex(7)	0	6.5	518.4	205.9	205.9	3.15215e-07	2.36084e-08	0	0	1.10323e-05	8.20726e-07	0	0	High
High	[R].NISQVLEK.[K]	1xHexNAc(2)Hex(8) [N1]	439	1	1	2	O14672	O14672-439-[R].NISQVLEK.[K]-HexNAc(2)Hex(8)	O14672-439	O14672 [439-446]	0	2633.11	HexNAc(2)Hex(8)	0	6.45	519	216.3	216.3	3.55735e-07	2.79525e-08	0	0	1.24505e-05	9.78836e-07	0	0	High
High	[R].IKLDNYSTQELGK.[T]	1xHexNAc(5)Hex(6)Fuc(1)NeuAc(1) [N5]	333	1	1	1	P21589	P21589-333-[R].IKLDNYSTQELGK.[T]-HexNAc(5)Hex(6)Fuc(1)NeuAc(1)	P21589-333	P21589 [329-341]	1	3933.66	HexNAc(5)Hex(6)Fuc(1)NeuAc(1)	0	6.67	520.1	228.3	228.3	2.14888e-07	1.42437e-08	0	0	7.52095e-06	4.92084e-07	0	0	High
High	[K].KDTCTQECSYFNITK.[V]	2xCarbamidomethyl [C4; C8]; 1xHexNAc(2)Hex(9) [N12]	669	1	1	1	P05556	P05556-669-[K].KDTCTQECSYFNITK.[V]-HexNAc(2)Hex(9)	P05556-669	P05556 [658-672]	1	3759.47	HexNAc(2)Hex(9)	0	8	524.6	378.3	378.3	1.00335e-08	6.38661e-10	0	0	3.51166e-07	2.21482e-08	0	0	High
High	[R].NATLVNEADKLR.[A]	1xHexNAc(1)Fuc(1) [N1]	818	1	1	1	P15144	P15144-818-[R].NATLVNEADKLR.[A]-HexNAc(1)Fuc(1)	P15144-818	P15144 [818-829]	1	1692.87	HexNAc(1)Fuc(1)	0	7.14	532.3	357	357	7.31135e-08	3.52604e-09	0	0	2.55893e-06	1.17254e-07	0	0	High
High	[K].ISSLQTTEKNDTVAGQGER.[D]	1xHexNAc(6)Hex(7)Fuc(1)NeuAc(2) [N10]	874	1	1	1	P06756	P06756-874-[K].ISSLQTTEKNDTVAGQGER.[D]-HexNAc(6)Hex(7)Fuc(1)NeuAc(2)	P06756-874	P06756 [865-883]	1	5115.1	HexNAc(6)Hex(7)Fuc(1)NeuAc(2)	-1	8.27	532.8	430.9	430.9	5.40733e-09	4.2458e-10	0	0	1.89253e-07	1.48145e-08	0	0	High
High	[K].GLNLTEDTYKPR.[I]	1xHexNAc(2)Hex(3)Fuc(1) [N3]	398	1	1	2	Q08380	Q08380-398-[K].GLNLTEDTYKPR.[I]-HexNAc(2)Hex(3)Fuc(1)	Q08380-398	Q08380 [396-407]	0	2445.1	HexNAc(2)Hex(3)Fuc(1)	0	7.22	532.9	320.3	320.3	6.01022e-08	2.55643e-09	0	0	2.10354e-06	8.50483e-08	0	0	High
High	[K].DVECGEGHFCHDNQTCCR.[D]	4xCarbamidomethyl [C4; C10; C16; C17]; 1xHexNAc(2)Hex(3)Fuc(1) [N13]	530	1	1	1	P28799	P28799-530-[K].DVECGEGHFCHDNQTCCR.[D]-HexNAc(2)Hex(3)Fuc(1)	P28799-530	P28799 [518-535]	0	3319.2	HexNAc(2)Hex(3)Fuc(1)	0	9.35	533.1	518.3	518.3	4.50481e-10	2.6408e-11	0	0	1.57666e-08	8.88319e-10	0	0	High
High	[R].KENSSEICSNNGECVCGQCVCR.[K]	5xCarbamidomethyl [C8; C14; C16; C19; C21]; 1xHexNAc(2)Hex(6) [N3]	520	1	1	1	P05556	P05556-520-[R].KENSSEICSNNGECVCGQCVCR.[K]-HexNAc(2)Hex(6)	P05556-520	P05556 [518-539]	1	4025.52	HexNAc(2)Hex(6)	0	9.85	534.1	396.6	175.4	1.41807e-10	8.18946e-12	0	0	4.96315e-09	2.77261e-10	0	0	High
High	[R].CLYGEAYPACSPGNTSTAEEELCR.[L]	3xCarbamidomethyl [C1; C10; C23]; 1xHexNAc(2)Hex(6) [N14]	746	1	1	1	O76024	O76024-746-[R].CLYGEAYPACSPGNTSTAEEELCR.[L]-HexNAc(2)Hex(6)	O76024-746	O76024 [733-756]	0	4113.61	HexNAc(2)Hex(6)	0	9.07	541.3	456.7	456.7	8.57442e-10	5.7754e-11	0	0	3.001e-08	2.01627e-09	0	0	High
High	[R].NPCTSEQNCTSPFSYK.[N]	2xCarbamidomethyl [C3; C9]; 1xHexNAc(4)Hex(5)Fuc(1) [N8]	212	1	1	1	P05556	P05556-212-[R].NPCTSEQNCTSPFSYK.[N]-HexNAc(4)Hex(5)Fuc(1)	P05556-212	P05556 [205-220]	0	3688.43	HexNAc(4)Hex(5)Fuc(1)	0	8.67	543.2	417.5	417.5	2.12056e-09	1.61803e-10	0	0	7.42185e-08	5.69283e-09	0	0	High
High	[R].CLYGEAYPACSPGNTSTAEEELCR.[L]	3xCarbamidomethyl [C1; C10; C23]; 1xHexNAc(2)Hex(5) [N14]	746	1	1	1	O76024	O76024-746-[R].CLYGEAYPACSPGNTSTAEEELCR.[L]-HexNAc(2)Hex(5)	O76024-746	O76024 [733-756]	0	3951.56	HexNAc(2)Hex(5)	0	9.32	544.2	457.6	457.6	4.81009e-10	2.92676e-11	0	0	1.6835e-08	9.88506e-10	0	0	High
High	[R].EAGNHTSGAGLVQINK.[S]	1xHexNAc(4)Hex(5)Fuc(1)NeuAc(1) [N4]	83	1	1	2	P20645	P20645-83-[R].EAGNHTSGAGLVQINK.[S]-HexNAc(4)Hex(5)Fuc(1)NeuAc(1)	P20645-83	P20645 [80-95]	0	3655.55	HexNAc(4)Hex(5)Fuc(1)NeuAc(1)	0	7.41	551.9	272.9	272.9	3.86161e-08	1.70417e-09	0	0	1.35154e-06	5.59168e-08	0	0	High
High	[K].NATLAEQAK.[L]	1xHexNAc(2)Hex(6) [N1]	869	1	1	3	Q9Y4L1	Q9Y4L1-869-[K].NATLAEQAK.[L]-HexNAc(2)Hex(6)	Q9Y4L1-869	Q9Y4L1 [869-877]	0	2323.98	HexNAc(2)Hex(6)	0	7.12	552.6	365.5	365.5	7.51493e-08	3.66828e-09	0	0	2.63018e-06	1.20769e-07	0	0	High
High	[R].GKDLDTDFTNNASQPETK.[A]	1xHexNAc(4)Hex(5)Fuc(1)NeuAc(1) [N11]	1070	1	1	1	O75976	O75976-1070-[R].GKDLDTDFTNNASQPETK.[A]-HexNAc(4)Hex(5)Fuc(1)NeuAc(1)	O75976-1070	O75976 [1060-1077]	1	4040.65	HexNAc(4)Hex(5)Fuc(1)NeuAc(1)	0	9.35	553.3	429.5	176.9	4.47798e-10	2.61447e-11	0	0	1.56727e-08	8.7863e-10	0	0	High
High	[R].NPCTSEQNCTSPFSYK.[N]	2xCarbamidomethyl [C3; C9]; 1xHexNAc(4)Hex(5)Fuc(1)NeuAc(1) [N8]	212	1	1	1	P05556	P05556-212-[R].NPCTSEQNCTSPFSYK.[N]-HexNAc(4)Hex(5)Fuc(1)NeuAc(1)	P05556-212	P05556 [205-220]	0	3979.52	HexNAc(4)Hex(5)Fuc(1)NeuAc(1)	0	8.67	557	416.5	416.5	2.12056e-09	1.62336e-10	0	0	7.42185e-08	5.71236e-09	0	0	High
High	[K].KDTCTQECSYFNITK.[V]	2xCarbamidomethyl [C4; C8]; 1xHexNAc(2)Hex(6) [N12]	669	1	1	1	P05556	P05556-669-[K].KDTCTQECSYFNITK.[V]-HexNAc(2)Hex(6)	P05556-669	P05556 [658-672]	1	3273.31	HexNAc(2)Hex(6)	0	9.3	558.2	437.3	437.3	5.01608e-10	3.13962e-11	0	0	1.7556e-08	1.06679e-09	0	0	High
High	[K].ISSLQTTEKNDTVAGQGER.[D]	1xHexNAc(2)Hex(7) [N10]	874	1	1	1	P06756	P06756-874-[K].ISSLQTTEKNDTVAGQGER.[D]-HexNAc(2)Hex(7)	P06756-874	P06756 [865-883]	1	3574.54	HexNAc(2)Hex(7)	0	9.53	560.7	454.4	454.4	2.97531e-10	1.58705e-11	0	0	1.04134e-08	5.20586e-10	0	0	High
High	[R].YKPDTLAVAVENGTGTDR.[Q]	1xHexNAc(2)Hex(9) [N12]	389	1	1	1	Q9H0X4	Q9H0X4-389-[R].YKPDTLAVAVENGTGTDR.[Q]-HexNAc(2)Hex(9)	Q9H0X4-389	Q9H0X4 [378-395]	0	3771.58	HexNAc(2)Hex(9)	0	9.66	561.3	430.3	430.3	2.19349e-10	1.1784e-11	0	0	7.67707e-09	3.8611e-10	0	0	High
High	[R].INTTADEKDPTNPFR.[F]	1xHexNAc(2)Hex(9) [N2]	278	1	1	2	O14672	O14672-278-[R].INTTADEKDPTNPFR.[F]-HexNAc(2)Hex(9)	O14672-278	O14672 [277-291]	1	3583.47	HexNAc(2)Hex(9)	0	7.93	561.8	359.1	359.1	1.17549e-08	7.08446e-10	0	0	4.11416e-07	2.45273e-08	0	0	High
High	[R].NCSAAPQPEPAAGLASYPELR.[L]	1xCarbamidomethyl [C2]; 1xHexNAc(2)Hex(6) [N1]	87	1	1	1	O75718	O75718-87-[R].NCSAAPQPEPAAGLASYPELR.[L]-HexNAc(2)Hex(6)	O75718-87	O75718 [87-107]	0	3577.53	HexNAc(2)Hex(6)	0	9.29	562.1	459.9	459.9	5.07226e-10	3.22674e-11	0	0	1.77526e-08	1.09351e-09	0	0	High
High	[R].NCSAAPQPEPAAGLASYPELR.[L]	1xCarbamidomethyl [C2]; 1xHexNAc(2)Hex(8) [N1]	87	1	1	1	O75718	O75718-87-[R].NCSAAPQPEPAAGLASYPELR.[L]-HexNAc(2)Hex(8)	O75718-87	O75718 [87-107]	0	3901.63	HexNAc(2)Hex(8)	0	9.59	564.1	492.2	492.2	2.58633e-10	1.33981e-11	0	0	9.05199e-09	4.32634e-10	0	0	High
High	[R].NATLVNEADKLR.[A]	1xHexNAc(2)Hex(3) [N1]	818	1	1	1	P15144	P15144-818-[R].NATLVNEADKLR.[A]-HexNAc(2)Hex(3)	P15144-818	P15144 [818-829]	1	2236.04	HexNAc(2)Hex(3)	0	7.61	564.8	360.8	360.8	2.46066e-08	1.14406e-09	0	0	8.61217e-07	3.80481e-08	0	0	High
High	[K].GQTEIQVNCPPAVTENK.[T]	1xCarbamidomethyl [C9]; 1xHexNAc(3)Hex(6)Fuc(1)NeuAc(1) [N16]	71	1	1	2	Q16563	Q16563-71-[K].GQTEIQVNCPPAVTENK.[T]-HexNAc(3)Hex(6)Fuc(1)NeuAc(1)	Q16563-71	Q16563 [56-72]	0	3903.62	HexNAc(3)Hex(6)Fuc(1)NeuAc(1)	0	9.09	565.6	395.2	395.2	8.07618e-10	5.25016e-11	0	0	2.82662e-08	1.82365e-09	0	0	High
High	[R].DIYTFDGALNK.[S]	1xHexNAc(3)Hex(6) [N10]	73	1	1	1	Q08722	Q08722-73-[R].DIYTFDGALNK.[S]-HexNAc(3)Hex(6)	Q08722-73	Q08722 [64-74]	0	2838.17	HexNAc(3)Hex(6)	0	8.32	566.7	399.2	399.2	4.81482e-09	3.83399e-10	0	0	1.68516e-07	1.33035e-08	0	0	High
High	[K].HLLENSTASVSEAER.[K]	1xHexNAc(2)Hex(8) [N5]	166	1	1	1	P42892	P42892-166-[K].HLLENSTASVSEAER.[K]-HexNAc(2)Hex(8)	P42892-166	P42892 [162-176]	0	3345.38	HexNAc(2)Hex(8)	0	9.58	572.4	436.5	436.5	2.65386e-10	1.35593e-11	0	0	9.28836e-09	4.38574e-10	0	0	High
High	[K].GQTEIQVNCPPAVTENK.[T]	1xCarbamidomethyl [C9]; 1xHexNAc(2)Hex(9) [N16]	71	1	1	2	Q16563	Q16563-71-[K].GQTEIQVNCPPAVTENK.[T]-HexNAc(2)Hex(9)	Q16563-71	Q16563 [56-72]	0	3749.55	HexNAc(2)Hex(9)	0	8.95	574.9	443.9	443.9	1.12193e-09	8.04123e-11	0	0	3.92669e-08	2.79924e-09	0	0	High
High	[R].DCVLQCEEQNCSGGALNHFR.[S]	3xCarbamidomethyl [C2; C6; C11]; 1xHexNAc(2)Hex(6) [N10]	40	1	1	1	Q96FM1	Q96FM1-40-[R].DCVLQCEEQNCSGGALNHFR.[S]-HexNAc(2)Hex(6)	Q96FM1-40	Q96FM1 [31-50]	0	3772.48	HexNAc(2)Hex(6)	0	10.16	575.3	468.3	468.3	6.90485e-11	4.17567e-12	0	0	2.41666e-09	1.40987e-10	0	0	High
High	[R].DIYTFDGALNK.[S]	1xHexNAc(2)Hex(7) [N10]	73	1	1	1	Q08722	Q08722-73-[R].DIYTFDGALNK.[S]-HexNAc(2)Hex(7)	Q08722-73	Q08722 [64-74]	0	2797.14	HexNAc(2)Hex(7)	0	8.32	576.5	430.2	430.2	4.81482e-09	3.82277e-10	0	0	1.68516e-07	1.32624e-08	0	0	High
High	[K].DTCTQECSYFNITK.[V]	2xCarbamidomethyl [C3; C7]; 1xHexNAc(4)Hex(5)Fuc(1) [N11]	669	1	1	1	P05556	P05556-669-[K].DTCTQECSYFNITK.[V]-HexNAc(4)Hex(5)Fuc(1)	P05556-669	P05556 [659-672]	0	3535.38	HexNAc(4)Hex(5)Fuc(1)	0	8.47	578.1	397.8	397.8	3.39828e-09	2.65849e-10	0	0	1.18938e-07	9.32963e-09	0	0	High
High	[K].SCVAVTSAQPQNMSR.[R]	1xCarbamidomethyl [C2]; 1xHexNAc(2)Hex(9) [N12]; 1xOxidation [M13]	528	1	1	1	O15031	O15031-528-[K].SCVAVTSAQPQNMSR.[R]-HexNAc(2)Hex(9)	O15031-528	O15031 [517-531]	0	3516.39	HexNAc(2)Hex(9)	0	8.95	579.3	479.6	479.6	1.12193e-09	8.01121e-11	0	0	3.92669e-08	2.78822e-09	0	0	High
High	[K].CHEGNGTFECGACR.[C]	3xCarbamidomethyl [C1; C10; C13]; 1xHexNAc(2)Hex(9) [N5]	481	1	1	2	P05556	P05556-481-[K].CHEGNGTFECGACR.[C]-HexNAc(2)Hex(9)	P05556-481	P05556 [477-490]	0	3519.25	HexNAc(2)Hex(9)	0	10.35	582.9	508.4	508.4	4.45662e-11	2.79406e-12	0	0	1.55979e-09	9.52435e-11	0	0	High
High	[R].YHYNGTFEDGKK.[F]	1xHexNAc(2)Hex(7) [N4]	70	1	1	1	Q96AY3	Q96AY3-70-[R].YHYNGTFEDGKK.[F]-HexNAc(2)Hex(7)	Q96AY3-70	Q96AY3 [67-78]	1	2999.19	HexNAc(2)Hex(7)	0	10.18	583.4	495	495	6.5661e-11	4.04303e-12	0	0	2.2981e-09	1.36133e-10	0	0	High
High	[K].GTTTNATSTTTTTASTAVADAQK.[R]	1xHexNAc(2) [N5]	234	1	1	1	Q9UHR5	Q9UHR5-234-[K].GTTTNATSTTTTTASTAVADAQK.[R]-HexNAc(2)	Q9UHR5-234	Q9UHR5 [230-252]	0	2606.22	HexNAc(2)	0	11.05	587	515.6	515.6	8.99871e-12	1.03847e-12	0	0	3.1495e-10	3.63543e-11	0	0	High
High	[K].KGTTTNATSTTTTTASTAVADAQK.[R]	1xHexNAc(1) [N6]	234	1	1	1	Q9UHR5	Q9UHR5-234-[K].KGTTTNATSTTTTTASTAVADAQK.[R]-HexNAc(1)	Q9UHR5-234	Q9UHR5 [229-252]	1	2531.23	HexNAc(1)	0	11.29	592.4	557.3	557.3	5.13819e-12	5.62079e-13	0	0	1.79834e-10	1.94597e-11	0	0	High
High	[K].NMSFVNDLTVTQDGR.[K]	1xOxidation [M2]; 1xHexNAc(2)Hex(8) [N1]	196	1	1	1	Q9HDC9	Q9HDC9-196-[K].NMSFVNDLTVTQDGR.[K]-HexNAc(2)Hex(8)	Q9HDC9-196	Q9HDC9 [196-210]	0	3415.37	HexNAc(2)Hex(8)	0	10.21	593.3	435	435	6.22013e-11	3.73046e-12	0	0	2.17701e-09	1.25459e-10	0	0	High
High	[K].NATLAEQAK.[L]	1xHexNAc(2)Hex(8) [N1]	869	1	1	2	Q9Y4L1	Q9Y4L1-869-[K].NATLAEQAK.[L]-HexNAc(2)Hex(8)	Q9Y4L1-869	Q9Y4L1 [869-877]	0	2648.08	HexNAc(2)Hex(8)	0	8.86	596.9	370.2	370.2	1.37813e-09	1.02605e-10	0	0	4.82336e-08	3.58884e-09	0	0	High
High	[K].ANTTQPGIVEGGQVLK.[C]	1xHexNAc(4)Hex(5)Fuc(1) [N2]	74	1	1	1	P06756	P06756-74-[K].ANTTQPGIVEGGQVLK.[C]-HexNAc(4)Hex(5)Fuc(1)	P06756-74	P06756 [73-88]	0	3380.51	HexNAc(4)Hex(5)Fuc(1)	0	11.26	601.7	412.7	412.7	5.51112e-12	6.10704e-13	0	0	1.92886e-10	2.12309e-11	0	0	High
High	[R].IKLDNYSTQELGK.[T]	1xHexNAc(4)Hex(5)Fuc(1)NeuAc(1) [N5]	333	1	1	1	P21589	P21589-333-[R].IKLDNYSTQELGK.[T]-HexNAc(4)Hex(5)Fuc(1)NeuAc(1)	P21589-333	P21589 [329-341]	1	3568.53	HexNAc(4)Hex(5)Fuc(1)NeuAc(1)	0	9.35	601.8	279.5	279.5	4.47908e-10	2.6276e-11	0	0	1.56765e-08	8.83462e-10	0	0	High
High	[K].HLLENSTASVSEAER.[K]	1xHexNAc(2)Hex(6) [N5]	166	1	1	1	P42892	P42892-166-[K].HLLENSTASVSEAER.[K]-HexNAc(2)Hex(6)	P42892-166	P42892 [162-176]	0	3021.28	HexNAc(2)Hex(6)	0	11.83	605.1	396.2	396.2	1.47133e-12	2.01469e-13	0	0	5.14958e-11	7.03161e-12	0	0	High
High	[K].DTCTQECSYFNITK.[V]	2xCarbamidomethyl [C3; C7]; 1xHexNAc(4)Hex(5)Fuc(1)NeuAc(1) [N11]	669	1	1	2	P05556	P05556-669-[K].DTCTQECSYFNITK.[V]-HexNAc(4)Hex(5)Fuc(1)NeuAc(1)	P05556-669	P05556 [659-672]	0	3826.47	HexNAc(4)Hex(5)Fuc(1)NeuAc(1)	0	10.78	613.2	381.1	381.1	1.6693e-11	1.64687e-12	0	0	5.84247e-10	5.78759e-11	0	0	High
High	[R].TLAGENQTAFEIEELNR.[K]	1xHexNAc(2)Hex(8) [N6]	1223	1	1	1	P11047	P11047-1223-[R].TLAGENQTAFEIEELNR.[K]-HexNAc(2)Hex(8)	P11047-1223	P11047 [1218-1234]	0	3637.53	HexNAc(2)Hex(8)	0	11.05	628.2	508.4	508.4	8.81648e-12	1.0072e-12	0	0	3.08572e-10	3.52172e-11	0	0	High
High	[K].TVTTSGTTNNTVTPTSQPVR.[K]	1xHexNAc(2)Hex(8) [N9]	146	1	1	1	Q04900	Q04900-146-[K].TVTTSGTTNNTVTPTSQPVR.[K]-HexNAc(2)Hex(8)	Q04900-146	Q04900 [138-157]	0	3764.62	HexNAc(2)Hex(8)	0	11.43	632.5	556.9	556.9	3.70322e-12	3.8709e-13	0	0	1.2961e-10	1.34139e-11	0	0	High
High	[K].CHAGYIGDNCNCSTDISTCR.[G]	4xCarbamidomethyl [C1; C10; C12; C19]; 1xHexNAc(2)Hex(6) [N11]	586	1	1	1	P18084	P18084-586-[K].CHAGYIGDNCNCSTDISTCR.[G]-HexNAc(2)Hex(6)	P18084-586	P18084 [576-595]	0	3739.39	HexNAc(2)Hex(6)	0	12.17	646.6	577.3	577.3	6.82399e-13	1.16373e-13	0	0	2.38836e-11	4.09672e-12	0	0	High
High	[R].NPCTSEQNCTSPFSYK.[N]	2xCarbamidomethyl [C3; C9]; 1xHexNAc(2)Hex(7) [N8]	212	1	1	1	P05556	P05556-212-[R].NPCTSEQNCTSPFSYK.[N]-HexNAc(2)Hex(7)	P05556-212	P05556 [205-220]	0	3460.32	HexNAc(2)Hex(7)	0	11.26	647.6	558.4	558.4	5.51112e-12	6.06565e-13	0	0	1.92886e-10	2.10802e-11	0	0	High
High	[K].ANTTQPGIVEGGQVLK.[C]	1xHexNAc(3)Hex(5)Fuc(1) [N2]	74	1	1	1	P06756	P06756-74-[K].ANTTQPGIVEGGQVLK.[C]-HexNAc(3)Hex(5)Fuc(1)	P06756-74	P06756 [73-88]	0	3177.43	HexNAc(3)Hex(5)Fuc(1)	0	11.26	649.2	457.1	457.1	5.51112e-12	6.1277e-13	0	0	1.92886e-10	2.13062e-11	0	0	High
High	[K].SQNRPQGQSTQPSNAAGTNTTSASTPR.[S]	1xHexNAc(1) [N19]	122	1	1	1	Q9UHD9	Q9UHD9-122-[K].SQNRPQGQSTQPSNAAGTNTTSASTPR.[S]-HexNAc(1)	Q9UHD9-122	Q9UHD9 [104-130]	0	2947.37	HexNAc(1)	0	12	649.8	608.7	608.7	9.95419e-13	1.44954e-13	0	0	3.48391e-11	5.0823e-12	0	0	High
High	[R].YHYNGTFEDGKK.[F]	1xHexNAc(2)Hex(6) [N4]	70	1	1	2	Q96AY3	Q96AY3-70-[R].YHYNGTFEDGKK.[F]-HexNAc(2)Hex(6)	Q96AY3-70	Q96AY3 [67-78]	1	2837.14	HexNAc(2)Hex(6)	0	12.18	658.1	572.1	572.1	6.5661e-13	1.12825e-13	0	0	2.2981e-11	3.96827e-12	0	0	High
High	[K].DVECGEGHFCHDNQTCCR.[D]	4xCarbamidomethyl [C4; C10; C16; C17]; 1xHexNAc(2)Hex(6) [N13]	530	1	1	2	P28799	P28799-530-[K].DVECGEGHFCHDNQTCCR.[D]-HexNAc(2)Hex(6)	P28799-530	P28799 [518-535]	0	3659.3	HexNAc(2)Hex(6)	0	13.21	661.8	654.1	654.1	6.20082e-14	1.10745e-14	0	0	2.17025e-12	3.87874e-13	0	0	High
High	[K].GQTEIQVNCPPAVTENK.[T]	1xCarbamidomethyl [C9]; 1xHexNAc(3)Hex(5)NeuAc(1) [N16]	71	1	1	1	Q16563	Q16563-71-[K].GQTEIQVNCPPAVTENK.[T]-HexNAc(3)Hex(5)NeuAc(1)	Q16563-71	Q16563 [56-72]	0	3595.51	HexNAc(3)Hex(5)NeuAc(1)	0	12.21	662.5	462.1	462.1	6.22013e-13	9.8589e-14	0	0	2.17701e-11	3.45229e-12	0	0	High
High	[K].ANTTQPGIVEGGQVLK.[C]	1xHexNAc(2)Hex(7) [N2]	74	1	1	2	P06756	P06756-74-[K].ANTTQPGIVEGGQVLK.[C]-HexNAc(2)Hex(7)	P06756-74	P06756 [73-88]	0	3152.4	HexNAc(2)Hex(7)	0	12.26	665.3	528.4	528.4	5.51112e-13	8.20419e-14	0	0	1.92886e-11	2.86098e-12	0	0	High
High	[K].ANTTQPGIVEGGQVLK.[C]	1xHexNAc(2)Hex(6) [N2]	74	1	1	1	P06756	P06756-74-[K].ANTTQPGIVEGGQVLK.[C]-HexNAc(2)Hex(6)	P06756-74	P06756 [73-88]	0	2990.35	HexNAc(2)Hex(6)	0	12.26	668.9	534.2	534.2	5.51112e-13	8.23102e-14	0	0	1.92886e-11	2.87073e-12	0	0	High
High	[R].GKDLDTDFTNNASQPETK.[A]	1xHexNAc(2)Hex(6) [N11]	1070	1	1	1	O75976	O75976-1070-[R].GKDLDTDFTNNASQPETK.[A]-HexNAc(2)Hex(6)	O75976-1070	O75976 [1060-1077]	1	3359.39	HexNAc(2)Hex(6)	0	12.93	671	530	530	1.16378e-13	1.8507e-14	0	0	4.07315e-12	6.49259e-13	0	0	High
High	[K].ANTTQPGIVEGGQVLK.[C]	1xHexNAc(2)Hex(8) [N2]	74	1	1	1	P06756	P06756-74-[K].ANTTQPGIVEGGQVLK.[C]-HexNAc(2)Hex(8)	P06756-74	P06756 [73-88]	0	3314.45	HexNAc(2)Hex(8)	0	12.35	671.4	537.9	537.9	4.47754e-13	6.18406e-14	0	0	1.56711e-11	2.15231e-12	0	0	High
High	[R].EASIVGENETYPR.[A]	1xHexNAc(2)Hex(9) [N8]	608	1	1	1	Q9UBV2	Q9UBV2-608-[R].EASIVGENETYPR.[A]-HexNAc(2)Hex(9)	Q9UBV2-608	Q9UBV2 [601-613]	0	3329.33	HexNAc(2)Hex(9)	0	11.72	674.1	536.4	536.4	1.88406e-12	2.45178e-13	0	0	6.5941e-11	8.51309e-12	0	0	High
High	[R].NPCTSEQNCTSPFSYK.[N]	2xCarbamidomethyl [C3; C9]; 1xHexNAc(2)Hex(6) [N8]	212	1	1	1	P05556	P05556-212-[R].NPCTSEQNCTSPFSYK.[N]-HexNAc(2)Hex(6)	P05556-212	P05556 [205-220]	0	3298.27	HexNAc(2)Hex(6)	0	12.35	675	555.5	555.5	4.47754e-13	6.1609e-14	0	0	1.56711e-11	2.14389e-12	0	0	High
High	[R].NPCTSEQNCTSPFSYK.[N]	2xCarbamidomethyl [C3; C9]; 1xHexNAc(2)Hex(9) [N8]	212	1	1	1	P05556	P05556-212-[R].NPCTSEQNCTSPFSYK.[N]-HexNAc(2)Hex(9)	P05556-212	P05556 [205-220]	0	3784.42	HexNAc(2)Hex(9)	0	12.26	678.7	555.2	555.2	5.51112e-13	8.17732e-14	0	0	1.92886e-11	2.85122e-12	0	0	High
High	[K].GQTEIQVNCPPAVTENK.[T]	1xCarbamidomethyl [C9]; 1xHexNAc(3)Hex(6)NeuAc(1) [N16]	71	1	1	1	Q16563	Q16563-71-[K].GQTEIQVNCPPAVTENK.[T]-HexNAc(3)Hex(6)NeuAc(1)	Q16563-71	Q16563 [56-72]	0	3757.56	HexNAc(3)Hex(6)NeuAc(1)	0	12.21	691.8	517.2	517.2	6.22013e-13	9.82993e-14	0	0	2.17701e-11	3.44178e-12	0	0	High
High	[K].DTCTQECSYFNITK.[V]	2xCarbamidomethyl [C3; C7]; 1xHexNAc(2)Hex(9) [N11]	669	1	1	1	P05556	P05556-669-[K].DTCTQECSYFNITK.[V]-HexNAc(2)Hex(9)	P05556-669	P05556 [659-672]	0	3631.37	HexNAc(2)Hex(9)	0	11.78	695.2	473.4	473.4	1.6693e-12	2.25859e-13	0	0	5.84247e-11	7.89279e-12	0	0	High
High	[K].DVECGEGHFCHDNQTCCR.[D]	4xCarbamidomethyl [C4; C10; C16; C17]; 1xHexNAc(2)Hex(8) [N13]	530	1	1	1	P28799	P28799-530-[K].DVECGEGHFCHDNQTCCR.[D]-HexNAc(2)Hex(8)	P28799-530	P28799 [518-535]	0	3983.41	HexNAc(2)Hex(8)	0	14.15	701.8	660.7	660.7	6.99856e-15	1.31852e-15	0	0	2.44946e-13	4.61069e-14	0	0	High
High	[K].GQTEIQVNCPPAVTENK.[T]	1xCarbamidomethyl [C9]; 1xHexNAc(2)Hex(6) [N16]	71	1	1	2	Q16563	Q16563-71-[K].GQTEIQVNCPPAVTENK.[T]-HexNAc(2)Hex(6)	Q16563-71	Q16563 [56-72]	0	3263.39	HexNAc(2)Hex(6)	0	13.21	706.3	569.3	569.3	6.22013e-14	1.11978e-14	0	0	2.17701e-12	3.92336e-13	0	0	High
High	[K].GQTEIQVNCPPAVTENK.[T]	1xCarbamidomethyl [C9]; 1xHexNAc(2)Hex(7) [N16]	71	1	1	2	Q16563	Q16563-71-[K].GQTEIQVNCPPAVTENK.[T]-HexNAc(2)Hex(7)	Q16563-71	Q16563 [56-72]	0	3425.44	HexNAc(2)Hex(7)	0	13.26	734	583	583	5.51112e-14	9.62859e-15	0	0	1.92886e-12	3.38239e-13	0	0	High
High	[K].DVECGEGHFCHDNQTCCR.[D]	4xCarbamidomethyl [C4; C10; C16; C17]; 1xHexNAc(2)Hex(5) [N13]	530	1	1	2	P28799	P28799-530-[K].DVECGEGHFCHDNQTCCR.[D]-HexNAc(2)Hex(5)	P28799-530	P28799 [518-535]	0	3497.25	HexNAc(2)Hex(5)	0	15	763	750.1	750.1	9.91984e-16	1.58117e-16	0	0	3.47189e-14	5.56335e-15	0	0	High
High	[R].DSEAFCHANCSGPAPAAKPDPDGGR.[A]	2xCarbamidomethyl [C6; C10]; 1xHexNAc(2)Hex(7) [N9]	79	1	1	1	Q92791	Q92791-79-[R].DSEAFCHANCSGPAPAAKPDPDGGR.[A]-HexNAc(2)Hex(7)	Q92791-79	Q92791 [71-95]	0	4124.62	HexNAc(2)Hex(7)	0	15.58	773.3	652.4	652.4	2.61995e-16	4.39801e-17	0	0	9.16966e-15	1.52916e-15	0	0	High
High	[R].DSEAFCHANCSGPAPAAKPDPDGGR.[A]	2xCarbamidomethyl [C6; C10]; 1xHexNAc(2)Hex(8) [N9]	79	1	1	1	Q92791	Q92791-79-[R].DSEAFCHANCSGPAPAAKPDPDGGR.[A]-HexNAc(2)Hex(8)	Q92791-79	Q92791 [71-95]	0	4286.68	HexNAc(2)Hex(8)	-1	15.16	789	685.1	685.1	6.97615e-16	1.24268e-16	0	0	2.44161e-14	4.34614e-15	0	0	High
High	[K].DVECGEGHFCHDNQTCCR.[D]	4xCarbamidomethyl [C4; C10; C16; C17]; 1xHexNAc(2)Hex(9) [N13]	530	1	1	1	P28799	P28799-530-[K].DVECGEGHFCHDNQTCCR.[D]-HexNAc(2)Hex(9)	P28799-530	P28799 [518-535]	0	4145.46	HexNAc(2)Hex(9)	0	16	820	770.9	233	9.91984e-17	1.5604e-17	0	0	3.47189e-15	5.5191e-16	0	0	High

## Sheet: Boronic_4F4R
Confidence	Annotated Sequence	Modifications	N-glycosylation position in protein	# Protein Groups	# Proteins	# PSMs	Master Protein Accessions	Protein acession + Site	N-glycopeptide unique identifier ( + Peptide sequence + Glycan composition)	Positions in Master Proteins	# Missed Cleavages	Theo. MH+ [Da]	Glycan composition	Off By X	|Log Prob| A2	Byonic Score A2	Delta Byonic Score A2	Delta Mod Score A2	PEP 2D A2	q-Value 2D A2	FDR 2D A2	Peptide Group FDR 2D A2	PEP 1D A2	q-Value 1D A2	FDR 1D A2	Peptide Group FDR 1D A2	Confidence A2
High	[R].SEMTDNQNNSK.[S]	1xOxidation [M3]; 1xHexNAc(2)Hex(7) [N8]	1119	1	1	1	P49454	P49454-1119	P49454-1119-[R].SEMTDNQNNSK.[S]-HexNAc(2)Hex(7)	P49454 [1112-1122]	0	2824.05	HexNAc(2)Hex(7)	0	1.17	100.6	34.7	34.7	0.0683748	0.00346146	0.00345414	0.00395596	0.43558	0.019491	0.0194857	0.0220475	High
High	[K].ISSLQTTEKNDTVAGQGER.[D]	1xHexNAc(6)Hex(7)Fuc(1) [N10]	874	1	1	1	P06756	P06756-874	P06756-874-[K].ISSLQTTEKNDTVAGQGER.[D]-HexNAc(6)Hex(7)Fuc(1)	P06756 [865-883]	1	4532.91	HexNAc(6)Hex(7)Fuc(1)	0	2.43	100.6	73.7	73.7	0.00368762	0.00109276	0.00103988	0.00100131	0.0395969	0.00212752	0.00212369	0.00242534	High
High	[R].LLNINPNK.[T]	1xHexNAc(4)Hex(5)Fuc(1)NeuAc(1) [N7]	261	1	1	2	P11279	P11279-261	P11279-261-[R].LLNINPNK.[T]-HexNAc(4)Hex(5)Fuc(1)NeuAc(1)	P11279 [255-262]	0	2985.28	HexNAc(4)Hex(5)Fuc(1)NeuAc(1)	0	1.05	101.5	8.8	8.8	0.0897638	0.00410326	0.00406776	0.00444062	0.511819	0.0251184	0.0251131	0.0286169	High
High	[R].SAEFFNYTVR.[T]	1xHexNAc(2)Hex(9) [N6]	63	1	1	1	O60568	O60568-63	O60568-63-[R].SAEFFNYTVR.[T]-HexNAc(2)Hex(9)	O60568 [58-67]	0	3098.22	HexNAc(2)Hex(9)	0	1.06	101.6	44.9	44.9	0.0880736	0.0046318	0.00462674	0.00516659	0.508118	0.0207871	0.020786	0.0235128	High
High	[R].ALGFENATQALGR.[A]	1xHexNAc(5)Hex(6)Fuc(1)NeuAc(1) [N6]	69	1	1	1	Q08380	Q08380-69	Q08380-69-[R].ALGFENATQALGR.[A]-HexNAc(5)Hex(6)Fuc(1)NeuAc(1)	Q08380 [64-76]	0	3772.57	HexNAc(5)Hex(6)Fuc(1)NeuAc(1)	0	1.1	102.6	24.8	24.8	0.0792716	0.00364514	0.00364458	0.00420389	0.474675	0.0208033	0.0207988	0.02362	High
High	[K].GEYFVNVTTR.[I]	1xHexNAc(3)Hex(6) [N6]	1074	1	1	1	P17301	P17301-1074	P17301-1074-[K].GEYFVNVTTR.[I]-HexNAc(3)Hex(6)	P17301 [1069-1078]	0	2767.14	HexNAc(3)Hex(6)	0	1.24	102.6	25.5	25.5	0.0570684	0.00363306	0.00359865	0.00386677	0.392895	0.0161701	0.0161656	0.0182202	High
High	[K].GEYFVNVTTR.[I]	1xHexNAc(2)Hex(7) [N6]	1074	1	1	1	P17301	P17301-1074	P17301-1074-[K].GEYFVNVTTR.[I]-HexNAc(2)Hex(7)	P17301 [1069-1078]	0	2726.12	HexNAc(2)Hex(7)	0	1.25	102.7	54	54	0.0560069	0.00363306	0.00360208	0.00386992	0.388227	0.0156908	0.0156882	0.0176471	High
High	[K].NMTFDLPSDATVVLNR.[S]	1xHexNAc(4)Hex(7)Fuc(1) [N15]	76	1	1	1	P11279	P11279-76	P11279-76-[K].NMTFDLPSDATVVLNR.[S]-HexNAc(4)Hex(7)Fuc(1)	P11279 [62-77]	0	3885.63	HexNAc(4)Hex(7)Fuc(1)	0	1.65	102.7	55.2	55.2	0.0225245	0.00184978	0.00184942	0.00212343	0.321551	0.0136429	0.0136408	0.0163826	High
High	[R].MNITVK.[N]	1xHexNAc(5)Hex(6)Fuc(1)NeuAc(3) [N2]	107	1	1	1	P26006	P26006-107	P26006-107-[R].MNITVK.[N]-HexNAc(5)Hex(6)Fuc(1)NeuAc(3)	P26006 [106-111]	0	3712.45	HexNAc(5)Hex(6)Fuc(1)NeuAc(3)	0	1.33	102.8	16.7	16.7	0.0472482	0.00236917	0.0023632	0.0025413	0.344109	0.0158574	0.0158514	0.0180005	High
High	[K].GNPYSDLGNHTTCR.[Y]	1xCarbamidomethyl [C13]; 1xHexNAc(2)Hex(9) [N9]	802	1	1	1	Q4KMQ2	Q4KMQ2-802	Q4KMQ2-802-[K].GNPYSDLGNHTTCR.[Y]-HexNAc(2)Hex(9)	Q4KMQ2 [794-807]	0	3456.33	HexNAc(2)Hex(9)	0	2.16	102.8	82.2	82.2	0.00694709	0.00138313	0.00137527	0.00149354	0.0720153	0.00352068	0.00351273	0.00396942	High
High	[K].DLDTDFTNNASQPETK.[A]	1xHexNAc(3)Hex(4)Fuc(1)NeuAc(1) [N9]	1070	1	1	1	O75976	O75976-1070	O75976-1070-[K].DLDTDFTNNASQPETK.[A]-HexNAc(3)Hex(4)Fuc(1)NeuAc(1)	O75976 [1062-1077]	0	3490.4	HexNAc(3)Hex(4)Fuc(1)NeuAc(1)	0	1.95	102.9	31	31	0.0111146	0.00129279	0.00127265	0.00149615	0.190483	0.00616408	0.00616341	0.00762931	High
High	[K].NITIVTGAPR.[H]	1xHexNAc(3)Hex(6)NeuAc(1) [N1]	265	1	1	1	P26006	P26006-265	P26006-265-[K].NITIVTGAPR.[H]-HexNAc(3)Hex(6)NeuAc(1)	P26006 [265-274]	0	2914.26	HexNAc(3)Hex(6)NeuAc(1)	0	1.67	103	23.7	23.7	0.0215064	0.00182725	0.00181461	0.00213778	0.311492	0.0116134	0.0116091	0.014077	High
High	[K].NYFHYNQSYPPTYNVK.[D]	1xHexNAc(2)Hex(5) [N6]	321	1	1	1	P38571	P38571-321	P38571-321-[K].NYFHYNQSYPPTYNVK.[D]-HexNAc(2)Hex(5)	P38571 [316-331]	0	3251.36	HexNAc(2)Hex(5)	0	3.14	103.1	103	103	0.000730913	0.000684112	0.000681547	0.000784129	0.0159292	0.00129342	0.00128874	0.00155654	High
High	[R].VQPFNVTQGK.[Y]	1xHexNAc(5)Hex(6) [N5]	356	1	1	1	P13473	P13473-356	P13473-356-[R].VQPFNVTQGK.[Y]-HexNAc(5)Hex(6)	P13473 [352-361]	0	3105.31	HexNAc(5)Hex(6)	0	1.13	103.4	36.4	36.4	0.0748761	0.00392444	0.00391216	0.00422139	0.463002	0.020282	0.0202765	0.0229803	High
High	[K].KDTCTQECSYFNITK.[V]	2xCarbamidomethyl [C4; C8]; 1xHexNAc(5)Hex(6)Fuc(1) [N12]	669	1	1	1	P05556	P05556-669	P05556-669-[K].KDTCTQECSYFNITK.[V]-HexNAc(5)Hex(6)Fuc(1)	P05556 [658-672]	1	4028.6	HexNAc(5)Hex(6)Fuc(1)	-1	2.06	103.5	23.3	23.3	0.00876254	0.00125098	0.00124385	0.00144865	0.156838	0.00524203	0.0052391	0.00642582	High
High	[K].IISDNLTYCKCLQK.[V]	2xCarbamidomethyl [C9; C11]; 1xHexNAc(2)Hex(7) [N5]	201	1	1	1	Q9Y2X3	Q9Y2X3-201	Q9Y2X3-201-[K].IISDNLTYCKCLQK.[V]-HexNAc(2)Hex(7)	Q9Y2X3 [197-210]	1	3296.41	HexNAc(2)Hex(7)	0	1.24	103.6	6.2	6.2	0.0574217	0.00363306	0.00359636	0.00386467	0.394434	0.0163254	0.0163191	0.0183402	High
High	[R].GVFITNETGQPLIGK.[V]	1xHexNAc(2)Hex(7) [N6]	470	1	1	1	P10253	P10253-470	P10253-470-[R].GVFITNETGQPLIGK.[V]-HexNAc(2)Hex(7)	P10253 [465-479]	0	3114.39	HexNAc(2)Hex(7)	0	2.22	103.6	94.1	94.1	0.00604176	0.0011582	0.00115413	0.00131694	0.114738	0.00412476	0.00412266	0.00498483	High
High	[K].NMSFVNDLTVTQDGR.[K]	1xOxidation [M2]; 1xHexNAc(3)Hex(5) [N1]	196	1	1	1	Q9HDC9	Q9HDC9-196	Q9HDC9-196-[K].NMSFVNDLTVTQDGR.[K]-HexNAc(3)Hex(5)	Q9HDC9 [196-210]	0	3132.29	HexNAc(3)Hex(5)	0	1.52	104.2	75.2	75.2	0.0301803	0.0026643	0.00265399	0.00292744	0.25295	0.00799536	0.00798888	0.00901763	High
High	[K].DNATEEEILVYLEK.[T]	1xHexNAc(1)Fuc(1) [N2]	80	1	1	1	P07602	P07602-80	P07602-80-[K].DNATEEEILVYLEK.[T]-HexNAc(1)Fuc(1)	P07602 [79-92]	0	2014.96	HexNAc(1)Fuc(1)	0	2.25	104.3	104.3	104.3	0.00557774	0.00126689	0.00126498	0.00142836	0.0587497	0.00303509	0.00303318	0.00340413	High
High	[R].DNATLQATLHAAR.[D]	1xHexNAc(2)Hex(5) [N2]	2423	1	1	1	O15230	O15230-2423	O15230-2423-[R].DNATLQATLHAAR.[D]-HexNAc(2)Hex(5)	O15230 [2422-2434]	0	2598.14	HexNAc(2)Hex(5)	0	1.19	104.6	13	13	0.0638767	0.00373625	0.00373448	0.00398084	0.421436	0.0175178	0.0175082	0.0197709	High
High	[K].VPLQSAHLYYNVTEK.[V]	1xHexNAc(2)Hex(5) [N11]	540	1	1	1	Q32P28	Q32P28-540	Q32P28-540-[K].VPLQSAHLYYNVTEK.[V]-HexNAc(2)Hex(5)	Q32P28 [530-544]	0	2978.34	HexNAc(2)Hex(5)	0	1.82	105	6.6	6.6	0.0150942	0.00165463	0.00165306	0.00203852	0.241312	0.00813617	0.0081353	0.00998004	High
High	[K].LLNR.[T]	1xHexNAc(2)Hex(9) [N3]	62	1	1	1	Q9H488	Q9H488-62	Q9H488-62-[K].LLNR.[T]-HexNAc(2)Hex(9)	Q9H488 [60-63]	0	2379.96	HexNAc(2)Hex(9)	0	1.25	105.1	69.3	69.3	0.0562434	0.00245777	0.00245149	0.00266011	0.385941	0.0172488	0.0172404	0.0196091	High
High	[R].YHYNGSLMDGTLFDSSYSR.[N]	1xOxidation [M8]; 1xHexNAc(2)Hex(8) [N4]	294	1	1	1	Q96AY3	Q96AY3-294	Q96AY3-294-[R].YHYNGSLMDGTLFDSSYSR.[N]-HexNAc(2)Hex(8)	Q96AY3 [291-309]	0	3931.54	HexNAc(2)Hex(8)	0	3.46	105.1	101.2	101.2	0.000345397	0.000565851	0.000554362	0.000598598	0.00369578	0.000734214	0.000733622	0.000851209	High
High	[K].IYIPLNK.[T]	1xHexNAc(2)Hex(9) [N6]	45	1	1	1	Q92542	Q92542-45	Q92542-45-[K].IYIPLNK.[T]-HexNAc(2)Hex(9)	Q92542 [40-46]	0	2725.16	HexNAc(2)Hex(9)	0	1.26	105.2	63.6	63.6	0.0553508	0.00363306	0.00361203	0.00387861	0.3853	0.014868	0.0148672	0.0167231	High
High	[K].ISSLQTTEKNDTVAGQGER.[D]	1xHexNAc(4)Hex(5)Fuc(1)NeuAc(1) [N10]	874	1	1	1	P06756	P06756-874	P06756-874-[K].ISSLQTTEKNDTVAGQGER.[D]-HexNAc(4)Hex(5)Fuc(1)NeuAc(1)	P06756 [865-883]	1	4093.74	HexNAc(4)Hex(5)Fuc(1)NeuAc(1)	-1	1.63	105.3	17.3	17.3	0.0236318	0.00210842	0.00208688	0.00222531	0.206483	0.00784721	0.00784495	0.00907478	High
High	[K].TPMTNSSIQFLDNAFR.[K]	1xOxidation [M3]; 1xHexNAc(2)Hex(6) [N5]	279	1	1	1	P15586	P15586-279	P15586-279-[K].TPMTNSSIQFLDNAFR.[K]-HexNAc(2)Hex(6)	P15586 [275-290]	0	3236.36	HexNAc(2)Hex(6)	0	1.4	105.4	19.5	19.5	0.0402552	0.00287918	0.00285822	0.00313929	0.312252	0.012141	0.0121376	0.0137688	High
High	[R].THNLTDLSPHLR.[Y]	1xHexNAc(3)Hex(5) [N3]	979	1	1	1	P32004	P32004-979	P32004-979-[R].THNLTDLSPHLR.[Y]-HexNAc(3)Hex(5)	P32004 [977-988]	0	2823.24	HexNAc(3)Hex(5)	0	1.31	105.6	55.1	55.1	0.0492996	0.00344921	0.00344531	0.00364888	0.35718	0.0116694	0.0116681	0.0132227	High
High	[R].YHYNGTFLDGTLFDSSHNR.[M]	1xHexNAc(2)Hex(7) [N4]	174	1	1	1	O95302	O95302-174	O95302-174-[R].YHYNGTFLDGTLFDSSHNR.[M]-HexNAc(2)Hex(7)	O95302 [171-189]	0	3784.54	HexNAc(2)Hex(7)	0	3.7	105.8	105.8	105.8	0.000200878	0.000365141	0.00035898	0.00032911	0.00441662	0.000840499	0.000840119	0.00106279	High
High	[K].MNFTGGDTCHK.[V]	1xOxidation [M1]; 1xCarbamidomethyl [C9]; 1xHexNAc(2)Hex(10) [N2]	1312	1	1	1	P11717	P11717-1312	P11717-1312-[K].MNFTGGDTCHK.[V]-HexNAc(2)Hex(10)	P11717 [1311-1321]	0	3310.2	HexNAc(2)Hex(10)	0	1.33	106	41.6	41.6	0.0464794	0.0032973	0.00329463	0.00345256	0.343344	0.0114081	0.0114075	0.0129089	High
High	[K].NNHTASILDR.[M]	1xHexNAc(2)Hex(5) [N2]	130	1	1	1	P08962	P08962-130	P08962-130-[K].NNHTASILDR.[M]-HexNAc(2)Hex(5)	P08962 [129-138]	0	2357	HexNAc(2)Hex(5)	0	1.45	106	11.2	11.2	0.0354334	0.00211305	0.00210275	0.00249814	0.428485	0.0192666	0.0192627	0.0230944	High
High	[R].VFGSQNLTTVK.[L]	1xHexNAc(2)Hex(6) [N6]	515	1	1	1	Q9Y4L1	Q9Y4L1-515	Q9Y4L1-515-[R].VFGSQNLTTVK.[L]-HexNAc(2)Hex(6)	Q9Y4L1 [510-520]	0	2572.13	HexNAc(2)Hex(6)	0	1.37	106.1	32.1	32.1	0.0421839	0.00231681	0.00227393	0.00242277	0.318334	0.013798	0.0137965	0.0156097	High
High	[K].NATALYHVEAFK.[T]	1xHexNAc(2)Hex(9) [N1]	242	1	1	1	Q9UNW1	Q9UNW1-242	Q9UNW1-242-[K].NATALYHVEAFK.[T]-HexNAc(2)Hex(9)	Q9UNW1 [242-253]	0	3228.33	HexNAc(2)Hex(9)	0	1.68	106.4	17.6	17.6	0.0206816	0.00178802	0.00177892	0.00208391	0.303125	0.0105324	0.0105235	0.0128726	High
High	[R].IKLDNYSTQELGK.[T]	1xHexNAc(4)Hex(5)Fuc(1)NeuAc(1) [N5]	333	1	1	1	P21589	P21589-333	P21589-333-[R].IKLDNYSTQELGK.[T]-HexNAc(4)Hex(5)Fuc(1)NeuAc(1)	P21589 [329-341]	1	3568.53	HexNAc(4)Hex(5)Fuc(1)NeuAc(1)	0	1.67	106.6	11.9	11.9	0.0212733	0.00182725	0.00181774	0.00214162	0.309146	0.0113269	0.0113263	0.0138478	High
High	[R].THNLTDLSPHLR.[Y]	1xHexNAc(3)Hex(6) [N3]	979	1	1	1	P32004	P32004-979	P32004-979-[R].THNLTDLSPHLR.[Y]-HexNAc(3)Hex(6)	P32004 [977-988]	0	2985.29	HexNAc(3)Hex(6)	0	1.38	107	59.1	59.1	0.0419351	0.00231681	0.00227911	0.00242686	0.31701	0.0134091	0.0134025	0.0151267	High
High	[R].VWNSTFIEDYRDFDR.[V]	1xHexNAc(2)Hex(8) [N3]	935	1	1	1	P26006	P26006-935	P26006-935-[R].VWNSTFIEDYRDFDR.[V]-HexNAc(2)Hex(8)	P26006 [933-947]	1	3665.48	HexNAc(2)Hex(8)	0	1.58	107.2	48.9	48.9	0.0261827	0.00246927	0.00246664	0.00268021	0.226676	0.00717478	0.0071693	0.00810249	High
High	[K].GELNTSIFSSR.[P]	1xHexNAc(2)Hex(8) [N4]	353	1	1	1	Q9UHG3	Q9UHG3-353	Q9UHG3-353-[K].GELNTSIFSSR.[P]-HexNAc(2)Hex(8)	Q9UHG3 [350-360]	0	2913.19	HexNAc(2)Hex(8)	0	1.4	107.4	27.5	27.5	0.0399279	0.00287918	0.00285992	0.003141	0.310458	0.0118699	0.0118693	0.0134505	High
High	[R].AGPNGTLFVADAYK.[G]	1xHexNAc(2)Hex(8) [N4]	160	1	1	1	Q9HDC9	Q9HDC9-160	Q9HDC9-160-[R].AGPNGTLFVADAYK.[G]-HexNAc(2)Hex(8)	Q9HDC9 [157-170]	0	3126.3	HexNAc(2)Hex(8)	0	1.26	108	23.5	23.5	0.0555485	0.00363306	0.00361049	0.00387702	0.386185	0.0149229	0.0149104	0.0167087	High
High	[R].AQNISSNANMLR.[K]	1xHexNAc(2)Hex(8) [N3]	1444	1	1	1	Q14008	Q14008-1444	Q14008-1444-[R].AQNISSNANMLR.[K]-HexNAc(2)Hex(8)	Q14008 [1442-1453]	0	3021.23	HexNAc(2)Hex(8)	0	1.16	108.5	21.6	21.6	0.069671	0.00392444	0.00392198	0.00423103	0.443984	0.0193313	0.0193239	0.0218988	High
High	[R].VQPFNVTQGK.[Y]	1xHexNAc(2)Hex(4) [N5]	356	1	1	1	P13473	P13473-356	P13473-356-[R].VQPFNVTQGK.[Y]-HexNAc(2)Hex(4)	P13473 [352-361]	0	2171.97	HexNAc(2)Hex(4)	0	1.39	108.5	47.1	47.1	0.0403872	0.00231681	0.00230156	0.00244865	0.308672	0.0115837	0.0115785	0.0132024	High
High	[R].DSEAFCHANCSGPAPAAKPDPDGGR.[A]	2xCarbamidomethyl [C6; C10]; 1xHexNAc(2)Hex(6) [N9]	79	1	1	1	Q92791	Q92791-79	Q92791-79-[R].DSEAFCHANCSGPAPAAKPDPDGGR.[A]-HexNAc(2)Hex(6)	Q92791 [71-95]	0	3962.57	HexNAc(2)Hex(6)	0	2.59	108.5	45.5	45.5	0.00259826	0.00109276	0.00107575	0.00103413	0.0273139	0.00140949	0.00140873	0.00157604	High
High	[R].YHYNGSLMDGTLFDSSYSR.[N]	1xHexNAc(2)Hex(9) [N4]	294	1	1	1	Q96AY3	Q96AY3-294	Q96AY3-294-[R].YHYNGSLMDGTLFDSSYSR.[N]-HexNAc(2)Hex(9)	Q96AY3 [291-309]	0	4077.59	HexNAc(2)Hex(9)	0	3.3	108.7	88.4	88.4	0.000497934	0.000526932	0.000520502	0.000557769	0.0107945	0.00106878	0.00106283	0.00126693	High
High	[R].KKCASSESDSDENQNK.[S]	1xCarbamidomethyl [C3]; 1xHexNAc(2)Hex(3)Fuc(1) [N15]	1064	1	1	1	Q6PD62	Q6PD62-1064	Q6PD62-1064-[R].KKCASSESDSDENQNK.[S]-HexNAc(2)Hex(3)Fuc(1)	Q6PD62 [1050-1065]	2	2865.16	HexNAc(2)Hex(3)Fuc(1)	0	1.19	108.8	12.2	12.2	0.0651491	0.00259703	0.00259104	0.00320491	0.585633	0.0231981	0.0231796	0.0276622	High
High	[R].FTFTSHTPGEHQICLHSNSTK.[F]	1xCarbamidomethyl [C14]; 1xHexNAc(4)Hex(3)Fuc(1) [N18]	125	1	1	1	Q9BVK6	Q9BVK6-125	Q9BVK6-125-[R].FTFTSHTPGEHQICLHSNSTK.[F]-HexNAc(4)Hex(3)Fuc(1)	Q9BVK6 [108-128]	0	3873.66	HexNAc(4)Hex(3)Fuc(1)	0	3.02	108.9	108.9	108.9	0.000962513	0.000684112	0.000673098	0.000775615	0.0210733	0.00151405	0.0015135	0.00184459	High
High	[R].TALWVATDHNMDNTSTVLR.[E]	1xHexNAc(2)Hex(9) [N13]	96	1	1	1	Q8NBJ5	Q8NBJ5-96	Q8NBJ5-96-[R].TALWVATDHNMDNTSTVLR.[E]-HexNAc(2)Hex(9)	Q8NBJ5 [84-102]	0	4009.67	HexNAc(2)Hex(9)	0	2.32	109	16.4	16.4	0.00473378	0.00114286	0.00113745	0.00120509	0.0491042	0.00247399	0.00247368	0.00275667	High
High	[K].LDNYSTQELGK.[T]	1xHexNAc(6)Hex(7)Fuc(1) [N3]	333	1	1	1	P21589	P21589-333	P21589-333-[K].LDNYSTQELGK.[T]-HexNAc(6)Hex(7)Fuc(1)	P21589 [331-341]	0	3766.52	HexNAc(6)Hex(7)Fuc(1)	0	1.61	109.1	10.2	10.2	0.0244953	0.00210842	0.00207333	0.00221178	0.212526	0.0083591	0.00835288	0.00961213	High
High	[R].SSCGKENTSDPSLVIAFGR.[G]	1xCarbamidomethyl [C3]; 1xHexNAc(3)Hex(3) [N7]	84	1	1	1	P11279	P11279-84	P11279-84-[R].SSCGKENTSDPSLVIAFGR.[G]-HexNAc(3)Hex(3)	P11279 [78-96]	1	3120.37	HexNAc(3)Hex(3)	0	1.76	109.1	58.3	58.3	0.0174793	0.00201635	0.00200848	0.00218572	0.161574	0.00623529	0.00623309	0.00715526	High
High	[R].TSIPTINMENK.[T]	1xOxidation [M8]; 1xHexNAc(5)Hex(6) [N10]	969	1	1	1	P26006	P26006-969	P26006-969-[R].TSIPTINMENK.[T]-HexNAc(5)Hex(6)	P26006 [960-970]	0	3251.34	HexNAc(5)Hex(6)	0	1.24	109.3	2.3	2.3	0.0578486	0.00307268	0.00307171	0.00342627	0.397706	0.0162646	0.0162637	0.0185595	High
High	[K].LLNR.[T]	1xHexNAc(2)Hex(7) [N3]	62	1	1	1	Q9H488	Q9H488-62	Q9H488-62-[K].LLNR.[T]-HexNAc(2)Hex(7)	Q9H488 [60-63]	0	2055.86	HexNAc(2)Hex(7)	0	1.15	109.5	43.4	43.4	0.0711607	0.00291244	0.0029108	0.00366203	0.608265	0.0257625	0.0257612	0.0307545	High
High	[R].AACAVKPQEVQMVNGTITNPINGK.[S]	1xCarbamidomethyl [C3]; 1xOxidation [M12]; 1xHexNAc(4)Hex(5)Fuc(1)NeuAc(1) [N14]	2136	1	1	1	P11717	P11717-2136	P11717-2136-[R].AACAVKPQEVQMVNGTITNPINGK.[S]-HexNAc(4)Hex(5)Fuc(1)NeuAc(1)	P11717 [2123-2146]	0	4616.03	HexNAc(4)Hex(5)Fuc(1)NeuAc(1)	0	3.05	109.5	109.5	35.1	0.000897674	0.00068465	0.000670511	0.000747384	0.00949207	0.000937004	0.000923755	0.00107376	High
High	[K].ENQNHSYSLK.[S]	1xHexNAc(3)Hex(6) [N4]	945	1	1	1	P06756	P06756-945	P06756-945-[K].ENQNHSYSLK.[S]-HexNAc(3)Hex(6)	P06756 [942-951]	0	2801.13	HexNAc(3)Hex(6)	0	1.53	109.7	2.4	2.4	0.0293499	0.0020682	0.00206592	0.00244167	0.382287	0.0168933	0.016877	0.0204602	High
High	[K].VYCNFTSGGETCIYPDKK.[S]	2xCarbamidomethyl [C3; C12]; 1xHexNAc(2)Hex(6) [N4]	1640	1	1	1	P12107	P12107-1640	P12107-1640-[K].VYCNFTSGGETCIYPDKK.[S]-HexNAc(2)Hex(6)	P12107 [1637-1654]	1	3517.43	HexNAc(2)Hex(6)	0	3.25	109.8	84	84	0.000563722	0.00063375	0.00063313	0.000714456	0.0121974	0.0011824	0.00118218	0.00141922	High
High	[K].GNLSNSEVK.[R]	1xHexNAc(2)Hex(3) [N2]	621	1	1	1	Q03169	Q03169-621	Q03169-621-[K].GNLSNSEVK.[R]-HexNAc(2)Hex(3)	Q03169 [620-628]	0	1839.8	HexNAc(2)Hex(3)	0	1.12	110.1	0.4	0.4	0.0753437	0.00392444	0.00391134	0.00422054	0.464656	0.020282	0.0202699	0.0229729	High
High	[K].LKVPESENNK.[T]	1xHexNAc(2)Hex(5) [N9]	246	1	1	1	Q5JRA6	Q5JRA6-246	Q5JRA6-246-[K].LKVPESENNK.[T]-HexNAc(2)Hex(5)	Q5JRA6 [238-247]	1	2374.04	HexNAc(2)Hex(5)	0	1.44	110.2	66.1	66.1	0.0361299	0.00211305	0.00210164	0.00249663	0.433371	0.0193555	0.0193477	0.0232001	High
High	[K].QPVSPVIHPPVSYNDTAPR.[I]	1xHexNAc(4)Hex(5)Fuc(1) [N14]	261	1	1	1	Q15904	Q15904-261	Q15904-261-[K].QPVSPVIHPPVSYNDTAPR.[I]-HexNAc(4)Hex(5)Fuc(1)	Q15904 [248-266]	0	3842.71	HexNAc(4)Hex(5)Fuc(1)	0	2.66	110.4	91.6	91.6	0.00218746	0.00106277	0.00104122	0.00115491	0.0234664	0.00177526	0.00175553	0.00198504	High
High	[K].ENTSDPSLVIAFGR.[G]	1xHexNAc(4)Hex(5)Fuc(1) [N2]	84	1	1	1	P11279	P11279-84	P11279-84-[K].ENTSDPSLVIAFGR.[G]-HexNAc(4)Hex(5)Fuc(1)	P11279 [83-96]	0	3274.4	HexNAc(4)Hex(5)Fuc(1)	0	1.15	110.6	5.2	5.2	0.0704928	0.00353637	0.00353562	0.00401956	0.448508	0.0174651	0.0174508	0.0199754	High
High	[K].LLNGSQR.[V]	1xHexNAc(2)Hex(7) [N3]	467	1	1	1	Q32P28	Q32P28-467	Q32P28-467-[K].LLNGSQR.[V]-HexNAc(2)Hex(7)	Q32P28 [465-471]	0	2327.97	HexNAc(2)Hex(7)	0	1.54	110.6	41.1	41.1	0.0290188	0.00202928	0.00202069	0.00237626	0.379573	0.0166641	0.0166607	0.0201808	High
High	[K].NITIVTGAPR.[H]	1xHexNAc(4)Hex(5)NeuAc(1) [N1]	265	1	1	1	P26006	P26006-265	P26006-265-[K].NITIVTGAPR.[H]-HexNAc(4)Hex(5)NeuAc(1)	P26006 [265-274]	0	2955.28	HexNAc(4)Hex(5)NeuAc(1)	0	1.41	110.7	0.3	0.3	0.0390893	0.00224215	0.00224066	0.00269505	0.453302	0.0200311	0.0200241	0.0240083	High
High	[K].MNVSPDVNYEELAR.[C]	1xHexNAc(2)Rev1 [N2]	374	1	1	1	P17980	P17980-374	P17980-374-[K].MNVSPDVNYEELAR.[C]-HexNAc(2)	P17980 [373-386]	0	2042.92	HexNAc(2)	0	1.38	111.2	102.7	102.7	0.0420422	0.00231681	0.00227646	0.0024249	0.317581	0.0135455	0.0135448	0.0153041	High
High	[K].AEFNITLIHPK.[D]	1xHexNAc(5)Hex(6)NeuAc(1) [N4]	234	1	1	1	P15144	P15144-234	P15144-234-[K].AEFNITLIHPK.[D]-HexNAc(5)Hex(6)NeuAc(1)	P15144 [231-241]	0	3561.52	HexNAc(5)Hex(6)NeuAc(1)	0	2.25	111.3	25.1	25.1	0.00562171	0.0011582	0.00115601	0.00131887	0.107845	0.00402039	0.00401697	0.00484945	High
High	[K].AAIPSALDTNSSK.[S]	1xHexNAc(2)Hex(6) [N10]	551	1	1	1	Q08380	Q08380-551	Q08380-551-[K].AAIPSALDTNSSK.[S]-HexNAc(2)Hex(6)	Q08380 [542-554]	0	2653.13	HexNAc(2)Hex(6)	0	1.68	111.7	23.9	23.9	0.0209919	0.00182725	0.00182212	0.00214667	0.306295	0.0109988	0.0109982	0.0134224	High
High	[K].ENSSEICSNNGECVCGQCVCR.[K]	5xCarbamidomethyl [C7; C13; C15; C18; C20]; 1xHexNAc(2)Hex(5) [N2]	520	1	1	1	P05556	P05556-520	P05556-520-[K].ENSSEICSNNGECVCGQCVCR.[K]-HexNAc(2)Hex(5)	P05556 [519-539]	0	3735.37	HexNAc(2)Hex(5)	0	3.87	111.9	107.2	107.2	0.000136176	0.000295029	0.000275976	0.000172058	0.00153509	0.00029332	0.000293019	0.00034273	High
High	[K].CHEGNGTFECGACR.[C]	3xCarbamidomethyl [C1; C10; C13]; 1xHexNAc(3)Hex(3) [N5]	481	1	1	1	P05556	P05556-481	P05556-481-[K].CHEGNGTFECGACR.[C]-HexNAc(3)Hex(3)	P05556 [477-490]	0	2750.01	HexNAc(3)Hex(3)	0	2.23	112.1	91	91	0.00585304	0.00119432	0.00116591	0.00124927	0.0619948	0.00308128	0.0030739	0.00347675	High
High	[K].NASSEYSGTYSCTVR.[N]	1xCarbamidomethyl [C12]; 1xHexNAc(2)Hex(7) [N1]	201	1	1	1	P78310	P78310-201	P78310-201-[K].NASSEYSGTYSCTVR.[N]-HexNAc(2)Hex(7)	P78310 [201-215]	0	3222.24	HexNAc(2)Hex(7)	0	1.55	113	113	113	0.0284964	0.00261882	0.00261547	0.00287356	0.0776521	0.0041463	0.00414348	0.00457052	High
High	[R].LWNSTFLEEYSK.[L]	1xHexNAc(2)Hex(9) [N3]	997	1	1	1	P23229	P23229-997	P23229-997-[R].LWNSTFLEEYSK.[L]-HexNAc(2)Hex(9)	P23229 [995-1006]	0	3381.37	HexNAc(2)Hex(9)	0	1.72	113	72	72	0.0190919	0.00206071	0.00205624	0.00217911	0.173779	0.00644292	0.00644104	0.00740587	High
High	[K].ENTSDPSLVIAFGR.[G]	1xHexNAc(2)Hex(7) [N2]	84	1	1	1	P11279	P11279-84	P11279-84-[K].ENTSDPSLVIAFGR.[G]-HexNAc(2)Hex(7)	P11279 [83-96]	0	3046.29	HexNAc(2)Hex(7)	0	1.62	113.1	59.3	59.3	0.0239909	0.00210842	0.00207594	0.00221392	0.209073	0.00831756	0.00830803	0.00962451	High
High	[R].NNKTVFK.[A]	1xHexNAc(7)Hex(8)NeuAc(1) [N2]	195	1	1	1	Q13510	Q13510-195	Q13510-195-[R].NNKTVFK.[A]-HexNAc(7)Hex(8)NeuAc(1)	Q13510 [194-200]	1	3859.55	HexNAc(7)Hex(8)NeuAc(1)	0	1.23	113.2	4.7	4.7	0.0589515	0.00270805	0.00270721	0.00298805	0.39765	0.0180622	0.0180612	0.0205901	High
High	[K].LLNNLTSIK.[I]	1xHexNAc(2)Hex(8) [N4]	650	1	1	1	P11047	P11047-650	P11047-650-[K].LLNNLTSIK.[I]-HexNAc(2)Hex(8)	P11047 [647-655]	0	2718.2	HexNAc(2)Hex(8)	0	1.21	113.4	30.9	30.9	0.0612913	0.00363306	0.00358631	0.003855	0.410871	0.0171378	0.0171359	0.0193218	High
High	[R].LKPLFNK.[S]	1xHexNAc(2)Hex(8) [N6]	57	1	1	2	P20645	P20645-57	P20645-57-[R].LKPLFNK.[S]-HexNAc(2)Hex(8)	P20645 [52-58]	0	2562.12	HexNAc(2)Hex(8)	0	2.39	113.5	101.7	101.7	0.0041187	0.00111412	0.00111335	0.00125498	0.0823474	0.00359753	0.00359404	0.00430029	High
High	[R].GVYELTHNNK.[T]	1xHexNAc(2)Hex(7) [N9]	123	1	1	1	Q7Z388	Q7Z388-123	Q7Z388-123-[R].GVYELTHNNK.[T]-HexNAc(2)Hex(7)	Q7Z388 [115-124]	0	2715.11	HexNAc(2)Hex(7)	0	1.05	113.9	25.6	25.6	0.0888881	0.00410326	0.00407112	0.00444356	0.387099	0.0153957	0.0153812	0.0172779	High
High	[R].SEMTDNQNNSK.[S]	1xOxidation [M3]; 1xHexNAc(2)Hex(9) [N8]	1119	1	1	1	P49454	P49454-1119	P49454-1119-[R].SEMTDNQNNSK.[S]-HexNAc(2)Hex(9)	P49454 [1112-1122]	0	3148.15	HexNAc(2)Hex(9)	0	1.67	113.9	30.4	30.4	0.0214673	0.00182725	0.00181524	0.00213837	0.311099	0.0115128	0.0115098	0.0139476	High
High	[R].RDHHGANFSCR.[T]	1xCarbamidomethyl [C10]; 1xHexNAc(6)Hex(7)Fuc(1)NeuAc(2) [N7]	183	1	1	1	P05362	P05362-183	P05362-183-[R].RDHHGANFSCR.[T]-HexNAc(6)Hex(7)Fuc(1)NeuAc(2)	P05362 [177-187]	1	4437.69	HexNAc(6)Hex(7)Fuc(1)NeuAc(2)	0	1.28	114.4	46.5	46.5	0.0528397	0.00359635	0.00358788	0.00383903	0.373871	0.0124584	0.012457	0.0141034	High
High	[R].TVLENSTSYEEAK.[N]	1xHexNAc(2)Hex(7) [N5]	259	1	1	1	Q13510	Q13510-259	Q13510-259-[R].TVLENSTSYEEAK.[N]-HexNAc(2)Hex(7)	Q13510 [255-267]	0	3011.22	HexNAc(2)Hex(7)	0	1.51	114.4	31.1	31.1	0.0306141	0.00236485	0.00236329	0.00252048	0.254793	0.0088017	0.00879715	0.009987	High
High	[K].TSNSSQVSNEQDKIDAYK.[L]	1xHexNAc(2)Hex(7) [N3]	250	1	1	1	Q5JRA6	Q5JRA6-250	Q5JRA6-250-[K].TSNSSQVSNEQDKIDAYK.[L]-HexNAc(2)Hex(7)	Q5JRA6 [248-265]	1	3554.46	HexNAc(2)Hex(7)	0	1.91	114.5	47.2	47.2	0.012176	0.00169827	0.00169779	0.00185674	0.11912	0.00488619	0.00488444	0.00555399	High
High	[R].GSSQPNLSTSHSEQEYGK.[A]	1xHexNAc(2)Hex(6) [N6]	176	1	1	1	O95208	O95208-176	O95208-176-[R].GSSQPNLSTSHSEQEYGK.[A]-HexNAc(2)Hex(6)	O95208 [171-188]	0	3314.34	HexNAc(2)Hex(6)	0	1.94	114.5	30.2	30.2	0.011446	0.00164483	0.00164455	0.00178852	0.0209318	0.00177526	0.00177154	0.00200123	High
High	[R].EERPLNASALK.[L]	1xHexNAc(2)Hex(6) [N6]	64	1	1	1	O14657	O14657-64	O14657-64-[R].EERPLNASALK.[L]-HexNAc(2)Hex(6)	O14657 [59-69]	0	2606.14	HexNAc(2)Hex(6)	0	1.23	114.6	22.1	22.1	0.058246	0.00363306	0.00359408	0.00386257	0.275821	0.00939344	0.00938698	0.0106956	High
High	[R].TNSTFVQALVEHVK.[E]	1xDeamidated [Q7]; 1xHexNAc(2)Hex(3)Fuc(1) [N2]	215	1	1	1	P07602	P07602-215	P07602-215-[R].TNSTFVQALVEHVK.[E]-HexNAc(2)Hex(3)Fuc(1)	P07602 [214-227]	0	2612.2	HexNAc(2)Hex(3)Fuc(1)	0	1.41	114.7	10.3	10.3	0.0389735	0.00231681	0.00231208	0.00245801	0.300939	0.0109723	0.0109717	0.0124717	High
High	[K].VPGNQTSTTLK.[L]	1xHexNAc(5)Hex(6)Fuc(1)NeuAc(1) [N4]	671	1	1	1	P32004	P32004-671	P32004-671-[K].VPGNQTSTTLK.[L]-HexNAc(5)Hex(6)Fuc(1)NeuAc(1)	P32004 [668-678]	0	3570.48	HexNAc(5)Hex(6)Fuc(1)NeuAc(1)	0	1.77	114.8	38.6	38.6	0.0171031	0.00169542	0.00169373	0.00202868	0.264691	0.00904785	0.00904063	0.0110168	High
High	[R].YHYNGTFEDGK.[K]	1xHexNAc(2)Hex(5) [N4]	70	1	1	1	Q96AY3	Q96AY3-70	Q96AY3-70-[R].YHYNGTFEDGK.[K]-HexNAc(2)Hex(5)	Q96AY3 [67-77]	0	2546.99	HexNAc(2)Hex(5)	0	1.8	114.8	78.8	78.8	0.0157754	0.00176126	0.00175837	0.00186902	0.150308	0.00570376	0.00570308	0.00648253	High
High	[K].EVNVSPCPTQPCQLSK.[G]	2xCarbamidomethyl [C7; C12]; 1xHexNAc(4)Hex(6)NeuAc(1) [N3]	38	1	1	1	P61916	P61916-38	P61916-38-[K].EVNVSPCPTQPCQLSK.[G]-HexNAc(4)Hex(6)NeuAc(1)	P61916 [36-51]	0	3919.6	HexNAc(4)Hex(6)NeuAc(1)	0	1.4	115.5	6.1	6.1	0.0398098	0.00287918	0.00286038	0.00314143	0.30981	0.0117111	0.0117045	0.0132552	High
High	[R].RMNSTGGQTPR.[R]	1xHexNAc(2)Hex(3)Fuc(1) [N3]	719	1	1	1	Q96ST2	Q96ST2-719	Q96ST2-719-[R].RMNSTGGQTPR.[R]-HexNAc(2)Hex(3)Fuc(1)	Q96ST2 [717-727]	1	2242.96	HexNAc(2)Hex(3)Fuc(1)	0	1.61	115.9	4	4	0.0242862	0.0019426	0.00194175	0.00225595	0.338255	0.01407	0.0140657	0.0168662	High
High	[R].FINYNQTVSR.[M]	1xHexNAc(2)Hex(8) [N5]	913	1	1	1	Q8N766	Q8N766-913	Q8N766-913-[R].FINYNQTVSR.[M]-HexNAc(2)Hex(8)	Q8N766 [909-918]	0	2944.21	HexNAc(2)Hex(8)	0	1.38	116.1	39.1	39.1	0.0419248	0.00287918	0.00284228	0.0031233	0.321275	0.0133408	0.0133259	0.0151175	High
High	[K].DANLTLESK.[L]	1xHexNAc(2)Hex(6) [N3]	904	1	1	1	Q9Y5S2	Q9Y5S2-904	Q9Y5S2-904-[K].DANLTLESK.[L]-HexNAc(2)Hex(6)	Q9Y5S2 [902-910]	0	2368.99	HexNAc(2)Hex(6)	0	1.13	116.2	13.6	13.6	0.0748123	0.0030922	0.00309191	0.00392027	0.620971	0.0269127	0.0269074	0.0321782	High
High	[K].NITIVTGAPR.[H]	1xHexNAc(2)Hex(9) [N1]	265	1	1	1	P26006	P26006-265	P26006-265-[K].NITIVTGAPR.[H]-HexNAc(2)Hex(9)	P26006 [265-274]	0	2906.24	HexNAc(2)Hex(9)	0	1.35	116.3	53.2	53.2	0.0450219	0.00324658	0.00324517	0.00338749	0.335991	0.0111938	0.01119	0.0127156	High
High	[R].AGPNGTLFVADAYK.[G]	1xHexNAc(2)Hex(7) [N4]	160	1	1	1	Q9HDC9	Q9HDC9-160	Q9HDC9-160-[R].AGPNGTLFVADAYK.[G]-HexNAc(2)Hex(7)	Q9HDC9 [157-170]	0	2964.25	HexNAc(2)Hex(7)	0	1.47	116.5	36.1	36.1	0.0340866	0.00226966	0.00226549	0.00246491	0.273151	0.010158	0.0101534	0.0115649	High
High	[R].LLNINPNK.[T]	1xHexNAc(6)Hex(7) [N7]	261	1	1	1	P11279	P11279-261	P11279-261-[R].LLNINPNK.[T]-HexNAc(6)Hex(7)	P11279 [255-262]	0	3278.39	HexNAc(6)Hex(7)	0	1.29	117.1	20.5	20.5	0.0512957	0.00349368	0.00348937	0.00371032	0.366674	0.0121089	0.012102	0.0137439	High
High	[R].TCSSNLTLTSGSK.[H]	1xCarbamidomethyl [C2]; 1xHexNAc(4)Hex(5)Fuc(1) [N5]	386	1	1	1	Q9H5V8	Q9H5V8-386	Q9H5V8-386-[R].TCSSNLTLTSGSK.[H]-HexNAc(4)Hex(5)Fuc(1)	Q9H5V8 [382-394]	0	3124.29	HexNAc(4)Hex(5)Fuc(1)	0	1.05	117.5	26.9	26.9	0.0886121	0.00410326	0.00407321	0.00444533	0.386185	0.0149229	0.0149113	0.0167098	High
High	[R].CLYGEAYPACSPGNTSTAEEELCR.[L]	3xCarbamidomethyl [C1; C10; C23]; 1xHexNAc(2)Hex(8) [N14]	746	1	1	1	O76024	O76024-746	O76024-746-[R].CLYGEAYPACSPGNTSTAEEELCR.[L]-HexNAc(2)Hex(8)	O76024 [733-756]	0	4437.72	HexNAc(2)Hex(8)	0	4.58	117.5	117.5	117.5	2.62899e-05	0.000263817	0.000260824	0.000266477	0.00059411	0.000284091	0.000280525	0.000352858	High
High	[K].NISQDLEK.[Q]	1xHexNAc(2)Hex(8) [N1]	1241	1	1	1	P11047	P11047-1241	P11047-1241-[K].NISQDLEK.[Q]-HexNAc(2)Hex(8)	P11047 [1241-1248]	0	2649.07	HexNAc(2)Hex(8)	0	1.66	117.9	24.5	24.5	0.0218229	0.00182725	0.00181	0.00213322	0.314654	0.0125558	0.0125519	0.0150979	High
High	[R].IVDVNLTSEGK.[V]	1xHexNAc(4)Hex(5)Fuc(1)NeuAc(2) [N5]	174	1	1	1	Q9HD45	Q9HD45-174	Q9HD45-174-[R].IVDVNLTSEGK.[V]-HexNAc(4)Hex(5)Fuc(1)NeuAc(2)	Q9HD45 [170-180]	0	3525.46	HexNAc(4)Hex(5)Fuc(1)NeuAc(2)	0	1.51	118.2	16.5	16.5	0.0309276	0.0026643	0.0026455	0.0029193	0.25769	0.0083641	0.00836313	0.00946544	High
High	[K].NNHTASILDR.[M]	1xDeamidated [N1]; 1xHexNAc(6)Hex(7)Fuc(1) [N2]	130	1	1	1	P08962	P08962-130	P08962-130-[K].NNHTASILDR.[M]-HexNAc(6)Hex(7)Fuc(1)	P08962 [129-138]	0	3640.46	HexNAc(6)Hex(7)Fuc(1)	0	2.02	118.5	28.7	28.7	0.00952022	0.00129279	0.00128946	0.00151537	0.167953	0.00548902	0.00548537	0.00675052	High
High	[R].PNLSPEEAYDLGR.[R]	1xHexNAc(2)Hex(8) [N2]	218	1	1	1	P28062	P28062-218	P28062-218-[R].PNLSPEEAYDLGR.[R]-HexNAc(2)Hex(8)	P28062 [217-229]	0	3163.28	HexNAc(2)Hex(8)	0	1.39	118.8	1.6	1.6	0.0406721	0.00287918	0.00285391	0.00313522	0.314524	0.0124067	0.0123948	0.0140752	High
High	[R].SAEFFNYTVR.[T]	1xHexNAc(2)Hex(6) [N6]	63	1	1	1	O60568	O60568-63	O60568-63-[R].SAEFFNYTVR.[T]-HexNAc(2)Hex(6)	O60568 [58-67]	0	2612.07	HexNAc(2)Hex(6)	0	1.67	119.1	49	49	0.021304	0.00182725	0.00181711	0.00214088	0.309456	0.0113269	0.0113198	0.0138394	High
High	[K].ENTSDPSLVIAFGR.[G]	1xHexNAc(6)Hex(7)Fuc(1)NeuAc(1) [N2]	84	1	1	1	P11279	P11279-84	P11279-84-[K].ENTSDPSLVIAFGR.[G]-HexNAc(6)Hex(7)Fuc(1)NeuAc(1)	P11279 [83-96]	0	4295.76	HexNAc(6)Hex(7)Fuc(1)NeuAc(1)	-1	1.94	119.2	48.5	48.5	0.0115815	0.0013194	0.00131692	0.00156106	0.196869	0.00661426	0.00661211	0.00821498	High
High	[R].ENATVPENEEEIIR.[K]	1xHexNAc(2)Hex(8) [N2]	27	1	1	1	Q8IWB1	Q8IWB1-27	Q8IWB1-27-[R].ENATVPENEEEIIR.[K]-HexNAc(2)Hex(8)	Q8IWB1 [26-39]	0	3345.37	HexNAc(2)Hex(8)	0	1.97	119.2	77.7	77.7	0.0107409	0.00153488	0.00153366	0.00164804	0.107007	0.00460554	0.00460086	0.00521715	High
High	[K].DNTTVTR.[L]	1xHexNAc(3)Hex(4)Fuc(1) [N2]	249	1	1	1	P11279	P11279-249	P11279-249-[K].DNTTVTR.[L]-HexNAc(3)Hex(4)Fuc(1)	P11279 [248-254]	0	2209.91	HexNAc(3)Hex(4)Fuc(1)	0	1.18	119.6	11.8	11.8	0.0666564	0.0037829	0.00377517	0.00403904	0.432442	0.0182067	0.0182017	0.0205453	High
High	[R].VQPFNVTQGK.[Y]	1xHexNAc(3)Hex(6)NeuAc(1) [N5]	356	1	1	1	P13473	P13473-356	P13473-356-[R].VQPFNVTQGK.[Y]-HexNAc(3)Hex(6)NeuAc(1)	P13473 [352-361]	0	2990.25	HexNAc(3)Hex(6)NeuAc(1)	0	1.67	119.6	22.9	22.9	0.0212753	0.00182725	0.00181756	0.00214133	0.309166	0.0113269	0.0113251	0.0138459	High
High	[R].TANHSAPSLENSVQPGK.[R]	1xHexNAc(2)Hex(6) [N3]	523	1	1	1	Q9UJ14	Q9UJ14-523	Q9UJ14-523-[R].TANHSAPSLENSVQPGK.[R]-HexNAc(2)Hex(6)	Q9UJ14 [521-537]	0	3115.33	HexNAc(2)Hex(6)	0	1.09	120.4	73.4	73.4	0.0813156	0.00327271	0.00327103	0.00417578	0.186995	0.00582034	0.00579774	0.00715639	High
High	[K].LNYTLSQGHR.[V]	1xHexNAc(2)Hex(9) [N2]	128	1	1	1	P15144	P15144-128	P15144-128-[K].LNYTLSQGHR.[V]-HexNAc(2)Hex(9)	P15144 [127-136]	0	3053.25	HexNAc(2)Hex(9)	0	1.66	120.5	14.5	14.5	0.0220096	0.00182725	0.00180726	0.00213	0.316506	0.01294	0.0129379	0.0155313	High
High	[K].PNMSASCK.[E]	1xCarbamidomethyl [C7]; 1xHexNAc(5)Hex(4)Fuc(1) [N2]	101	1	1	1	P07602	P07602-101	P07602-101-[K].PNMSASCK.[E]-HexNAc(5)Hex(4)Fuc(1)	P07602 [100-107]	0	2704.05	HexNAc(5)Hex(4)Fuc(1)	0	1.73	120.9	89.1	89.1	0.0185423	0.00178802	0.00178704	0.00209205	0.280613	0.00980756	0.00979199	0.0119891	High
High	[K].TLETHSNK.[T]	1xHexNAc(2)Hex(9) [N7]	1608	1	1	1	Q92673	Q92673-1608	Q92673-1608-[K].TLETHSNK.[T]-HexNAc(2)Hex(9)	Q92673 [1602-1609]	0	2794.1	HexNAc(2)Hex(9)	0	1.34	121.5	12.1	12.1	0.0458788	0.00236917	0.00236705	0.00254538	0.337308	0.0153964	0.0153955	0.0175211	High
High	[K].AAIPSALDTNSSK.[S]	1xHexNAc(5)Hex(6)Fuc(1)NeuAc(1) [N10]	551	1	1	1	Q08380	Q08380-551	Q08380-551-[K].AAIPSALDTNSSK.[S]-HexNAc(5)Hex(6)Fuc(1)NeuAc(1)	Q08380 [542-554]	0	3699.53	HexNAc(5)Hex(6)Fuc(1)NeuAc(1)	0	1.23	121.9	11.1	11.1	0.0586516	0.00363306	0.00359256	0.00386153	0.399742	0.0164215	0.0164079	0.0184526	High
High	[R].TDCDSSTTSLCSFPVANVSLTK.[G]	2xCarbamidomethyl [C3; C11]; 1xHexNAc(2)Hex(8) [N17]	88	1	1	1	Q96G97	Q96G97-88	Q96G97-88-[R].TDCDSSTTSLCSFPVANVSLTK.[G]-HexNAc(2)Hex(8)	Q96G97 [72-93]	0	4092.67	HexNAc(2)Hex(8)	0	3.51	121.9	117.3	117.3	0.000309114	0.000397456	0.000396642	0.000495786	0.00113929	0.000292976	0.000291354	0.00034057	High
High	[R].FANEYPNITR.[L]	1xHexNAc(3)Hex(6) [N7]	522	1	1	1	O75976	O75976-522	O75976-522-[R].FANEYPNITR.[L]-HexNAc(3)Hex(6)	O75976 [516-525]	0	2806.16	HexNAc(3)Hex(6)	0	1.13	122.1	0.9	0.9	0.0748123	0.0030922	0.00309177	0.00392001	0.620971	0.0269127	0.0269061	0.0321762	High
High	[R].GVYELTHNNK.[T]	1xHexNAc(2)Hex(8) [N9]	123	1	1	1	Q7Z388	Q7Z388-123	Q7Z388-123-[R].GVYELTHNNK.[T]-HexNAc(2)Hex(8)	Q7Z388 [115-124]	0	2877.17	HexNAc(2)Hex(8)	0	1.32	122.1	52.9	52.9	0.0475662	0.00236917	0.00236208	0.00254011	0.345671	0.0159015	0.0158998	0.0180583	High
High	[K].CVCNYLGTVQEHCNGSDCQCDK.[A]	5xCarbamidomethyl [C1; C3; C13; C18; C20]; 1xHexNAc(2)Hex(6) [N14]	1041	1	1	1	P07942	P07942-1041	P07942-1041-[K].CVCNYLGTVQEHCNGSDCQCDK.[A]-HexNAc(2)Hex(6)	P07942 [1028-1049]	0	4082.51	HexNAc(2)Hex(6)	1	5.33	122.2	122.2	122.2	4.64017e-06	0.000154464	0.000144415	9.78953e-05	0.000104904	0.000155015	0.000154775	0.000194382	High
High	[K].NITIVTGAPR.[H]	1xHexNAc(4)Hex(5) [N1]	265	1	1	1	P26006	P26006-265	P26006-265-[K].NITIVTGAPR.[H]-HexNAc(4)Hex(5)	P26006 [265-274]	0	2664.19	HexNAc(4)Hex(5)	0	1.39	123.1	55.1	55.1	0.0411024	0.00231681	0.00229395	0.00244151	0.312546	0.0120214	0.0120207	0.0137348	High
High	[R].NYTADYDK.[T]	1xHexNAc(2)Hex(9) [N1]	106	1	1	2	O75477	O75477-106	O75477-106-[R].NYTADYDK.[T]-HexNAc(2)Hex(9)	O75477 [106-113]	0	2854.06	HexNAc(2)Hex(9)	0	1.39	124	32.1	32.1	0.0409255	0.00231681	0.00229505	0.00244233	0.311592	0.011808	0.011806	0.0134778	High
High	[K].GELNTSIFSSR.[P]	1xHexNAc(2)Hex(9) [N4]	353	1	1	1	Q9UHG3	Q9UHG3-353	Q9UHG3-353-[K].GELNTSIFSSR.[P]-HexNAc(2)Hex(9)	Q9UHG3 [350-360]	0	3075.24	HexNAc(2)Hex(9)	0	1.24	124.4	6.1	6.1	0.0577236	0.00255421	0.00255341	0.00279125	0.392388	0.0178649	0.0178639	0.0203544	High
High	[R].DQNSSGSNWRDPITK.[Y]	1xHexNAc(2)Hex(9) [N3]	771	1	1	1	Q9HCG8	Q9HCG8-771	Q9HCG8-771-[R].DQNSSGSNWRDPITK.[Y]-HexNAc(2)Hex(9)	Q9HCG8 [769-783]	1	3569.43	HexNAc(2)Hex(9)	0	1.52	124.5	4.3	4.3	0.0299902	0.00226107	0.00225796	0.00238463	0.250849	0.00842372	0.00841499	0.00953034	High
High	[R].DAGVGFPEYQEEDNSTYNFR.[W]	1xHexNAc(2)Hex(7) [N14]	747	1	1	1	P11717	P11717-747	P11717-747-[R].DAGVGFPEYQEEDNSTYNFR.[W]-HexNAc(2)Hex(7)	P11717 [734-753]	0	3878.52	HexNAc(2)Hex(7)	0	2.27	124.9	86.7	86.7	0.00531653	0.00109396	0.00106176	0.00104306	0.0583029	0.00315009	0.0031464	0.00357534	High
High	[K].EGIEYILLNFSFK.[D]	1xHexNAc(5)Hex(5)Fuc(1)NeuAc(1) [N9]	271	1	1	1	Q8WVN8	Q8WVN8-271	Q8WVN8-271-[K].EGIEYILLNFSFK.[D]-HexNAc(5)Hex(5)Fuc(1)NeuAc(1)	Q8WVN8 [263-275]	0	3835.65	HexNAc(5)Hex(5)Fuc(1)NeuAc(1)	0	1.23	125	1.2	1.2	0.0593195	0.00270805	0.00270566	0.00298706	0.203639	0.00730477	0.0073035	0.00843043	High
High	[R].RPYVSYVNNSIAR.[N]	1xHexNAc(2)Hex(6) [N8]	748	1	1	1	Q9Y2E5	Q9Y2E5-748	Q9Y2E5-748-[R].RPYVSYVNNSIAR.[N]-HexNAc(2)Hex(6)	Q9Y2E5 [741-753]	0	2917.28	HexNAc(2)Hex(6)	0	1.88	125	74.9	74.9	0.013215	0.00180771	0.00180699	0.00199544	0.12771	0.00505802	0.00505351	0.00575439	High
High	[K].ILGDKVNNTAVIEK.[Q]	1xHexNAc(2)Hex(9) [N7]	551	1	1	1	Q9H330	Q9H330-551	Q9H330-551-[K].ILGDKVNNTAVIEK.[Q]-HexNAc(2)Hex(9)	Q9H330 [545-558]	1	3378.49	HexNAc(2)Hex(9)	0	1.66	125.1	46.4	46.4	0.0217568	0.00210842	0.00210119	0.00223901	0.19318	0.00676148	0.00675204	0.00777648	High
High	[R].DAGVVCTNETR.[S]	1xCarbamidomethyl [C6]; 1xHexNAc(2)Hex(3)Fuc(1) [N8]	125	1	1	1	Q08380	Q08380-125	Q08380-125-[R].DAGVVCTNETR.[S]-HexNAc(2)Hex(3)Fuc(1)	Q08380 [118-128]	0	2259.93	HexNAc(2)Hex(3)Fuc(1)	0	1.46	125.4	60.4	60.4	0.0344168	0.00278795	0.00278552	0.00303637	0.27901	0.0100543	0.0100537	0.0112784	High
High	[R].VQPFNVTQGK.[Y]	1xHexNAc(5)Hex(6)Fuc(1) [N5]	356	1	1	1	P13473	P13473-356	P13473-356-[R].VQPFNVTQGK.[Y]-HexNAc(5)Hex(6)Fuc(1)	P13473 [352-361]	0	3251.37	HexNAc(5)Hex(6)Fuc(1)	0	1.57	125.4	50.7	50.7	0.0269481	0.00246927	0.00246099	0.00267493	0.231829	0.00722594	0.00721027	0.00815424	High
High	[R].TILVDNNTWNNTHISR.[V]	1xDeamidated [N11]; 1xHexNAc(2)Hex(6) [N10]	548	1	1	1	P46977	P46977-548	P46977-548-[R].TILVDNNTWNNTHISR.[V]-HexNAc(2)Hex(6)	P46977 [539-554]	0	3277.41	HexNAc(2)Hex(6)	0	1.67	125.4	83.1	43.4	0.0216155	0.00210842	0.002102	0.0022398	0.192171	0.00676148	0.0067544	0.00777862	High
High	[K].AAIPSALDTNSSK.[S]	1xHexNAc(3)Hex(4)Fuc(1) [N10]	551	1	1	1	Q08380	Q08380-551	Q08380-551-[K].AAIPSALDTNSSK.[S]-HexNAc(3)Hex(4)Fuc(1)	Q08380 [542-554]	0	2678.17	HexNAc(3)Hex(4)Fuc(1)	0	2.04	125.4	88	88	0.00915768	0.00125098	0.00124108	0.00144624	0.162668	0.00534224	0.00533541	0.00655364	High
High	[R].MDPPCTNTTAASTYLNNPYVR.[K]	1xDeamidated [N16]; 1xCarbamidomethyl [C5]; 1xHexNAc(2)Hex(6) [N7]	333	1	1	1	P10619	P10619-333	P10619-333-[R].MDPPCTNTTAASTYLNNPYVR.[K]-HexNAc(2)Hex(6)	P10619 [327-347]	0	3765.54	HexNAc(2)Hex(6)	0	2.24	125.5	102.2	36.9	0.00579747	0.00119432	0.0011773	0.00126019	0.0604523	0.00293164	0.0029247	0.00329477	High
High	[K].KLNYTLSQGHR.[V]	1xHexNAc(2)Hex(6) [N3]	128	1	1	2	P15144	P15144-128	P15144-128-[K].KLNYTLSQGHR.[V]-HexNAc(2)Hex(6)	P15144 [126-136]	1	2695.18	HexNAc(2)Hex(6)	0	1.38	125.7	23	23	0.0414305	0.00231681	0.00228845	0.00243589	0.314311	0.0125444	0.0125381	0.0140891	High
High	[R].IADNHTPK.[E]	1xHexNAc(2)Hex(9) [N4]	74	1	1	1	P63165	P63165-74	P63165-74-[R].IADNHTPK.[E]-HexNAc(2)Hex(9)	P63165 [71-78]	0	2760.1	HexNAc(2)Hex(9)	0	1.17	126	52.2	52.2	0.0675119	0.00268286	0.0026816	0.00333422	0.594798	0.0243081	0.0243069	0.0289874	High
High	[K].ISSLQTTEKNDTVAGQGER.[D]	1xHexNAc(2)Hex(9) [N10]	874	1	1	1	P06756	P06756-874	P06756-874-[K].ISSLQTTEKNDTVAGQGER.[D]-HexNAc(2)Hex(9)	P06756 [865-883]	1	3898.64	HexNAc(2)Hex(9)	0	1.73	126.3	51.4	51.4	0.018408	0.00178802	0.00178775	0.00209278	0.279155	0.00980756	0.00979665	0.011994	High
High	[K].TCDWLPKPNMSASCK.[E]	2xCarbamidomethyl [C2; C14]; 1xHexNAc(5)Hex(6)Fuc(1)NeuAc(1) [N9]	101	1	1	1	P07602	P07602-101	P07602-101-[K].TCDWLPKPNMSASCK.[E]-HexNAc(5)Hex(6)Fuc(1)NeuAc(1)	P07602 [93-107]	0	4219.66	HexNAc(5)Hex(6)Fuc(1)NeuAc(1)	0	2.13	126.7	30.7	30.7	0.00735324	0.00138313	0.00136216	0.00147973	0.0767621	0.00403026	0.00402901	0.00450647	High
High	[K].DSLNSSRPISK.[P]	1xHexNAc(2)Hex(8) [N4]	431	1	1	1	Q6P179	Q6P179-431	Q6P179-431-[K].DSLNSSRPISK.[P]-HexNAc(2)Hex(8)	Q6P179 [428-438]	0	2906.21	HexNAc(2)Hex(8)	0	1.16	126.8	18	18	0.0684924	0.00346146	0.00345361	0.00395517	0.313465	0.0123896	0.0123875	0.0139109	High
High	[R].LLNINPNK.[T]	1xHexNAc(6)Hex(7)Fuc(1) [N7]	261	1	1	1	P11279	P11279-261	P11279-261-[R].LLNINPNK.[T]-HexNAc(6)Hex(7)Fuc(1)	P11279 [255-262]	0	3424.45	HexNAc(6)Hex(7)Fuc(1)	0	1.36	127	26.6	26.6	0.0435164	0.00287918	0.00282968	0.00311147	0.329673	0.0141938	0.0141891	0.0160877	High
High	[R].LNSSTIK.[Y]	1xHexNAc(6)Hex(7)NeuAc(2) [N2]	275	1	1	1	P13473	P13473-275	P13473-275-[R].LNSSTIK.[Y]-HexNAc(6)Hex(7)NeuAc(2)	P13473 [274-280]	0	3697.47	HexNAc(6)Hex(7)NeuAc(2)	0	1.68	127.1	0.5	0.5	0.0210547	0.00182725	0.00182087	0.00214503	0.306933	0.01105	0.0110413	0.013478	High
High	[R].VTPACNTSLPAQR.[W]	1xCarbamidomethyl [C5]; 1xHexNAc(4)Hex(5)Fuc(1) [N6]	69	1	1	1	Q9UBG0	Q9UBG0-69	Q9UBG0-69-[R].VTPACNTSLPAQR.[W]-HexNAc(4)Hex(5)Fuc(1)	Q9UBG0 [64-76]	0	3183.35	HexNAc(4)Hex(5)Fuc(1)	0	1.94	127.5	48.7	48.7	0.0115814	0.0013194	0.00131699	0.00156117	0.196867	0.00661426	0.00661247	0.00821555	High
High	[K].MYSEGSDIVPQSNETALHYFK.[K]	1xOxidation [M1]; 1xHexNAc(2)Hex(7) [N13]	431	1	1	1	Q9UBV2	Q9UBV2-431	Q9UBV2-431-[K].MYSEGSDIVPQSNETALHYFK.[K]-HexNAc(2)Hex(7)	Q9UBV2 [419-439]	0	3972.64	HexNAc(2)Hex(7)	0	2.82	127.7	82.6	82.6	0.00149679	0.000788436	0.00078735	0.000741351	0.0155949	0.00084246	0.000841161	0.000985707	High
High	[K].NASSEYSGTYSCTVR.[N]	1xCarbamidomethyl [C12]; 1xHexNAc(4)Hex(5)Fuc(1)NeuAc(1) [N1]	201	1	1	1	P78310	P78310-201	P78310-201-[K].NASSEYSGTYSCTVR.[N]-HexNAc(4)Hex(5)Fuc(1)NeuAc(1)	P78310 [201-215]	0	3741.45	HexNAc(4)Hex(5)Fuc(1)NeuAc(1)	0	1.52	127.9	73.9	73.9	0.0302607	0.0026643	0.00265267	0.00292601	0.0825025	0.00434463	0.00433906	0.00481287	High
High	[K].TLETHSNK.[T]	1xHexNAc(2)Hex(7) [N7]	1608	1	1	1	Q92673	Q92673-1608	Q92673-1608-[K].TLETHSNK.[T]-HexNAc(2)Hex(7)	Q92673 [1602-1609]	0	2470	HexNAc(2)Hex(7)	0	1.3	128.4	6.7	6.7	0.0502842	0.00241368	0.00240913	0.00260173	0.358762	0.0163525	0.0163498	0.0185341	High
High	[K].TCDWLPKPNMSASCK.[E]	2xCarbamidomethyl [C2; C14]; 1xHexNAc(2)Hex(4)Fuc(1) [N9]	101	1	1	1	P07602	P07602-101	P07602-101-[K].TCDWLPKPNMSASCK.[E]-HexNAc(2)Hex(4)Fuc(1)	P07602 [93-107]	0	2995.23	HexNAc(2)Hex(4)Fuc(1)	0	2.88	128.6	94	94	0.00132158	0.000721181	0.000717637	0.000764935	0.0288881	0.00202622	0.00202261	0.002346	High
High	[K].ENQNHSYSLK.[S]	1xHexNAc(2)Hex(6) [N4]	945	1	1	1	P06756	P06756-945	P06756-945-[K].ENQNHSYSLK.[S]-HexNAc(2)Hex(6)	P06756 [942-951]	0	2598.05	HexNAc(2)Hex(6)	0	1.15	128.7	22.5	22.5	0.0715501	0.00355304	0.00355139	0.00408271	0.447463	0.019896	0.0198949	0.0225401	High
High	[R].NNTIVNELVR.[V]	1xHexNAc(2)Hex(3)Fuc(1) [N1]	882	1	1	1	P10253	P10253-882	P10253-882-[R].NNTIVNELVR.[V]-HexNAc(2)Hex(3)Fuc(1)	P10253 [882-891]	0	2210.02	HexNAc(2)Hex(3)Fuc(1)	0	1.07	128.8	31.9	31.9	0.0846139	0.00410326	0.00409496	0.00446696	0.495791	0.0227822	0.0227761	0.0259307	High
High	[R].ANHSGAVVLLK.[R]	1xHexNAc(2)Hex(9) [N2]	323	1	1	1	P23229	P23229-323	P23229-323-[R].ANHSGAVVLLK.[R]-HexNAc(2)Hex(9)	P23229 [322-332]	0	2973.28	HexNAc(2)Hex(9)	0	1.58	128.8	16.3	16.3	0.0263133	0.00210842	0.00206612	0.00220583	0.22471	0.00906035	0.00905983	0.0102536	High
High	[K].LDNYSTQELGK.[T]	1xHexNAc(4)Hex(5)Fuc(1) [N3]	333	1	1	1	P21589	P21589-333	P21589-333-[K].LDNYSTQELGK.[T]-HexNAc(4)Hex(5)Fuc(1)	P21589 [331-341]	0	3036.26	HexNAc(4)Hex(5)Fuc(1)	0	2.01	128.9	58.8	58.8	0.0096798	0.00129279	0.00128773	0.00151362	0.17026	0.00548902	0.00547566	0.00673998	High
High	[R].DYYLNK.[T]	1xHexNAc(5)Hex(6)Fuc(1) [N5]	270	1	1	1	P42892	P42892-270	P42892-270-[R].DYYLNK.[T]-HexNAc(5)Hex(6)Fuc(1)	P42892 [266-271]	0	2949.17	HexNAc(5)Hex(6)Fuc(1)	0	1.38	129.1	49.2	49.2	0.0421428	0.00231681	0.00227489	0.00242359	0.318116	0.0136444	0.0136391	0.0154198	High
High	[K].AMSSNETAAYK.[I]	1xHexNAc(2)Hex(9) [N5]; 1xOxidation [M2]	641	1	1	1	Q8TCJ2	Q8TCJ2-641	Q8TCJ2-641-[K].AMSSNETAAYK.[I]-HexNAc(2)Hex(9)	Q8TCJ2 [637-647]	0	3053.15	HexNAc(2)Hex(9)	0	1.92	129.4	51.3	51.3	0.011989	0.00164483	0.00164241	0.00178661	0.117558	0.00477441	0.00476957	0.00541758	High
High	[R].NCSAAPQPEPAAGLASYPELR.[L]	1xCarbamidomethyl [C2]; 1xHexNAc(2)Hex(9) [N1]	87	1	1	1	O75718	O75718-87	O75718-87-[R].NCSAAPQPEPAAGLASYPELR.[L]-HexNAc(2)Hex(9)	O75718 [87-107]	0	4063.68	HexNAc(2)Hex(9)	1	4.03	129.4	129.4	64.4	9.41581e-05	0.000295029	0.00028084	0.00017507	0.00106185	8.47458e-05	7.44491e-05	8.70398e-05	High
High	[R].ALGFENATQALGR.[A]	1xHexNAc(2)Hex(8) [N6]	69	1	1	1	Q08380	Q08380-69	Q08380-69-[R].ALGFENATQALGR.[A]-HexNAc(2)Hex(8)	Q08380 [64-76]	0	3050.28	HexNAc(2)Hex(8)	0	1.1	129.5	26.2	26.2	0.0792716	0.00364514	0.00364476	0.00420416	0.474675	0.0208033	0.0207999	0.0236215	High
High	[R].YHYNGTFEDGK.[K]	1xHexNAc(2)Hex(6) [N4]	70	1	1	1	Q96AY3	Q96AY3-70	Q96AY3-70-[R].YHYNGTFEDGK.[K]-HexNAc(2)Hex(6)	Q96AY3 [67-77]	0	2709.05	HexNAc(2)Hex(6)	0	2.34	129.6	103.1	103.1	0.00460983	0.00109396	0.00106465	0.00104587	0.0515062	0.00304178	0.00302843	0.00343542	High
High	[R].THNLTDLSPHLR.[Y]	1xHexNAc(2)Hex(9) [N3]	979	1	1	1	P32004	P32004-979	P32004-979-[R].THNLTDLSPHLR.[Y]-HexNAc(2)Hex(9)	P32004 [977-988]	0	3268.37	HexNAc(2)Hex(9)	0	1.57	130.2	78.4	78.4	0.0270069	0.00246927	0.00245961	0.00267323	0.232222	0.00722594	0.00720689	0.0081503	High
High	[K].NMSFVNDLTVTQDGR.[K]	1xOxidation [M2]; 1xHexNAc(5)Hex(9)Fuc(1) [N1]	196	1	1	1	Q9HDC9	Q9HDC9-196	Q9HDC9-196-[K].NMSFVNDLTVTQDGR.[K]-HexNAc(5)Hex(9)Fuc(1)	Q9HDC9 [196-210]	0	4332.72	HexNAc(5)Hex(9)Fuc(1)	1	1.62	130.2	114.1	9.1	0.0239267	0.00210842	0.00207809	0.00221637	0.208611	0.00826304	0.00826257	0.009571	High
High	[K].DNATEEEILVYLEK.[T]	1xHexNAc(2)Hex(6) [N2]	80	1	1	2	P07602	P07602-80	P07602-80-[K].DNATEEEILVYLEK.[T]-HexNAc(2)Hex(6)	P07602 [79-92]	0	3044.3	HexNAc(2)Hex(6)	0	2.13	131	55.5	55.5	0.00736136	0.00120947	0.00120849	0.00130492	0.0768915	0.00363989	0.00363196	0.00413577	High
High	[K].LVALAVIDEKNTSVEHTR.[L]	1xHexNAc(2)Hex(8) [N11]	258	1	1	1	Q96JJ7	Q96JJ7-258	Q96JJ7-258-[K].LVALAVIDEKNTSVEHTR.[L]-HexNAc(2)Hex(8)	Q96JJ7 [248-265]	1	3697.67	HexNAc(2)Hex(8)	0	2.39	131.3	131.3	131.3	0.00409815	0.00109396	0.00108519	0.0010644	0.0447287	0.00272687	0.00271997	0.00306062	High
High	[R].GSSQPNLSTSHSEQEYGK.[A]	1xHexNAc(2)Hex(3)Fuc(1) [N6]	176	1	1	1	O95208	O95208-176	O95208-176-[R].GSSQPNLSTSHSEQEYGK.[A]-HexNAc(2)Hex(3)Fuc(1)	O95208 [171-188]	0	2974.24	HexNAc(2)Hex(3)Fuc(1)	0	1.44	131.4	41.1	41.1	0.0367167	0.00283163	0.00282639	0.00309172	0.292428	0.010746	0.0107429	0.0121	High
High	[K].QPVSPVIHPPVSYNDTAPR.[I]	1xHexNAc(2)Hex(8) [N14]	261	1	1	1	Q15904	Q15904-261	Q15904-261-[K].QPVSPVIHPPVSYNDTAPR.[I]-HexNAc(2)Hex(8)	Q15904 [248-266]	0	3776.65	HexNAc(2)Hex(8)	0	2.79	131.4	128	128	0.00161094	0.00104405	0.00103964	0.00112894	0.0170468	0.00157924	0.00157869	0.00183721	High
High	[K].ENTSDPSLVIAFGR.[G]	1xHexNAc(2)Hex(6) [N2]	84	1	1	1	P11279	P11279-84	P11279-84-[K].ENTSDPSLVIAFGR.[G]-HexNAc(2)Hex(6)	P11279 [83-96]	0	2884.24	HexNAc(2)Hex(6)	0	1.62	131.5	55.6	55.6	0.0239909	0.00210842	0.00207582	0.00221377	0.209073	0.00831756	0.00830755	0.00962386	High
High	[K].AAIPSALDTNSSK.[S]	1xHexNAc(5)Hex(6)Fuc(1) [N10]	551	1	1	1	Q08380	Q08380-551	Q08380-551-[K].AAIPSALDTNSSK.[S]-HexNAc(5)Hex(6)Fuc(1)	Q08380 [542-554]	0	3408.43	HexNAc(5)Hex(6)Fuc(1)	0	1.8	131.7	69.6	69.6	0.0157113	0.0019984	0.00198875	0.00220908	0.150408	0.00595096	0.00594036	0.00671376	High
High	[K].MNFTGGDTCHK.[V]	1xCarbamidomethyl [C9]; 1xHexNAc(2)Hex(9) [N2]	1312	1	1	1	P11717	P11717-1312	P11717-1312-[K].MNFTGGDTCHK.[V]-HexNAc(2)Hex(9)	P11717 [1311-1321]	0	3132.15	HexNAc(2)Hex(9)	0	1.52	131.8	38.5	38.5	0.0301044	0.0026643	0.00265472	0.00292826	0.252465	0.00799536	0.00799166	0.00902071	High
High	[R].CATPHGDNASLEATFVK.[R]	1xCarbamidomethyl [C1]; 1xHexNAc(2)Hex(8) [N8]	98	1	1	1	P23142	P23142-98	P23142-98-[R].CATPHGDNASLEATFVK.[R]-HexNAc(2)Hex(8)	P23142 [91-107]	0	3520.43	HexNAc(2)Hex(8)	0	2.03	131.8	88	88	0.00925777	0.00138736	0.00138177	0.00151482	0.0145116	0.00111998	0.00111405	0.00129492	High
High	[K].NNSIPDK.[Q]	1xHexNAc(2)Hex(6) [N1]	238	1	1	1	Q08431	Q08431-238	Q08431-238-[K].NNSIPDK.[Q]-HexNAc(2)Hex(6)	Q08431 [238-244]	0	2165.87	HexNAc(2)Hex(6)	0	2.15	131.8	84.4	84.4	0.00716116	0.00120211	0.00120061	0.00138383	0.132524	0.00460855	0.00460752	0.00560748	High
High	[K].SLTTSLHNK.[T]	1xHexNAc(2)Hex(9) [N8]	1894	1	1	1	Q92673	Q92673-1894	Q92673-1894-[K].SLTTSLHNK.[T]-HexNAc(2)Hex(9)	Q92673 [1887-1895]	0	2865.18	HexNAc(2)Hex(9)	0	1.47	132	30.4	30.4	0.0336963	0.00226966	0.00226659	0.00246609	0.27085	0.010105	0.0101022	0.0115035	High
High	[R].GPGIKPNQTSK.[M]	1xHexNAc(2)Hex(3) [N7]	362	1	1	1	P15586	P15586-362	P15586-362-[R].GPGIKPNQTSK.[M]-HexNAc(2)Hex(3)	P15586 [356-366]	0	2018.94	HexNAc(2)Hex(3)	0	1.13	132.1	11.9	11.9	0.0745549	0.00392444	0.00391257	0.00422195	0.46186	0.020282	0.0202809	0.0229863	High
High	[K].HLNSSHPR.[S]	1xHexNAc(2)Hex(3) [N3]	399	1	1	2	Q5JTV8	Q5JTV8-399	Q5JTV8-399-[K].HLNSSHPR.[S]-HexNAc(2)Hex(3)	Q5JTV8 [397-404]	0	1839.8	HexNAc(2)Hex(3)	0	1.6	132.1	55.3	55.3	0.0253649	0.0019426	0.00193939	0.00225379	0.348111	0.0145611	0.0145604	0.0175068	High
High	[K].TANDTSTEAYNLLLR.[T]	1xHexNAc(2)Hex(9) [N3]	1205	1	1	1	P11047	P11047-1205	P11047-1205-[K].TANDTSTEAYNLLLR.[T]-HexNAc(2)Hex(9)	P11047 [1203-1217]	0	3546.47	HexNAc(2)Hex(9)	0	2.11	132.1	47	47	0.00770587	0.00138313	0.00134874	0.00146789	0.0808135	0.00428948	0.00428738	0.00475025	High
High	[R].MDPPCTNTTAASTYLNNPYVR.[K]	1xCarbamidomethyl [C5]; 1xOxidation [M1]; 1xHexNAc(3)Hex(5) [N7]	333	1	1	1	P10619	P10619-333	P10619-333-[R].MDPPCTNTTAASTYLNNPYVR.[K]-HexNAc(3)Hex(5)	P10619 [327-347]	0	3821.58	HexNAc(3)Hex(5)	0	4.07	132.1	91.3	91.3	8.5766e-05	0.000311333	0.000308471	0.000337981	0.00192586	0.000534938	0.00053241	0.000672099	High
High	[K].NNHTASILDR.[M]	1xHexNAc(5)Hex(6)Fuc(1)NeuAc(2) [N2]	130	1	1	1	P08962	P08962-130	P08962-130-[K].NNHTASILDR.[M]-HexNAc(5)Hex(6)Fuc(1)NeuAc(2)	P08962 [129-138]	0	3856.54	HexNAc(5)Hex(6)Fuc(1)NeuAc(2)	0	1.26	132.2	23.4	23.4	0.0548975	0.00363306	0.00361933	0.00388601	0.383263	0.0141907	0.0141868	0.0159744	High
High	[R].NATLVNEADKLR.[A]	1xHexNAc(6)Hex(7)Fuc(1) [N1]	818	1	1	1	P15144	P15144-818	P15144-818-[R].NATLVNEADKLR.[A]-HexNAc(6)Hex(7)Fuc(1)	P15144 [818-829]	1	3842.63	HexNAc(6)Hex(7)Fuc(1)	0	1.46	132.3	3.2	3.2	0.0347574	0.00278795	0.00278339	0.00303448	0.281025	0.0101091	0.0101027	0.0113383	High
High	[R].SNHTGFLHMDCEIK.[G]	1xCarbamidomethyl [C11]; 1xOxidation [M9]; 1xHexNAc(2)Hex(7) [N2]	584	1	1	1	Q6PJF5	Q6PJF5-584	Q6PJF5-584-[R].SNHTGFLHMDCEIK.[G]-HexNAc(2)Hex(7)	Q6PJF5 [583-596]	0	3245.28	HexNAc(2)Hex(7)	0	2.52	132.6	70.1	70.1	0.00304832	0.00102211	0.001018	0.0011184	0.0629351	0.00282616	0.00282584	0.00331516	High
High	[R].YHNQTLR.[Y]	1xHexNAc(2)Hex(9) [N3]	400	1	1	1	P11717	P11717-400	P11717-400-[R].YHNQTLR.[Y]-HexNAc(2)Hex(9)	P11717 [398-404]	0	2796.11	HexNAc(2)Hex(9)	0	1.22	132.7	8.5	8.5	0.0609414	0.00255718	0.00255223	0.00314697	0.568369	0.0222366	0.0222322	0.0264867	High
High	[K].DNATEEEILVYLEK.[T]	1xHexNAc(2)Hex(5) [N2]	80	1	1	1	P07602	P07602-80	P07602-80-[K].DNATEEEILVYLEK.[T]-HexNAc(2)Hex(5)	P07602 [79-92]	0	2882.24	HexNAc(2)Hex(5)	0	2.23	132.9	123.7	123.7	0.00583968	0.00119432	0.00116884	0.00125203	0.061624	0.00302245	0.00302152	0.00341322	High
High	[R].ANRTGGLYSCDITAR.[G]	1xCarbamidomethyl [C10]; 1xHexNAc(2)Hex(8) [N2]	78	1	1	1	P23229	P23229-78	P23229-78-[R].ANRTGGLYSCDITAR.[G]-HexNAc(2)Hex(8)	P23229 [77-91]	1	3357.38	HexNAc(2)Hex(8)	0	1.52	133	7.4	7.4	0.0299902	0.00226107	0.00225808	0.00238479	0.250849	0.00842372	0.00841547	0.00953099	High
High	[K].AEFNITLIHPK.[D]	1xHexNAc(5)Hex(6)NeuAc(2) [N4]	234	1	1	1	P15144	P15144-234	P15144-234-[K].AEFNITLIHPK.[D]-HexNAc(5)Hex(6)NeuAc(2)	P15144 [231-241]	0	3852.62	HexNAc(5)Hex(6)NeuAc(2)	0	1.69	133	10.8	10.8	0.0202604	0.0020284	0.00202179	0.00213797	0.184564	0.00635444	0.00635182	0.00726257	High
High	[R].LNPTVTYGNDSFSAK.[A]	1xHexNAc(2)Hex(7) [N9]	267	1	1	1	P05362	P05362-267	P05362-267-[R].LNPTVTYGNDSFSAK.[A]-HexNAc(2)Hex(7)	P05362 [259-273]	0	3154.31	HexNAc(2)Hex(7)	0	2.69	133	130.4	130.4	0.0020598	0.00108633	0.00108494	0.00118868	0.021881	0.00175676	0.00174978	0.00195986	High
High	[K].YYNYTLSINGK.[A]	1xHexNAc(2)Hex(3)Fuc(1) [N3]	183	1	1	1	P15586	P15586-183	P15586-183-[K].YYNYTLSINGK.[A]-HexNAc(2)Hex(3)Fuc(1)	P15586 [181-191]	0	2374.03	HexNAc(2)Hex(3)Fuc(1)	0	1.72	133.4	95.7	95.7	0.0191433	0.0020284	0.00202794	0.00214362	0.176256	0.00608459	0.00607526	0.0069318	High
High	[R].SSCGKENTSDPSLVIAFGR.[G]	1xCarbamidomethyl [C3]; 1xHexNAc(2)Hex(4) [N7]	84	1	1	1	P11279	P11279-84	P11279-84-[R].SSCGKENTSDPSLVIAFGR.[G]-HexNAc(2)Hex(4)	P11279 [78-96]	1	3079.34	HexNAc(2)Hex(4)	0	1.96	133.4	89.6	89.6	0.0110156	0.00129279	0.00127415	0.00149775	0.189117	0.00590099	0.00589874	0.00728802	High
High	[K].KDTCTQECSYFNITK.[V]	2xCarbamidomethyl [C4; C8]; 1xHexNAc(4)Hex(5)NeuAc(1) [N12]	669	1	1	1	P05556	P05556-669	P05556-669-[K].KDTCTQECSYFNITK.[V]-HexNAc(4)Hex(5)NeuAc(1)	P05556 [658-672]	1	3808.51	HexNAc(4)Hex(5)NeuAc(1)	0	2.55	133.4	60	60	0.00283449	0.00106277	0.00103024	0.00114251	0.0303672	0.00199447	0.00199037	0.00226125	High
High	[K].HLLENSTASVSEAER.[K]	1xHexNAc(6)Hex(7)Fuc(1) [N5]	166	1	1	1	P42892	P42892-166	P42892-166-[K].HLLENSTASVSEAER.[K]-HexNAc(6)Hex(7)Fuc(1)	P42892 [162-176]	0	4141.71	HexNAc(6)Hex(7)Fuc(1)	0	2.39	133.5	49.1	49.1	0.00407808	0.00109396	0.00108676	0.00106585	0.0444615	0.00272687	0.00272462	0.00306519	High
High	[R].GYYNQSEAGSHTVQR.[M]	1xHexNAc(5)Hex(6)Fuc(1)NeuAc(2) [N4]	110	1	1	1	P01892	P01892-110	P01892-110-[R].GYYNQSEAGSHTVQR.[M]-HexNAc(5)Hex(6)Fuc(1)NeuAc(2)	P01892 [107-121]	0	4412.73	HexNAc(5)Hex(6)Fuc(1)NeuAc(2)	0	2.06	133.7	3.2	3.2	0.00870737	0.00138313	0.00133248	0.00145127	0.0909633	0.00483063	0.00482771	0.0053939	High
High	[R].EEAMLYHNQTAELR.[E]	1xOxidation [M4]; 1xHexNAc(2)Hex(9) [N8]	361	1	1	1	Q92791	Q92791-361	Q92791-361-[R].EEAMLYHNQTAELR.[E]-HexNAc(2)Hex(9)	Q92791 [354-367]	0	3585.43	HexNAc(2)Hex(9)	0	2.36	133.8	51	51	0.00439506	0.00111412	0.0011117	0.00125341	0.0871362	0.00370391	0.00370349	0.00444121	High
High	[K].GSLSYLNVTR.[K]	1xHexNAc(2)Hex(8) [N7]	263	1	1	1	P07339	P07339-263	P07339-263-[K].GSLSYLNVTR.[K]-HexNAc(2)Hex(8)	P07339 [257-266]	0	2812.18	HexNAc(2)Hex(8)	0	1.68	134.3	45.2	45.2	0.0210511	0.00182725	0.00182096	0.00214518	0.306896	0.01105	0.0110419	0.0134789	High
High	[K].ANTTQPGIVEGGQVLK.[C]	1xHexNAc(4)Hex(5)Fuc(1) [N2]	74	1	1	1	P06756	P06756-74	P06756-74-[K].ANTTQPGIVEGGQVLK.[C]-HexNAc(4)Hex(5)Fuc(1)	P06756 [73-88]	0	3380.51	HexNAc(4)Hex(5)Fuc(1)	0	2.52	134.3	68.2	68.2	0.00304246	0.00108633	0.00104906	0.00115181	0.0330501	0.00240885	0.00239482	0.00272212	High
High	[K].HLLENSTASVSEAER.[K]	1xHexNAc(3)Hex(5)Fuc(1) [N5]	166	1	1	1	P42892	P42892-166	P42892-166-[K].HLLENSTASVSEAER.[K]-HexNAc(3)Hex(5)Fuc(1)	P42892 [162-176]	0	3208.36	HexNAc(3)Hex(5)Fuc(1)	0	2.41	134.4	35.1	35.1	0.00392203	0.00102211	0.00100844	0.00110857	0.078908	0.0034909	0.00348452	0.00415998	High
High	[R].LLNINPNK.[T]	1xHexNAc(6)Hex(7)Fuc(1)NeuAc(1) [N7]	261	1	1	1	P11279	P11279-261	P11279-261-[R].LLNINPNK.[T]-HexNAc(6)Hex(7)Fuc(1)NeuAc(1)	P11279 [255-262]	0	3715.55	HexNAc(6)Hex(7)Fuc(1)NeuAc(1)	0	1.68	135.5	22.7	22.7	0.0208369	0.00182725	0.00182446	0.00214934	0.304714	0.0108148	0.0108091	0.013245	High
High	[R].KNAKSSGNSSSSGSGSGSTSAGSSSPGAR.[R]	1xHexNAc(5)Hex(4) [N8]	12	1	1	1	Q12797	Q12797-12	Q12797-12-[R].KNAKSSGNSSSSGSGSGSTSAGSSSPGAR.[R]-HexNAc(5)Hex(4)	Q12797 [5-33]	2	4207.76	HexNAc(5)Hex(4)	-1	1.38	135.7	135.7	135.7	0.0413523	0.00287918	0.00284717	0.00312861	0.318204	0.0129652	0.0129645	0.0146884	High
High	[R].TYTYADTPDDFQLHNFSLPEEDTK.[L]	1xHexNAc(2)Hex(3)Fuc(1) [N15]	185	1	1	1	P04062	P04062-185	P04062-185-[R].TYTYADTPDDFQLHNFSLPEEDTK.[L]-HexNAc(2)Hex(3)Fuc(1)	P04062 [171-194]	0	3885.64	HexNAc(2)Hex(3)Fuc(1)	0	4.59	135.8	121.2	121.2	2.5592e-05	8.21288e-05	7.4184e-05	9.19287e-05	0.000287268	0.000243487	0.000235349	0.000274499	High
High	[K].KLNYTLSQGHR.[V]	1xHexNAc(4)Hex(5) [N3]	128	1	1	1	P15144	P15144-128	P15144-128-[K].KLNYTLSQGHR.[V]-HexNAc(4)Hex(5)	P15144 [126-136]	1	2939.29	HexNAc(4)Hex(5)	0	1.53	135.9	81.7	81.7	0.0294253	0.0026643	0.00266208	0.00293522	0.248107	0.00790468	0.00790376	0.00891266	High
High	[K].MNFTGGDTCHK.[V]	1xOxidation [M1]; 1xCarbamidomethyl [C9]; 1xHexNAc(2)Hex(7) [N2]	1312	1	1	1	P11717	P11717-1312	P11717-1312-[K].MNFTGGDTCHK.[V]-HexNAc(2)Hex(7)	P11717 [1311-1321]	0	2824.04	HexNAc(2)Hex(7)	0	1.66	136.1	37	37	0.0218323	0.0020284	0.00201185	0.00213038	0.19601	0.00668112	0.00667799	0.0076559	High
High	[K].TAVNCSSDFDACLITK.[A]	2xCarbamidomethyl [C5; C12]; 1xHexNAc(4)Hex(5)Fuc(1)NeuAc(2) [N4]	43	1	1	2	P13987	P13987-43	P13987-43-[K].TAVNCSSDFDACLITK.[A]-HexNAc(4)Hex(5)Fuc(1)NeuAc(2)	P13987 [40-55]	0	4152.64	HexNAc(4)Hex(5)Fuc(1)NeuAc(2)	0	2.35	136.3	23.2	23.2	0.00451676	0.00109396	0.00106819	0.0010494	0.0502782	0.00304178	0.0030414	0.00344954	High
High	[K].ENTSDPSLVIAFGR.[G]	1xHexNAc(5)Hex(6)Fuc(1) [N2]	84	1	1	1	P11279	P11279-84	P11279-84-[K].ENTSDPSLVIAFGR.[G]-HexNAc(5)Hex(6)Fuc(1)	P11279 [83-96]	0	3639.53	HexNAc(5)Hex(6)Fuc(1)	0	2.37	137	71.3	71.3	0.00428363	0.00109396	0.00107733	0.001057	0.0471928	0.00283697	0.0028222	0.00318424	High
High	[R].THNLTDLSPHLR.[Y]	1xHexNAc(4)Hex(5) [N3]	979	1	1	1	P32004	P32004-979	P32004-979-[R].THNLTDLSPHLR.[Y]-HexNAc(4)Hex(5)	P32004 [977-988]	0	3026.32	HexNAc(4)Hex(5)	0	1.66	137.1	51.7	51.7	0.0220289	0.00182725	0.00180708	0.00212971	0.316698	0.0129884	0.012987	0.0155271	High
High	[K].NMTFDLPSDATVVLNR.[S]	1xOxidation [M2]; 1xHexNAc(6)Hex(5)Fuc(1)NeuAc(2) [N15]	76	1	1	1	P11279	P11279-76	P11279-76-[K].NMTFDLPSDATVVLNR.[S]-HexNAc(6)Hex(5)Fuc(1)NeuAc(2)	P11279 [62-77]	0	4565.87	HexNAc(6)Hex(5)Fuc(1)NeuAc(2)	-1	1.35	137.6	79.3	79.3	0.0451403	0.00232031	0.0023175	0.00248106	0.33359	0.0152029	0.0151987	0.017284	High
High	[R].YHSQTYGNGSK.[C]	1xHexNAc(2)Hex(6) [N8]	177	1	1	1	Q13438	Q13438-177	Q13438-177-[R].YHSQTYGNGSK.[C]-HexNAc(2)Hex(6)	Q13438 [170-180]	0	2620.03	HexNAc(2)Hex(6)	0	1.67	137.6	36.8	36.8	0.0214609	0.00182725	0.00181533	0.00213852	0.311035	0.0115128	0.0115104	0.0139485	High
High	[R].ALGFENATQALGR.[A]	1xHexNAc(5)Hex(6)Fuc(1) [N6]	69	1	1	1	Q08380	Q08380-69	Q08380-69-[R].ALGFENATQALGR.[A]-HexNAc(5)Hex(6)Fuc(1)	Q08380 [64-76]	0	3481.47	HexNAc(5)Hex(6)Fuc(1)	0	1.96	137.7	53.3	53.3	0.0109233	0.00116666	0.00116387	0.00110408	0.109159	0.00396801	0.00396487	0.00454808	High
High	[K].LDNYSTQELGK.[T]	1xHexNAc(3)Hex(6) [N3]	333	1	1	1	P21589	P21589-333	P21589-333-[K].LDNYSTQELGK.[T]-HexNAc(3)Hex(6)	P21589 [331-341]	0	2849.17	HexNAc(3)Hex(6)	0	1.31	137.9	9.7	9.7	0.0491471	0.00287918	0.00282275	0.00310433	0.357908	0.0149782	0.0149773	0.0170224	High
High	[K].HMSLALNR.[T]	1xOxidation [M2]; 1xHexNAc(2)Hex(8) [N7]	192	1	1	1	P06280	P06280-192	P06280-192-[K].HMSLALNR.[T]-HexNAc(2)Hex(8)	P06280 [186-193]	0	2660.07	HexNAc(2)Hex(8)	0	1.91	137.9	31.1	31.1	0.0122371	0.00136302	0.00136281	0.00162763	0.205562	0.00712551	0.00712512	0.00881027	High
High	[R].VTYQNHNK.[T]	1xHexNAc(2)Hex(8) [N7]	294	1	1	1	P32004	P32004-294	P32004-294-[R].VTYQNHNK.[T]-HexNAc(2)Hex(8)	P32004 [288-295]	0	2706.08	HexNAc(2)Hex(8)	0	1.37	138	9.7	9.7	0.0424083	0.00287918	0.00283711	0.00311822	0.32385	0.0138526	0.0138487	0.0157413	High
High	[R].LKPLFNK.[S]	1xHexNAc(2)Hex(6) [N6]	57	1	1	1	P20645	P20645-57	P20645-57-[R].LKPLFNK.[S]-HexNAc(2)Hex(6)	P20645 [52-58]	0	2238.02	HexNAc(2)Hex(6)	0	1.57	138.3	71	71	0.0269379	0.00246927	0.00246126	0.0026753	0.231761	0.00722594	0.00721112	0.00815537	High
High	[K].AAIPSALDTNSSK.[S]	1xHexNAc(2)Hex(9) [N10]	551	1	1	1	Q08380	Q08380-551	Q08380-551-[K].AAIPSALDTNSSK.[S]-HexNAc(2)Hex(9)	Q08380 [542-554]	0	3139.29	HexNAc(2)Hex(9)	0	2.23	138.3	83.2	83.2	0.00585773	0.00119432	0.00116482	0.00124789	0.0621249	0.00325493	0.00325453	0.0036895	High
High	[K].NLTFEGPLPEK.[I]	1xHexNAc(2)Hex(3)Fuc(1) [N1]	401	1	1	1	Q9HAT2	Q9HAT2-401	Q9HAT2-401-[K].NLTFEGPLPEK.[I]-HexNAc(2)Hex(3)Fuc(1)	Q9HAT2 [401-411]	0	2283.03	HexNAc(2)Hex(3)Fuc(1)	0	1.39	138.5	30.1	30.1	0.0407763	0.00287918	0.0028533	0.0031348	0.31509	0.0124067	0.0123886	0.0140686	High
High	[K].LLNR.[T]	1xHexNAc(2)Hex(8) [N3]	62	1	1	1	Q9H488	Q9H488-62	Q9H488-62-[K].LLNR.[T]-HexNAc(2)Hex(8)	Q9H488 [60-63]	0	2217.91	HexNAc(2)Hex(8)	0	1.17	138.6	95.2	95.2	0.0678769	0.0038264	0.00382439	0.00410332	0.437163	0.0184993	0.0184983	0.0209012	High
High	[R].EERPLNASALK.[L]	1xHexNAc(2)Hex(9) [N6]	64	1	1	1	O14657	O14657-64	O14657-64-[R].EERPLNASALK.[L]-HexNAc(2)Hex(9)	O14657 [59-69]	0	3092.3	HexNAc(2)Hex(9)	0	1.68	138.6	56.1	56.1	0.0208562	0.00225619	0.00225543	0.00247946	0.0753519	0.0037332	0.00373065	0.00422864	High
High	[R].FTFTSHTPGDHQICLHSNSTR.[M]	1xCarbamidomethyl [C14]; 1xHexNAc(4)Hex(5)NeuAc(2) [N18]	117	1	1	1	Q7Z7H5	Q7Z7H5-117	Q7Z7H5-117-[R].FTFTSHTPGDHQICLHSNSTR.[M]-HexNAc(4)Hex(5)NeuAc(2)	Q7Z7H5 [100-120]	0	4647.89	HexNAc(4)Hex(5)NeuAc(2)	1	2.66	138.9	99.4	99.4	0.00218779	0.00098533	0.000972552	0.00112638	0.0466679	0.00261841	0.00261765	0.0030429	High
High	[K].SDAVSHTGNYTCEVTELTR.[E]	1xCarbamidomethyl [C12]; 1xHexNAc(2)Hex(8) [N9]	111	1	1	1	Q08722	Q08722-111	Q08722-111-[K].SDAVSHTGNYTCEVTELTR.[E]-HexNAc(2)Hex(8)	Q08722 [103-121]	0	3842.54	HexNAc(2)Hex(8)	0	3.01	139.1	81.5	81.5	0.000979317	0.000775144	0.00076746	0.000882613	0.0103487	0.000988561	0.000955762	0.00103983	High
High	[K].GLNLTEDTYKPR.[I]	1xHexNAc(3)Hex(4)Fuc(1) [N3]	398	1	1	1	Q08380	Q08380-398	Q08380-398-[K].GLNLTEDTYKPR.[I]-HexNAc(3)Hex(4)Fuc(1)	Q08380 [396-407]	0	2810.23	HexNAc(3)Hex(4)Fuc(1)	0	1.27	139.3	14	14	0.0534821	0.00359635	0.0035827	0.0038343	0.376829	0.0130542	0.013052	0.0147463	High
High	[R].ELAVPDGYTNR.[T]	1xHexNAc(2)Hex(9) [N10]	86	1	1	1	P26006	P26006-86	P26006-86-[R].ELAVPDGYTNR.[T]-HexNAc(2)Hex(9)	P26006 [77-87]	0	3099.24	HexNAc(2)Hex(9)	0	2.35	139.5	117	117	0.00442568	0.00114286	0.00113923	0.00120709	0.0461078	0.00235234	0.00235085	0.00268717	High
High	[K].VASVININPNTTHSTGSCR.[S]	1xCarbamidomethyl [C18]; 1xDeamidated [N8]; 1xHexNAc(2)Hex(5) [N10]	257	1	1	1	P13473	P13473-257	P13473-257-[K].VASVININPNTTHSTGSCR.[S]-HexNAc(2)Hex(5)	P13473 [248-266]	0	3245.4	HexNAc(2)Hex(5)	0	3.15	139.8	109.8	35	0.000700842	0.000684112	0.000682943	0.000785484	0.015258	0.00129342	0.00129151	0.00155921	High
High	[R].MDPPCTNTTAASTYLNNPYVR.[K]	1xCarbamidomethyl [C5]; 1xOxidation [M1]; 1xHexNAc(2) [N7]	333	1	1	1	P10619	P10619-333	P10619-333-[R].MDPPCTNTTAASTYLNNPYVR.[K]-HexNAc(2)	P10619 [327-347]	0	2808.23	HexNAc(2)	0	1.65	139.9	78.2	78.2	0.022167	0.00182725	0.00180329	0.00212591	0.318061	0.0132597	0.013259	0.0158846	High
High	[K].ENTSDPSLVIAFGR.[G]	1xHexNAc(2)Hex(2)Fuc(1) [N2]	84	1	1	1	P11279	P11279-84	P11279-84-[K].ENTSDPSLVIAFGR.[G]-HexNAc(2)Hex(2)Fuc(1)	P11279 [83-96]	0	2382.08	HexNAc(2)Hex(2)Fuc(1)	0	1.99	140	140	140	0.0102811	0.00129279	0.00128113	0.00150538	0.178847	0.00567524	0.0056637	0.00698019	High
High	[K].ENTSDPSLVIAFGR.[G]	1xHexNAc(6)Hex(7)Fuc(1) [N2]	84	1	1	1	P11279	P11279-84	P11279-84-[K].ENTSDPSLVIAFGR.[G]-HexNAc(6)Hex(7)Fuc(1)	P11279 [83-96]	0	4004.66	HexNAc(6)Hex(7)Fuc(1)	0	2.37	140.1	73.8	73.8	0.00428363	0.00109396	0.00107739	0.00105708	0.0471928	0.00283697	0.00282238	0.00318448	High
High	[K].HGSNHTSTYDK.[A]	1xHexNAc(2)Hex(3)Fuc(1) [N4]	582	1	1	1	Q12913	Q12913-582	Q12913-582-[K].HGSNHTSTYDK.[A]-HexNAc(2)Hex(3)Fuc(1)	Q12913 [579-589]	0	2284.92	HexNAc(2)Hex(3)Fuc(1)	0	1.13	140.3	40.8	40.8	0.0740769	0.00363407	0.00363139	0.00407781	0.461607	0.0181878	0.0181868	0.020724	High
High	[K].NASSEYSGTYSCTVR.[N]	1xCarbamidomethyl [C12]; 1xHexNAc(3)Hex(5)Fuc(1) [N1]	201	1	1	1	P78310	P78310-201	P78310-201-[K].NASSEYSGTYSCTVR.[N]-HexNAc(3)Hex(5)Fuc(1)	P78310 [201-215]	0	3247.27	HexNAc(3)Hex(5)Fuc(1)	0	2.04	140.3	128.2	128.2	0.00911945	0.00111863	0.00111007	0.00110758	0.0248606	0.00135943	0.00135272	0.00150842	High
High	[R].QVVENMTR.[A]	1xOxidation [M6]; 1xHexNAc(2)Hex(3) [N5]	390	1	1	1	P10253	P10253-390	P10253-390-[R].QVVENMTR.[A]-HexNAc(2)Hex(3)	P10253 [386-393]	0	1884.8	HexNAc(2)Hex(3)	0	1.38	140.4	44.2	44.2	0.0418456	0.00231681	0.00228177	0.00242915	0.316532	0.013267	0.0132626	0.0149557	High
High	[K].AEFNITLIHPK.[D]	1xHexNAc(4)Hex(5) [N4]	234	1	1	1	P15144	P15144-234	P15144-234-[K].AEFNITLIHPK.[D]-HexNAc(4)Hex(5)	P15144 [231-241]	0	2905.3	HexNAc(4)Hex(5)	0	1.38	140.7	6.5	6.5	0.0412731	0.00231681	0.00229065	0.00243853	0.313465	0.0123896	0.0123868	0.0139099	High
High	[R].DHHGANFSCR.[T]	1xCarbamidomethyl [C9]; 1xHexNAc(6)Hex(7)Fuc(1)NeuAc(2) [N6]	183	1	1	1	P05362	P05362-183	P05362-183-[R].DHHGANFSCR.[T]-HexNAc(6)Hex(7)Fuc(1)NeuAc(2)	P05362 [178-187]	0	4281.59	HexNAc(6)Hex(7)Fuc(1)NeuAc(2)	0	1.73	140.7	45.8	45.8	0.0185024	0.00178802	0.00178713	0.0020922	0.280181	0.00980756	0.00979302	0.0119907	High
High	[K].LLNR.[T]	1xHexNAc(2)Hex(6) [N3]	62	1	1	2	Q9H488	Q9H488-62	Q9H488-62-[K].LLNR.[T]-HexNAc(2)Hex(6)	Q9H488 [60-63]	0	1893.81	HexNAc(2)Hex(6)	0	1.12	140.9	85.8	85.8	0.0766198	0.00392444	0.00390625	0.00421602	0.46913	0.0205142	0.0205098	0.0232618	High
High	[R].GVYELTHNNK.[T]	1xHexNAc(2)Hex(5) [N9]	123	1	1	1	Q7Z388	Q7Z388-123	Q7Z388-123-[R].GVYELTHNNK.[T]-HexNAc(2)Hex(5)	Q7Z388 [115-124]	0	2391.01	HexNAc(2)Hex(5)	0	1.06	141	61.9	61.9	0.0861508	0.00410326	0.00408585	0.00445745	0.377955	0.0131461	0.0131372	0.0148495	High
High	[K].NATALYHVEAFK.[T]	1xHexNAc(2)Hex(8) [N1]	242	1	1	1	Q9UNW1	Q9UNW1-242	Q9UNW1-242-[K].NATALYHVEAFK.[T]-HexNAc(2)Hex(8)	Q9UNW1 [242-253]	0	3066.28	HexNAc(2)Hex(8)	0	2.67	141.2	79.6	79.6	0.00215655	0.00098533	0.000973236	0.0011268	0.0460364	0.00250787	0.00250306	0.00289618	High
High	[K].YPHNHHVVNNTLEGNCSSK.[S]	1xCarbamidomethyl [C16]; 1xHexNAc(6)Hex(9)Fuc(1)NeuAc(2) [N]	102	1	1	2	P15586	P15586-102	P15586-102-[K].YPHNHHVVNNTLEGNCSSK.[S]-HexNAc(6)Hex(9)Fuc(1)NeuAc(2)	P15586 [103-121]	0	5612.21	HexNAc(6)Hex(9)Fuc(1)NeuAc(2)	0	3.61	141.2	141.2	36.6	0.000245086	0.000475229	0.000474777	0.000489956	0.00537029	0.000901017	0.000897781	0.00113572	High
High	[K].WQMNFTVR.[Y]	1xOxidation [M3]; 1xHexNAc(5)Hex(6)NeuAc(1) [N4]	49	1	1	1	P13473	P13473-49	P13473-49-[K].WQMNFTVR.[Y]-HexNAc(5)Hex(6)NeuAc(1)	P13473 [46-53]	0	3376.33	HexNAc(5)Hex(6)NeuAc(1)	0	1.37	141.4	9.4	9.4	0.0422647	0.00287918	0.00283817	0.00311949	0.323087	0.0138008	0.0138	0.0156837	High
High	[K].TCDWLPKPNMSASCK.[E]	2xCarbamidomethyl [C2; C14]; 1xOxidation [M10]; 1xHexNAc(2)Hex(4) [N9]	101	1	1	2	P07602	P07602-101	P07602-101-[K].TCDWLPKPNMSASCK.[E]-HexNAc(2)Hex(4)	P07602 [93-107]	0	2865.16	HexNAc(2)Hex(4)	0	2.19	141.4	76.7	76.7	0.00648804	0.0011582	0.00115087	0.00131349	0.121919	0.0042294	0.00422345	0.00511527	High
High	[K].HTNMNLTQLK.[V]	1xOxidation [M4]; 1xHexNAc(2)Hex(6) [N5]	254	1	1	1	Q15165	Q15165-254	Q15165-254-[K].HTNMNLTQLK.[V]-HexNAc(2)Hex(6)	Q15165 [250-259]	0	2594.09	HexNAc(2)Hex(6)	0	1.48	141.5	39.4	39.4	0.0333222	0.0026643	0.00262726	0.00290356	0.272467	0.00990099	0.00990042	0.0110938	High
High	[K].HLLENSTASVSEAER.[K]	1xHexNAc(5)Hex(6) [N5]	166	1	1	1	P42892	P42892-166	P42892-166-[K].HLLENSTASVSEAER.[K]-HexNAc(5)Hex(6)	P42892 [162-176]	0	3630.52	HexNAc(5)Hex(6)	0	2.3	141.5	27.4	27.4	0.00499052	0.00109396	0.00106326	0.00104446	0.0551927	0.00315009	0.00314931	0.00357873	High
High	[K].LDNYSTQELGK.[T]	1xHexNAc(5)Hex(6)Fuc(1) [N3]	333	1	1	1	P21589	P21589-333	P21589-333-[K].LDNYSTQELGK.[T]-HexNAc(5)Hex(6)Fuc(1)	P21589 [331-341]	0	3401.39	HexNAc(5)Hex(6)Fuc(1)	0	1.51	141.6	7.9	7.9	0.0309276	0.0026643	0.00264565	0.00291951	0.25769	0.0083641	0.00836362	0.00946609	High
High	[R].THNLTDLSPHLR.[Y]	1xHexNAc(5)Hex(6)Fuc(1)NeuAc(1) [N3]	979	1	1	1	P32004	P32004-979	P32004-979-[R].THNLTDLSPHLR.[Y]-HexNAc(5)Hex(6)Fuc(1)NeuAc(1)	P32004 [977-988]	0	3828.61	HexNAc(5)Hex(6)Fuc(1)NeuAc(1)	0	1.62	141.8	48.4	48.4	0.0238388	0.00210842	0.00208082	0.00221945	0.207978	0.00817031	0.00816092	0.00945064	High
High	[K].NYFHYNQSYPPTYNVK.[D]	1xHexNAc(2)Hex(5)Fuc(1) [N6]	321	1	1	2	P38571	P38571-321	P38571-321-[K].NYFHYNQSYPPTYNVK.[D]-HexNAc(2)Hex(5)Fuc(1)	P38571 [316-331]	0	3397.42	HexNAc(2)Hex(5)Fuc(1)	0	3.61	142.3	119.5	119.5	0.000245599	0.000215054	0.000199495	0.000249149	0.00268947	0.000850521	0.000848896	0.000909843	High
High	[K].NATYGYVLDDPDPDDGFNYK.[Q]	1xHexNAc(5)Hex(3)Fuc(1) [N1]	131	1	1	1	O43852	O43852-131	O43852-131-[K].NATYGYVLDDPDPDDGFNYK.[Q]-HexNAc(5)Hex(3)Fuc(1)	O43852 [131-150]	0	3926.59	HexNAc(5)Hex(3)Fuc(1)	0	3.95	142.3	139.7	139.7	0.000111152	0.000311333	0.000305661	0.00033543	0.00247609	0.000597967	0.000593785	0.000750313	High
High	[K].CNMINGTDGDSFHPLITK.[D]	1xCarbamidomethyl [C1]; 1xOxidation [M3]; 1xHexNAc(2)Hex(10) [N5]	249	1	1	1	Q14108	Q14108-249	Q14108-249-[K].CNMINGTDGDSFHPLITK.[D]-HexNAc(2)Hex(10)	Q14108 [245-262]	0	4062.61	HexNAc(2)Hex(10)	0	4.18	142.4	116	74.2	6.64952e-05	0.000215054	0.000210733	0.000262077	0.000746121	0.000243487	0.000223198	0.000260734	High
High	[K].AEFNITLIHPK.[D]	1xHexNAc(3)Hex(5)NeuAc(1) [N4]	234	1	1	1	P15144	P15144-234	P15144-234-[K].AEFNITLIHPK.[D]-HexNAc(3)Hex(5)NeuAc(1)	P15144 [231-241]	0	2993.31	HexNAc(3)Hex(5)NeuAc(1)	0	1.63	142.6	46.9	46.9	0.0236335	0.00210842	0.00208665	0.002225	0.206496	0.00784721	0.00784404	0.00907354	High
High	[K].NITIVTGAPR.[H]	1xHexNAc(2)Hex(7) [N1]	265	1	1	1	P26006	P26006-265	P26006-265-[K].NITIVTGAPR.[H]-HexNAc(2)Hex(7)	P26006 [265-274]	0	2582.13	HexNAc(2)Hex(7)	0	1.26	142.8	142.8	142.8	0.0547928	0.00363306	0.0036201	0.00388707	0.382791	0.014138	0.0141372	0.0159164	High
High	[K].GGNLPPVSPNDSGAK.[I]	1xHexNAc(4)Hex(5)Fuc(1) [N10]	1105	1	1	1	Q9UK61	Q9UK61-1105	Q9UK61-1105-[K].GGNLPPVSPNDSGAK.[I]-HexNAc(4)Hex(5)Fuc(1)	Q9UK61 [1096-1110]	0	3178.34	HexNAc(4)Hex(5)Fuc(1)	0	1.58	142.8	19.5	19.5	0.0263611	0.00246927	0.00246595	0.00267926	0.227882	0.00717478	0.0071672	0.00809969	High
High	[R].SLLEFNTTVSCDQQGTNHR.[V]	1xCarbamidomethyl [C11]; 1xHexNAc(2)Hex(3)Fuc(1) [N6]	112	1	1	1	P11717	P11717-112	P11717-112-[R].SLLEFNTTVSCDQQGTNHR.[V]-HexNAc(2)Hex(3)Fuc(1)	P11717 [107-125]	0	3245.39	HexNAc(2)Hex(3)Fuc(1)	0	2.82	142.8	61.8	61.8	0.00151289	0.00104405	0.00104364	0.00113314	0.0159853	0.00145238	0.00144838	0.00168539	High
High	[R].KIPAINQTITEANEK.[T]	1xHexNAc(2)Hex(8) [N6]	1395	1	1	1	P11047	P11047-1395	P11047-1395-[R].KIPAINQTITEANEK.[T]-HexNAc(2)Hex(8)	P11047 [1390-1404]	1	3372.49	HexNAc(2)Hex(8)	0	2.16	143.2	85.8	85.8	0.00694709	0.00138313	0.00137519	0.00149343	0.0720153	0.00352068	0.00351251	0.00396913	High
High	[K].PLENLSDEDR.[F]	1xHexNAc(3)Hex(6) [N4]	761	1	1	1	Q96PY5	Q96PY5-761	Q96PY5-761-[K].PLENLSDEDR.[F]-HexNAc(3)Hex(6)	Q96PY5 [758-767]	0	2769.11	HexNAc(3)Hex(6)	0	1.14	143.4	5.7	5.7	0.0723645	0.00295761	0.0029565	0.00372687	0.612535	0.0261406	0.0261328	0.0312341	High
High	[R].EQINITLDHR.[C]	1xHexNAc(2)Hex(5) [N4]	197	1	1	1	Q02809	Q02809-197	Q02809-197-[R].EQINITLDHR.[C]-HexNAc(2)Hex(5)	Q02809 [194-203]	0	2455.07	HexNAc(2)Hex(5)	0	1.62	143.7	42.1	42.1	0.0240905	0.00211664	0.00211534	0.0021936	0.211862	0.00741996	0.00741389	0.00832351	High
High	[R].NGSSIVDLSPLIHR.[T]	1xHexNAc(4)Hex(5)NeuAc(1) [N1]	1656	1	1	1	P11717	P11717-1656	P11717-1656-[R].NGSSIVDLSPLIHR.[T]-HexNAc(4)Hex(5)NeuAc(1)	P11717 [1656-1669]	0	3421.5	HexNAc(4)Hex(5)NeuAc(1)	0	1.48	143.8	15.9	15.9	0.0329628	0.00226966	0.00226819	0.00246795	0.266488	0.00994631	0.00993957	0.0113112	High
High	[K].QPVSPVIHPPVSYNDTAPR.[I]	1xHexNAc(4)Hex(5)Fuc(1)NeuAc(1) [N14]	261	1	1	1	Q15904	Q15904-261	Q15904-261-[K].QPVSPVIHPPVSYNDTAPR.[I]-HexNAc(4)Hex(5)Fuc(1)NeuAc(1)	Q15904 [248-266]	0	4133.81	HexNAc(4)Hex(5)Fuc(1)NeuAc(1)	0	2.39	144	59.6	59.6	0.00408552	0.00109396	0.0010863	0.00106537	0.0445606	0.00272687	0.00272307	0.00306359	High
High	[K].EPGSNVTMSVDAECVPMVR.[D]	1xCarbamidomethyl [C14]; 1xOxidation [M17]; 1xHexNAc(2)Hex(4) [N5]	192	1	1	1	Q08380	Q08380-192	Q08380-192-[K].EPGSNVTMSVDAECVPMVR.[D]-HexNAc(2)Hex(4)	Q08380 [188-206]	0	3148.3	HexNAc(2)Hex(4)	0	2.98	144	92.3	92.3	0.0010406	0.000684112	0.000670878	0.000773754	0.0227977	0.00175047	0.00174941	0.00214642	High
High	[R].SDLNPANGSYPFQALR.[Q]	1xHexNAc(2)Hex(8) [N7]	515	1	1	1	Q8NHP8	Q8NHP8-515	Q8NHP8-515-[R].SDLNPANGSYPFQALR.[Q]-HexNAc(2)Hex(8)	Q8NHP8 [509-524]	0	3452.44	HexNAc(2)Hex(8)	0	2.63	144.1	111.2	111.2	0.00235072	0.00109276	0.00108391	0.00104108	0.0246144	0.00135943	0.00135419	0.00150973	High
High	[R].VWNSTFIEDYR.[D]	1xHexNAc(2)Hex(8) [N3]	935	1	1	1	P26006	P26006-935	P26006-935-[R].VWNSTFIEDYR.[D]-HexNAc(2)Hex(8)	P26006 [933-943]	0	3132.26	HexNAc(2)Hex(8)	0	2.47	144.3	77.6	77.6	0.00337228	0.00102211	0.00101496	0.00111524	0.0689156	0.00304773	0.00304668	0.00359791	High
High	[K].ANTTQPGIVEGGQVLK.[C]	1xHexNAc(2)Hex(7) [N2]	74	1	1	1	P06756	P06756-74	P06756-74-[K].ANTTQPGIVEGGQVLK.[C]-HexNAc(2)Hex(7)	P06756 [73-88]	0	3152.4	HexNAc(2)Hex(7)	0	2.16	144.5	91.6	91.6	0.0069615	0.00138313	0.00137461	0.00149298	0.0721843	0.00352068	0.00351119	0.00396796	High
High	[R].THNLTDLSPHLR.[Y]	1xHexNAc(4)Hex(5)Fuc(1)NeuAc(1) [N3]	979	1	1	1	P32004	P32004-979	P32004-979-[R].THNLTDLSPHLR.[Y]-HexNAc(4)Hex(5)Fuc(1)NeuAc(1)	P32004 [977-988]	0	3463.47	HexNAc(4)Hex(5)Fuc(1)NeuAc(1)	0	1.62	144.9	42.7	42.7	0.0239179	0.00210842	0.00207855	0.00221683	0.208548	0.00820754	0.00820707	0.00950506	High
High	[R].GSSQPNLSTSHSEQEYGK.[A]	1xHexNAc(3)Hex(4)Fuc(1)NeuAc(1) [N6]	176	1	1	1	O95208	O95208-176	O95208-176-[R].GSSQPNLSTSHSEQEYGK.[A]-HexNAc(3)Hex(4)Fuc(1)NeuAc(1)	O95208 [171-188]	0	3630.47	HexNAc(3)Hex(4)Fuc(1)NeuAc(1)	0	1.57	145.1	26.5	26.5	0.0270156	0.00246927	0.00245947	0.00267304	0.232281	0.00722594	0.00720647	0.00814973	High
High	[R].WGIQSAMNTSIVR.[D]	1xDeamidated [Q4]; 1xHexNAc(2)Hex(7) [N8]	281	1	1	1	Q9NVH1	Q9NVH1-281	Q9NVH1-281-[R].WGIQSAMNTSIVR.[D]-HexNAc(2)Hex(7)	Q9NVH1 [274-286]	0	3004.26	HexNAc(2)Hex(7)	0	1.26	145.3	16.8	16.8	0.054741	0.00363306	0.00362068	0.00388787	0.382557	0.0140286	0.0140278	0.0157863	High
High	[K].NMTFDLPSDATVVLNR.[S]	1xOxidation [M2]; 1xHexNAc(6)Hex(6)Fuc(1)NeuAc(2) [N15]	76	1	1	1	P11279	P11279-76	P11279-76-[K].NMTFDLPSDATVVLNR.[S]-HexNAc(6)Hex(6)Fuc(1)NeuAc(2)	P11279 [62-77]	0	4727.93	HexNAc(6)Hex(6)Fuc(1)NeuAc(2)	0	1.52	145.3	83.9	49.3	0.0305009	0.0026643	0.00265018	0.00292418	0.254989	0.00809904	0.00809342	0.00914426	High
High	[K].MGHNYTFTVQAR.[C]	1xOxidation [M1]; 1xHexNAc(4)Hex(5)Fuc(1)NeuAc(1) [N4]	2092	1	1	1	Q92673	Q92673-2092	Q92673-2092-[K].MGHNYTFTVQAR.[C]-HexNAc(4)Hex(5)Fuc(1)NeuAc(1)	Q92673 [2089-2100]	0	3500.4	HexNAc(4)Hex(5)Fuc(1)NeuAc(1)	0	1.46	145.9	4.7	4.7	0.0347512	0.00257055	0.00256943	0.00264827	0.279832	0.00955596	0.00955378	0.010894	High
High	[K].ENTSDPSLVIAFGR.[G]	1xHexNAc(4)Hex(5)Fuc(1)NeuAc(1) [N2]	84	1	1	1	P11279	P11279-84	P11279-84-[K].ENTSDPSLVIAFGR.[G]-HexNAc(4)Hex(5)Fuc(1)NeuAc(1)	P11279 [83-96]	0	3565.49	HexNAc(4)Hex(5)Fuc(1)NeuAc(1)	0	2.05	145.9	27.7	27.7	0.00899332	0.00138736	0.00138392	0.0015169	0.0938286	0.00505081	0.00504262	0.00564972	High
High	[K].SDAVSHTGNYTCEVTELTR.[E]	1xCarbamidomethyl [C12]; 1xHexNAc(2)Hex(6) [N9]	111	1	1	1	Q08722	Q08722-111	Q08722-111-[K].SDAVSHTGNYTCEVTELTR.[E]-HexNAc(2)Hex(6)	Q08722 [103-121]	0	3518.44	HexNAc(2)Hex(6)	0	4.18	145.9	105.5	105.5	6.64952e-05	0.000215054	0.000210719	0.000262055	0.000746121	0.000243487	0.000223181	0.000260711	High
High	[R].EAINITLDHK.[C]	1xHexNAc(2)Hex(9) [N4]	209	1	1	1	O00469	O00469-209	O00469-209-[R].EAINITLDHK.[C]-HexNAc(2)Hex(9)	O00469 [206-215]	0	3018.26	HexNAc(2)Hex(9)	0	1.68	146.3	26.1	26.1	0.0207744	0.00225619	0.00225568	0.00247963	0.188872	0.0066777	0.00667691	0.00751827	High
High	[R].MDPPCTNTTAASTYLNNPYVR.[K]	1xCarbamidomethyl [C5]; 1xHexNAc(2)Hex(7) [N7]	333	1	1	1	P10619	P10619-333	P10619-333-[R].MDPPCTNTTAASTYLNNPYVR.[K]-HexNAc(2)Hex(7)	P10619 [327-347]	0	3926.61	HexNAc(2)Hex(7)	0	3.8	146.8	146.8	146.8	0.000158651	0.000215054	0.000201884	0.000251572	0.00177492	0.000785827	0.000785322	0.000917661	High
High	[R].YHYNGTFEDGKK.[F]	1xHexNAc(2)Hex(5) [N4]	70	1	1	1	Q96AY3	Q96AY3-70	Q96AY3-70-[R].YHYNGTFEDGKK.[F]-HexNAc(2)Hex(5)	Q96AY3 [67-78]	1	2675.09	HexNAc(2)Hex(5)	0	1.43	147.4	71.9	71.9	0.0374749	0.00231681	0.00231432	0.00245986	0.292616	0.0107042	0.0107	0.0122138	High
High	[R].DHVHCLGNR.[T]	1xCarbamidomethyl [C5]; 1xHexNAc(2)Hex(8) [N8]	169	1	1	2	Q9BRN9	Q9BRN9-169	Q9BRN9-169-[R].DHVHCLGNR.[T]-HexNAc(2)Hex(8)	Q9BRN9 [162-170]	0	2810.09	HexNAc(2)Hex(8)	0	1.38	147.5	37.8	37.8	0.0413582	0.00231681	0.0022893	0.00243704	0.20399	0.00730477	0.00729885	0.00842408	High
High	[K].TCDWLPKPNMSASCK.[E]	2xCarbamidomethyl [C2; C14]; 1xOxidation [M10]; 1xHexNAc(2)Hex(2) [N9]	101	1	1	1	P07602	P07602-101	P07602-101-[K].TCDWLPKPNMSASCK.[E]-HexNAc(2)Hex(2)	P07602 [93-107]	0	2541.06	HexNAc(2)Hex(2)	0	2.67	147.9	147.9	147.9	0.00216137	0.00106277	0.00104199	0.00115589	0.0231758	0.00177526	0.00175713	0.00198701	High
High	[K].DNATEEEILVYLEK.[T]	1xHexNAc(3)Hex(4)Fuc(1) [N2]	80	1	1	1	P07602	P07602-80	P07602-80-[K].DNATEEEILVYLEK.[T]-HexNAc(3)Hex(4)Fuc(1)	P07602 [79-92]	0	3069.33	HexNAc(3)Hex(4)Fuc(1)	0	2.05	148.2	50.4	50.4	0.00897575	0.00138736	0.00138416	0.00151723	0.0936529	0.00505081	0.00504353	0.00565091	High
High	[K].LNESLKEQNEK.[S]	1xHexNAc(2) [N2]	766	1	1	1	Q8TCG1	Q8TCG1-766	Q8TCG1-766-[K].LNESLKEQNEK.[S]-HexNAc(2)	Q8TCG1 [765-775]	1	1737.84	HexNAc(2)	0	1.17	148.7	118	118	0.067863	0.0038264	0.00382459	0.0041036	0.43711	0.0183972	0.0183902	0.0207723	High
High	[K].QNNGAFNETLFR.[N]	1xDeamidated [Q1]; 1xHexNAc(2)Hex(8) [N7]	727	1	1	1	P02786	P02786-727	P02786-727-[K].QNNGAFNETLFR.[N]-HexNAc(2)Hex(8)	P02786 [721-732]	0	3114.24	HexNAc(2)Hex(8)	0	1.51	148.7	18.7	0	0.0307572	0.00236485	0.00236095	0.00251819	0.255692	0.0088017	0.00878603	0.00997472	High
High	[R].DNATLQATLHAAR.[D]	1xHexNAc(2)Hex(6) [N2]	2423	1	1	1	O15230	O15230-2423	O15230-2423-[R].DNATLQATLHAAR.[D]-HexNAc(2)Hex(6)	O15230 [2422-2434]	0	2760.19	HexNAc(2)Hex(6)	0	2.37	148.7	46.5	46.5	0.00424693	0.00109396	0.00107862	0.00105828	0.0467059	0.00283697	0.00282592	0.00318826	High
High	[K].CHEGNGTFECGACR.[C]	3xCarbamidomethyl [C1; C10; C13]; 1xHexNAc(6)Hex(7) [N5]	481	1	1	1	P05556	P05556-481	P05556-481-[K].CHEGNGTFECGACR.[C]-HexNAc(6)Hex(7)	P05556 [477-490]	0	4007.46	HexNAc(6)Hex(7)	0	2.55	148.8	91.1	91.1	0.00282223	0.00109276	0.00106737	0.00102653	0.0297505	0.00166246	0.00166179	0.00187529	High
High	[R].AEPPLNASASDQGEK.[V]	1xHexNAc(2)Hex(5) [N6]	931	1	1	1	Q9Y4L1	Q9Y4L1-931	Q9Y4L1-931-[R].AEPPLNASASDQGEK.[V]-HexNAc(2)Hex(5)	Q9Y4L1 [926-940]	0	2730.14	HexNAc(2)Hex(5)	0	2.23	148.9	62.2	62.2	0.00584959	0.00119432	0.00116693	0.00125009	0.0618991	0.00308128	0.00307692	0.00347927	High
High	[R].VQPFNVTQGK.[Y]	1xHexNAc(2)Hex(8) [N5]	356	1	1	1	P13473	P13473-356	P13473-356-[R].VQPFNVTQGK.[Y]-HexNAc(2)Hex(8)	P13473 [352-361]	0	2820.18	HexNAc(2)Hex(8)	0	1.94	149	91.9	91.9	0.0113621	0.00127013	0.00126641	0.00123907	0.113744	0.00463632	0.00463604	0.00528081	High
High	[K].GSLSYLNVTR.[K]	1xHexNAc(2)Hex(4)Fuc(1) [N7]	263	1	1	1	P07339	P07339-263	P07339-263-[K].GSLSYLNVTR.[K]-HexNAc(2)Hex(4)Fuc(1)	P07339 [257-266]	0	2310.02	HexNAc(2)Hex(4)Fuc(1)	0	1.39	149.2	57.2	57.2	0.0411024	0.00231681	0.00229382	0.00244134	0.312546	0.0120214	0.01202	0.0137339	High
High	[K].TLETHSNK.[T]	1xHexNAc(2)Hex(8) [N7]	1608	1	1	1	Q92673	Q92673-1608	Q92673-1608-[K].TLETHSNK.[T]-HexNAc(2)Hex(8)	Q92673 [1602-1609]	0	2632.05	HexNAc(2)Hex(8)	0	1.47	149.3	14.7	14.7	0.0342038	0.00278795	0.00278689	0.00303742	0.277745	0.0100046	0.0100023	0.0112155	High
High	[R].ELAVPDGYTNR.[T]	1xHexNAc(4)Hex(5)Fuc(1) [N10]	86	1	1	1	P26006	P26006-86	P26006-86-[R].ELAVPDGYTNR.[T]-HexNAc(4)Hex(5)Fuc(1)	P26006 [77-87]	0	3003.25	HexNAc(4)Hex(5)Fuc(1)	0	1.96	149.5	86	86	0.0110721	0.00177813	0.00177671	0.00201092	0.112084	0.00527072	0.00526033	0.00590884	High
High	[K].HLNSSHPR.[S]	1xHexNAc(2)Hex(5) [N3]	399	1	1	2	Q5JTV8	Q5JTV8-399	Q5JTV8-399-[K].HLNSSHPR.[S]-HexNAc(2)Hex(5)	Q5JTV8 [397-404]	0	2163.9	HexNAc(2)Hex(5)	0	1.09	149.9	50.3	50.3	0.0809047	0.00327271	0.00327179	0.00417689	0.640623	0.0280053	0.0280039	0.0335927	High
High	[R].AEPPLNASASDQGEK.[V]	1xHexNAc(2)Hex(6) [N6]	931	1	1	1	Q9Y4L1	Q9Y4L1-931	Q9Y4L1-931-[R].AEPPLNASASDQGEK.[V]-HexNAc(2)Hex(6)	Q9Y4L1 [926-940]	0	2892.19	HexNAc(2)Hex(6)	0	1.77	150	40.3	40.3	0.0171106	0.00201635	0.00201095	0.00218803	0.158732	0.00589067	0.0058872	0.00674642	High
High	[K].ENQNHSYSLK.[S]	1xHexNAc(2)Hex(7) [N4]	945	1	1	1	P06756	P06756-945	P06756-945-[K].ENQNHSYSLK.[S]-HexNAc(2)Hex(7)	P06756 [942-951]	0	2760.1	HexNAc(2)Hex(7)	0	1.35	150.2	24.7	24.7	0.044935	0.00324658	0.0032457	0.00338796	0.335549	0.0111938	0.0111925	0.0127182	High
High	[R].DAGVGFPEYQEEDNSTYNFR.[W]	1xHexNAc(3)Hex(4)Fuc(1) [N14]	747	1	1	1	P11717	P11717-747	P11717-747-[R].DAGVGFPEYQEEDNSTYNFR.[W]-HexNAc(3)Hex(4)Fuc(1)	P11717 [734-753]	0	3741.5	HexNAc(3)Hex(4)Fuc(1)	0	3.57	150.5	121.6	121.6	0.00026666	0.000475229	0.000473569	0.000488798	0.00583513	0.000901017	0.000895312	0.00113287	High
High	[K].NLTVCPDGALFEQK.[G]	1xCarbamidomethyl [C5]; 1xHexNAc(4)Hex(5)Fuc(1) [N1]	124	1	1	1	P54709	P54709-124	P54709-124-[K].NLTVCPDGALFEQK.[G]-HexNAc(4)Hex(5)Fuc(1)	P54709 [124-137]	0	3360.42	HexNAc(4)Hex(5)Fuc(1)	0	2.24	150.7	47.3	47.3	0.00581121	0.0011582	0.00115498	0.00131791	0.110967	0.00407355	0.00406987	0.00491756	High
High	[R].LLNINPNK.[T]	1xHexNAc(2)Hex(8) [N7]	261	1	1	1	P11279	P11279-261	P11279-261-[R].LLNINPNK.[T]-HexNAc(2)Hex(8)	P11279 [255-262]	0	2628.13	HexNAc(2)Hex(8)	0	1.55	150.8	58	58	0.0279523	0.00211531	0.00211439	0.00226929	0.235414	0.00936702	0.00936648	0.0106226	High
High	[K].VNDSNELGGLTTSGSAEVHK.[A]	1xHexNAc(2)Hex(8) [N2]	207	1	1	1	Q8IZA0	Q8IZA0-207	Q8IZA0-207-[K].VNDSNELGGLTTSGSAEVHK.[A]-HexNAc(2)Hex(8)	Q8IZA0 [206-225]	0	3717.55	HexNAc(2)Hex(8)	0	3.63	151.2	91.2	91.2	0.000236798	0.000344234	0.000340391	0.00025508	0.00131684	0.000148302	0.000147493	0.000172533	High
High	[K].NLTVCPDGALFEQK.[G]	1xCarbamidomethyl [C5]; 1xHexNAc(2)Hex(8) [N1]	124	1	1	1	P54709	P54709-124	P54709-124-[K].NLTVCPDGALFEQK.[G]-HexNAc(2)Hex(8)	P54709 [124-137]	0	3294.36	HexNAc(2)Hex(8)	0	2.16	151.3	87.4	87.4	0.00691666	0.00138313	0.00137601	0.00149443	0.0716583	0.00352068	0.00351472	0.00397176	High
High	[R].DVNCSVMGPQEK.[K]	1xCarbamidomethyl [C4]; 1xHexNAc(2)Hex(3)Fuc(1) [N3]	53	1	1	1	P53634	P53634-53	P53634-53-[R].DVNCSVMGPQEK.[K]-HexNAc(2)Hex(3)Fuc(1)	P53634 [51-62]	0	2401.97	HexNAc(2)Hex(3)Fuc(1)	0	2.15	151.4	75.8	75.8	0.00707268	0.00119432	0.0011526	0.00123394	0.0741996	0.00363989	0.00363901	0.00414315	High
High	[R].LNSSTIK.[Y]	1xHexNAc(5)Hex(6)NeuAc(1) [N2]	275	1	1	1	P13473	P13473-275	P13473-275-[R].LNSSTIK.[Y]-HexNAc(5)Hex(6)NeuAc(1)	P13473 [274-280]	0	3041.24	HexNAc(5)Hex(6)NeuAc(1)	0	1.39	151.6	6.3	6.3	0.0403548	0.00231681	0.00230168	0.00244881	0.308496	0.0115837	0.0115798	0.0132042	High
High	[R].LLNINPNK.[T]	1xHexNAc(7)Hex(8)Fuc(1) [N7]	261	1	1	1	P11279	P11279-261	P11279-261-[R].LLNINPNK.[T]-HexNAc(7)Hex(8)Fuc(1)	P11279 [255-262]	0	3789.58	HexNAc(7)Hex(8)Fuc(1)	0	1.38	151.7	45.9	45.9	0.0418466	0.00231681	0.00228165	0.00242899	0.316538	0.013267	0.0132619	0.0149547	High
High	[R].VTGLNCTTNHPINPK.[G]	1xCarbamidomethyl [C6]; 1xHexNAc(4)Hex(5)Fuc(1)NeuAc(1) [N5]	868	1	1	1	P08648	P08648-868	P08648-868-[R].VTGLNCTTNHPINPK.[G]-HexNAc(4)Hex(5)Fuc(1)NeuAc(1)	P08648 [864-878]	0	3725.57	HexNAc(4)Hex(5)Fuc(1)NeuAc(1)	0	1.66	151.7	0.3	0.3	0.0218263	0.0020284	0.00201196	0.00213053	0.114956	0.00463632	0.00461991	0.00526278	High
High	[R].GINESYKK.[N]	1xHexNAc(2)Hex(7) [N3]	212	1	1	1	P50897	P50897-212	P50897-212-[R].GINESYKK.[N]-HexNAc(2)Hex(7)	P50897 [210-217]	1	2479.02	HexNAc(2)Hex(7)	0	1.38	152.3	5	5	0.0417013	0.00231681	0.00228541	0.00243309	0.315762	0.0129582	0.0129568	0.0145909	High
High	[R].EAGNHTSGAGLVQINK.[S]	1xHexNAc(2)Hex(6) [N4]	83	1	1	1	P20645	P20645-83	P20645-83-[R].EAGNHTSGAGLVQINK.[S]-HexNAc(2)Hex(6)	P20645 [80-95]	0	2974.29	HexNAc(2)Hex(6)	0	2.23	152.4	19.7	19.7	0.00584993	0.00119432	0.00116652	0.00124982	0.0619085	0.00308128	0.00307579	0.00347851	High
High	[K].TCDWLPKPNMSASCK.[E]	2xCarbamidomethyl [C2; C14]; 1xHexNAc(3)Hex(3) [N9]	101	1	1	2	P07602	P07602-101	P07602-101-[K].TCDWLPKPNMSASCK.[E]-HexNAc(3)Hex(3)	P07602 [93-107]	0	2890.19	HexNAc(3)Hex(3)	0	2.13	152.6	107.2	107.2	0.00732994	0.00138313	0.00136288	0.0014806	0.0764907	0.00391134	0.00390722	0.00436364	High
High	[R].TNSTFVQALVEHVK.[E]	1xHexNAc(2)Hex(5)Fuc(1) [N2]	215	1	1	1	P07602	P07602-215	P07602-215-[R].TNSTFVQALVEHVK.[E]-HexNAc(2)Hex(5)Fuc(1)	P07602 [214-227]	0	2935.32	HexNAc(2)Hex(5)Fuc(1)	0	2.35	152.9	30	30	0.00446352	0.00109396	0.00107041	0.00105113	0.0495747	0.00299963	0.00298619	0.0033821	High
High	[K].KLNYTLSQGHR.[V]	1xHexNAc(2)Hex(5) [N3]	128	1	1	1	P15144	P15144-128	P15144-128-[K].KLNYTLSQGHR.[V]-HexNAc(2)Hex(5)	P15144 [126-136]	1	2533.13	HexNAc(2)Hex(5)	0	1.41	153	42.7	42.7	0.0391228	0.00231681	0.00231146	0.00245751	0.301758	0.0109723	0.0109692	0.01247	High
High	[K].NVNQSLLELHK.[L]	1xHexNAc(2)Hex(7) [N3]	112	1	1	1	P02794	P02794-112	P02794-112-[K].NVNQSLLELHK.[L]-HexNAc(2)Hex(7)	P02794 [110-120]	0	2835.24	HexNAc(2)Hex(7)	0	1.52	153	25.7	25.7	0.0301044	0.0026643	0.00265457	0.00292805	0.252465	0.00799536	0.0079912	0.00902009	High
High	[K].QPVSPVIHPPVSYNDTAPR.[I]	1xHexNAc(2)Hex(6) [N14]	261	1	1	1	Q15904	Q15904-261	Q15904-261-[K].QPVSPVIHPPVSYNDTAPR.[I]-HexNAc(2)Hex(6)	Q15904 [248-266]	0	3452.55	HexNAc(2)Hex(6)	0	2.63	153	118.4	118.4	0.0023338	0.00108633	0.00107622	0.00117897	0.0248122	0.00186878	0.00186816	0.00209823	High
High	[K].TNMSLGLILTR.[N]	1xOxidation [M3]; 1xHexNAc(2)Hex(8) [N2]	112	1	1	1	P17301	P17301-112	P17301-112-[K].TNMSLGLILTR.[N]-HexNAc(2)Hex(8)	P17301 [111-121]	0	2937.26	HexNAc(2)Hex(8)	0	1.52	153.7	33.2	33.2	0.0299126	0.0026643	0.00265781	0.00293091	0.251239	0.00796095	0.00794387	0.00896217	High
High	[R].GVDRIDENYSLPTCK.[G]	1xCarbamidomethyl [C14]; 1xHexNAc(5)Hex(3)Fuc(1) [N8]	808	1	1	1	Q9Y6Y8	Q9Y6Y8-808	Q9Y6Y8-808-[R].GVDRIDENYSLPTCK.[G]-HexNAc(5)Hex(3)Fuc(1)	Q9Y6Y8 [801-815]	1	3414.45	HexNAc(5)Hex(3)Fuc(1)	0	1.79	154.2	8	8	0.0161544	0.00165463	0.00164885	0.00203338	0.25382	0.00870308	0.00870215	0.0107099	High
High	[K].GSLSYLNVTR.[K]	1xHexNAc(2)Hex(9) [N7]	263	1	1	1	P07339	P07339-263	P07339-263-[K].GSLSYLNVTR.[K]-HexNAc(2)Hex(9)	P07339 [257-266]	0	2974.23	HexNAc(2)Hex(9)	0	2.01	154.3	50.8	50.8	0.00977596	0.00129279	0.00128647	0.00151221	0.171644	0.00558196	0.00558011	0.00687504	High
High	[R].LLNINPNK.[T]	1xHexNAc(3)Hex(4)Fuc(1) [N7]	261	1	1	1	P11279	P11279-261	P11279-261-[R].LLNINPNK.[T]-HexNAc(3)Hex(4)Fuc(1)	P11279 [255-262]	0	2329.05	HexNAc(3)Hex(4)Fuc(1)	0	1.55	154.4	83	83	0.0283633	0.00261882	0.00261664	0.00287477	0.241202	0.00752977	0.00752669	0.00853113	High
High	[R].TANHSAPSLENSVQPGK.[R]	1xHexNAc(2)Hex(5) [N3]	523	1	1	1	Q9UJ14	Q9UJ14-523	Q9UJ14-523-[R].TANHSAPSLENSVQPGK.[R]-HexNAc(2)Hex(5)	Q9UJ14 [521-537]	0	2953.28	HexNAc(2)Hex(5)	0	1.59	155.2	129.9	129.9	0.025997	0.00211664	0.00211064	0.0021888	0.0476741	0.00294394	0.0029432	0.00332791	High
High	[K].NSTKQEILAALEK.[G]	1xHexNAc(3)Hex(5) [N1]	426	1	1	1	P07602	P07602-426	P07602-426-[K].NSTKQEILAALEK.[G]-HexNAc(3)Hex(5)	P07602 [426-438]	1	2864.3	HexNAc(3)Hex(5)	0	2.05	155.5	41.3	41.3	0.00888354	0.00125098	0.00124307	0.00144802	0.158631	0.00524203	0.00523502	0.00642169	High
High	[K].NNSIPDK.[Q]	1xHexNAc(2)Hex(9) [N1]	238	1	1	1	Q08431	Q08431-238	Q08431-238-[K].NNSIPDK.[Q]-HexNAc(2)Hex(9)	Q08431 [238-244]	0	2652.03	HexNAc(2)Hex(9)	0	1.76	155.8	84.3	84.3	0.0171933	0.00201635	0.00201039	0.00218726	0.159371	0.00594467	0.00594432	0.0068136	High
High	[R].NFSSCSAEDFEK.[L]	1xCarbamidomethyl [C5]; 1xHexNAc(2)Hex(8) [N1]	381	1	1	1	Q13443	Q13443-381	Q13443-381-[R].NFSSCSAEDFEK.[L]-HexNAc(2)Hex(8)	Q13443 [381-392]	0	3123.15	HexNAc(2)Hex(8)	0	2.63	156	156	156	0.00235171	0.00108633	0.00107547	0.00117832	0.0250033	0.00186878	0.00186679	0.00209692	High
High	[R].YETTNK.[T]	1xHexNAc(2)Hex(3)Fuc(1) [N5]	58	1	1	1	P13473	P13473-58	P13473-58-[R].YETTNK.[T]-HexNAc(2)Hex(3)Fuc(1)	P13473 [54-59]	0	1793.73	HexNAc(2)Hex(3)Fuc(1)	0	1.68	156.1	40.8	40.8	0.0206893	0.00178802	0.00177874	0.00208377	0.303204	0.0105324	0.0105224	0.0128718	High
High	[R].DNATLQATLHAAR.[D]	1xHexNAc(2)Hex(8) [N2]	2423	1	1	1	O15230	O15230-2423	O15230-2423-[R].DNATLQATLHAAR.[D]-HexNAc(2)Hex(8)	O15230 [2422-2434]	0	3084.3	HexNAc(2)Hex(8)	0	2.37	156.9	50.4	50.4	0.00424693	0.00109396	0.00107868	0.00105836	0.0467059	0.00283697	0.0028261	0.00318849	High
High	[R].LLNINPNK.[T]	1xHexNAc(2)Hex(3)Fuc(1) [N7]	261	1	1	1	P11279	P11279-261	P11279-261-[R].LLNINPNK.[T]-HexNAc(2)Hex(3)Fuc(1)	P11279 [255-262]	0	1963.92	HexNAc(2)Hex(3)Fuc(1)	0	1.37	157.1	38.3	38.3	0.0426637	0.00287918	0.00283347	0.00311484	0.325203	0.0140462	0.0140454	0.0159784	High
High	[R].MSVINFECNK.[T]	1xCarbamidomethyl [C8]; 1xHexNAc(5)Hex(6)Fuc(1) [N9]	435	1	1	1	P11717	P11717-435	P11717-435-[R].MSVINFECNK.[T]-HexNAc(5)Hex(6)Fuc(1)	P11717 [427-436]	0	3375.34	HexNAc(5)Hex(6)Fuc(1)	0	1.76	157.4	53	53	0.017354	0.00201635	0.00200949	0.00218649	0.16061	0.00611945	0.00611801	0.00701925	High
High	[K].NITIVTGAPR.[H]	1xHexNAc(2)Hex(8) [N1]	265	1	1	1	P26006	P26006-265	P26006-265-[K].NITIVTGAPR.[H]-HexNAc(2)Hex(8)	P26006 [265-274]	0	2744.19	HexNAc(2)Hex(8)	0	2.37	158	124.2	124.2	0.00422245	0.00114286	0.00114107	0.00120873	0.0441223	0.00229168	0.00229124	0.00261682	High
High	[R].LPNNHSTASPLGMPHGAAAFVDTCSGDK.[M]	1xCarbamidomethyl [C24]; 1xHexNAc(2)Hex(6) [N4]	2405	1	1	1	Q14573	Q14573-2405	Q14573-2405-[R].LPNNHSTASPLGMPHGAAAFVDTCSGDK.[M]-HexNAc(2)Hex(6)	Q14573 [2402-2429]	0	4230.78	HexNAc(2)Hex(6)	0	4.1	158	158	158	7.93035e-05	0.000295029	0.000283427	0.000176616	0.000894454	8.47458e-05	7.51541e-05	8.78349e-05	High
High	[K].ENQNHSYSLK.[S]	1xHexNAc(2)Hex(8) [N4]	945	1	1	1	P06756	P06756-945	P06756-945-[K].ENQNHSYSLK.[S]-HexNAc(2)Hex(8)	P06756 [942-951]	0	2922.15	HexNAc(2)Hex(8)	0	1.25	158.2	0.8	0.8	0.0566911	0.00363306	0.00359979	0.00386808	0.391244	0.0160093	0.0160058	0.0180293	High
High	[R].LNSSTIK.[Y]	1xHexNAc(3)Hex(4) [N2]	275	1	1	2	P13473	P13473-275	P13473-275-[R].LNSSTIK.[Y]-HexNAc(3)Hex(4)	P13473 [274-280]	0	2019.89	HexNAc(3)Hex(4)	0	1.13	158.3	1.3	1.3	0.0748181	0.0030922	0.00309162	0.00391974	0.620991	0.0269127	0.0269047	0.0321741	High
High	[R].GYYNQSEAGSHTVQR.[M]	1xHexNAc(4)Hex(3)Fuc(1) [N4]	110	1	1	1	P01892	P01892-110	P01892-110-[R].GYYNQSEAGSHTVQR.[M]-HexNAc(4)Hex(3)Fuc(1)	P01892 [107-121]	0	3141.3	HexNAc(4)Hex(3)Fuc(1)	0	1.71	158.3	3.3	3.3	0.0196991	0.00214944	0.00214495	0.00241066	0.180971	0.00644894	0.00644589	0.00724436	High
High	[K].LIDNNK.[T]	1xHexNAc(2)Hex(8) [N5]	332	1	1	1	P07602	P07602-332	P07602-332-[K].LIDNNK.[T]-HexNAc(2)Hex(8)	P07602 [328-333]	0	2418.98	HexNAc(2)Hex(8)	0	1.18	158.7	0	0	0.0654854	0.0037829	0.00378052	0.00404313	0.427849	0.0179667	0.0179628	0.0202522	High
High	[R].VTYQNHNK.[T]	1xHexNAc(4)Hex(5) [N7]	294	1	1	1	P32004	P32004-294	P32004-294-[R].VTYQNHNK.[T]-HexNAc(4)Hex(5)	P32004 [288-295]	0	2626.08	HexNAc(4)Hex(5)	0	1.18	158.8	19.7	19.7	0.0664663	0.0037829	0.00377576	0.00403959	0.4317	0.0182067	0.0182047	0.0205479	High
High	[R].EASIVGENETYPR.[A]	1xHexNAc(2)Hex(7) [N8]	608	1	1	1	Q9UBV2	Q9UBV2-608	Q9UBV2-608-[R].EASIVGENETYPR.[A]-HexNAc(2)Hex(7)	Q9UBV2 [601-613]	0	3005.23	HexNAc(2)Hex(7)	0	2.53	159.2	105	105	0.00293881	0.00109276	0.00106237	0.00102241	0.031086	0.00185406	0.00185002	0.00209855	High
High	[K].LGIYADVGNK.[T]	1xHexNAc(2)Hex(3)Fuc(1) [N9]	139	1	1	1	P06280	P06280-139	P06280-139-[K].LGIYADVGNK.[T]-HexNAc(2)Hex(3)Fuc(1)	P06280 [131-140]	0	2087.94	HexNAc(2)Hex(3)Fuc(1)	0	1.43	159.6	24.7	24.7	0.0368227	0.00261952	0.0026188	0.00264403	0.291813	0.00982969	0.00982913	0.0112214	High
High	[R].LNNITIIGPLDMK.[Q]	1xOxidation [M12]; 1xHexNAc(2)Hex(8) [N3]	183	1	1	1	Q9NUM4	Q9NUM4-183	Q9NUM4-183-[R].LNNITIIGPLDMK.[Q]-HexNAc(2)Hex(8)	Q9NUM4 [181-193]	0	3160.38	HexNAc(2)Hex(8)	0	3.01	160	100.7	100.7	0.000986762	0.000684112	0.000672043	0.000774713	0.0216093	0.00157309	0.00157138	0.00191909	High
High	[R].TNSTFVQALVEHVK.[E]	1xHexNAc(4)Hex(5)Fuc(1)NeuAc(1) [N2]	215	1	1	2	P07602	P07602-215	P07602-215-[R].TNSTFVQALVEHVK.[E]-HexNAc(4)Hex(5)Fuc(1)NeuAc(1)	P07602 [214-227]	0	3632.57	HexNAc(4)Hex(5)Fuc(1)NeuAc(1)	0	2.27	160.1	99.2	99.2	0.00538039	0.00119432	0.00119318	0.00127608	0.0553397	0.00253357	0.00252892	0.00282213	High
High	[R].VQPFNVTQGK.[Y]	1xHexNAc(2)Hex(9) [N5]	356	1	1	1	P13473	P13473-356	P13473-356-[R].VQPFNVTQGK.[Y]-HexNAc(2)Hex(9)	P13473 [352-361]	0	2982.23	HexNAc(2)Hex(9)	0	2.05	160.3	109.3	109.3	0.00888884	0.00138736	0.00138616	0.00151943	0.0927833	0.00499218	0.00499188	0.00558936	High
High	[K].LIDNNKTEK.[E]	1xHexNAc(1)Fuc(1) [N5]	332	1	1	2	P07602	P07602-332	P07602-332-[K].LIDNNKTEK.[E]-HexNAc(1)Fuc(1)	P07602 [328-336]	1	1423.72	HexNAc(1)Fuc(1)	0	1.39	160.6	130.8	130.8	0.0405415	0.00231681	0.00230033	0.00244748	0.309511	0.0116279	0.0116208	0.0132529	High
High	[R].KMNDSNSAGAGGPVK.[I]	1xHexNAc(2)Hex(6) [N3]	178	1	1	1	Q92930	Q92930-178	Q92930-178-[R].KMNDSNSAGAGGPVK.[I]-HexNAc(2)Hex(6)	Q92930 [176-190]	1	2811.16	HexNAc(2)Hex(6)	0	1.4	160.6	18.7	18.7	0.0397072	0.00287918	0.00286115	0.00314229	0.309245	0.0117111	0.0117084	0.0132596	High
High	[R].VTGLNCTTNHPINPK.[G]	1xCarbamidomethyl [C6]; 1xHexNAc(4)Hex(5)Fuc(1) [N5]	868	1	1	1	P08648	P08648-868	P08648-868-[R].VTGLNCTTNHPINPK.[G]-HexNAc(4)Hex(5)Fuc(1)	P08648 [864-878]	0	3434.48	HexNAc(4)Hex(5)Fuc(1)	0	2.07	160.8	44	44	0.00849283	0.00111863	0.00111124	0.00110857	0.0467059	0.00283697	0.00282557	0.00318778	High
High	[K].NMTFDLPSDATVVLNR.[S]	1xOxidation [M2]; 1xHexNAc(6)Hex(9)Fuc(1)NeuAc(2) [N15]	76	1	1	2	P11279	P11279-76	P11279-76-[K].NMTFDLPSDATVVLNR.[S]-HexNAc(6)Hex(9)Fuc(1)NeuAc(2)	P11279 [62-77]	0	5214.09	HexNAc(6)Hex(9)Fuc(1)NeuAc(2)	0	1.51	161.2	76	76	0.0312002	0.00236485	0.00235901	0.00251607	0.258453	0.00901056	0.00900901	0.0102403	High
High	[K].SLTTSLHNK.[T]	1xHexNAc(3)Hex(6) [N8]	1894	1	1	1	Q92673	Q92673-1894	Q92673-1894-[K].SLTTSLHNK.[T]-HexNAc(3)Hex(6)	Q92673 [1887-1895]	0	2582.1	HexNAc(3)Hex(6)	0	1.38	161.3	4.4	4.4	0.0419922	0.00231681	0.0022773	0.00242571	0.317314	0.0135068	0.0134994	0.0152477	High
High	[K].NTTAPPK.[I]	1xHexNAc(2)Hex(6) [N1]	474	1	1	1	Q96PD2	Q96PD2-474	Q96PD2-474-[K].NTTAPPK.[I]-HexNAc(2)Hex(6)	Q96PD2 [474-480]	0	2106.87	HexNAc(2)Hex(6)	0	1.35	161.5	80.4	80.4	0.0450804	0.002332	0.002331	0.00282505	0.133424	0.00466266	0.00466187	0.00567692	High
High	[R].SLSNSTAR.[N]	1xHexNAc(2)Hex(6) [N4]	120	1	1	1	P50454	P50454-120	P50454-120-[R].SLSNSTAR.[N]-HexNAc(2)Hex(6)	P50454 [117-124]	0	2213.9	HexNAc(2)Hex(6)	0	1.29	162.1	8.3	8.3	0.051848	0.00359635	0.00359596	0.00384695	0.369258	0.0122117	0.012211	0.013873	High
High	[K].DMSDGFISNLTIQR.[Q]	1xHexNAc(2)Hex(6) [N9]; 1xOxidation [M2]	113	1	1	1	P13674	P13674-113	P13674-113-[K].DMSDGFISNLTIQR.[Q]-HexNAc(2)Hex(6)	P13674 [105-118]	0	2991.24	HexNAc(2)Hex(6)	0	3.17	162.4	105.6	105.6	0.000671592	0.00063375	0.000627245	0.00070816	0.0146044	0.0012437	0.00123274	0.00148426	High
High	[K].LNYTLSQGHR.[V]	1xHexNAc(4)Hex(5)NeuAc(1) [N2]	128	1	1	1	P15144	P15144-128	P15144-128-[K].LNYTLSQGHR.[V]-HexNAc(4)Hex(5)NeuAc(1)	P15144 [127-136]	0	3102.29	HexNAc(4)Hex(5)NeuAc(1)	0	1.95	162.7	4	4	0.0111255	0.00129279	0.00127246	0.00149594	0.190633	0.00621728	0.00621626	0.00769715	High
High	[R].LNLNNTVLSK.[R]	1xHexNAc(2)Hex(8) [N4]	429	1	1	1	P07814	P07814-429	P07814-429-[R].LNLNNTVLSK.[R]-HexNAc(2)Hex(8)	P07814 [426-435]	0	2818.22	HexNAc(2)Hex(8)	0	1.47	162.8	5.5	5.5	0.0336866	0.00246373	0.00246305	0.0025811	0.273536	0.00939344	0.00939236	0.0106992	High
High	[K].LIDNNKTEK.[E]	1xHexNAc(3)Hex(4)Fuc(1)NeuAc(1) [N5]	332	1	1	1	P07602	P07602-332	P07602-332-[K].LIDNNKTEK.[E]-HexNAc(3)Hex(4)Fuc(1)NeuAc(1)	P07602 [328-336]	1	2769.18	HexNAc(3)Hex(4)Fuc(1)NeuAc(1)	0	1.53	163.2	25	25	0.0294416	0.00221178	0.00220702	0.0023179	0.247351	0.00826637	0.00826255	0.00934387	High
High	[R].SSCGKENTSDPSLVIAFGR.[G]	1xCarbamidomethyl [C3]; 1xHexNAc(4)Hex(5)Fuc(1) [N7]	84	1	1	1	P11279	P11279-84	P11279-84-[R].SSCGKENTSDPSLVIAFGR.[G]-HexNAc(4)Hex(5)Fuc(1)	P11279 [78-96]	1	3793.61	HexNAc(4)Hex(5)Fuc(1)	0	2.79	163.2	106.7	106.7	0.00160625	0.00100383	0.00100125	0.0011008	0.0169627	0.00134129	0.00133342	0.00148588	High
High	[K].VYCNFTSGGETCIYPDK.[K]	2xCarbamidomethyl [C3; C12]; 1xHexNAc(2)Hex(9) [N4]	1640	1	1	1	P12107	P12107-1640	P12107-1640-[K].VYCNFTSGGETCIYPDK.[K]-HexNAc(2)Hex(9)	P12107 [1637-1653]	0	3875.49	HexNAc(2)Hex(9)	0	2.76	163.4	117.3	117.3	0.00173989	0.00104405	0.00103319	0.00112224	0.0184397	0.00164114	0.0016361	0.00182525	High
High	[K].LIDNNK.[T]	1xDeamidated [N4]; 1xHexNAc(2)Hex(4) [N5]	332	1	1	1	P07602	P07602-332	P07602-332-[K].LIDNNK.[T]-HexNAc(2)Hex(4)	P07602 [328-333]	0	1771.75	HexNAc(2)Hex(4)	0	1.06	163.6	11.9	11.9	0.0865907	0.00410326	0.00408332	0.00445479	0.502045	0.02344	0.0234375	0.0267263	High
High	[R].LNPTVTYGNDSFSAK.[A]	1xHexNAc(2)Hex(8) [N9]	267	1	1	1	P05362	P05362-267	P05362-267-[R].LNPTVTYGNDSFSAK.[A]-HexNAc(2)Hex(8)	P05362 [259-273]	0	3316.36	HexNAc(2)Hex(8)	0	2.16	163.6	93.6	93.6	0.00691666	0.00138313	0.00137609	0.00149454	0.0716583	0.00352068	0.00351494	0.00397205	High
High	[R].LNSSTIK.[Y]	1xHexNAc(5)Hex(6) [N2]	275	1	1	1	P13473	P13473-275	P13473-275-[R].LNSSTIK.[Y]-HexNAc(5)Hex(6)	P13473 [274-280]	0	2750.15	HexNAc(5)Hex(6)	0	1.61	163.7	9.7	9.7	0.0246022	0.0019426	0.00194043	0.00225533	0.341171	0.0141604	0.0141597	0.0169917	High
High	[K].LIDNNKTEK.[E]	1xHexNAc(2)Hex(6) [N5]	332	1	1	2	P07602	P07602-332	P07602-332-[K].LIDNNKTEK.[E]-HexNAc(2)Hex(6)	P07602 [328-336]	1	2453.05	HexNAc(2)Hex(6)	0	1.16	163.8	31.9	31.9	0.0696357	0.00392444	0.00392218	0.00423131	0.443851	0.0193313	0.019325	0.0219002	High
High	[K].KLNYTLSQGHR.[V]	1xHexNAc(2)Hex(4) [N3]	128	1	1	1	P15144	P15144-128	P15144-128-[K].KLNYTLSQGHR.[V]-HexNAc(2)Hex(4)	P15144 [126-136]	1	2371.08	HexNAc(2)Hex(4)	0	1.54	164	52.9	52.9	0.0289365	0.00221178	0.00221117	0.00232149	0.244105	0.00805704	0.00804957	0.00908653	High
High	[R].NQTHYALQASLK.[L]	1xHexNAc(2)Hex(6) [N1]	294	1	1	1	Q6P179	Q6P179-294	Q6P179-294-[R].NQTHYALQASLK.[L]-HexNAc(2)Hex(6)	Q6P179 [294-305]	0	2752.19	HexNAc(2)Hex(6)	0	1.76	164.1	32.5	32.5	0.0173253	0.00201635	0.00200971	0.00218664	0.0920817	0.00425838	0.00425736	0.00480803	High
High	[R].GYYNQSEAGSHTVQR.[M]	1xHexNAc(3)Hex(3)Fuc(1) [N4]	110	1	1	1	P01892	P01892-110	P01892-110-[R].GYYNQSEAGSHTVQR.[M]-HexNAc(3)Hex(3)Fuc(1)	P01892 [107-121]	0	2938.22	HexNAc(3)Hex(3)Fuc(1)	0	2.07	164.2	27.4	27.4	0.00848399	0.00138313	0.00133667	0.00145518	0.0887148	0.00444688	0.00442317	0.00491523	High
High	[R].DAGVVCTNETR.[S]	1xCarbamidomethyl [C6]; 1xHexNAc(2)Hex(8) [N8]	125	1	1	1	Q08380	Q08380-125	Q08380-125-[R].DAGVVCTNETR.[S]-HexNAc(2)Hex(8)	Q08380 [118-128]	0	2924.13	HexNAc(2)Hex(8)	0	2.35	164.3	114.2	114.2	0.00442568	0.00114286	0.00113929	0.00120718	0.0461078	0.00235234	0.002351	0.00268737	High
High	[R].YHYNGTLLDGTSFDTSYSK.[G]	1xHexNAc(2)Hex(7) [N4]	182	1	1	1	Q96AY3	Q96AY3-182	Q96AY3-182-[R].YHYNGTLLDGTSFDTSYSK.[G]-HexNAc(2)Hex(7)	Q96AY3 [179-197]	0	3709.51	HexNAc(2)Hex(7)	0	3.38	164.3	97.5	97.5	0.000418916	0.000525797	0.000524178	0.000655738	0.00450807	0.000988561	0.000978063	0.00106261	High
High	[R].NVTWVMVNLCR.[H]	1xCarbamidomethyl [C10]; 1xHexNAc(3)Hex(5)NeuAc(1) [N1]	219	1	1	1	O00629	O00629-219	O00629-219-[R].NVTWVMVNLCR.[H]-HexNAc(3)Hex(5)NeuAc(1)	O00629 [219-229]	0	3102.29	HexNAc(3)Hex(5)NeuAc(1)	0	1.72	164.5	28	28	0.0192673	0.00214944	0.00214701	0.00241255	0.17776	0.0063928	0.00639205	0.00724991	High
High	[R].IVDVNLTSEGK.[V]	1xHexNAc(4)Hex(5)NeuAc(2) [N5]	174	1	1	1	Q9HD45	Q9HD45-174	Q9HD45-174-[R].IVDVNLTSEGK.[V]-HexNAc(4)Hex(5)NeuAc(2)	Q9HD45 [170-180]	0	3379.4	HexNAc(4)Hex(5)NeuAc(2)	0	2	164.5	31.2	31.2	0.00998991	0.00129279	0.00128409	0.00150916	0.174709	0.00563256	0.00562386	0.0069302	High
High	[R].THNLTDLSPHLR.[Y]	1xHexNAc(5)Hex(6)Fuc(1) [N3]	979	1	1	1	P32004	P32004-979	P32004-979-[R].THNLTDLSPHLR.[Y]-HexNAc(5)Hex(6)Fuc(1)	P32004 [977-988]	0	3537.51	HexNAc(5)Hex(6)Fuc(1)	0	1.95	164.6	94.3	94.3	0.0111811	0.00122207	0.00121479	0.00117139	0.111857	0.00436469	0.00436258	0.00502404	High
High	[R].ELAVPDGYTNR.[T]	1xHexNAc(6)Hex(7)Fuc(1)NeuAc(1) [N10]	86	1	1	1	P26006	P26006-86	P26006-86-[R].ELAVPDGYTNR.[T]-HexNAc(6)Hex(7)Fuc(1)NeuAc(1)	P26006 [77-87]	0	4024.61	HexNAc(6)Hex(7)Fuc(1)NeuAc(1)	-1	1.4	165.6	7	7	0.0397399	0.00287918	0.00286084	0.00314186	0.309425	0.0117111	0.0117071	0.0132578	High
High	[R].THNLTDLSPHLR.[Y]	1xHexNAc(2)Hex(8) [N3]	979	1	1	1	P32004	P32004-979	P32004-979-[R].THNLTDLSPHLR.[Y]-HexNAc(2)Hex(8)	P32004 [977-988]	0	3106.32	HexNAc(2)Hex(8)	0	2.06	166	64.6	64.6	0.00862388	0.00131496	0.00131466	0.00144103	0.0885077	0.00408752	0.00408654	0.00460568	High
High	[K].DGSDEPGTAACPNGSFHCTNTGYK.[P]	2xCarbamidomethyl [C11; C18]; 1xHexNAc(2)Hex(8) [N13]	72	1	1	1	P14314	P14314-72	P14314-72-[K].DGSDEPGTAACPNGSFHCTNTGYK.[P]-HexNAc(2)Hex(8)	P14314 [60-83]	0	4245.6	HexNAc(2)Hex(8)	0	5.02	166.4	150.4	144.7	9.45507e-06	8.21288e-05	7.94092e-05	9.83381e-05	0.000106148	9.13659e-05	8.39208e-05	9.7972e-05	High
High	[R].LLNINPNK.[T]	1xHexNAc(1) [N7]	261	1	1	1	P11279	P11279-261	P11279-261-[R].LLNINPNK.[T]-HexNAc(1)	P11279 [255-262]	0	1128.63	HexNAc(1)	0	1.5	166.5	51.9	51.9	0.0318344	0.0026643	0.00263736	0.00291282	0.263373	0.00931731	0.00931302	0.010457	High
High	[K].ANATIEVK.[A]	1xHexNAc(2)Hex(7) [N2]	229	1	1	1	Q9Y639	Q9Y639-229	Q9Y639-229-[K].ANATIEVK.[A]-HexNAc(2)Hex(7)	Q9Y639 [228-235]	0	2386	HexNAc(2)Hex(7)	0	1.85	166.6	40.3	40.3	0.0139867	0.0019984	0.00199476	0.00221524	0.136509	0.00583576	0.00583368	0.00658771	High
High	[K].GQTEIQVNCPPAVTENK.[T]	1xCarbamidomethyl [C9]; 1xHexNAc(2)Hex(5) [N16]	71	1	1	1	Q16563	Q16563-71	Q16563-71-[K].GQTEIQVNCPPAVTENK.[T]-HexNAc(2)Hex(5)	Q16563 [56-72]	0	3101.33	HexNAc(2)Hex(5)	0	3.28	166.9	166.9	166.9	0.000522926	0.000471507	0.000469578	0.000419815	0.00557819	0.000720825	0.000716846	0.000838785	High
High	[R].LTIVNSSVLDRPR.[A]	1xHexNAc(4)Hex(5)NeuAc(1) [N5]	871	1	1	1	Q92673	Q92673-871	Q92673-871-[R].LTIVNSSVLDRPR.[A]-HexNAc(4)Hex(5)NeuAc(1)	Q92673 [867-879]	0	3383.52	HexNAc(4)Hex(5)NeuAc(1)	0	1.38	167.2	18.9	18.9	0.041745	0.00231681	0.00228371	0.00243112	0.315995	0.0130057	0.0130007	0.0146431	High
High	[K].HTNMNLTQLK.[V]	1xHexNAc(2)Hex(7) [N5]	254	1	1	1	Q15165	Q15165-254	Q15165-254-[K].HTNMNLTQLK.[V]-HexNAc(2)Hex(7)	Q15165 [250-259]	0	2740.15	HexNAc(2)Hex(7)	0	1.61	167.2	37.4	37.4	0.0243665	0.00211664	0.00211452	0.00219283	0.213761	0.00747227	0.00746965	0.00838938	High
High	[R].NASHLVCSACFGPCAR.[C]	3xCarbamidomethyl [C7; C10; C14]; 1xHexNAc(2)Hex(5) [N1]	205	1	1	1	Q96HD1	Q96HD1-205	Q96HD1-205-[R].NASHLVCSACFGPCAR.[C]-HexNAc(2)Hex(5)	Q96HD1 [205-220]	0	3023.21	HexNAc(2)Hex(5)	0	2.63	167.3	57.7	57.7	0.00232213	0.00098533	0.000970507	0.00112452	0.0164378	0.00129342	0.00128716	0.00155497	High
High	[R].EAINITLDHK.[C]	1xHexNAc(2)Hex(7) [N4]	209	1	1	1	O00469	O00469-209	O00469-209-[R].EAINITLDHK.[C]-HexNAc(2)Hex(7)	O00469 [206-215]	0	2694.15	HexNAc(2)Hex(7)	0	1.85	167.7	64.7	64.7	0.0139646	0.0019984	0.00199498	0.00221555	0.136328	0.00583576	0.00583438	0.00658863	High
High	[K].LIDNNKTEK.[E]	1xHexNAc(2)Hex(7) [N5]	332	1	1	2	P07602	P07602-332	P07602-332-[K].LIDNNKTEK.[E]-HexNAc(2)Hex(7)	P07602 [328-336]	1	2615.11	HexNAc(2)Hex(7)	0	1.53	167.8	29.6	29.6	0.0293608	0.0020682	0.00206582	0.00244151	0.382376	0.0168933	0.0168761	0.0204589	High
High	[K].LLNGSQR.[V]	1xHexNAc(2)Hex(5) [N3]	467	1	1	1	Q32P28	Q32P28-467	Q32P28-467-[K].LLNGSQR.[V]-HexNAc(2)Hex(5)	Q32P28 [465-471]	0	2003.86	HexNAc(2)Hex(5)	0	1.11	168.1	51	51	0.0783919	0.00392444	0.003903	0.00421348	0.475239	0.0209223	0.0209178	0.0237542	High
High	[R].NVTHHVSVTK.[Q]	1xHexNAc(2)Hex(9) [N1]	588	1	1	1	O94901	O94901-588	O94901-588-[R].NVTHHVSVTK.[Q]-HexNAc(2)Hex(9)	O94901 [588-597]	0	2986.24	HexNAc(2)Hex(9)	0	1.27	168.2	48.1	48.1	0.0537874	0.00363306	0.0036317	0.00389824	0.378227	0.0131919	0.0131911	0.0148465	High
High	[R].YHNQTLR.[Y]	1xHexNAc(2)Hex(8) [N3]	400	1	1	3	P11717	P11717-400	P11717-400-[R].YHNQTLR.[Y]-HexNAc(2)Hex(8)	P11717 [398-404]	0	2634.06	HexNAc(2)Hex(8)	0	1.55	168.3	32	32	0.0279796	0.00256425	0.00256382	0.00280781	0.23868	0.00736756	0.00735981	0.00833391	High
High	[R].NVTHHVSVTK.[Q]	1xHexNAc(2)Hex(1) [N1]	588	1	1	1	O94901	O94901-588	O94901-588-[R].NVTHHVSVTK.[Q]-HexNAc(2)Hex(1)	O94901 [588-597]	0	1689.82	HexNAc(2)Hex(1)	0	1.35	169.3	99.1	99.1	0.0450555	0.00232031	0.00231774	0.00248139	0.33316	0.0152029	0.0152004	0.0172862	High
High	[R].ELAVPDGYTNR.[T]	1xHexNAc(4)Hex(5)Fuc(1)NeuAc(1) [N10]	86	1	1	2	P26006	P26006-86	P26006-86-[R].ELAVPDGYTNR.[T]-HexNAc(4)Hex(5)Fuc(1)NeuAc(1)	P26006 [77-87]	0	3294.34	HexNAc(4)Hex(5)Fuc(1)NeuAc(1)	0	2.43	169.3	65.7	65.7	0.00375093	0.00102211	0.00101096	0.00111111	0.0758189	0.00343643	0.00343564	0.00409596	High
High	[K].QPVSPVIHPPVSYNDTAPR.[I]	1xHexNAc(2)Hex(9) [N14]	261	1	1	1	Q15904	Q15904-261	Q15904-261-[K].QPVSPVIHPPVSYNDTAPR.[I]-HexNAc(2)Hex(9)	Q15904 [248-266]	0	3938.71	HexNAc(2)Hex(9)	0	3.39	169.3	159	159	0.00040798	0.000525797	0.000524418	0.000656114	0.00439349	0.000988561	0.000978542	0.00106322	High
High	[R].SSCGKENTSDPSLVIAFGR.[G]	1xCarbamidomethyl [C3]; 1xHexNAc(4)Hex(5)Fuc(1)NeuAc(1) [N7]	84	1	1	1	P11279	P11279-84	P11279-84-[R].SSCGKENTSDPSLVIAFGR.[G]-HexNAc(4)Hex(5)Fuc(1)NeuAc(1)	P11279 [78-96]	1	4084.71	HexNAc(4)Hex(5)Fuc(1)NeuAc(1)	0	2.38	169.4	43.6	43.6	0.00419708	0.00109396	0.00108121	0.00106077	0.046044	0.00283697	0.00283447	0.00319798	High
High	[R].NPCTSEQNCTSPFSYK.[N]	2xCarbamidomethyl [C3; C9]; 1xHexNAc(2)Hex(5) [N8]	212	1	1	1	P05556	P05556-212	P05556-212-[R].NPCTSEQNCTSPFSYK.[N]-HexNAc(2)Hex(5)	P05556 [205-220]	0	3136.21	HexNAc(2)Hex(5)	0	2.56	169.4	130.4	130.4	0.00276547	0.00108633	0.00105761	0.00116063	0.029835	0.00235664	0.00235217	0.00266972	High
High	[K].EQYIHENYSR.[A]	1xHexNAc(3)Hex(3) [N7]	548	1	1	1	O60568	O60568-548	O60568-548-[K].EQYIHENYSR.[A]-HexNAc(3)Hex(3)	O60568 [542-551]	0	2434	HexNAc(3)Hex(3)	0	2.37	169.5	73.7	73.7	0.00423263	0.00109396	0.00107953	0.001059	0.046516	0.00283697	0.0028293	0.00319181	High
High	[K].LNYTLSQGHR.[V]	1xHexNAc(3)Hex(6) [N2]	128	1	1	1	P15144	P15144-128	P15144-128-[K].LNYTLSQGHR.[V]-HexNAc(3)Hex(6)	P15144 [127-136]	0	2770.17	HexNAc(3)Hex(6)	0	1.35	169.7	24.1	24.1	0.044935	0.00324658	0.00324535	0.00338772	0.335549	0.0111938	0.0111906	0.0127165	High
High	[K].ANTTQPGIVEGGQVLK.[C]	1xHexNAc(2)Hex(5) [N2]	74	1	1	1	P06756	P06756-74	P06756-74-[K].ANTTQPGIVEGGQVLK.[C]-HexNAc(2)Hex(5)	P06756 [73-88]	0	2828.29	HexNAc(2)Hex(5)	0	3.32	170	170	170	0.000474474	0.00061775	0.000616481	0.000676418	0.00505589	0.000804446	0.000798142	0.000926238	High
High	[K].LNYTLSQGHR.[V]	1xHexNAc(3)Hex(5) [N2]	128	1	1	1	P15144	P15144-128	P15144-128-[K].LNYTLSQGHR.[V]-HexNAc(3)Hex(5)	P15144 [127-136]	0	2608.11	HexNAc(3)Hex(5)	0	1.62	170.2	45.1	45.1	0.0239737	0.00210842	0.00207628	0.00221438	0.208949	0.00831756	0.00830993	0.00962712	High
High	[R].YYNQSEAGSHTLQR.[M]	1xHexNAc(2)Hex(5) [N3]	110	1	1	1	Q95365	Q95365-110	Q95365-110-[R].YYNQSEAGSHTLQR.[M]-HexNAc(2)Hex(5)	Q95365 [108-121]	0	2870.18	HexNAc(2)Hex(5)	0	1.63	170.4	29.8	29.8	0.0233298	0.00210842	0.00209251	0.00223074	0.204294	0.0074117	0.00741127	0.00855813	High
High	[K].NVSCLWCNTNK.[A]	2xCarbamidomethyl [C4; C7]; 1xHexNAc(2)Hex(7) [N1]	54	1	1	1	P53801	P53801-54	P53801-54-[K].NVSCLWCNTNK.[A]-HexNAc(2)Hex(7)	P53801 [54-64]	0	2936.14	HexNAc(2)Hex(7)	0	1.88	171	149.4	149.4	0.0131636	0.00180771	0.00180719	0.00199572	0.0206494	0.00177526	0.00177305	0.00200293	High
High	[K].KDTCTQECSYFNITK.[V]	2xCarbamidomethyl [C4; C8]; 1xHexNAc(4)Hex(5)Fuc(1)NeuAc(1) [N12]	669	1	1	1	P05556	P05556-669	P05556-669-[K].KDTCTQECSYFNITK.[V]-HexNAc(4)Hex(5)Fuc(1)NeuAc(1)	P05556 [658-672]	1	3954.57	HexNAc(4)Hex(5)Fuc(1)NeuAc(1)	0	2.29	171.1	50.4	50.4	0.00507582	0.00120897	0.00120868	0.00135665	0.0538439	0.0029149	0.00291434	0.0032624	High
High	[K].HLNSSHPR.[S]	1xHexNAc(2)Hex(8) [N3]	399	1	1	1	Q5JTV8	Q5JTV8-399	Q5JTV8-399-[K].HLNSSHPR.[S]-HexNAc(2)Hex(8)	Q5JTV8 [397-404]	0	2650.06	HexNAc(2)Hex(8)	0	1.28	171.4	35.7	35.7	0.0523355	0.00359635	0.00359269	0.00384351	0.371533	0.0123143	0.012308	0.0139216	High
High	[R].GPGIKPNQTSK.[M]	1xHexNAc(2)Hex(9) [N7]	362	1	1	1	P15586	P15586-362	P15586-362-[R].GPGIKPNQTSK.[M]-HexNAc(2)Hex(9)	P15586 [356-366]	0	2991.26	HexNAc(2)Hex(9)	0	1.43	171.5	33.6	33.6	0.0374407	0.00287918	0.00287512	0.00315544	0.296564	0.0109004	0.0108862	0.0122753	High
High	[K].NTIVTSYNRNFTGR.[N]	1xDeamidated [N8]; 1xHexNAc(2)Hex(8) [N10]	475	1	1	1	Q99798	Q99798-475	Q99798-475-[K].NTIVTSYNRNFTGR.[N]-HexNAc(2)Hex(8)	Q99798 [466-479]	1	3346.39	HexNAc(2)Hex(8)	0	1.6	172	19.6	19.6	0.0252476	0.0019426	0.00193958	0.0022541	0.347053	0.0144601	0.0144593	0.0173769	High
High	[R].LKPLFNK.[S]	1xHexNAc(2)Hex(7) [N6]	57	1	1	1	P20645	P20645-57	P20645-57-[R].LKPLFNK.[S]-HexNAc(2)Hex(7)	P20645 [52-58]	0	2400.07	HexNAc(2)Hex(7)	0	2.36	172.1	77.9	77.9	0.00434785	0.00109396	0.00107514	0.00105509	0.048044	0.00294394	0.00293952	0.00332398	High
High	[R].NVTHHVSVTK.[Q]	1xHexNAc(2)Hex(2) [N1]	588	1	1	1	O94901	O94901-588	O94901-588-[R].NVTHHVSVTK.[Q]-HexNAc(2)Hex(2)	O94901 [588-597]	0	1851.87	HexNAc(2)Hex(2)	0	1.2	172.7	59.3	59.3	0.0630215	0.00368673	0.00368576	0.0039168	0.417977	0.0173817	0.0173684	0.0195988	High
High	[R].VFGSQNLTTVK.[L]	1xHexNAc(2)Hex(7) [N6]	515	1	1	1	Q9Y4L1	Q9Y4L1-515	Q9Y4L1-515-[R].VFGSQNLTTVK.[L]-HexNAc(2)Hex(7)	Q9Y4L1 [510-520]	0	2734.18	HexNAc(2)Hex(7)	0	2.06	172.8	62.4	62.4	0.00879432	0.00111863	0.00111072	0.00110816	0.090383	0.00355872	0.00355479	0.00405974	High
High	[R].VVLGANGTYSCLVR.[N]	1xCarbamidomethyl [C11]; 1xHexNAc(4)Hex(5)Fuc(1)NeuAc(1) [N6]	433	1	1	1	Q5ZPR3	Q5ZPR3-433	Q5ZPR3-433-[R].VVLGANGTYSCLVR.[N]-HexNAc(4)Hex(5)Fuc(1)NeuAc(1)	Q5ZPR3 [210-223]; [428-441]	0	3568.52	HexNAc(4)Hex(5)Fuc(1)NeuAc(1)	0	1.16	173.1	37.9	37.9	0.0697462	0.00353637	0.00353599	0.00401983	0.445712	0.0174651	0.0174575	0.0199844	High
High	[K].LDNYSTQELGK.[T]	1xHexNAc(4)Hex(5)Fuc(1)NeuAc(1) [N3]	333	1	1	1	P21589	P21589-333	P21589-333-[K].LDNYSTQELGK.[T]-HexNAc(4)Hex(5)Fuc(1)NeuAc(1)	P21589 [331-341]	0	3327.35	HexNAc(4)Hex(5)Fuc(1)NeuAc(1)	0	1.94	173.2	45.7	45.7	0.0114075	0.00127013	0.00126502	0.00123762	0.114216	0.00463632	0.00462991	0.00527366	High
High	[R].LAVTNTTMTGTVLK.[M]	1xHexNAc(2)Hex(6) [N5]; 1xOxidation [M8]	171	1	1	1	Q13586	Q13586-171	Q13586-171-[R].LAVTNTTMTGTVLK.[M]-HexNAc(2)Hex(6)	Q13586 [167-180]	0	2844.27	HexNAc(2)Hex(6)	0	2.23	173.3	47.8	47.8	0.00588692	0.00119432	0.00115935	0.0012416	0.0629342	0.0034211	0.00341901	0.0038835	High
High	[K].NFSIQVR.[Q]	1xHexNAc(2)Hex(8) [N1]	125	1	1	1	P05106	P05106-125	P05106-125-[K].NFSIQVR.[Q]-HexNAc(2)Hex(8)	P05106 [125-131]	0	2566.05	HexNAc(2)Hex(8)	0	1.13	173.4	47.6	47.6	0.0744786	0.00368247	0.00368189	0.00414328	0.252164	0.00799536	0.00799398	0.00902256	High
High	[K].DVECGEGHFCHDNQTCCR.[D]	4xCarbamidomethyl [C4; C10; C16; C17]; 1xHexNAc(2)Hex(3)Fuc(1) [N13]	530	1	1	1	P28799	P28799-530	P28799-530-[K].DVECGEGHFCHDNQTCCR.[D]-HexNAc(2)Hex(3)Fuc(1)	P28799 [518-535]	0	3319.2	HexNAc(2)Hex(3)Fuc(1)	0	4.32	173.5	173.5	173.5	4.78395e-05	0.000295029	0.000292547	0.000182033	0.000539736	8.47458e-05	7.75615e-05	9.06536e-05	High
High	[K].TCDWLPKPNMSASCK.[E]	1xOxidation [M10]; 2xCarbamidomethyl [C2; C14]; 1xHexNAc(2)Hex(6) [N9]	101	1	1	1	P07602	P07602-101	P07602-101-[K].TCDWLPKPNMSASCK.[E]-HexNAc(2)Hex(6)	P07602 [93-107]	0	3189.27	HexNAc(2)Hex(6)	0	2.59	173.6	98.6	98.6	0.0025594	0.00109276	0.00107636	0.00103462	0.0268909	0.00135943	0.00134264	0.00149807	High
High	[K].KDTCTQECSYFNITK.[V]	1xDeamidated [Q6]; 2xCarbamidomethyl [C4; C8]; 1xHexNAc(2)Hex(5) [N12]	669	1	1	1	P05556	P05556-669	P05556-669-[K].KDTCTQECSYFNITK.[V]-HexNAc(2)Hex(5)	P05556 [658-672]	1	3112.24	HexNAc(2)Hex(5)	0	1.89	173.7	104.4	104.4	0.0129388	0.00148588	0.00148478	0.00151932	0.127332	0.00519869	0.00519744	0.00595027	High
High	[R].EEAMLYHNQTAELR.[E]	1xHexNAc(2)Hex(8) [N8]	361	1	1	1	Q92791	Q92791-361	Q92791-361-[R].EEAMLYHNQTAELR.[E]-HexNAc(2)Hex(8)	Q92791 [354-367]	0	3407.38	HexNAc(2)Hex(8)	0	2.06	173.7	11.8	11.8	0.00877795	0.00138313	0.00133017	0.00144907	0.0916718	0.00488099	0.00487864	0.00545558	High
High	[R].GYYNQSEAGSHTVQR.[M]	1xHexNAc(2)Hex(3)Fuc(1) [N4]	110	1	1	1	P01892	P01892-110	P01892-110-[R].GYYNQSEAGSHTVQR.[M]-HexNAc(2)Hex(3)Fuc(1)	P01892 [107-121]	0	2735.14	HexNAc(2)Hex(3)Fuc(1)	0	2.54	174.3	83.5	83.5	0.0028748	0.00108633	0.00105446	0.00115768	0.0311059	0.00235664	0.00234375	0.0026616	High
High	[R].NVTHHVSVTK.[Q]	1xHexNAc(2)Hex(7) [N1]	588	1	1	1	O94901	O94901-588	O94901-588-[R].NVTHHVSVTK.[Q]-HexNAc(2)Hex(7)	O94901 [588-597]	0	2662.13	HexNAc(2)Hex(7)	0	1.13	174.8	11.6	11.6	0.0738165	0.0035999	0.00359953	0.00414501	0.455691	0.0201917	0.0201885	0.0228896	High
High	[K].DTCTQECSYFNITK.[V]	2xCarbamidomethyl [C3; C7]; 1xHexNAc(4)Hex(5)Fuc(1)NeuAc(1) [N11]	669	1	1	1	P05556	P05556-669	P05556-669-[K].DTCTQECSYFNITK.[V]-HexNAc(4)Hex(5)Fuc(1)NeuAc(1)	P05556 [659-672]	0	3826.47	HexNAc(4)Hex(5)Fuc(1)NeuAc(1)	0	2.55	174.8	69.1	69.1	0.00284562	0.00102211	0.00101959	0.0011199	0.0591577	0.00277409	0.00277248	0.00324627	High
High	[R].GVFITNETGQPLIGK.[V]	1xHexNAc(2)Hex(6) [N6]	470	1	1	1	P10253	P10253-470	P10253-470-[R].GVFITNETGQPLIGK.[V]-HexNAc(2)Hex(6)	P10253 [465-479]	0	2952.33	HexNAc(2)Hex(6)	0	2.59	175.6	131.8	131.8	0.00259845	0.00109276	0.00107568	0.00103404	0.0273159	0.00140949	0.00140864	0.00157592	High
High	[R].NHSIFLADINQER.[G]	1xHexNAc(2)Hex(8) [N1]	197	1	1	2	P50897	P50897-197	P50897-197-[R].NHSIFLADINQER.[G]-HexNAc(2)Hex(8)	P50897 [197-209]	0	3259.36	HexNAc(2)Hex(8)	0	2.37	175.7	46.4	46.4	0.00424693	0.00109396	0.00107855	0.0010582	0.0467059	0.00283697	0.00282575	0.00318802	High
High	[K].VYCNFTSGGETCIYPDKK.[S]	2xCarbamidomethyl [C3; C12]; 1xHexNAc(2)Hex(8) [N4]	1640	1	1	1	P12107	P12107-1640	P12107-1640-[K].VYCNFTSGGETCIYPDKK.[S]-HexNAc(2)Hex(8)	P12107 [1637-1654]	1	3841.53	HexNAc(2)Hex(8)	0	3.51	175.9	97	97	0.000306178	0.000475229	0.000471281	0.000486539	0.00668561	0.000901017	0.000890982	0.0011273	High
High	[R].NGSSIVDLSPLIHR.[T]	1xHexNAc(4)Hex(5)Fuc(1)NeuAc(2) [N1]	1656	1	1	1	P11717	P11717-1656	P11717-1656-[R].NGSSIVDLSPLIHR.[T]-HexNAc(4)Hex(5)Fuc(1)NeuAc(2)	P11717 [1656-1669]	0	3858.65	HexNAc(4)Hex(5)Fuc(1)NeuAc(2)	0	1.66	176	1	1	0.0220616	0.00210842	0.00210026	0.00223823	0.195348	0.00676148	0.00674811	0.0077722	High
High	[R].GPGIKPNQTSK.[M]	1xHexNAc(2)Hex(8) [N7]	362	1	1	1	P15586	P15586-362	P15586-362-[R].GPGIKPNQTSK.[M]-HexNAc(2)Hex(8)	P15586 [356-366]	0	2829.2	HexNAc(2)Hex(8)	0	1.57	176.1	66.4	66.4	0.0266109	0.00246927	0.00246457	0.00267813	0.229565	0.00722594	0.00722128	0.00816496	High
High	[K].IYIPLNK.[T]	1xHexNAc(2)Hex(8) [N6]	45	1	1	1	Q92542	Q92542-45	Q92542-45-[K].IYIPLNK.[T]-HexNAc(2)Hex(8)	Q92542 [40-46]	0	2563.11	HexNAc(2)Hex(8)	0	2.16	176.3	105.6	105.6	0.00697014	0.00138313	0.00137428	0.00149254	0.0722856	0.00352068	0.00351031	0.0039668	High
High	[K].TLTNQTEAELATPEGIYER.[P]	1xHexNAc(2)Hex(6) [N4]	264	1	1	1	O15460	O15460-264	O15460-264-[K].TLTNQTEAELATPEGIYER.[P]-HexNAc(2)Hex(6)	O15460 [261-279]	0	3514.52	HexNAc(2)Hex(6)	0	3.27	176.7	116.9	116.9	0.000535741	0.000716939	0.000715494	0.000895328	0.00573062	0.000988561	0.000971885	0.00105597	High
High	[K].NATYGYVLDDPDPDDGFNYK.[Q]	1xHexNAc(4)Hex(4)NeuAc(1) [N1]	131	1	1	1	O43852	O43852-131	O43852-131-[K].NATYGYVLDDPDPDDGFNYK.[Q]-HexNAc(4)Hex(4)NeuAc(1)	O43852 [131-150]	0	4030.6	HexNAc(4)Hex(4)NeuAc(1)	1	2.49	177.1	143.4	143.4	0.00322838	0.00108633	0.00104262	0.00114504	0.035199	0.00258248	0.00257218	0.00285564	High
High	[R].VTYQNHNK.[T]	1xHexNAc(2)Hex(7) [N7]	294	1	1	1	P32004	P32004-294	P32004-294-[R].VTYQNHNK.[T]-HexNAc(2)Hex(7)	P32004 [288-295]	0	2544.02	HexNAc(2)Hex(7)	0	1.52	177.6	41.2	41.2	0.0302455	0.0026643	0.00265296	0.00292642	0.253365	0.00804398	0.00804305	0.0090816	High
High	[R].TNSTFVQALVEHVK.[E]	1xHexNAc(2)Hex(2)Fuc(1) [N2]	215	1	1	1	P07602	P07602-215	P07602-215-[R].TNSTFVQALVEHVK.[E]-HexNAc(2)Hex(2)Fuc(1)	P07602 [214-227]	0	2449.16	HexNAc(2)Hex(2)Fuc(1)	0	2.23	177.6	73.3	73.3	0.00591157	0.00138313	0.00138296	0.00150105	0.0619883	0.00321909	0.00321888	0.00362185	High
High	[K].VPGNQTSTTLK.[L]	1xHexNAc(4)Hex(5)Fuc(1) [N4]	671	1	1	1	P32004	P32004-671	P32004-671-[K].VPGNQTSTTLK.[L]-HexNAc(4)Hex(5)Fuc(1)	P32004 [668-678]	0	2914.26	HexNAc(4)Hex(5)Fuc(1)	0	1.11	177.8	0.3	0.3	0.0782915	0.00392444	0.00390381	0.00421433	0.474896	0.0208761	0.0208694	0.0236958	High
High	[R].ELAVPDGYTNR.[T]	1xHexNAc(2)Hex(5) [N10]	86	1	1	1	P26006	P26006-86	P26006-86-[R].ELAVPDGYTNR.[T]-HexNAc(2)Hex(5)	P26006 [77-87]	0	2451.03	HexNAc(2)Hex(5)	0	1.95	177.8	132.9	132.9	0.0112469	0.00122207	0.00121261	0.00116942	0.112543	0.00441595	0.00441328	0.00508523	High
High	[K].WGHNITEFQQR.[F]	1xHexNAc(2)Hex(5) [N4]	280	1	1	1	Q96HE7	Q96HE7-280	Q96HE7-280-[K].WGHNITEFQQR.[F]-HexNAc(2)Hex(5)	Q96HE7 [277-287]	0	2632.1	HexNAc(2)Hex(5)	0	2.1	177.8	52.7	52.7	0.00793349	0.00111863	0.00111313	0.00111021	0.0826247	0.00349929	0.00349822	0.00399245	High
High	[R].DAGVGFPEYQEEDNSTYNFR.[W]	1xHexNAc(2)Hex(8) [N14]	747	1	1	1	P11717	P11717-747	P11717-747-[R].DAGVGFPEYQEEDNSTYNFR.[W]-HexNAc(2)Hex(8)	P11717 [734-753]	0	4040.57	HexNAc(2)Hex(8)	1	4.72	177.8	150.6	89.2	1.92744e-05	0.000202881	0.000199402	0.000180865	0.000435628	0.000226689	0.000214301	0.000269445	High
High	[R].DAGVVCTNETR.[S]	1xCarbamidomethyl [C6]; 1xHexNAc(2)Hex(9) [N8]	125	1	1	1	Q08380	Q08380-125	Q08380-125-[R].DAGVVCTNETR.[S]-HexNAc(2)Hex(9)	Q08380 [118-128]	0	3086.19	HexNAc(2)Hex(9)	0	2.23	178.5	87.7	87.7	0.00583176	0.00119432	0.00117103	0.00125378	0.0614041	0.00296663	0.00296644	0.00334618	High
High	[K].LGIYADVGNK.[T]	1xHexNAc(2)Hex(6) [N9]	139	1	1	1	P06280	P06280-139	P06280-139-[K].LGIYADVGNK.[T]-HexNAc(2)Hex(6)	P06280 [131-140]	0	2428.04	HexNAc(2)Hex(6)	0	1.42	178.7	19.6	19.6	0.0383628	0.00267248	0.00266797	0.00270909	0.300498	0.00998858	0.00998232	0.0114068	High
High	[K].AAIPSALDTNSSK.[S]	1xHexNAc(2)Hex(3)Fuc(1) [N10]	551	1	1	1	Q08380	Q08380-551	Q08380-551-[K].AAIPSALDTNSSK.[S]-HexNAc(2)Hex(3)Fuc(1)	Q08380 [542-554]	0	2313.03	HexNAc(2)Hex(3)Fuc(1)	0	2.68	178.9	103.6	103.6	0.00209239	0.00106277	0.00104403	0.00115794	0.0224073	0.00177526	0.00176137	0.00199142	High
High	[K].LIDNNKTEK.[E]	1xHexNAc(2) [N5]	332	1	1	1	P07602	P07602-332	P07602-332-[K].LIDNNKTEK.[E]-HexNAc(2)	P07602 [328-336]	1	1480.74	HexNAc(2)	0	1.14	179.1	95.3	95.3	0.0731355	0.00295761	0.00295428	0.0037239	0.615228	0.0264636	0.0264558	0.0316512	High
High	[R].GYYNQSEAGSHTVQR.[M]	1xHexNAc(4)Hex(5)NeuAc(2) [N4]	110	1	1	1	P01892	P01892-110	P01892-110-[R].GYYNQSEAGSHTVQR.[M]-HexNAc(4)Hex(5)NeuAc(2)	P01892 [107-121]	0	3901.54	HexNAc(4)Hex(5)NeuAc(2)	0	1.53	179.3	79.1	79.1	0.0293137	0.0026643	0.00266371	0.00293665	0.247386	0.0077975	0.00779432	0.00878216	High
High	[R].VQPFNVTQGK.[Y]	1xHexNAc(2)Hex(6) [N5]	356	1	1	2	P13473	P13473-356	P13473-356-[R].VQPFNVTQGK.[Y]-HexNAc(2)Hex(6)	P13473 [352-361]	0	2496.08	HexNAc(2)Hex(6)	0	2.24	179.3	106.3	106.3	0.00573599	0.00119432	0.00119026	0.00127303	0.0587442	0.0027748	0.00277462	0.0031118	High
High	[R].IKLDNYSTQELGK.[T]	1xHexNAc(5)Hex(6)Fuc(1) [N5]	333	1	1	1	P21589	P21589-333	P21589-333-[R].IKLDNYSTQELGK.[T]-HexNAc(5)Hex(6)Fuc(1)	P21589 [329-341]	1	3642.57	HexNAc(5)Hex(6)Fuc(1)	0	1.75	179.6	30.2	30.2	0.0179848	0.00201635	0.00200591	0.00218341	0.165444	0.00628598	0.00628451	0.00721721	High
High	[R].DAGVGFPEYQEEDNSTYNFR.[W]	1xHexNAc(2)Hex(6) [N14]	747	1	1	1	P11717	P11717-747	P11717-747-[R].DAGVGFPEYQEEDNSTYNFR.[W]-HexNAc(2)Hex(6)	P11717 [734-753]	0	3716.47	HexNAc(2)Hex(6)	0	2.62	179.6	135.3	135.3	0.00241258	0.00109276	0.00108129	0.00103917	0.0252901	0.00135943	0.0013498	0.00150567	High
High	[K].LGVIEDHSNR.[T]	1xHexNAc(2)Hex(9) [N9]	502	1	1	1	P14625	P14625-502	P14625-502-[K].LGVIEDHSNR.[T]-HexNAc(2)Hex(9)	P14625 [494-503]	0	3004.21	HexNAc(2)Hex(9)	0	2.05	179.7	55.1	55.1	0.00881734	0.00138313	0.00132971	0.00144854	0.0920668	0.00488099	0.00487746	0.00545442	High
High	[K].FLEVKFGLNMTK.[N]	1xHexNAc(3)Hex(3)Fuc(1) [N9]	389	1	1	1	Q7Z388	Q7Z388-389	Q7Z388-389-[K].FLEVKFGLNMTK.[N]-HexNAc(3)Hex(3)Fuc(1)	Q7Z388 [381-392]	1	2668.23	HexNAc(3)Hex(3)Fuc(1)	0	1.3	179.8	31.3	31.3	0.0497233	0.00344921	0.00344308	0.00364763	0.241051	0.00789688	0.00788863	0.00889471	High
High	[R].LNSSTIK.[Y]	1xHexNAc(6)Hex(7)NeuAc(1) [N2]	275	1	1	1	P13473	P13473-275	P13473-275-[R].LNSSTIK.[Y]-HexNAc(6)Hex(7)NeuAc(1)	P13473 [274-280]	0	3406.38	HexNAc(6)Hex(7)NeuAc(1)	0	1.33	179.8	0.5	0.5	0.0464498	0.00236917	0.00236518	0.00254351	0.340159	0.0155005	0.0154887	0.0175689	High
High	[K].NNHTASILDR.[M]	1xHexNAc(2)Hex(10) [N2]	130	1	1	1	P08962	P08962-130	P08962-130-[K].NNHTASILDR.[M]-HexNAc(2)Hex(10)	P08962 [129-138]	0	3167.26	HexNAc(2)Hex(10)	0	1.61	179.8	29.3	29.3	0.0243665	0.00211664	0.00211464	0.00219298	0.213761	0.00747227	0.00747009	0.00838996	High
High	[R].ELAVPDGYTNR.[T]	1xHexNAc(5)Hex(6)Fuc(1)NeuAc(1) [N10]	86	1	1	1	P26006	P26006-86	P26006-86-[R].ELAVPDGYTNR.[T]-HexNAc(5)Hex(6)Fuc(1)NeuAc(1)	P26006 [77-87]	0	3659.47	HexNAc(5)Hex(6)Fuc(1)NeuAc(1)	0	2.06	180.1	41	41	0.00873554	0.00138313	0.00133156	0.00145054	0.0912462	0.00483063	0.00482393	0.00539045	High
High	[K].HLNSSHPR.[S]	1xHexNAc(2)Hex(6) [N3]	399	1	1	3	Q5JTV8	Q5JTV8-399	Q5JTV8-399-[K].HLNSSHPR.[S]-HexNAc(2)Hex(6)	Q5JTV8 [397-404]	0	2325.96	HexNAc(2)Hex(6)	0	1.17	180.2	37.6	37.6	0.0677186	0.0038264	0.00382479	0.00410388	0.436554	0.0183972	0.0183922	0.020775	High
High	[K].NTSVEHTR.[L]	1xHexNAc(2)Hex(9) [N1]	258	1	1	1	Q96JJ7	Q96JJ7-258	Q96JJ7-258-[K].NTSVEHTR.[L]-HexNAc(2)Hex(9)	Q96JJ7 [258-265]	0	2808.09	HexNAc(2)Hex(9)	0	1.55	180.2	38.3	38.3	0.0279796	0.00256425	0.00256396	0.002808	0.23868	0.00736756	0.00736024	0.00833448	High
High	[K].GSLSYLNVTR.[K]	1xHexNAc(2)Hex(10) [N7]	263	1	1	1	P07339	P07339-263	P07339-263-[K].GSLSYLNVTR.[K]-HexNAc(2)Hex(10)	P07339 [257-266]	0	3136.28	HexNAc(2)Hex(10)	0	1.63	181.5	39.7	39.7	0.0232859	0.00210842	0.0020932	0.00223121	0.203976	0.00730477	0.00729927	0.00842466	High
High	[K].VASVININPNTTHSTGSCR.[S]	1xCarbamidomethyl [C18]; 1xHexNAc(2)Hex(4) [N10]	257	1	1	1	P13473	P13473-257	P13473-257-[K].VASVININPNTTHSTGSCR.[S]-HexNAc(2)Hex(4)	P13473 [248-266]	0	3082.36	HexNAc(2)Hex(4)	0	4.05	181.6	127.2	127.2	8.89913e-05	0.000295029	0.000281631	0.000175516	0.00100363	8.47458e-05	7.46603e-05	8.72676e-05	High
High	[R].KDNTTVTR.[L]	1xHexNAc(4)Hex(5)Fuc(1)NeuAc(1) [N3]	249	1	1	1	P11279	P11279-249	P11279-249-[R].KDNTTVTR.[L]-HexNAc(4)Hex(5)Fuc(1)NeuAc(1)	P11279 [247-254]	1	2994.23	HexNAc(4)Hex(5)Fuc(1)NeuAc(1)	0	1.97	181.7	3.7	3.7	0.0107544	0.00129279	0.00127675	0.00150075	0.185491	0.00582034	0.0058044	0.00716544	High
High	[K].NNSIPDK.[Q]	1xHexNAc(2)Hex(8) [N1]	238	1	1	1	Q08431	Q08431-238	Q08431-238-[K].NNSIPDK.[Q]-HexNAc(2)Hex(8)	Q08431 [238-244]	0	2489.98	HexNAc(2)Hex(8)	0	2.07	181.8	67.8	67.8	0.0084797	0.00138313	0.00133674	0.00145529	0.0886716	0.00444688	0.00442344	0.00491558	High
High	[R].TTLVDNNTWNNSHIALVGK.[A]	1xHexNAc(2)Hex(8) [N10]	627	1	1	2	Q8TCJ2	Q8TCJ2-627	Q8TCJ2-627-[R].TTLVDNNTWNNSHIALVGK.[A]-HexNAc(2)Hex(8)	Q8TCJ2 [618-636]	0	3799.65	HexNAc(2)Hex(8)	0	2.84	182	129.4	47.6	0.00146206	0.000788436	0.000787919	0.00074184	0.0152408	0.00084246	0.000841987	0.000986599	High
High	[K].LIFQMPQNK.[S]	1xHexNAc(2)Hex(3)Fuc(1) [N8]	996	1	1	2	P46940	P46940-996	P46940-996-[K].LIFQMPQNK.[S]-HexNAc(2)Hex(3)Fuc(1)	P46940 [989-997]	0	2156.98	HexNAc(2)Hex(3)Fuc(1)	0	1.17	182.4	23.1	23.1	0.0681882	0.00346146	0.00345468	0.00395648	0.434868	0.019491	0.0194899	0.0220518	High
High	[R].LNPTVTYGNDSFSAK.[A]	1xHexNAc(2)Hex(9) [N9]	267	1	1	1	P05362	P05362-267	P05362-267-[R].LNPTVTYGNDSFSAK.[A]-HexNAc(2)Hex(9)	P05362 [259-273]	0	3478.41	HexNAc(2)Hex(9)	0	2.25	182.6	100.7	100.7	0.00556594	0.00119432	0.00119154	0.00127417	0.0571159	0.00258904	0.00258838	0.0028921	High
High	[K].ENTSDPSLVIAFGR.[G]	1xHexNAc(3)Hex(4)Fuc(1) [N2]	84	1	1	1	P11279	P11279-84	P11279-84-[K].ENTSDPSLVIAFGR.[G]-HexNAc(3)Hex(4)Fuc(1)	P11279 [83-96]	0	2909.27	HexNAc(3)Hex(4)Fuc(1)	0	1.64	182.9	81.7	81.7	0.023044	0.00231129	0.00230778	0.00247542	0.205113	0.00678466	0.00678226	0.0076426	High
High	[R].VFGSQNLTTVK.[L]	1xHexNAc(2)Hex(5) [N6]	515	1	1	1	Q9Y4L1	Q9Y4L1-515	Q9Y4L1-515-[R].VFGSQNLTTVK.[L]-HexNAc(2)Hex(5)	Q9Y4L1 [510-520]	0	2410.08	HexNAc(2)Hex(5)	0	2.2	182.9	84.8	84.8	0.00625351	0.00138313	0.00138105	0.00149948	0.0652853	0.003282	0.00327745	0.00369194	High
High	[K].SDAVSHTGNYTCEVTELTR.[E]	1xCarbamidomethyl [C12]; 1xHexNAc(5)Hex(6)Fuc(1)NeuAc(1) [N9]	111	1	1	1	Q08722	Q08722-111	Q08722-111-[K].SDAVSHTGNYTCEVTELTR.[E]-HexNAc(5)Hex(6)Fuc(1)NeuAc(1)	Q08722 [103-121]	0	4564.83	HexNAc(5)Hex(6)Fuc(1)NeuAc(1)	0	3.6	183.5	55.3	55.3	0.000250002	0.000475229	0.000474496	0.000489556	0.00547625	0.000901017	0.000897148	0.0011348	High
High	[K].STSQTQSLTICHNK.[T]	1xCarbamidomethyl [C11]; 1xHexNAc(1) [N13]	248	1	1	1	Q8NDX5	Q8NDX5-248	Q8NDX5-248-[K].STSQTQSLTICHNK.[T]-HexNAc(1)	Q8NDX5 [236-249]	0	1807.85	HexNAc(1)	0	2.21	183.6	179.4	179.4	0.00611748	0.00111863	0.0011185	0.00111524	0.0331219	0.00191116	0.00190201	0.00216066	High
High	[R].YYNQSEAGSHTLQR.[M]	1xHexNAc(2)Hex(9) [N3]	110	1	1	1	Q95365	Q95365-110	Q95365-110-[R].YYNQSEAGSHTLQR.[M]-HexNAc(2)Hex(9)	Q95365 [108-121]	0	3518.4	HexNAc(2)Hex(9)	0	1.95	183.7	52.9	52.9	0.0111209	0.00122207	0.00121683	0.00117319	0.111228	0.00413073	0.00412847	0.00474513	High
High	[R].LPESNQTLLRK.[L]	1xHexNAc(3)Hex(5)Fuc(1) [N5]	289	1	1	1	Q9BTW9	Q9BTW9-289	Q9BTW9-289-[R].LPESNQTLLRK.[L]-HexNAc(3)Hex(5)Fuc(1)	Q9BTW9 [285-295]	1	2864.3	HexNAc(3)Hex(5)Fuc(1)	0	1.55	183.8	28.6	28.6	0.0284647	0.00211664	0.00210282	0.00218294	0.241051	0.00789688	0.00788909	0.00889532	High
High	[R].GSPGNGSSHSGAPGPDPTLAR.[G]	1xHexNAc(2)Hex(8) [N5]	306	1	1	1	Q9BRK3	Q9BRK3-306	Q9BRK3-306-[R].GSPGNGSSHSGAPGPDPTLAR.[G]-HexNAc(2)Hex(8)	Q9BRK3 [302-322]	0	3621.48	HexNAc(2)Hex(8)	0	2.53	183.8	102.1	102.1	0.00295693	0.00109276	0.0010615	0.00102137	0.00540738	0.000720825	0.000717103	0.000839137	High
High	[K].HMSLALNR.[T]	1xOxidation [M2]; 1xHexNAc(2)Hex(7) [N7]	192	1	1	2	P06280	P06280-192	P06280-192-[K].HMSLALNR.[T]-HexNAc(2)Hex(7)	P06280 [186-193]	0	2498.02	HexNAc(2)Hex(7)	0	1.5	184.1	61.9	61.9	0.0315912	0.0026643	0.00263968	0.00291545	0.261857	0.00897842	0.00897738	0.0101285	High
High	[K].NLTVCPDGALFEQK.[G]	1xCarbamidomethyl [C5]; 1xHexNAc(4)Hex(5)Fuc(1)NeuAc(1) [N1]	124	1	1	1	P54709	P54709-124	P54709-124-[K].NLTVCPDGALFEQK.[G]-HexNAc(4)Hex(5)Fuc(1)NeuAc(1)	P54709 [124-137]	0	3651.51	HexNAc(4)Hex(5)Fuc(1)NeuAc(1)	0	1.64	184.2	76.8	76.8	0.0230628	0.00210842	0.0020947	0.00223292	0.202399	0.00713498	0.00713374	0.00822932	High
High	[K].VPGNQTSTTLK.[L]	1xHexNAc(4)Hex(5)Fuc(1)NeuAc(1) [N4]	671	1	1	1	P32004	P32004-671	P32004-671-[K].VPGNQTSTTLK.[L]-HexNAc(4)Hex(5)Fuc(1)NeuAc(1)	P32004 [668-678]	0	3205.35	HexNAc(4)Hex(5)Fuc(1)NeuAc(1)	0	1.52	184.6	22.4	22.4	0.0299126	0.0026643	0.0026581	0.00293132	0.251239	0.00796095	0.00794479	0.00896339	High
High	[R].NISGVVLADHSGAFHNK.[Y]	1xHexNAc(2)Hex(6) [N1]	435	1	1	1	Q92542	Q92542-435	Q92542-435-[R].NISGVVLADHSGAFHNK.[Y]-HexNAc(2)Hex(6)	Q92542 [435-451]	0	3144.37	HexNAc(2)Hex(6)	0	2.82	184.6	140.2	140.2	0.00152469	0.000955779	0.000942981	0.00102686	0.0160446	0.00134129	0.00134057	0.00149371	High
High	[R].DCVECLLLHSGKPDNQTCHSLCR.[D]	4xCarbamidomethyl [C2; C5; C18; C22]; 1xHexNAc(4)Hex(5)Fuc(1) [N15]	654	1	1	1	P18084	P18084-654	P18084-654-[R].DCVECLLLHSGKPDNQTCHSLCR.[D]-HexNAc(4)Hex(5)Fuc(1)	P18084 [640-662]	0	4567.88	HexNAc(4)Hex(5)Fuc(1)	0	5.47	184.7	184.7	93.7	3.38321e-06	0.000154464	0.00014746	9.98004e-05	7.64883e-05	0.000128107	7.89515e-05	9.90099e-05	High
High	[R].KENSSEICSNNGECVCGQCVCR.[K]	5xCarbamidomethyl [C8; C14; C16; C19; C21]; 1xHexNAc(2)Hex(9) [N3]	520	1	1	1	P05556	P05556-520	P05556-520-[R].KENSSEICSNNGECVCGQCVCR.[K]-HexNAc(2)Hex(9)	P05556 [518-539]	1	4511.68	HexNAc(2)Hex(9)	0	4.43	185.4	139.3	74	3.73281e-05	8.21288e-05	7.24638e-05	8.99038e-05	0.00041896	0.000243487	0.000229779	0.000268049	High
High	[R].GYYNQSEAGSHTVQR.[M]	1xHexNAc(5)Hex(5)Fuc(1) [N4]	110	1	1	1	P01892	P01892-110	P01892-110-[R].GYYNQSEAGSHTVQR.[M]-HexNAc(5)Hex(5)Fuc(1)	P01892 [107-121]	0	3668.49	HexNAc(5)Hex(5)Fuc(1)	0	2.67	185.7	47.2	47.2	0.0021606	0.00098533	0.000973131	0.00112672	0.0461184	0.00250787	0.00250276	0.00289575	High
High	[K].DSLSINATNIK.[H]	1xHexNAc(2)Hex(8) [N6]	352	1	1	1	P00533	P00533-352	P00533-352-[K].DSLSINATNIK.[H]-HexNAc(2)Hex(8)	P00533 [347-357]	0	2878.21	HexNAc(2)Hex(8)	0	1.52	185.9	22.6	22.6	0.0299126	0.0026643	0.00265795	0.00293112	0.251239	0.00796095	0.00794433	0.00896278	High
High	[K].ENQNHSYSLK.[S]	1xHexNAc(2)Hex(9) [N4]	945	1	1	1	P06756	P06756-945	P06756-945-[K].ENQNHSYSLK.[S]-HexNAc(2)Hex(9)	P06756 [942-951]	0	3084.2	HexNAc(2)Hex(9)	0	1.56	186.2	63.4	63.4	0.0274073	0.00210842	0.00206208	0.00220249	0.231883	0.00922499	0.00920768	0.0104335	High
High	[R].RPYVSYVNNSIAR.[N]	1xHexNAc(2)Hex(7) [N8]	748	1	1	1	Q9Y2E5	Q9Y2E5-748	Q9Y2E5-748-[R].RPYVSYVNNSIAR.[N]-HexNAc(2)Hex(7)	Q9Y2E5 [741-753]	0	3079.34	HexNAc(2)Hex(7)	0	2.18	186.4	99.7	99.7	0.00662773	0.00138313	0.0013789	0.00149734	0.0240783	0.00181111	0.00180626	0.00202587	High
High	[R].MDPPCTNTTAASTYLNNPYVR.[K]	1xCarbamidomethyl [C5]; 1xDeamidated [N16]; 1xOxidation [M1]; 1xHexNAc(2)Hex(3) [N7]	333	1	1	1	P10619	P10619-333	P10619-333-[R].MDPPCTNTTAASTYLNNPYVR.[K]-HexNAc(2)Hex(3)	P10619 [327-347]	0	3295.38	HexNAc(2)Hex(3)	0	2.95	186.7	113.4	41.8	0.00113229	0.000684112	0.00066778	0.000770594	0.024816	0.00186455	0.00186052	0.00228973	High
High	[K].GSLSYLNVTR.[K]	1xHexNAc(2)Hex(2)Fuc(1) [N7]	263	1	1	1	P07339	P07339-263	P07339-263-[K].GSLSYLNVTR.[K]-HexNAc(2)Hex(2)Fuc(1)	P07339 [257-266]	0	1985.92	HexNAc(2)Hex(2)Fuc(1)	0	1.49	186.9	100.9	100.9	0.0320984	0.00241334	0.00241255	0.00258506	0.263964	0.00911906	0.00911854	0.0103719	High
High	[R].LSAVNSIFLSHNNTK.[E]	1xHexNAc(4)Hex(5)Fuc(1)NeuAc(2) [N12]	453	1	1	1	P48960	P48960-453	P48960-453-[R].LSAVNSIFLSHNNTK.[E]-HexNAc(4)Hex(5)Fuc(1)NeuAc(2)	P48960 [442-456]	0	3995.7	HexNAc(4)Hex(5)Fuc(1)NeuAc(2)	0	2.23	187	34.4	34.4	0.00585926	0.00119432	0.00116435	0.00124734	0.0621673	0.00325493	0.00325293	0.00368764	High
High	[K].SNLTVLR.[E]	1xHexNAc(2)Hex(7) [N2]	705	1	1	1	P18084	P18084-705	P18084-705-[K].SNLTVLR.[E]-HexNAc(2)Hex(7)	P18084 [704-710]	0	2343.01	HexNAc(2)Hex(7)	0	1.89	187.3	0	0	0.0130211	0.00141108	0.00141044	0.00169539	0.215681	0.00737987	0.00737789	0.00913748	High
High	[K].SNISILR.[V]	1xHexNAc(2)Hex(7) [N2]	692	1	1	1	P19022	P19022-692	P19022-692-[K].SNISILR.[V]-HexNAc(2)Hex(7)	P19022 [691-697]	0	2343.01	HexNAc(2)Hex(7)	0	1.89	187.3	0	0	0.0130211	0.00141108	0.00141044	0.00169539	0.215681	0.00737987	0.00737789	0.00913748	High
High	[K].NITIVTGAPR.[H]	1xHexNAc(4)Hex(5)NeuAc(2) [N1]	265	1	1	1	P26006	P26006-265	P26006-265-[K].NITIVTGAPR.[H]-HexNAc(4)Hex(5)NeuAc(2)	P26006 [265-274]	0	3246.38	HexNAc(4)Hex(5)NeuAc(2)	0	1.95	187.5	56.9	56.9	0.0111229	0.00177813	0.0017761	0.00201019	0.112521	0.00527072	0.00525907	0.00590717	High
High	[R].VSVTTNTTDSVSDEEK.[V]	1xHexNAc(2)Hex(3)Fuc(1) [N6]	2949	1	1	1	Q9NR09	Q9NR09-2949	Q9NR09-2949-[R].VSVTTNTTDSVSDEEK.[V]-HexNAc(2)Hex(3)Fuc(1)	Q9NR09 [2944-2959]	0	2750.16	HexNAc(2)Hex(3)Fuc(1)	0	1.13	187.9	33.6	33.6	0.0735771	0.00363407	0.00363387	0.00407999	0.459811	0.0179196	0.0179186	0.0204055	High
High	[R].GYNVTYWR.[E]	1xHexNAc(2)Hex(6) [N3]	849	1	1	1	P32004	P32004-849	P32004-849-[R].GYNVTYWR.[E]-HexNAc(2)Hex(6)	P32004 [847-854]	0	2436.98	HexNAc(2)Hex(6)	0	2.92	187.9	89.6	89.6	0.00121123	0.000721181	0.000720821	0.000768167	0.0265485	0.00191778	0.00191239	0.00235706	High
High	[R].GYYNQSEAGSHTVQR.[M]	1xHexNAc(2)Hex(9) [N4]	110	1	1	1	P01892	P01892-110	P01892-110-[R].GYYNQSEAGSHTVQR.[M]-HexNAc(2)Hex(9)	P01892 [107-121]	0	3561.4	HexNAc(2)Hex(9)	0	2.1	188.1	74.4	74.4	0.00793212	0.00138313	0.00134597	0.00146531	0.0831222	0.00434463	0.0043372	0.00481114	High
High	[K].VASVININPNTTHSTGSCR.[S]	1xCarbamidomethyl [C18]; 1xHexNAc(4)Hex(6) [N10]	257	1	1	2	P13473	P13473-257	P13473-257-[K].VASVININPNTTHSTGSCR.[S]-HexNAc(4)Hex(6)	P13473 [248-266]	0	3812.63	HexNAc(4)Hex(6)	0	2.49	188.3	86.4	86.4	0.00324815	0.00108633	0.00104224	0.00114469	0.035427	0.00258248	0.00257086	0.00285414	High
High	[K].AAIPSALDTNSSK.[S]	1xHexNAc(2)Hex(8) [N10]	551	1	1	2	Q08380	Q08380-551	Q08380-551-[K].AAIPSALDTNSSK.[S]-HexNAc(2)Hex(8)	Q08380 [542-554]	0	2977.24	HexNAc(2)Hex(8)	0	2.69	188.3	124.1	124.1	0.0020598	0.00108633	0.00108501	0.00118878	0.021881	0.00175676	0.0017499	0.00196002	High
High	[R].DSEAFCHANCSGPAPAAKPDPDGGR.[A]	2xCarbamidomethyl [C6; C10]; 1xHexNAc(2)Hex(7) [N9]	79	1	1	1	Q92791	Q92791-79	Q92791-79-[R].DSEAFCHANCSGPAPAAKPDPDGGR.[A]-HexNAc(2)Hex(7)	Q92791 [71-95]	0	4124.62	HexNAc(2)Hex(7)	0	4.71	188.3	188.3	188.3	1.95037e-05	8.21288e-05	7.5375e-05	9.33794e-05	0.00021894	0.000243487	0.000238949	0.000278759	High
High	[K].LVGGPVAGGDPNQTIR.[G]	1xHexNAc(2)Hex(8) [N12]	95	1	1	1	O15230	O15230-95	O15230-95-[K].LVGGPVAGGDPNQTIR.[G]-HexNAc(2)Hex(8)	O15230 [84-99]	0	3253.41	HexNAc(2)Hex(8)	0	2.23	188.4	80.5	80.5	0.00587178	0.00119432	0.00116198	0.0012446	0.0625144	0.00331431	0.00330619	0.00375045	High
High	[R].LNSSTIK.[Y]	1xHexNAc(4)Hex(5)NeuAc(1) [N2]	275	1	1	1	P13473	P13473-275	P13473-275-[R].LNSSTIK.[Y]-HexNAc(4)Hex(5)NeuAc(1)	P13473 [274-280]	0	2676.11	HexNAc(4)Hex(5)NeuAc(1)	0	1.33	189.1	2	2	0.0464498	0.00236917	0.00236506	0.00254334	0.340159	0.0155005	0.0154878	0.0175677	High
High	[R].GPGIKPNQTSK.[M]	1xHexNAc(2)Hex(7) [N7]	362	1	1	2	P15586	P15586-362	P15586-362-[R].GPGIKPNQTSK.[M]-HexNAc(2)Hex(7)	P15586 [356-366]	0	2667.15	HexNAc(2)Hex(7)	0	1.76	189.2	54.5	54.5	0.017405	0.00174277	0.00174155	0.00202641	0.26809	0.00918552	0.00918405	0.0112022	High
High	[R].GINESYK.[K]	1xHexNAc(2)Hex(7) [N3]	212	1	1	1	P50897	P50897-212	P50897-212-[R].GINESYK.[K]-HexNAc(2)Hex(7)	P50897 [210-216]	0	2350.93	HexNAc(2)Hex(7)	0	1.53	189.4	38.9	38.9	0.0294464	0.00221178	0.00220677	0.00231774	0.247382	0.00826637	0.0082616	0.00934323	High
High	[K].TCDWLPKPNMSASCK.[E]	2xCarbamidomethyl [C2; C14]; 1xOxidation [M10]; 1xHexNAc(2)Hex(7) [N9]	101	1	1	1	P07602	P07602-101	P07602-101-[K].TCDWLPKPNMSASCK.[E]-HexNAc(2)Hex(7)	P07602 [93-107]	0	3351.32	HexNAc(2)Hex(7)	0	2.37	189.8	73.2	73.2	0.00427059	0.00114286	0.00114087	0.00120855	0.0445932	0.00229168	0.00229051	0.00261604	High
High	[R].NVTHHVSVTK.[Q]	1xHexNAc(2)Hex(3) [N1]	588	1	1	2	O94901	O94901-588	O94901-588-[R].NVTHHVSVTK.[Q]-HexNAc(2)Hex(3)	O94901 [588-597]	0	2013.92	HexNAc(2)Hex(3)	0	1.87	189.9	77.8	77.8	0.0133435	0.0019984	0.00199715	0.00221777	0.131222	0.00566826	0.00565982	0.00638238	High
High	[R].NPCTSEQNCTSPFSYK.[N]	2xCarbamidomethyl [C3; C9]; 1xHexNAc(2)Hex(8) [N8]	212	1	1	1	P05556	P05556-212	P05556-212-[R].NPCTSEQNCTSPFSYK.[N]-HexNAc(2)Hex(8)	P05556 [205-220]	0	3622.37	HexNAc(2)Hex(8)	0	2.91	190.6	168.5	168.5	0.00122088	0.000865686	0.000861269	0.000985707	0.0128563	0.000984667	0.000983215	0.00114304	High
High	[R].GHTLTLNFTR.[N]	1xHexNAc(3)Hex(6)NeuAc(1) [N7]	103	1	1	1	P11279	P11279-103	P11279-103-[R].GHTLTLNFTR.[N]-HexNAc(3)Hex(6)NeuAc(1)	P11279 [97-106]	0	3032.27	HexNAc(3)Hex(6)NeuAc(1)	0	1.61	190.8	36.8	36.8	0.0243665	0.00211664	0.0021144	0.00219267	0.213761	0.00747227	0.00746922	0.0083888	High
High	[K].KDTCTQECSYFNITK.[V]	2xCarbamidomethyl [C4; C8]; 1xHexNAc(5)Hex(6)Fuc(1)NeuAc(1) [N12]	669	1	1	1	P05556	P05556-669	P05556-669-[K].KDTCTQECSYFNITK.[V]-HexNAc(5)Hex(6)Fuc(1)NeuAc(1)	P05556 [658-672]	1	4319.7	HexNAc(5)Hex(6)Fuc(1)NeuAc(1)	0	2.55	191	94.2	94.2	0.00282223	0.00109276	0.0010673	0.00102645	0.0297505	0.00166246	0.00166168	0.00187515	High
High	[K].YIHQNYTK.[A]	1xHexNAc(2)Hex(6) [N5]	538	1	1	1	Q02809	Q02809-538	Q02809-538-[K].YIHQNYTK.[A]-HexNAc(2)Hex(6)	Q02809 [534-541]	0	2445.01	HexNAc(2)Hex(6)	0	1.34	191.2	37.9	37.9	0.0456143	0.00236917	0.0023683	0.00254658	0.33598	0.0153022	0.0152964	0.0174026	High
High	[R].VQPFNVTQGK.[Y]	1xHexNAc(4)Hex(5)Fuc(1) [N5]	356	1	1	1	P13473	P13473-356	P13473-356-[R].VQPFNVTQGK.[Y]-HexNAc(4)Hex(5)Fuc(1)	P13473 [352-361]	0	2886.24	HexNAc(4)Hex(5)Fuc(1)	0	1.67	191.2	75.9	75.9	0.0215641	0.00210842	0.00210212	0.00223996	0.191804	0.00676148	0.00675479	0.00777915	High
High	[R].LLNINPNK.[T]	1xHexNAc(3)Hex(4) [N7]	261	1	1	1	P11279	P11279-261	P11279-261-[R].LLNINPNK.[T]-HexNAc(3)Hex(4)	P11279 [255-262]	0	2183	HexNAc(3)Hex(4)	0	2.17	191.2	72.6	72.6	0.00678378	0.0011582	0.00114985	0.00131234	0.126608	0.00438991	0.00438868	0.00532681	High
High	[K].KDTCTQECSYFNITK.[V]	2xCarbamidomethyl [C4; C8]; 1xHexNAc(4)Hex(5) [N12]	669	1	1	1	P05556	P05556-669	P05556-669-[K].KDTCTQECSYFNITK.[V]-HexNAc(4)Hex(5)	P05556 [658-672]	1	3517.41	HexNAc(4)Hex(5)	0	3.34	191.3	103.7	103.7	0.00045798	0.000526932	0.000522042	0.000559597	0.00994083	0.00106878	0.00106603	0.00127085	High
High	[K].VVANGTGTQGQLK.[V]	1xHexNAc(2)Hex(3)Fuc(1) [N4]	272	1	1	1	P08236	P08236-272	P08236-272-[K].VVANGTGTQGQLK.[V]-HexNAc(2)Hex(3)Fuc(1)	P08236 [269-281]	0	2311.07	HexNAc(2)Hex(3)Fuc(1)	0	1.85	192.1	142.7	142.7	0.0141603	0.00159763	0.00159281	0.00165837	0.0258561	0.00135943	0.00134716	0.00150293	High
High	[K].DLEITNATLQSEEDSR.[Y]	1xHexNAc(2)Hex(6) [N6]	119	1	1	1	Q6P179	Q6P179-119	Q6P179-119-[K].DLEITNATLQSEEDSR.[Y]-HexNAc(2)Hex(6)	Q6P179 [114-129]	0	3199.33	HexNAc(2)Hex(6)	0	3.66	192.1	190.5	190.5	0.000218834	0.000215054	0.000200214	0.000250042	0.00121412	0.00036324	0.000362976	0.000424232	High
High	[K].INENETLYENNECGK.[P]	1xCarbamidomethyl [C13]; 1xHexNAc(3)Hex(4)Fuc(1)NeuAc(1) [N4]	242	1	1	1	Q9UJW8	Q9UJW8-242	Q9UJW8-242-[K].INENETLYENNECGK.[P]-HexNAc(3)Hex(4)Fuc(1)NeuAc(1)	Q9UJW8 [239-253]	0	3521.39	HexNAc(3)Hex(4)Fuc(1)NeuAc(1)	0	1.52	192.3	61.5	61.5	0.0299942	0.00211531	0.00210959	0.00226539	0.107007	0.00460554	0.00460059	0.00521678	High
High	[K].LIDNNKTEK.[E]	1xHexNAc(2)Hex(1)Fuc(1) [N5]	332	1	1	1	P07602	P07602-332	P07602-332-[K].LIDNNKTEK.[E]-HexNAc(2)Hex(1)Fuc(1)	P07602 [328-336]	1	1788.85	HexNAc(2)Hex(1)Fuc(1)	0	1.09	192.5	60.8	60.8	0.081926	0.00405532	0.00405384	0.00440852	0.487079	0.021847	0.0218458	0.0248019	High
High	[K].TAVNCSSDFDACLITK.[A]	2xCarbamidomethyl [C5; C12]; 1xHexNAc(4)Hex(5)Fuc(1) [N4]	43	1	1	1	P13987	P13987-43	P13987-43-[K].TAVNCSSDFDACLITK.[A]-HexNAc(4)Hex(5)Fuc(1)	P13987 [40-55]	0	3570.45	HexNAc(4)Hex(5)Fuc(1)	0	3.55	192.8	105.3	105.3	0.000282235	0.000475229	0.000472506	0.000487726	0.00617048	0.000901017	0.000893142	0.00113013	High
High	[R].VQPFNVTQGK.[Y]	1xHexNAc(4)Hex(5)NeuAc(1) [N5]	356	1	1	1	P13473	P13473-356	P13473-356-[R].VQPFNVTQGK.[Y]-HexNAc(4)Hex(5)NeuAc(1)	P13473 [352-361]	0	3031.28	HexNAc(4)Hex(5)NeuAc(1)	0	1.62	193.1	56	56	0.0238995	0.00210842	0.00207912	0.0022176	0.208415	0.00817031	0.00815249	0.00944101	High
High	[K].NNHTASILDR.[M]	1xHexNAc(3)Hex(4)Fuc(1) [N2]	130	1	1	1	P08962	P08962-130	P08962-130-[K].NNHTASILDR.[M]-HexNAc(3)Hex(4)Fuc(1)	P08962 [129-138]	0	2544.08	HexNAc(3)Hex(4)Fuc(1)	0	1.65	193.1	24.6	24.6	0.0222939	0.00210842	0.0020984	0.00223635	0.196994	0.00692062	0.00691499	0.00796922	High
High	[K].EQYIHENYSR.[A]	1xHexNAc(2)Hex(7) [N7]	548	1	1	1	O60568	O60568-548	O60568-548-[K].EQYIHENYSR.[A]-HexNAc(2)Hex(7)	O60568 [542-551]	0	2879.14	HexNAc(2)Hex(7)	0	2.13	193.1	106.6	106.6	0.00732827	0.00138313	0.00136312	0.00148093	0.0764712	0.00391134	0.00390819	0.00436491	High
High	[K].DNTTVTR.[L]	1xHexNAc(2)Hex(3)Fuc(1) [N2]	249	1	1	1	P11279	P11279-249	P11279-249-[K].DNTTVTR.[L]-HexNAc(2)Hex(3)Fuc(1)	P11279 [248-254]	0	1844.78	HexNAc(2)Hex(3)Fuc(1)	0	1.62	193.4	19.4	19.4	0.0238191	0.00210842	0.00208174	0.00222068	0.207836	0.00817031	0.00816608	0.00945771	High
High	[R].LLNINPNK.[T]	1xHexNAc(5)Hex(6)Fuc(1)NeuAc(1) [N7]	261	1	1	3	P11279	P11279-261	P11279-261-[R].LLNINPNK.[T]-HexNAc(5)Hex(6)Fuc(1)NeuAc(1)	P11279 [255-262]	0	3350.41	HexNAc(5)Hex(6)Fuc(1)NeuAc(1)	0	1.7	193.7	59.1	59.1	0.0201031	0.0020284	0.00202259	0.00213858	0.183404	0.00635444	0.00635406	0.0072646	High
High	[R].VQPFNVTQGK.[Y]	1xHexNAc(2)Hex(5) [N5]	356	1	1	2	P13473	P13473-356	P13473-356-[R].VQPFNVTQGK.[Y]-HexNAc(2)Hex(5)	P13473 [352-361]	0	2334.02	HexNAc(2)Hex(5)	0	2.23	193.7	104.2	104.2	0.00586572	0.00119432	0.0011632	0.00124597	0.0623463	0.00331431	0.00331045	0.00375533	High
High	[R].KDNTTVTR.[L]	1xHexNAc(5)Hex(6)Fuc(1)NeuAc(1) [N3]	249	1	1	1	P11279	P11279-249	P11279-249-[R].KDNTTVTR.[L]-HexNAc(5)Hex(6)Fuc(1)NeuAc(1)	P11279 [247-254]	1	3359.36	HexNAc(5)Hex(6)Fuc(1)NeuAc(1)	0	1.08	194.1	17.1	17.1	0.0840514	0.00449039	0.00448477	0.00497909	0.495455	0.0199218	0.0199197	0.0225428	High
High	[K].VDGQLVNLTLVEGR.[R]	1xHexNAc(2)Hex(9) [N7]	518	1	1	1	P78357	P78357-518	P78357-518-[K].VDGQLVNLTLVEGR.[R]-HexNAc(2)Hex(9)	P78357 [512-525]	0	3377.47	HexNAc(2)Hex(9)	0	2.1	194.3	137.9	137.9	0.00800617	0.00138313	0.00134448	0.00146338	0.021881	0.00175676	0.00174966	0.00195971	High
High	[K].TCDWLPKPNMSASCK.[E]	2xCarbamidomethyl [C2; C14]; 1xHexNAc(3)Hex(4)Fuc(1) [N9]	101	1	1	1	P07602	P07602-101	P07602-101-[K].TCDWLPKPNMSASCK.[E]-HexNAc(3)Hex(4)Fuc(1)	P07602 [93-107]	0	3198.3	HexNAc(3)Hex(4)Fuc(1)	0	2.45	194.4	90.7	90.7	0.00355028	0.00102211	0.00101317	0.00111383	0.0721722	0.00321488	0.00321322	0.0038126	High
High	[K].DVECGEGHFCHDNQTCCR.[D]	4xCarbamidomethyl [C4; C10; C16; C17]; 1xHexNAc(2)Hex(3) [N13]	530	1	1	1	P28799	P28799-530	P28799-530-[K].DVECGEGHFCHDNQTCCR.[D]-HexNAc(2)Hex(3)	P28799 [518-535]	0	3173.14	HexNAc(2)Hex(3)	0	5.26	194.4	194.4	194.4	5.44113e-06	0.000154464	0.000142949	9.70026e-05	0.00012301	0.000155015	0.000153304	0.000192511	High
High	[K].SLTTSLHNK.[T]	1xHexNAc(2)Hex(6) [N8]	1894	1	1	1	Q92673	Q92673-1894	Q92673-1894-[K].SLTTSLHNK.[T]-HexNAc(2)Hex(6)	Q92673 [1887-1895]	0	2379.02	HexNAc(2)Hex(6)	0	1.61	194.7	32.3	32.3	0.0243665	0.00211664	0.00211475	0.00219314	0.213761	0.00747227	0.00747053	0.00839054	High
High	[R].NHSIFLADINQER.[G]	1xHexNAc(2)Hex(5) [N1]	197	1	1	1	P50897	P50897-197	P50897-197-[R].NHSIFLADINQER.[G]-HexNAc(2)Hex(5)	P50897 [197-209]	0	2773.2	HexNAc(2)Hex(5)	0	2.4	194.9	82.9	82.9	0.00395015	0.00109396	0.00109256	0.00107083	0.0427566	0.00230444	0.00229592	0.00263138	High
High	[K].AANGSLR.[A]	1xHexNAc(2)Hex(9) [N3]	322	1	1	1	P11279	P11279-322	P11279-322-[K].AANGSLR.[A]-HexNAc(2)Hex(9)	P11279 [320-326]	0	2553.01	HexNAc(2)Hex(9)	0	1.18	195.5	7	7	0.0664663	0.0037829	0.00377596	0.00403986	0.4317	0.0182067	0.0182057	0.0205493	High
High	[K].HLNSSHPR.[S]	1xHexNAc(2)Hex(4) [N3]	399	1	1	1	Q5JTV8	Q5JTV8-399	Q5JTV8-399-[K].HLNSSHPR.[S]-HexNAc(2)Hex(4)	Q5JTV8 [397-404]	0	2001.85	HexNAc(2)Hex(4)	0	1.55	195.5	41.9	41.9	0.0279627	0.00211531	0.00211428	0.00226913	0.235481	0.00936702	0.00936595	0.0106218	High
High	[K].DVECGEGHFCHDNQTCCR.[D]	4xCarbamidomethyl [C4; C10; C16; C17]; 1xHexNAc(2)Hex(4) [N13]	530	1	1	2	P28799	P28799-530	P28799-530-[K].DVECGEGHFCHDNQTCCR.[D]-HexNAc(2)Hex(4)	P28799 [518-535]	0	3335.2	HexNAc(2)Hex(4)	0	4.47	195.6	195.6	195.6	3.3654e-05	8.21288e-05	7.29182e-05	9.04814e-05	0.000377736	0.000243487	0.000231339	0.000269954	High
High	[R].KQNNGAFNETLFR.[N]	1xDeamidated [N4]; 1xHexNAc(2)Hex(8) [N8]	727	1	1	1	P02786	P02786-727	P02786-727-[R].KQNNGAFNETLFR.[N]-HexNAc(2)Hex(8)	P02786 [720-732]	1	3242.34	HexNAc(2)Hex(8)	0	2.27	195.9	107.4	20.7	0.00535072	0.00119432	0.0011936	0.00127666	0.0550551	0.00253357	0.00252972	0.00282318	High
High	[R].EERPLNASALK.[L]	1xHexNAc(2)Hex(8) [N6]	64	1	1	1	O14657	O14657-64	O14657-64-[R].EERPLNASALK.[L]-HexNAc(2)Hex(8)	O14657 [59-69]	0	2930.25	HexNAc(2)Hex(8)	0	1.17	196	72	72	0.0680499	0.00338177	0.00338016	0.00382038	0.232222	0.00722594	0.00720731	0.00815086	High
High	[K].NITIVTGAPR.[H]	1xHexNAc(2)Hex(4) [N1]	265	1	1	1	P26006	P26006-265	P26006-265-[K].NITIVTGAPR.[H]-HexNAc(2)Hex(4)	P26006 [265-274]	0	2095.98	HexNAc(2)Hex(4)	0	2.66	196.2	138.8	138.8	0.00220154	0.00098533	0.000972027	0.00112596	0.0469456	0.00261841	0.00261613	0.00304177	High
High	[R].VQPFNVTQGK.[Y]	1xHexNAc(4)Hex(5) [N5]	356	1	1	1	P13473	P13473-356	P13473-356-[R].VQPFNVTQGK.[Y]-HexNAc(4)Hex(5)	P13473 [352-361]	0	2740.18	HexNAc(4)Hex(5)	0	1.39	196.4	51.3	51.3	0.0407128	0.00231681	0.00229787	0.00244499	0.310441	0.0117259	0.0117161	0.0133677	High
High	[R].NPCTSEQNCTSPFSYK.[N]	2xCarbamidomethyl [C3; C9]; 1xHexNAc(5)Hex(6)Fuc(1) [N8]	212	1	1	1	P05556	P05556-212	P05556-212-[R].NPCTSEQNCTSPFSYK.[N]-HexNAc(5)Hex(6)Fuc(1)	P05556 [205-220]	0	4053.56	HexNAc(5)Hex(6)Fuc(1)	0	3.28	196.4	116.9	106.7	0.000523481	0.000577501	0.000577167	0.000636385	0.0113397	0.00112437	0.00112324	0.00134377	High
High	[K].TYNASVLPVR.[V]	1xHexNAc(2)Hex(6) [N3]	370	1	1	1	Q96S52	Q96S52-370	Q96S52-370-[K].TYNASVLPVR.[V]-HexNAc(2)Hex(6)	Q96S52 [368-377]	0	2498.09	HexNAc(2)Hex(6)	0	2.18	196.5	85.3	85.3	0.00656481	0.0011582	0.00115069	0.0013132	0.123141	0.0042294	0.00422297	0.00511454	High
High	[R].LPADCIDCTTNFSCTYGK.[P]	3xCarbamidomethyl [C5; C8; C14]; 1xHexNAc(2)Hex(8) [N11]	87	1	1	1	Q9BRN9	Q9BRN9-87	Q9BRN9-87-[R].LPADCIDCTTNFSCTYGK.[P]-HexNAc(2)Hex(8)	Q9BRN9 [77-94]	0	3825.47	HexNAc(2)Hex(8)	0	2.38	196.6	196.6	196.6	0.00413273	0.00109516	0.00109416	0.00121194	0.0112808	0.000937004	0.000918014	0.00106715	High
High	[R].NVTHHVSVTK.[Q]	1xHexNAc(2)Hex(8) [N1]	588	1	1	1	O94901	O94901-588	O94901-588-[R].NVTHHVSVTK.[Q]-HexNAc(2)Hex(8)	O94901 [588-597]	0	2824.19	HexNAc(2)Hex(8)	0	1.61	196.8	39	39	0.0243697	0.0019426	0.00194118	0.00225579	0.339028	0.014117	0.0141134	0.0169301	High
High	[K].CHEGNGTFECGACR.[C]	3xCarbamidomethyl [C1; C10; C13]; 1xHexNAc(2)Hex(6) [N5]	481	1	1	1	P05556	P05556-481	P05556-481-[K].CHEGNGTFECGACR.[C]-HexNAc(2)Hex(6)	P05556 [477-490]	0	3033.09	HexNAc(2)Hex(6)	0	3.37	197	173.4	173.4	0.000425397	0.000471507	0.000471349	0.000421159	0.00456497	0.000720825	0.000718804	0.000841255	High
High	[R].NVTHHVSVTK.[Q]	1xHexNAc(2)Hex(4) [N1]	588	1	1	1	O94901	O94901-588	O94901-588-[R].NVTHHVSVTK.[Q]-HexNAc(2)Hex(4)	O94901 [588-597]	0	2175.98	HexNAc(2)Hex(4)	0	1.08	197.1	40.6	40.6	0.0823901	0.00405532	0.00405321	0.00440793	0.4886	0.0218986	0.0218951	0.0248599	High
High	[K].NNHTASILDR.[M]	1xHexNAc(7)Hex(8)Fuc(1) [N2]	130	1	1	1	P08962	P08962-130	P08962-130-[K].NNHTASILDR.[M]-HexNAc(7)Hex(8)Fuc(1)	P08962 [129-138]	0	4004.61	HexNAc(7)Hex(8)Fuc(1)	0	1.79	197.1	51.4	51.4	0.016264	0.00196309	0.00196155	0.00212329	0.152141	0.00566806	0.00566673	0.00648174	High
High	[K].NSTKQEILAALEK.[G]	1xHexNAc(3)Hex(3) [N1]	426	1	1	1	P07602	P07602-426	P07602-426-[K].NSTKQEILAALEK.[G]-HexNAc(3)Hex(3)	P07602 [426-438]	1	2540.2	HexNAc(3)Hex(3)	0	1.62	197.3	9.8	9.8	0.0240199	0.00210842	0.00207503	0.00221285	0.209282	0.00831756	0.00830375	0.00961929	High
High	[K].LIDNNK.[T]	1xHexNAc(2)Hex(5)Fuc(1) [N5]	332	1	1	2	P07602	P07602-332	P07602-332-[K].LIDNNK.[T]-HexNAc(2)Hex(5)Fuc(1)	P07602 [328-333]	0	2078.87	HexNAc(2)Hex(5)Fuc(1)	0	1.18	197.4	6.3	6.3	0.0654854	0.0037829	0.00378032	0.00404285	0.427849	0.0179667	0.0179618	0.0202508	High
High	[K].WQMNFTVR.[Y]	1xOxidation [M3]; 1xHexNAc(2)Hex(7) [N4]	49	1	1	1	P13473	P13473-49	P13473-49-[K].WQMNFTVR.[Y]-HexNAc(2)Hex(7)	P13473 [46-53]	0	2638.05	HexNAc(2)Hex(7)	0	1.66	197.4	56.5	56.5	0.0216473	0.00210842	0.00210177	0.00223948	0.192399	0.00676148	0.00675361	0.00777755	High
High	[R].TNSTFVQALVEHVK.[E]	1xHexNAc(2)Hex(9) [N2]	215	1	1	1	P07602	P07602-215	P07602-215-[R].TNSTFVQALVEHVK.[E]-HexNAc(2)Hex(9)	P07602 [214-227]	0	3437.47	HexNAc(2)Hex(9)	0	2.17	197.6	21.1	21.1	0.00669724	0.00119432	0.0011546	0.00123627	0.0706783	0.00358663	0.00358619	0.00408105	High
High	[K].NFTMNEK.[L]	1xOxidation [M4]; 1xHexNAc(2)Hex(6) [N1]	203	1	1	1	Q92820	Q92820-203	Q92820-203-[K].NFTMNEK.[L]-HexNAc(2)Hex(6)	Q92820 [203-209]	0	2277.87	HexNAc(2)Hex(6)	0	1.94	197.7	36.6	36.6	0.0115387	0.00127013	0.00126111	0.00123385	0.115579	0.00473281	0.00473139	0.00539543	High
High	[K].SAEGTFFINK.[T]	1xHexNAc(2)Hex(8) [N9]	157	1	1	1	P06865	P06865-157	P06865-157-[K].SAEGTFFINK.[T]-HexNAc(2)Hex(8)	P06865 [149-158]	0	2816.14	HexNAc(2)Hex(8)	0	1.52	197.9	75.5	75.5	0.0300495	0.0026643	0.00265575	0.00292907	0.252115	0.00796095	0.00793743	0.00895543	High
High	[RE].LLNK.[SK]	1xHexNAc(2)Hex(3)Fuc(1) [N3]	653	1	1	1	Q14566	Q14566-653	Q14566-653-[RE].LLNK.[SK]-HexNAc(2)Hex(3)Fuc(1)	Q14566 [651-654]; [766-769]	0	1525.7	HexNAc(2)Hex(3)Fuc(1)	0	1.51	198.2	144.7	144.7	0.0306309	0.0026643	0.00264828	0.00292255	0.255814	0.00820335	0.00820335	0.00927631	High
High	[R].YYNQSEAGSHTLQR.[M]	1xHexNAc(2)Hex(8) [N3]	110	1	1	1	Q95365	Q95365-110	Q95365-110-[R].YYNQSEAGSHTLQR.[M]-HexNAc(2)Hex(8)	Q95365 [108-121]	0	3356.34	HexNAc(2)Hex(8)	0	1.94	199.5	68.5	68.5	0.0114692	0.00164483	0.00164427	0.00178814	0.113191	0.00477441	0.00477355	0.00542177	High
High	[K].LKVPESENNK.[T]	1xHexNAc(2)Hex(8) [N9]	246	1	1	1	Q5JRA6	Q5JRA6-246	Q5JRA6-246-[K].LKVPESENNK.[T]-HexNAc(2)Hex(8)	Q5JRA6 [238-247]	1	2860.2	HexNAc(2)Hex(8)	0	1.42	199.6	100.1	100.1	0.0379101	0.00287918	0.00287232	0.00315284	0.299223	0.0109417	0.0109274	0.0123267	High
High	[K].SLVTQYLNATGNR.[W]	1xHexNAc(6)Hex(7)Fuc(1) [N8]	424	1	1	1	P08195	P08195-424	P08195-424-[K].SLVTQYLNATGNR.[W]-HexNAc(6)Hex(7)Fuc(1)	P08195 [417-429]	0	3935.65	HexNAc(6)Hex(7)Fuc(1)	0	2.97	200.2	93.7	93.7	0.00107623	0.000684112	0.000669755	0.000772618	0.0235829	0.00175047	0.00174604	0.00214297	High
High	[K].LIDNNKTEK.[E]	1xHexNAc(2)Hex(3) [N5]	332	1	1	1	P07602	P07602-332	P07602-332-[K].LIDNNKTEK.[E]-HexNAc(2)Hex(3)	P07602 [328-336]	1	1966.9	HexNAc(2)Hex(3)	0	1.24	200.7	51.9	51.9	0.0573409	0.00363306	0.00359712	0.00386546	0.394083	0.0163254	0.0163227	0.0183438	High
High	[K].LGVIEDHSNR.[T]	1xHexNAc(2)Hex(8) [N9]	502	1	1	1	P14625	P14625-502	P14625-502-[K].LGVIEDHSNR.[T]-HexNAc(2)Hex(8)	P14625 [494-503]	0	2842.16	HexNAc(2)Hex(8)	0	1.75	200.7	51	51	0.0176718	0.00186948	0.00186493	0.00200645	0.165083	0.00586354	0.00586319	0.00667651	High
High	[K].EQYIHENYSR.[A]	1xHexNAc(2)Hex(3) [N7]	548	1	1	1	O60568	O60568-548	O60568-548-[K].EQYIHENYSR.[A]-HexNAc(2)Hex(3)	O60568 [542-551]	0	2230.92	HexNAc(2)Hex(3)	0	2.51	200.8	115.1	115.1	0.00309251	0.00109276	0.00105675	0.00101721	0.0328426	0.00191116	0.00190426	0.0021635	High
High	[R].VCECNPNYTGSACDCSLDTSTCEASNGQICNGR.[G]	6xCarbamidomethyl [C2; C4; C13; C15; C22; C30]; 1xHexNAc(1) [N7]	584	1	1	1	P05556	P05556-584	P05556-584-[R].VCECNPNYTGSACDCSLDTSTCEASNGQICNGR.[G]-HexNAc(1)	P05556 [578-610]	0	3960.51	HexNAc(1)	0	4.58	202	202	202	2.65296e-05	0.000263817	0.000260705	0.000266359	0.000599525	0.000284091	0.000280387	0.000352703	High
High	[K].LIDNNK.[T]	1xHexNAc(2)Hex(6) [N5]	332	1	1	3	P07602	P07602-332	P07602-332-[K].LIDNNK.[T]-HexNAc(2)Hex(6)	P07602 [328-333]	0	2094.87	HexNAc(2)Hex(6)	0	1.06	202.1	14.6	14.6	0.0880529	0.00335884	0.0033579	0.00430065	0.661513	0.0291974	0.0291946	0.0351353	High
High	[K].LIDNNKTEK.[E]	1xHexNAc(2)Hex(5)Fuc(1) [N5]	332	1	1	2	P07602	P07602-332	P07602-332-[K].LIDNNKTEK.[E]-HexNAc(2)Hex(5)Fuc(1)	P07602 [328-336]	1	2437.06	HexNAc(2)Hex(5)Fuc(1)	0	1.29	202.1	35.4	35.4	0.0513968	0.00241368	0.00240724	0.00260035	0.363991	0.0166034	0.0165998	0.0188363	High
High	[R].LLNINPNK.[T]	1xHexNAc(5)Hex(6)Fuc(1) [N7]	261	1	1	4	P11279	P11279-261	P11279-261-[R].LLNINPNK.[T]-HexNAc(5)Hex(6)Fuc(1)	P11279 [255-262]	0	3059.32	HexNAc(5)Hex(6)Fuc(1)	0	1.78	202.1	93.9	93.9	0.0167584	0.00201635	0.00201399	0.00219066	0.156001	0.00577966	0.0057766	0.00661422	High
High	[K].LLNR.[T]	1xHexNAc(2)Hex(5) [N3]	62	1	1	1	Q9H488	Q9H488-62	Q9H488-62-[K].LLNR.[T]-HexNAc(2)Hex(5)	Q9H488 [60-63]	0	1731.75	HexNAc(2)Hex(5)	0	1.07	202.3	92.6	92.6	0.0849176	0.00453645	0.00453456	0.00504313	0.498228	0.0200152	0.0200141	0.0226527	High
High	[K].SQNRPQGQSTQPSNAAGTNTTSASTPR.[S]	1xHexNAc(2) [N19]	122	1	1	1	Q9UHD9	Q9UHD9-122	Q9UHD9-122-[K].SQNRPQGQSTQPSNAAGTNTTSASTPR.[S]-HexNAc(2)	Q9UHD9 [104-130]	0	3150.45	HexNAc(2)	0	2.88	202.3	202.3	202.3	0.0013221	0.000865686	0.000858142	0.000982399	0.0139144	0.00111998	0.00111951	0.00130145	High
High	[K].TNITLVCK.[P]	1xCarbamidomethyl [C7]; 1xHexNAc(2)Hex(8) [N2]	581	1	1	1	P11717	P11717-581	P11717-581-[K].TNITLVCK.[P]-HexNAc(2)Hex(8)	P11717 [580-587]	0	2651.1	HexNAc(2)Hex(8)	0	2.53	202.8	110.6	110.6	0.00292751	0.00108633	0.00105302	0.00115616	0.0317178	0.00240885	0.0024051	0.00273349	High
High	[K].NATLAEQAK.[L]	1xHexNAc(1) [N1]	869	1	1	1	Q9Y4L1	Q9Y4L1-869	Q9Y4L1-869-[K].NATLAEQAK.[L]-HexNAc(1)	Q9Y4L1 [869-877]	0	1148.58	HexNAc(1)	0	1.33	203	128.1	128.1	0.0467698	0.00236917	0.00236444	0.00254266	0.341747	0.0157008	0.0156991	0.017819	High
High	[K].NTTAPPK.[I]	1xHexNAc(2)Hex(2)Fuc(1) [N1]	474	1	1	1	Q96PD2	Q96PD2-474	Q96PD2-474-[K].NTTAPPK.[I]-HexNAc(2)Hex(2)Fuc(1)	Q96PD2 [474-480]	0	1604.72	HexNAc(2)Hex(2)Fuc(1)	0	1.92	203.1	125.9	125.9	0.012015	0.00188982	0.00188755	0.002079	0.0329674	0.00240885	0.00239606	0.00272376	High
High	[K].TSNSSQVSNEQDKIDAYK.[L]	1xHexNAc(2)Hex(5) [N3]	250	1	1	1	Q5JRA6	Q5JRA6-250	Q5JRA6-250-[K].TSNSSQVSNEQDKIDAYK.[L]-HexNAc(2)Hex(5)	Q5JRA6 [248-265]	1	3230.36	HexNAc(2)Hex(5)	0	3.21	203.2	118.3	118.3	0.000614599	0.000716939	0.000712574	0.000892278	0.00655436	0.000988561	0.000967452	0.00105152	High
High	[K].LLNGSQR.[V]	1xHexNAc(2)Hex(6) [N3]	467	1	1	1	Q32P28	Q32P28-467	Q32P28-467-[K].LLNGSQR.[V]-HexNAc(2)Hex(6)	Q32P28 [465-471]	0	2165.92	HexNAc(2)Hex(6)	0	1.5	203.6	66.5	66.5	0.0315912	0.0026643	0.00263983	0.00291565	0.261857	0.00897842	0.0089779	0.0101292	High
High	[R].YHSQTYGNGSK.[C]	1xHexNAc(2)Hex(5) [N8]	177	1	1	1	Q13438	Q13438-177	Q13438-177-[R].YHSQTYGNGSK.[C]-HexNAc(2)Hex(5)	Q13438 [170-180]	0	2457.98	HexNAc(2)Hex(5)	0	1.71	203.7	87.1	87.1	0.0192837	0.00206071	0.00205533	0.00217834	0.175203	0.00644292	0.00643764	0.0074028	High
High	[K].QPVSPVIHPPVSYNDTAPR.[I]	1xHexNAc(2)Hex(7) [N14]	261	1	1	1	Q15904	Q15904-261	Q15904-261-[K].QPVSPVIHPPVSYNDTAPR.[I]-HexNAc(2)Hex(7)	Q15904 [248-266]	0	3614.6	HexNAc(2)Hex(7)	0	3.03	203.8	165.6	165.6	0.000943126	0.000775144	0.000768	0.000883179	0.00997329	0.000988561	0.000956611	0.00104067	High
High	[K].NMTFDLPSDATVVLNR.[S]	1xOxidation [M2]; 1xHexNAc(4)Hex(6)Fuc(1) [N15]	76	1	1	2	P11279	P11279-76	P11279-76-[K].NMTFDLPSDATVVLNR.[S]-HexNAc(4)Hex(6)Fuc(1)	P11279 [62-77]	0	3739.58	HexNAc(4)Hex(6)Fuc(1)	0	3.2	204.9	121.3	121.3	0.000637235	0.000716939	0.000711744	0.000891482	0.00679059	0.000988561	0.00096645	0.00105059	High
High	[K].ENCSPTIPASNTADEEYEDGIER.[T]	1xCarbamidomethyl [C3]; 1xHexNAc(2)Hex(6) [N2]	2456	1	1	1	Q14571	Q14571-2456	Q14571-2456-[K].ENCSPTIPASNTADEEYEDGIER.[T]-HexNAc(2)Hex(6)	Q14571 [2455-2477]	0	3975.57	HexNAc(2)Hex(6)	0	4.36	205	191.1	191.1	4.39073e-05	0.000144092	0.000143761	0.000178508	0.000161863	0.000163385	0.00016276	0.000189789	High
High	[R].EQINITLDHR.[C]	1xHexNAc(2)Hex(8) [N4]	197	1	1	1	Q02809	Q02809-197	Q02809-197-[R].EQINITLDHR.[C]-HexNAc(2)Hex(8)	Q02809 [194-203]	0	2941.23	HexNAc(2)Hex(8)	0	2.09	205.1	80.8	80.8	0.00804315	0.00138313	0.00134393	0.00146284	0.0842517	0.00434463	0.00433059	0.00480356	High
High	[K].HLNSSHPR.[S]	1xHexNAc(2)Hex(7) [N3]	399	1	1	2	Q5JTV8	Q5JTV8-399	Q5JTV8-399-[K].HLNSSHPR.[S]-HexNAc(2)Hex(7)	Q5JTV8 [397-404]	0	2488.01	HexNAc(2)Hex(7)	0	1.54	205.2	52.7	52.7	0.0285227	0.00202928	0.00202361	0.00237933	0.375465	0.0161964	0.0161873	0.0195666	High
High	[K].DTCTQECSYFNITK.[V]	2xCarbamidomethyl [C3; C7]; 1xHexNAc(4)Hex(5)Fuc(1) [N11]	669	1	1	1	P05556	P05556-669	P05556-669-[K].DTCTQECSYFNITK.[V]-HexNAc(4)Hex(5)Fuc(1)	P05556 [659-672]	0	3535.38	HexNAc(4)Hex(5)Fuc(1)	0	2.73	205.3	125.4	125.4	0.00186633	0.00106277	0.00105302	0.00116677	0.0198815	0.00171459	0.00171267	0.00193125	High
High	[K].KPLKNTSVVDSEPVR.[F]	1xHexNAc(2)Hex(7) [N5]	590	1	1	2	Q0ZGT2	Q0ZGT2-590	Q0ZGT2-590-[K].KPLKNTSVVDSEPVR.[F]-HexNAc(2)Hex(7)	Q0ZGT2 [586-600]	1	3209.46	HexNAc(2)Hex(7)	0	1.6	205.4	102	102	0.0250798	0.0019426	0.00193986	0.00225441	0.0749579	0.0033807	0.00337993	0.00402518	High
High	[R].SDLNPANGSYPFQALR.[Q]	1xHexNAc(2)Hex(3) [N7]	515	1	1	1	Q8NHP8	Q8NHP8-515	Q8NHP8-515-[R].SDLNPANGSYPFQALR.[Q]-HexNAc(2)Hex(3)	Q8NHP8 [509-524]	0	2642.17	HexNAc(2)Hex(3)	0	4.63	205.4	205.4	205.4	2.34607e-05	0.000263817	0.000262864	0.000268528	0.000530204	0.000284091	0.000282566	0.000355492	High
High	[R].TNSTFVQALVEHVKEECDR.[L]	1xCarbamidomethyl [C17]; 1xHexNAc(3)Hex(3) [N2]	215	1	1	1	P07602	P07602-215	P07602-215-[R].TNSTFVQALVEHVKEECDR.[L]-HexNAc(3)Hex(3)	P07602 [214-232]	1	3357.48	HexNAc(3)Hex(3)	0	1.94	206.6	172	172	0.0115399	0.00127013	0.00126096	0.00123367	0.115592	0.00473281	0.00473082	0.00539466	High
High	[R].YHYNGTFLDGTLFDSSHNR.[M]	1xHexNAc(2)Hex(8) [N4]	174	1	1	1	O95302	O95302-174	O95302-174-[R].YHYNGTFLDGTLFDSSHNR.[M]-HexNAc(2)Hex(8)	O95302 [171-189]	0	3946.59	HexNAc(2)Hex(8)	0	3.59	206.7	153.5	153.5	0.000257474	0.000565851	0.000559167	0.000603084	0.000940925	0.000395664	0.000388138	0.000448873	High
High	[R].KDNTTVTR.[L]	1xHexNAc(4)Hex(5)Fuc(1) [N3]	249	1	1	1	P11279	P11279-249	P11279-249-[R].KDNTTVTR.[L]-HexNAc(4)Hex(5)Fuc(1)	P11279 [247-254]	1	2703.13	HexNAc(4)Hex(5)Fuc(1)	0	1.67	207.1	21.4	21.4	0.0212073	0.00182725	0.00181881	0.00214296	0.30848	0.0111819	0.0111814	0.0136618	High
High	[R].GYYNQSEAGSHTVQR.[M]	1xHexNAc(5)Hex(6)Fuc(1)NeuAc(1) [N4]	110	1	1	1	P01892	P01892-110	P01892-110-[R].GYYNQSEAGSHTVQR.[M]-HexNAc(5)Hex(6)Fuc(1)NeuAc(1)	P01892 [107-121]	0	4121.63	HexNAc(5)Hex(6)Fuc(1)NeuAc(1)	0	2.23	207.7	75.1	75.1	0.00583208	0.00119432	0.00117096	0.00125369	0.0614132	0.00296663	0.00296626	0.00334594	High
High	[K].NMTFDLPSDATVVLNR.[S]	1xOxidation [M2]; 1xHexNAc(6)Hex(7)Fuc(1)NeuAc(2) [N15]	76	1	1	1	P11279	P11279-76	P11279-76-[K].NMTFDLPSDATVVLNR.[S]-HexNAc(6)Hex(7)Fuc(1)NeuAc(2)	P11279 [62-77]	0	4889.98	HexNAc(6)Hex(7)Fuc(1)NeuAc(2)	0	2.17	207.8	127.5	127.5	0.00671831	0.0011582	0.00115009	0.00131262	0.125574	0.00427783	0.00427735	0.00518471	High
High	[R].EAGNHTSGAGLVQINK.[S]	1xHexNAc(4)Hex(5)NeuAc(2) [N4]	83	1	1	1	P20645	P20645-83	P20645-83-[R].EAGNHTSGAGLVQINK.[S]-HexNAc(4)Hex(5)NeuAc(2)	P20645 [80-95]	0	3800.59	HexNAc(4)Hex(5)NeuAc(2)	0	1.58	208	56.5	56.5	0.0263513	0.00246927	0.00246609	0.00267945	0.227816	0.00717478	0.00716762	0.00810025	High
High	[K].ANTTQPGIVEGGQVLK.[C]	1xHexNAc(3)Hex(6) [N2]	74	1	1	1	P06756	P06756-74	P06756-74-[K].ANTTQPGIVEGGQVLK.[C]-HexNAc(3)Hex(6)	P06756 [73-88]	0	3193.43	HexNAc(3)Hex(6)	0	2.42	208	108.1	108.1	0.00378903	0.00108633	0.00103576	0.00113861	0.0410603	0.0026892	0.00268062	0.00298552	High
High	[R].WGQNCSCHHGGYYNCEDK.[F]	3xCarbamidomethyl [C5; C7; C15]; 1xHexNAc(2)Hex(3)Fuc(1) [N4]	268	1	1	1	P04066	P04066-268	P04066-268-[R].WGQNCSCHHGGYYNCEDK.[F]-HexNAc(2)Hex(3)Fuc(1)	P04066 [265-282]	0	3310.21	HexNAc(2)Hex(3)Fuc(1)	0	4.22	208.1	207.6	207.6	6.0821e-05	0.000395226	0.000377188	0.000369549	0.000660911	0.000322087	0.000317334	0.000366804	High
High	[K].SLTTSLHNK.[T]	1xHexNAc(2)Hex(5) [N8]	1894	1	1	1	Q92673	Q92673-1894	Q92673-1894-[K].SLTTSLHNK.[T]-HexNAc(2)Hex(5)	Q92673 [1887-1895]	0	2216.97	HexNAc(2)Hex(5)	0	2.07	208.3	79.1	79.1	0.00847413	0.00125098	0.00124578	0.00145022	0.152537	0.00503102	0.00502428	0.00614813	High
High	[R].MSVINFECNK.[T]	1xOxidation [M1]; 1xCarbamidomethyl [C8]; 1xHexNAc(5)Hex(6)Fuc(1)NeuAc(1) [N9]	435	1	1	2	P11717	P11717-435	P11717-435-[R].MSVINFECNK.[T]-HexNAc(5)Hex(6)Fuc(1)NeuAc(1)	P11717 [427-436]	0	3682.43	HexNAc(5)Hex(6)Fuc(1)NeuAc(1)	0	1.96	208.5	67.2	67.2	0.0109004	0.00116666	0.00116428	0.0011044	0.108919	0.00396801	0.00396632	0.00454939	High
High	[K].HLLENSTASVSEAER.[K]	1xHexNAc(4)Hex(5)Fuc(1)NeuAc(1) [N5]	166	1	1	1	P42892	P42892-166	P42892-166-[K].HLLENSTASVSEAER.[K]-HexNAc(4)Hex(5)Fuc(1)NeuAc(1)	P42892 [162-176]	0	3702.54	HexNAc(4)Hex(5)Fuc(1)NeuAc(1)	0	2.06	208.7	17	17	0.00870737	0.00138313	0.00133241	0.00145117	0.0909633	0.00483063	0.00482742	0.00539351	High
High	[K].KGTTTNATSTTTTTASTAVADAQK.[R]	1xHexNAc(1) [N6]	234	1	1	1	Q9UHR5	Q9UHR5-234	Q9UHR5-234-[K].KGTTTNATSTTTTTASTAVADAQK.[R]-HexNAc(1)	Q9UHR5 [229-252]	1	2531.23	HexNAc(1)	0	5.35	209.4	209.4	209.4	4.51648e-06	3.46182e-07	0	0	5.09767e-05	3.89829e-06	0	0	High
High	[K].LNYTLSQGHR.[V]	1xHexNAc(2)Hex(3) [N2]	128	1	1	1	P15144	P15144-128	P15144-128-[K].LNYTLSQGHR.[V]-HexNAc(2)Hex(3)	P15144 [127-136]	0	2080.93	HexNAc(2)Hex(3)	0	2.12	209.6	62.1	62.1	0.00767187	0.00138313	0.00134929	0.00146854	0.0804621	0.00425243	0.0042282	0.00468064	High
High	[K].KLNYTLSQGHR.[V]	1xHexNAc(2)Hex(7) [N3]	128	1	1	1	P15144	P15144-128	P15144-128-[K].KLNYTLSQGHR.[V]-HexNAc(2)Hex(7)	P15144 [126-136]	1	2857.24	HexNAc(2)Hex(7)	0	1.55	209.8	81.7	81.7	0.0278907	0.0025099	0.00250878	0.00273819	0.238094	0.00736756	0.00736153	0.00833563	High
High	[R].VIYNLTEK.[G]	1xHexNAc(2)Hex(5) [N4]	428	1	1	1	Q969V3	Q969V3-428	Q969V3-428-[R].VIYNLTEK.[G]-HexNAc(2)Hex(5)	Q969V3 [425-432]	0	2195.97	HexNAc(2)Hex(5)	0	2.15	209.9	132.6	132.6	0.00710644	0.00138313	0.00136921	0.00148721	0.0738818	0.00356072	0.00355761	0.0040237	High
High	[R].ALGFENATQALGR.[A]	1xHexNAc(2)Hex(2)Fuc(1) [N6]	69	1	1	1	Q08380	Q08380-69	Q08380-69-[R].ALGFENATQALGR.[A]-HexNAc(2)Hex(2)Fuc(1)	Q08380 [64-76]	0	2224.02	HexNAc(2)Hex(2)Fuc(1)	0	2.38	209.9	149.3	149.3	0.00419822	0.00109396	0.00108115	0.00106069	0.0460592	0.00283697	0.00283429	0.00319774	High
High	[K].NFTMNEK.[L]	1xOxidation [M4]; 1xHexNAc(2)Hex(7) [N1]	203	1	1	1	Q92820	Q92820-203	Q92820-203-[K].NFTMNEK.[L]-HexNAc(2)Hex(7)	Q92820 [203-209]	0	2439.92	HexNAc(2)Hex(7)	0	1.85	210.7	45.6	45.6	0.0139867	0.0019984	0.00199487	0.00221539	0.136509	0.00583576	0.00583403	0.00658817	High
High	[R].TILVDNNTWNNTHISR.[V]	1xDeamidated [N11]; 1xHexNAc(2)Hex(7) [N10]	548	1	1	1	P46977	P46977-548	P46977-548-[R].TILVDNNTWNNTHISR.[V]-HexNAc(2)Hex(7)	P46977 [539-554]	0	3439.46	HexNAc(2)Hex(7)	0	2.32	211.1	128.3	28.8	0.00480675	0.00109396	0.00106383	0.00104493	0.0534315	0.00308966	0.00308833	0.00350621	High
High	[K].TCDWLPKPNMSASCK.[E]	1xOxidation [M10]; 2xCarbamidomethyl [C2; C14]; 1xHexNAc(2)Hex(8) [N9]	101	1	1	1	P07602	P07602-101	P07602-101-[K].TCDWLPKPNMSASCK.[E]-HexNAc(2)Hex(8)	P07602 [93-107]	0	3513.37	HexNAc(2)Hex(8)	0	2.9	211.3	143.3	143.3	0.00126424	0.000729491	0.000724924	0.000661485	0.0132196	0.000784929	0.00077443	0.000907142	High
High	[K].CHEGNGTFECGACR.[C]	3xCarbamidomethyl [C1; C10; C13]; 1xHexNAc(6)Hex(7)NeuAc(1) [N5]	481	1	1	1	P05556	P05556-481	P05556-481-[K].CHEGNGTFECGACR.[C]-HexNAc(6)Hex(7)NeuAc(1)	P05556 [477-490]	0	4298.56	HexNAc(6)Hex(7)NeuAc(1)	0	3.53	211.3	146.1	146.1	0.000295529	0.000397456	0.000397219	0.000496483	0.00321398	0.000988561	0.000986958	0.00107199	High
High	[R].YHNQTLR.[Y]	1xHexNAc(2)Hex(6) [N3]	400	1	1	1	P11717	P11717-400	P11717-400-[R].YHNQTLR.[Y]-HexNAc(2)Hex(6)	P11717 [398-404]	0	2309.95	HexNAc(2)Hex(6)	0	1.28	211.5	52.4	52.4	0.0526744	0.00359635	0.00358941	0.00384061	0.373106	0.0123547	0.0123499	0.0139747	High
High	[K].TIQNSSVSPTSSSSSSSSTGETQTQSSSR.[L]	1xHexNAc(1) [N4]	372	1	1	1	Q7Z417	Q7Z417-372	Q7Z417-372-[K].TIQNSSVSPTSSSSSSSSTGETQTQSSSR.[L]-HexNAc(1)	Q7Z417 [369-397]	0	3095.37	HexNAc(1)	0	4.98	211.9	211.9	211.9	1.05572e-05	0.000154464	0.000137202	9.32401e-05	0.000238648	0.000226689	0.000221223	0.000278009	High
High	[R].LNNITIIGPLDMK.[Q]	1xOxidation [M12]; 1xHexNAc(2)Hex(7) [N3]	183	1	1	1	Q9NUM4	Q9NUM4-183	Q9NUM4-183-[R].LNNITIIGPLDMK.[Q]-HexNAc(2)Hex(7)	Q9NUM4 [181-193]	0	2998.33	HexNAc(2)Hex(7)	0	2.39	212	128.9	128.9	0.0040593	0.00114286	0.00114231	0.00120992	0.0425231	0.0022446	0.00223001	0.00254453	High
High	[R].VHPGESNGSWVMK.[G]	1xHexNAc(2)Hex(9) [N7]	467	1	1	1	Q5U5Z8	Q5U5Z8-467	Q5U5Z8-467-[R].VHPGESNGSWVMK.[G]-HexNAc(2)Hex(9)	Q5U5Z8 [461-473]	0	3292.31	HexNAc(2)Hex(9)	0	1.42	212.1	113.4	113.4	0.0375874	0.00231681	0.00231407	0.00245952	0.0588199	0.0027748	0.00277218	0.00310904	High
High	[K].ILGDKVNNTAVIEK.[Q]	1xHexNAc(2)Hex(8) [N7]	551	1	1	1	Q9H330	Q9H330-551	Q9H330-551-[K].ILGDKVNNTAVIEK.[Q]-HexNAc(2)Hex(8)	Q9H330 [545-558]	1	3216.44	HexNAc(2)Hex(8)	0	1.81	212.4	100.6	100.6	0.0156579	0.0019984	0.00198943	0.00220987	0.149983	0.00595096	0.00594177	0.00671517	High
High	[K].NNHTASILDR.[M]	1xHexNAc(2)Hex(9) [N2]	130	1	1	1	P08962	P08962-130	P08962-130-[K].NNHTASILDR.[M]-HexNAc(2)Hex(9)	P08962 [129-138]	0	3005.21	HexNAc(2)Hex(9)	0	1.57	212.8	56.4	56.4	0.0272087	0.00246927	0.0024581	0.00267229	0.23357	0.00726506	0.00726208	0.00821596	High
High	[K].GLNLTEDTYKPR.[I]	1xHexNAc(3)Hex(4)Fuc(1)NeuAc(1) [N3]	398	1	1	1	Q08380	Q08380-398	Q08380-398-[K].GLNLTEDTYKPR.[I]-HexNAc(3)Hex(4)Fuc(1)NeuAc(1)	Q08380 [396-407]	0	3101.33	HexNAc(3)Hex(4)Fuc(1)NeuAc(1)	0	1.57	213.4	78.5	78.5	0.0266109	0.00246927	0.00246443	0.00267794	0.229565	0.00722594	0.00722085	0.00816439	High
High	[R].VQPFNVTQGK.[Y]	1xHexNAc(3)Hex(5) [N5]	356	1	1	1	P13473	P13473-356	P13473-356-[R].VQPFNVTQGK.[Y]-HexNAc(3)Hex(5)	P13473 [352-361]	0	2537.1	HexNAc(3)Hex(5)	0	2.18	213.8	97.5	97.5	0.00656481	0.0011582	0.00115075	0.00131329	0.123141	0.0042294	0.00422321	0.00511491	High
High	[K].LAMNILAQNASR.[N]	2xDeamidated [N4; Q8]; 1xHexNAc(2)Hex(9) [N9]	146	1	1	1	Q01970	Q01970-146	Q01970-146-[K].LAMNILAQNASR.[N]-HexNAc(2)Hex(9)	Q01970 [138-149]	0	3168.3	HexNAc(2)Hex(9)	0	1.11	214	7.9	7.9	0.0782915	0.00392444	0.00390361	0.00421405	0.474896	0.0208761	0.0208682	0.0236942	High
High	[K].NNSIPDK.[Q]	1xHexNAc(2)Hex(7) [N1]	238	1	1	1	Q08431	Q08431-238	Q08431-238-[K].NNSIPDK.[Q]-HexNAc(2)Hex(7)	Q08431 [238-244]	0	2327.92	HexNAc(2)Hex(7)	0	2.24	214	95.1	95.1	0.00576992	0.00119432	0.00118252	0.00126516	0.0596873	0.00288022	0.00287824	0.00323672	High
High	[K].CHEGNGTFECGACR.[C]	3xCarbamidomethyl [C1; C10; C13]; 1xHexNAc(2)Hex(7) [N5]	481	1	1	1	P05556	P05556-481	P05556-481-[K].CHEGNGTFECGACR.[C]-HexNAc(2)Hex(7)	P05556 [477-490]	0	3195.14	HexNAc(2)Hex(7)	0	3.79	214.1	214.1	214.1	0.000160988	0.00050172	0.000497795	0.000524751	0.00174684	0.000525171	0.000524974	0.000608431	High
High	[R].DLGPTLANSTHHNVR.[L]	1xHexNAc(3)Hex(4)Fuc(1)NeuAc(1) [N8]	309	1	1	1	P04062	P04062-309	P04062-309-[R].DLGPTLANSTHHNVR.[L]-HexNAc(3)Hex(4)Fuc(1)NeuAc(1)	P04062 [302-316]	0	3326.43	HexNAc(3)Hex(4)Fuc(1)NeuAc(1)	0	1.71	214.3	48.9	48.9	0.0193634	0.0020284	0.00202646	0.00214209	0.177904	0.00608459	0.00607097	0.00692744	High
High	[R].GHTLTLNFTR.[N]	1xHexNAc(2)Hex(6) [N7]	103	1	1	1	P11279	P11279-103	P11279-103-[R].GHTLTLNFTR.[N]-HexNAc(2)Hex(6)	P11279 [97-106]	0	2538.1	HexNAc(2)Hex(6)	0	2.12	214.4	49.4	49.4	0.00754989	0.00138313	0.00135342	0.00147243	0.0790481	0.00425243	0.00424433	0.00469619	High
High	[K].TCDWLPKPNMSASCK.[E]	2xCarbamidomethyl [C2; C14]; 1xHexNAc(2)Hex(5) [N9]	101	1	1	1	P07602	P07602-101	P07602-101-[K].TCDWLPKPNMSASCK.[E]-HexNAc(2)Hex(5)	P07602 [93-107]	0	3011.22	HexNAc(2)Hex(5)	0	2.75	214.6	133.5	133.5	0.00178301	0.00104405	0.00103159	0.0011209	0.0189048	0.00164114	0.00163288	0.00182222	High
High	[K].NTSVEHTR.[L]	1xHexNAc(2)Hex(6) [N1]	258	1	1	1	Q96JJ7	Q96JJ7-258	Q96JJ7-258-[K].NTSVEHTR.[L]-HexNAc(2)Hex(6)	Q96JJ7 [258-265]	0	2321.93	HexNAc(2)Hex(6)	0	2.08	215.2	46.7	46.7	0.00833094	0.00138313	0.00133962	0.00145826	0.0871692	0.00444688	0.00443526	0.00492787	High
High	[R].AGPNGTLFVADAYK.[G]	1xHexNAc(2)Hex(4) [N4]	160	1	1	1	Q9HDC9	Q9HDC9-160	Q9HDC9-160-[R].AGPNGTLFVADAYK.[G]-HexNAc(2)Hex(4)	Q9HDC9 [157-170]	0	2478.09	HexNAc(2)Hex(4)	0	2.34	215.2	92.3	92.3	0.00460328	0.00109396	0.00106509	0.00104642	0.0514199	0.00304178	0.00302974	0.00343718	High
High	[K].GQTEIQVNCPPAVTENK.[T]	1xCarbamidomethyl [C9]; 1xHexNAc(3)Hex(5)NeuAc(1) [N16]	71	1	1	1	Q16563	Q16563-71	Q16563-71-[K].GQTEIQVNCPPAVTENK.[T]-HexNAc(3)Hex(5)NeuAc(1)	Q16563 [56-72]	0	3595.51	HexNAc(3)Hex(5)NeuAc(1)	0	2.54	215.2	89.6	89.6	0.00288052	0.00109276	0.0010647	0.00102443	0.0304187	0.00178998	0.00178903	0.00202618	High
High	[K].QNNGAFNETLFR.[N]	1xHexNAc(2)Hex(9) [N7]	727	1	1	1	P02786	P02786-727	P02786-727-[K].QNNGAFNETLFR.[N]-HexNAc(2)Hex(9)	P02786 [721-732]	0	3275.31	HexNAc(2)Hex(9)	0	2.32	215.4	78.9	78.9	0.00475479	0.00109396	0.00106402	0.00104517	0.0529324	0.00308966	0.00308871	0.00350672	High
High	[R].GPGIKPNQTSK.[M]	1xHexNAc(2)Hex(6) [N7]	362	1	1	1	P15586	P15586-362	P15586-362-[R].GPGIKPNQTSK.[M]-HexNAc(2)Hex(6)	P15586 [356-366]	0	2505.1	HexNAc(2)Hex(6)	0	2.08	215.7	43.5	43.5	0.00826697	0.00138313	0.0013408	0.00145964	0.086522	0.00444688	0.00443931	0.0049328	High
High	[R].NISGVVLADHSGAFHNK.[Y]	1xHexNAc(2)Hex(1) [N1]	435	1	1	1	Q92542	Q92542-435	Q92542-435-[R].NISGVVLADHSGAFHNK.[Y]-HexNAc(2)Hex(1)	Q92542 [435-451]	0	2334.11	HexNAc(2)Hex(1)	0	2.46	216	137.8	137.8	0.00350715	0.00102211	0.00101366	0.00111433	0.0713851	0.00321488	0.0032147	0.00381427	High
High	[R].GYYNQSEAGSHTVQR.[M]	1xHexNAc(1)Fuc(1) [N4]	110	1	1	1	P01892	P01892-110	P01892-110-[R].GYYNQSEAGSHTVQR.[M]-HexNAc(1)Fuc(1)	P01892 [107-121]	0	2045.9	HexNAc(1)Fuc(1)	0	3.43	216.2	215.6	215.6	0.000370694	0.000526932	0.000526223	0.000563698	0.00807136	0.000949668	0.000948167	0.00112009	High
High	[K].NPVGLIGAENATGETDPSHSK.[F]	1xHexNAc(2)Hex(7) [N10]	349	1	1	1	P43251	P43251-349	P43251-349-[K].NPVGLIGAENATGETDPSHSK.[F]-HexNAc(2)Hex(7)	P43251 [340-360]	0	3634.54	HexNAc(2)Hex(7)	0	4.41	216.2	170.6	170.6	3.89845e-05	0.000395226	0.000387417	0.000378967	0.000423713	0.000283393	0.000244081	0.000281928	High
High	[K].SDAVSHTGNYTCEVTELTR.[E]	1xCarbamidomethyl [C12]; 1xHexNAc(3)Hex(5)Fuc(1) [N9]	111	1	1	1	Q08722	Q08722-111	Q08722-111-[K].SDAVSHTGNYTCEVTELTR.[E]-HexNAc(3)Hex(5)Fuc(1)	Q08722 [103-121]	0	3705.52	HexNAc(3)Hex(5)Fuc(1)	0	4.29	217	129.5	129.5	5.12853e-05	0.000215054	0.000213569	0.000265369	0.000575538	0.000243487	0.000225955	0.000263922	High
High	[K].KPLKNTSVVDSEPVR.[F]	1xHexNAc(2)Hex(8) [N5]	590	1	1	1	Q0ZGT2	Q0ZGT2-590	Q0ZGT2-590-[K].KPLKNTSVVDSEPVR.[F]-HexNAc(2)Hex(8)	Q0ZGT2 [586-600]	1	3371.51	HexNAc(2)Hex(8)	0	1.22	217.6	131.2	131.2	0.0607163	0.00255718	0.00255271	0.0031476	0.178462	0.00567524	0.00566619	0.00698363	High
High	[K].LIDNNK.[T]	1xDeamidated [N4]; 1xHexNAc(2)Hex(2) [N5]	332	1	1	1	P07602	P07602-332	P07602-332-[K].LIDNNK.[T]-HexNAc(2)Hex(2)	P07602 [328-333]	0	1447.64	HexNAc(2)Hex(2)	0	1.52	217.7	25.5	25.5	0.0304689	0.0026643	0.00265091	0.00292479	0.254787	0.00809904	0.00809529	0.00914551	High
High	[K].SLTTSLHNK.[T]	1xHexNAc(2)Hex(7) [N8]	1894	1	1	1	Q92673	Q92673-1894	Q92673-1894-[K].SLTTSLHNK.[T]-HexNAc(2)Hex(7)	Q92673 [1887-1895]	0	2541.07	HexNAc(2)Hex(7)	0	1.51	217.9	52.5	52.5	0.0306878	0.00236485	0.00236238	0.00251942	0.255257	0.0088017	0.00879209	0.00998086	High
High	[K].GLNLTEDTYKPR.[I]	1xHexNAc(2)Hex(3) [N3]	398	1	1	1	Q08380	Q08380-398	Q08380-398-[K].GLNLTEDTYKPR.[I]-HexNAc(2)Hex(3)	Q08380 [396-407]	0	2299.04	HexNAc(2)Hex(3)	0	2.36	218.3	76.8	76.8	0.00437913	0.00111412	0.00111176	0.0012535	0.0868615	0.00365047	0.00364693	0.00436904	High
High	[K].FTPVHNR.[T]	1xHexNAc(2)Hex(9) [N6]	947	1	1	1	Q92545	Q92545-947	Q92545-947-[K].FTPVHNR.[T]-HexNAc(2)Hex(9)	Q92545 [942-948]	0	2735.09	HexNAc(2)Hex(9)	0	1.42	218.4	126.9	126.9	0.0376275	0.00231681	0.00231394	0.00245935	0.0588851	0.0027748	0.00276973	0.00310674	High
High	[R].HGLESASDHHGNFSITMR.[N]	1xHexNAc(2)Hex(7) [N12]	128	1	1	1	Q9H7M9	Q9H7M9-128	Q9H7M9-128-[R].HGLESASDHHGNFSITMR.[N]-HexNAc(2)Hex(7)	Q9H7M9 [117-134]	0	3536.44	HexNAc(2)Hex(7)	0	4.38	218.4	200	200	4.1561e-05	0.000263817	0.000254696	0.000260688	0.000297255	0.000226689	0.000218723	0.000274826	High
High	[R].KENSSEICSNNGECVCGQCVCR.[K]	5xCarbamidomethyl [C8; C14; C16; C19; C21]; 1xHexNAc(2)Hex(7) [N3]	520	1	1	1	P05556	P05556-520	P05556-520-[R].KENSSEICSNNGECVCGQCVCR.[K]-HexNAc(2)Hex(7)	P05556 [518-539]	1	4187.57	HexNAc(2)Hex(7)	0	5.44	218.5	146.8	144.1	3.6668e-06	0.000154464	0.000146649	9.92654e-05	8.28995e-05	0.000128107	7.85176e-05	9.84931e-05	High
High	[K].QLSCVANQNGSQADCELGNPFK.[R]	2xCarbamidomethyl [C4; C15]; 1xHexNAc(4)Hex(5) [N9]	770	1	1	1	P23229	P23229-770	P23229-770-[K].QLSCVANQNGSQADCELGNPFK.[R]-HexNAc(4)Hex(5)	P23229 [762-783]	0	4059.67	HexNAc(4)Hex(5)	0	4.69	218.8	173	61.6	2.0274e-05	7.74893e-05	7.71962e-05	0	0.000228795	8.47458e-05	8.17595e-05	9.53016e-05	High
High	[K].NITIVTGAPR.[H]	1xHexNAc(2)Hex(6) [N1]	265	1	1	1	P26006	P26006-265	P26006-265-[K].NITIVTGAPR.[H]-HexNAc(2)Hex(6)	P26006 [265-274]	0	2420.08	HexNAc(2)Hex(6)	0	2.59	219.2	142.5	142.5	0.00256128	0.00108633	0.0010655	0.00116832	0.0274543	0.00210984	0.00210915	0.00238278	High
High	[R].DCVLQCEEQNCSGGALNHFR.[S]	3xCarbamidomethyl [C2; C6; C11]; 1xHexNAc(2)Hex(6) [N10]	40	1	1	1	Q96FM1	Q96FM1-40	Q96FM1-40-[R].DCVLQCEEQNCSGGALNHFR.[S]-HexNAc(2)Hex(6)	Q96FM1 [31-50]	0	3772.48	HexNAc(2)Hex(6)	0	5.14	220.7	176.8	176.8	7.27572e-06	5.75028e-07	0	0	2.65945e-05	2.26807e-06	0	0	High
High	[K].KLNYTLSQGHR.[V]	1xHexNAc(2)Hex(8) [N3]	128	1	1	1	P15144	P15144-128	P15144-128-[K].KLNYTLSQGHR.[V]-HexNAc(2)Hex(8)	P15144 [126-136]	1	3019.29	HexNAc(2)Hex(8)	0	2.72	222.1	94.5	94.5	0.0019147	0.00104405	0.00102656	0.00111527	0.0203227	0.00164114	0.00162437	0.00181288	High
High	[R].LLNINPNK.[T]	1xHexNAc(2)Hex(7) [N7]	261	1	1	1	P11279	P11279-261	P11279-261-[R].LLNINPNK.[T]-HexNAc(2)Hex(7)	P11279 [255-262]	0	2466.08	HexNAc(2)Hex(7)	0	3.35	222.1	131.8	131.8	0.000449271	0.000589159	0.000588428	0.000736317	0.00482597	0.000988561	0.000976562	0.00106105	High
High	[K].TSNSSQVSNEQDKIDAYK.[L]	1xHexNAc(2)Hex(8) [N3]	250	1	1	1	Q5JRA6	Q5JRA6-250	Q5JRA6-250-[K].TSNSSQVSNEQDKIDAYK.[L]-HexNAc(2)Hex(8)	Q5JRA6 [248-265]	1	3716.52	HexNAc(2)Hex(8)	0	4.9	222.4	118.4	118.4	1.26425e-05	0.000154464	0.000135999	9.24129e-05	0.000285774	0.000226689	0.000219138	0.00027528	High
High	[R].EAGNHTSGAGLVQINK.[S]	1xHexNAc(5)Hex(6)Fuc(1) [N4]	83	1	1	1	P20645	P20645-83	P20645-83-[R].EAGNHTSGAGLVQINK.[S]-HexNAc(5)Hex(6)Fuc(1)	P20645 [80-95]	0	3729.59	HexNAc(5)Hex(6)Fuc(1)	0	4.37	222.7	41.5	41.5	4.28014e-05	0.000263817	0.000254275	0.000260349	0.000966943	0.000284091	0.000273973	0.000345185	High
High	[K].NNHTASILDR.[M]	1xHexNAc(5)Hex(6)Fuc(1)NeuAc(1) [N2]	130	1	1	1	P08962	P08962-130	P08962-130-[K].NNHTASILDR.[M]-HexNAc(5)Hex(6)Fuc(1)NeuAc(1)	P08962 [129-138]	0	3565.44	HexNAc(5)Hex(6)Fuc(1)NeuAc(1)	0	2.24	223.4	30.3	30.3	0.00574117	0.00119432	0.00118864	0.00127141	0.0588883	0.0027748	0.00276956	0.00310651	High
High	[K].SDAVSHTGNYTCEVTELTR.[E]	1xCarbamidomethyl [C12]; 1xHexNAc(4)Hex(5)Fuc(1)NeuAc(1) [N9]	111	1	1	1	Q08722	Q08722-111	Q08722-111-[K].SDAVSHTGNYTCEVTELTR.[E]-HexNAc(4)Hex(5)Fuc(1)NeuAc(1)	Q08722 [103-121]	0	4199.7	HexNAc(4)Hex(5)Fuc(1)NeuAc(1)	0	4.74	223.7	61.7	61.7	1.8095e-05	8.21288e-05	7.5683e-05	9.37559e-05	0.00020313	0.000243487	0.000239885	0.000279825	High
High	[K].CHEGNGTFECGACR.[C]	3xCarbamidomethyl [C1; C10; C13]; 1xHexNAc(4)Hex(5) [N5]	481	1	1	1	P05556	P05556-481	P05556-481-[K].CHEGNGTFECGACR.[C]-HexNAc(4)Hex(5)	P05556 [477-490]	0	3277.2	HexNAc(4)Hex(5)	0	4.37	224.2	173.5	173.5	4.23069e-05	0.000395226	0.000385535	0.000377287	0.000459809	0.000283393	0.000242895	0.000280636	High
High	[R].VFGSQNLTTVK.[L]	1xHexNAc(2)Hex(8) [N6]	515	1	1	1	Q9Y4L1	Q9Y4L1-515	Q9Y4L1-515-[R].VFGSQNLTTVK.[L]-HexNAc(2)Hex(8)	Q9Y4L1 [510-520]	0	2896.23	HexNAc(2)Hex(8)	0	2.44	224.3	74.5	74.5	0.00363089	0.00109276	0.0010416	0.00100278	0.0389561	0.00207321	0.00206398	0.00235419	High
High	[K].YQTLNCSVNVNCVNIR.[C]	2xCarbamidomethyl [C6; C12]; 1xHexNAc(2)Hex(8) [N5]	966	1	1	1	P23229	P23229-966	P23229-966-[K].YQTLNCSVNVNCVNIR.[C]-HexNAc(2)Hex(8)	P23229 [962-977]	0	3656.51	HexNAc(2)Hex(8)	0	5.35	224.6	189.7	189.7	4.44676e-06	3.35426e-07	0	0	4.99244e-05	9.13659e-05	8.83392e-05	0.000102944	High
High	[R].KDNTTVTR.[L]	1xHexNAc(5)Hex(6)Fuc(1)NeuAc(2) [N3]	249	1	1	1	P11279	P11279-249	P11279-249-[R].KDNTTVTR.[L]-HexNAc(5)Hex(6)Fuc(1)NeuAc(2)	P11279 [247-254]	1	3650.46	HexNAc(5)Hex(6)Fuc(1)NeuAc(2)	0	1.94	225.8	36.6	36.6	0.0114324	0.00127013	0.0012643	0.00123717	0.114475	0.00463632	0.00462657	0.00527103	High
High	[R].NVTWK.[L]	1xHexNAc(2)Hex(6) [N1]	125	1	1	1	P50454	P50454-125	P50454-125-[R].NVTWK.[L]-HexNAc(2)Hex(6)	P50454 [125-129]	0	2025.83	HexNAc(2)Hex(6)	0	2.23	225.9	92.4	92.4	0.00583454	0.00132434	0.00132307	0.00150128	0.0612427	0.003095	0.00309324	0.00347453	High
High	[R].NGSSIVDLSPLIHR.[T]	1xHexNAc(3)Hex(4)Fuc(1)NeuAc(1) [N1]	1656	1	1	2	P11717	P11717-1656	P11717-1656-[R].NGSSIVDLSPLIHR.[T]-HexNAc(3)Hex(4)Fuc(1)NeuAc(1)	P11717 [1656-1669]	0	3202.43	HexNAc(3)Hex(4)Fuc(1)NeuAc(1)	0	3.39	228.1	66.4	66.4	0.000410758	0.000407775	0.000404231	0.000337098	0.00441273	0.000720825	0.000719166	0.00084168	High
High	[R].SLSNSTAR.[N]	1xHexNAc(1) [N4]	120	1	1	1	P50454	P50454-120	P50454-120-[R].SLSNSTAR.[N]-HexNAc(1)	P50454 [117-124]	0	1038.51	HexNAc(1)	0	1.96	228.3	87.6	87.6	0.0109382	0.00159028	0.00158946	0.00171871	0.10869	0.00466005	0.00465755	0.00528467	High
High	[K].GLNLTEDTYKPR.[I]	1xHexNAc(2)Hex(7) [N3]	398	1	1	1	Q08380	Q08380-398	Q08380-398-[K].GLNLTEDTYKPR.[I]-HexNAc(2)Hex(7)	Q08380 [396-407]	0	2947.26	HexNAc(2)Hex(7)	0	3.26	229	101.4	101.4	0.000550389	0.00068465	0.000682221	0.00075815	0.00585428	0.000868621	0.000867177	0.00100646	High
High	[K].KLNYTLSQGHR.[V]	1xHexNAc(2)Hex(3) [N3]	128	1	1	1	P15144	P15144-128	P15144-128-[K].KLNYTLSQGHR.[V]-HexNAc(2)Hex(3)	P15144 [126-136]	1	2209.02	HexNAc(2)Hex(3)	0	2.39	229.2	83.5	83.5	0.00411651	0.00109396	0.00108414	0.00106334	0.0449729	0.0027827	0.00278006	0.00313176	High
High	[K].HLLENSTASVSEAER.[K]	1xHexNAc(3)Hex(5) [N5]	166	1	1	1	P42892	P42892-166	P42892-166-[K].HLLENSTASVSEAER.[K]-HexNAc(3)Hex(5)	P42892 [162-176]	0	3062.31	HexNAc(3)Hex(5)	0	3.39	229.5	75.8	75.8	0.000410758	0.000407775	0.000404258	0.000337126	0.00441273	0.000720825	0.000719217	0.000841751	High
High	[R].LNSSTIK.[Y]	1xHexNAc(4)Hex(5) [N2]	275	1	1	1	P13473	P13473-275	P13473-275-[R].LNSSTIK.[Y]-HexNAc(4)Hex(5)	P13473 [274-280]	0	2385.02	HexNAc(4)Hex(5)	0	1.59	229.9	23.9	23.9	0.02558	0.00210842	0.00206949	0.00220872	0.219835	0.00868026	0.00867877	0.00993377	High
High	[K].LIDNNK.[T]	1xHexNAc(2)Hex(4)Fuc(1) [N5]	332	1	1	1	P07602	P07602-332	P07602-332-[K].LIDNNK.[T]-HexNAc(2)Hex(4)Fuc(1)	P07602 [328-333]	0	1916.82	HexNAc(2)Hex(4)Fuc(1)	0	1.54	230.4	14.6	14.6	0.0288327	0.00211531	0.00211222	0.00226726	0.241058	0.00963664	0.00963555	0.0109433	High
High	[K].VASVININPNTTHSTGSCR.[S]	1xCarbamidomethyl [C18]; 1xHexNAc(5)Hex(6)Fuc(1)NeuAc(1) [N10]	257	1	1	1	P13473	P13473-257	P13473-257-[K].VASVININPNTTHSTGSCR.[S]-HexNAc(5)Hex(6)Fuc(1)NeuAc(1)	P13473 [248-266]	0	4452.86	HexNAc(5)Hex(6)Fuc(1)NeuAc(1)	0	4.99	230.4	163.7	163.7	1.01891e-05	8.55945e-05	8.54555e-05	0.000104069	0.000110773	0.000283393	0.000269155	0.000310302	High
High	[R].NLSISTK.[N]	1xHexNAc(2)Hex(7) [N1]	674	1	1	1	A8K979	A8K979-674	A8K979-674-[R].NLSISTK.[N]-HexNAc(2)Hex(7)	A8K979 [674-680]	0	2302.96	HexNAc(2)Hex(7)	0	1.21	230.7	18.5	18.5	0.0618576	0.00363306	0.00358347	0.00385213	0.112475	0.00441595	0.00441434	0.00508669	High
High	[K].YYNYTLSINGK.[A]	1xHexNAc(2)Hex(8) [N3]	183	1	1	1	P15586	P15586-183	P15586-183-[K].YYNYTLSINGK.[A]-HexNAc(2)Hex(8)	P15586 [181-191]	0	3038.24	HexNAc(2)Hex(8)	0	3.79	230.8	142.5	142.5	0.000162803	0.00050172	0.000497371	0.000524338	0.00176606	0.000525171	0.000524502	0.000607903	High
High	[R].NVTWK.[L]	1xHexNAc(2)Hex(7) [N1]	125	1	1	1	P50454	P50454-125	P50454-125-[R].NVTWK.[L]-HexNAc(2)Hex(7)	P50454 [125-129]	0	2187.88	HexNAc(2)Hex(7)	0	2.52	231	62	62	0.00300528	0.00102211	0.00101828	0.00111874	0.0621353	0.00277409	0.00276928	0.00324292	High
High	[R].GYYNQSEAGSHTVQR.[M]	1xHexNAc(3)Hex(4)Fuc(1) [N4]	110	1	1	1	P01892	P01892-110	P01892-110-[R].GYYNQSEAGSHTVQR.[M]-HexNAc(3)Hex(4)Fuc(1)	P01892 [107-121]	0	3100.27	HexNAc(3)Hex(4)Fuc(1)	0	2.58	231.5	139.6	139.6	0.00260267	0.00108633	0.00106356	0.00116623	0.0279376	0.00223655	0.00223625	0.00253126	High
High	[R].NVTHHVSVTK.[Q]	1xHexNAc(2)Hex(5) [N1]	588	1	1	2	O94901	O94901-588	O94901-588-[R].NVTHHVSVTK.[Q]-HexNAc(2)Hex(5)	O94901 [588-597]	0	2338.03	HexNAc(2)Hex(5)	0	2.23	231.8	95.6	95.6	0.00588113	0.00119432	0.00115996	0.00124242	0.0627738	0.00336536	0.00336042	0.00381487	High
High	[K].VYCNFTSGGETCIYPDKK.[S]	2xCarbamidomethyl [C3; C12]; 1xHexNAc(2)Hex(7) [N4]	1640	1	1	1	P12107	P12107-1640	P12107-1640-[K].VYCNFTSGGETCIYPDKK.[S]-HexNAc(2)Hex(7)	P12107 [1637-1654]	1	3679.48	HexNAc(2)Hex(7)	0	5.25	232.4	168.3	168.3	5.65481e-06	4.09111e-07	0	0	6.34866e-05	9.13659e-05	8.69112e-05	0.000101317	High
High	[K].VASVININPNTTHSTGSCR.[S]	1xCarbamidomethyl [C18]; 1xHexNAc(3)Hex(4)Fuc(1)NeuAc(1) [N10]	257	1	1	1	P13473	P13473-257	P13473-257-[K].VASVININPNTTHSTGSCR.[S]-HexNAc(3)Hex(4)Fuc(1)NeuAc(1)	P13473 [248-266]	0	3722.6	HexNAc(3)Hex(4)Fuc(1)NeuAc(1)	0	5.12	232.7	134.2	134.2	7.50704e-06	8.21288e-05	8.07624e-05	9.99001e-05	8.42802e-05	9.13659e-05	8.5317e-05	9.95025e-05	High
High	[R].NQTHYALQASLK.[L]	1xHexNAc(2)Hex(8) [N1]	294	1	1	1	Q6P179	Q6P179-294	Q6P179-294-[R].NQTHYALQASLK.[L]-HexNAc(2)Hex(8)	Q6P179 [294-305]	0	3076.3	HexNAc(2)Hex(8)	0	2.67	232.8	89.6	89.6	0.00211585	0.000979496	0.000966495	0.000970952	0.0220418	0.0010395	0.00102909	0.00112613	High
High	[R].VTYQNHNK.[T]	1xHexNAc(4)Hex(5)NeuAc(1) [N7]	294	1	1	1	P32004	P32004-294	P32004-294-[R].VTYQNHNK.[T]-HexNAc(4)Hex(5)NeuAc(1)	P32004 [288-295]	0	2917.17	HexNAc(4)Hex(5)NeuAc(1)	0	2.02	233.7	36.9	36.9	0.00946918	0.00129279	0.00129006	0.00151581	0.167213	0.00548902	0.00548811	0.00675243	High
High	[R].VTGLNCTTNHPINPK.[G]	1xCarbamidomethyl [C6]; 1xHexNAc(4)Hex(5)Fuc(1)NeuAc(2) [N5]	868	1	1	1	P08648	P08648-868	P08648-868-[R].VTGLNCTTNHPINPK.[G]-HexNAc(4)Hex(5)Fuc(1)NeuAc(2)	P08648 [864-878]	0	4016.67	HexNAc(4)Hex(5)Fuc(1)NeuAc(2)	0	3.18	233.7	36.4	36.4	0.000659566	0.00063375	0.000628069	0.000709108	0.0143355	0.0012437	0.00123419	0.001486	High
High	[K].DGSDEPGTAACPNGSFHCTNTGYK.[P]	2xCarbamidomethyl [C11; C18]; 1xHexNAc(2)Hex(6) [N13]	72	1	1	1	P14314	P14314-72	P14314-72-[K].DGSDEPGTAACPNGSFHCTNTGYK.[P]-HexNAc(2)Hex(6)	P14314 [60-83]	0	3921.5	HexNAc(2)Hex(6)	0	6.52	234.2	234.2	234.2	3.02517e-07	2.46733e-08	0	0	3.41459e-06	2.82109e-07	0	0	High
High	[K].HTNMNLTQLK.[V]	1xHexNAc(2)Hex(8) [N5]	254	1	1	1	Q15165	Q15165-254	Q15165-254-[K].HTNMNLTQLK.[V]-HexNAc(2)Hex(8)	Q15165 [250-259]	0	2902.2	HexNAc(2)Hex(8)	0	2.55	234.8	70.2	70.2	0.00282486	0.00109276	0.00106724	0.00102637	0.0297807	0.00166246	0.00166157	0.001875	High
High	[K].NNHTASILDR.[M]	1xHexNAc(6)Hex(7)Fuc(1)NeuAc(1) [N2]	130	1	1	1	P08962	P08962-130	P08962-130-[K].NNHTASILDR.[M]-HexNAc(6)Hex(7)Fuc(1)NeuAc(1)	P08962 [129-138]	0	3930.57	HexNAc(6)Hex(7)Fuc(1)NeuAc(1)	0	3.58	235.2	73.3	73.3	0.00026398	0.000475229	0.000473906	0.000489037	0.0057774	0.000901017	0.000895885	0.00113342	High
High	[K].ANTTQPGIVEGGQVLK.[C]	1xHexNAc(2)Hex(6) [N2]	74	1	1	1	P06756	P06756-74	P06756-74-[K].ANTTQPGIVEGGQVLK.[C]-HexNAc(2)Hex(6)	P06756 [73-88]	0	2990.35	HexNAc(2)Hex(6)	0	4.89	235.7	171.5	171.5	1.30034e-05	9.13379e-07	0	0	0.000146755	8.47458e-05	8.42034e-05	9.81547e-05	High
High	[K].LIDNNK.[T]	1xHexNAc(2) [N5]	332	1	1	4	P07602	P07602-332	P07602-332-[K].LIDNNK.[T]-HexNAc(2)	P07602 [328-333]	0	1122.55	HexNAc(2)	0	1.55	236.6	14.6	14.6	0.0279765	0.00211531	0.00211416	0.00226898	0.23557	0.00936702	0.00936542	0.0106211	High
High	[R].VQPFNVTQGK.[Y]	1xHexNAc(3)Hex(4) [N5]	356	1	1	1	P13473	P13473-356	P13473-356-[R].VQPFNVTQGK.[Y]-HexNAc(3)Hex(4)	P13473 [352-361]	0	2375.05	HexNAc(3)Hex(4)	0	3.98	237.3	134.1	134.1	0.000104418	0.000311333	0.000306335	0.000335965	0.00233017	0.000597967	0.000595159	0.000751754	High
High	[R].EASIVGENETYPR.[A]	1xHexNAc(2)Hex(8) [N8]	608	1	1	1	Q9UBV2	Q9UBV2-608	Q9UBV2-608-[R].EASIVGENETYPR.[A]-HexNAc(2)Hex(8)	Q9UBV2 [601-613]	0	3167.28	HexNAc(2)Hex(8)	0	4.22	237.5	129.6	129.6	6.06006e-05	0.000295029	0.000288101	0.000179292	0.000683627	8.47458e-05	7.63534e-05	8.92061e-05	High
High	[R].LLNINPNK.[T]	1xHexNAc(3)Hex(6)Fuc(1) [N7]	261	1	1	1	P11279	P11279-261	P11279-261-[R].LLNINPNK.[T]-HexNAc(3)Hex(6)Fuc(1)	P11279 [255-262]	0	2653.16	HexNAc(3)Hex(6)Fuc(1)	0	2.54	237.6	90.4	90.4	0.00286617	0.00106277	0.00102962	0.00114181	0.030685	0.00199447	0.0019896	0.00226023	High
High	[K].ENTSDPSLVIAFGR.[G]	1xHexNAc(2)Hex(8) [N2]	84	1	1	2	P11279	P11279-84	P11279-84-[K].ENTSDPSLVIAFGR.[G]-HexNAc(2)Hex(8)	P11279 [83-96]	0	3208.34	HexNAc(2)Hex(8)	0	4.49	237.7	166.1	166.1	3.25398e-05	0.00015252	0.000149577	9.28764e-05	0.000367174	8.47458e-05	7.92644e-05	9.25326e-05	High
High	[R].DNATLQATLHAAR.[D]	1xHexNAc(2)Hex(9) [N2]	2423	1	1	1	O15230	O15230-2423	O15230-2423-[R].DNATLQATLHAAR.[D]-HexNAc(2)Hex(9)	O15230 [2422-2434]	0	3246.35	HexNAc(2)Hex(9)	0	2.83	237.8	93.8	93.8	0.00147094	0.000955779	0.000946074	0.00103027	0.0154388	0.0012122	0.00121074	0.00134091	High
High	[K].ANTTQPGIVEGGQVLK.[C]	1xHexNAc(3)Hex(5) [N2]	74	1	1	1	P06756	P06756-74	P06756-74-[K].ANTTQPGIVEGGQVLK.[C]-HexNAc(3)Hex(5)	P06756 [73-88]	0	3031.37	HexNAc(3)Hex(5)	0	4.5	239.6	137.1	137.1	3.13892e-05	0.00015252	0.000150015	9.31099e-05	0.000354194	8.47458e-05	7.94723e-05	9.27472e-05	High
High	[K].LIDNNK.[T]	1xHexNAc(2)Hex(3)Fuc(1) [N5]	332	1	1	7	P07602	P07602-332	P07602-332-[K].LIDNNK.[T]-HexNAc(2)Hex(3)Fuc(1)	P07602 [328-333]	0	1754.77	HexNAc(2)Hex(3)Fuc(1)	0	1.42	239.8	16.2	16.2	0.0381522	0.00287918	0.00287061	0.00315155	0.300588	0.011035	0.0110325	0.0124523	High
High	[K].TCDWLPKPNMSASCK.[E]	2xCarbamidomethyl [C2; C14]; 1xHexNAc(4)Hex(5)Fuc(1)NeuAc(2) [N9]	101	1	1	1	P07602	P07602-101	P07602-101-[K].TCDWLPKPNMSASCK.[E]-HexNAc(4)Hex(5)Fuc(1)NeuAc(2)	P07602 [93-107]	0	4145.63	HexNAc(4)Hex(5)Fuc(1)NeuAc(2)	0	2.85	240.5	56.3	56.3	0.00140754	0.000729491	0.000723161	0.000659957	0.0146845	0.000784929	0.000772635	0.000905126	High
High	[R].EAGNHTSGAGLVQINK.[S]	1xHexNAc(2)Hex(5) [N4]	83	1	1	1	P20645	P20645-83	P20645-83-[R].EAGNHTSGAGLVQINK.[S]-HexNAc(2)Hex(5)	P20645 [80-95]	0	2812.24	HexNAc(2)Hex(5)	0	5.09	240.6	119.8	119.8	8.10855e-06	8.21288e-05	8.036e-05	9.94629e-05	9.10327e-05	9.13659e-05	8.48968e-05	9.90491e-05	High
High	[K].VASVININPNTTHSTGSCR.[S]	1xCarbamidomethyl [C18]; 1xHexNAc(6)Hex(7)Fuc(1)NeuAc(1) [N10]	257	1	1	2	P13473	P13473-257	P13473-257-[K].VASVININPNTTHSTGSCR.[S]-HexNAc(6)Hex(7)Fuc(1)NeuAc(1)	P13473 [248-266]	0	4817.99	HexNAc(6)Hex(7)Fuc(1)NeuAc(1)	0	5.19	240.6	120.5	120.5	6.51334e-06	5.2102e-07	0	0	7.08137e-05	0.000283393	0.000279772	0.0003222	High
High	[K].DNATEEEILVYLEK.[T]	1xHexNAc(3)Hex(4)Fuc(1)NeuAc(1) [N2]	80	1	1	2	P07602	P07602-80	P07602-80-[K].DNATEEEILVYLEK.[T]-HexNAc(3)Hex(4)Fuc(1)NeuAc(1)	P07602 [79-92]	0	3360.42	HexNAc(3)Hex(4)Fuc(1)NeuAc(1)	0	4.63	242	164.7	164.7	2.36363e-05	0.00015252	0.000152404	9.45358e-05	0.000266731	8.47458e-05	8.07428e-05	9.41708e-05	High
High	[R].GPGIKPNQTSK.[M]	1xHexNAc(2)Hex(3)Fuc(1) [N7]	362	1	1	1	P15586	P15586-362	P15586-362-[R].GPGIKPNQTSK.[M]-HexNAc(2)Hex(3)Fuc(1)	P15586 [356-366]	0	2165	HexNAc(2)Hex(3)Fuc(1)	0	3.16	242.1	58	58	0.000688948	0.000684112	0.000683449	0.000785916	0.0149923	0.00129342	0.00129279	0.00156043	High
High	[R].AGPNGTLFVADAYK.[G]	1xHexNAc(3)Hex(3)Fuc(1) [N4]	160	1	1	1	Q9HDC9	Q9HDC9-160	Q9HDC9-160-[R].AGPNGTLFVADAYK.[G]-HexNAc(3)Hex(3)Fuc(1)	Q9HDC9 [157-170]	0	2665.18	HexNAc(3)Hex(3)Fuc(1)	0	4.13	242.1	143.6	143.6	7.36857e-05	0.000215054	0.000209541	0.000260643	0.000826749	0.000243487	0.000222107	0.000259471	High
High	[K].EQYIHENYSR.[A]	1xHexNAc(2)Hex(9) [N7]	548	1	1	1	O60568	O60568-548	O60568-548-[K].EQYIHENYSR.[A]-HexNAc(2)Hex(9)	O60568 [542-551]	0	3203.24	HexNAc(2)Hex(9)	0	4.07	242.8	160.7	160.7	8.52142e-05	0.000452523	0.000442804	0.000452284	0.000925765	0.000395664	0.000388561	0.000449277	High
High	[R].LLNINPNK.[T]	1xHexNAc(5)Hex(6) [N7]	261	1	1	1	P11279	P11279-261	P11279-261-[R].LLNINPNK.[T]-HexNAc(5)Hex(6)	P11279 [255-262]	0	2913.26	HexNAc(5)Hex(6)	0	2.67	243	135.6	135.6	0.00214167	0.00103073	0.00102934	0.00105059	0.0223251	0.00109597	0.00109544	0.00120453	High
High	[R].LVYNK.[T]	1xHexNAc(2)Hex(3)Fuc(1) [N4]	99	1	1	1	Q8NCC3	Q8NCC3-99	Q8NCC3-99-[R].LVYNK.[T]-HexNAc(2)Hex(3)Fuc(1)	Q8NCC3 [96-100]	0	1674.75	HexNAc(2)Hex(3)Fuc(1)	0	1.71	243.3	131.9	131.9	0.0196207	0.0020284	0.0020252	0.00214133	0.0358819	0.00202747	0.00201665	0.00229674	High
High	[R].KENSSEICSNNGECVCGQCVCR.[K]	5xCarbamidomethyl [C8; C14; C16; C19; C21]; 1xDeamidated [N11]; 1xHexNAc(2)Hex(8) [N3]	520	1	1	1	P05556	P05556-520	P05556-520-[R].KENSSEICSNNGECVCGQCVCR.[K]-HexNAc(2)Hex(8)	P05556 [518-539]	1	4350.61	HexNAc(2)Hex(8)	0	6.97	243.4	212.6	19.3	1.07249e-07	8.17487e-09	0	0	2.42487e-06	0.000128107	0.000106576	0.000131596	High
High	[R].DIYTFDGALNK.[S]	1xHexNAc(2)Hex(7) [N10]	73	1	1	1	Q08722	Q08722-73	Q08722-73-[R].DIYTFDGALNK.[S]-HexNAc(2)Hex(7)	Q08722 [64-74]	0	2797.14	HexNAc(2)Hex(7)	0	4.59	243.5	210.4	210.4	2.55801e-05	8.21288e-05	7.4195e-05	9.19456e-05	0.000287135	0.000243487	0.000235386	0.000274549	High
High	[R].SNHTGFLHMDCEIK.[G]	1xCarbamidomethyl [C11]; 1xOxidation [M9]; 1xHexNAc(2)Hex(8) [N2]	584	1	1	1	Q6PJF5	Q6PJF5-584	Q6PJF5-584-[R].SNHTGFLHMDCEIK.[G]-HexNAc(2)Hex(8)	Q6PJF5 [583-596]	0	3407.33	HexNAc(2)Hex(8)	0	2.92	244	170.9	170.9	0.00120028	0.000865686	0.000861897	0.000986436	0.00436566	0.000804446	0.000802627	0.000931414	High
High	[R].TALWVATDHNMDNTSTVLR.[E]	1xOxidation [M11]; 1xHexNAc(2)Hex(8) [N13]	96	1	1	1	Q8NBJ5	Q8NBJ5-96	Q8NBJ5-96-[R].TALWVATDHNMDNTSTVLR.[E]-HexNAc(2)Hex(8)	Q8NBJ5 [84-102]	0	3863.62	HexNAc(2)Hex(8)	0	6.08	244.2	131.6	131.6	8.4088e-07	9.13743e-05	8.19001e-05	0	1.90117e-05	0.000128107	8.77963e-05	0.00010983	High
High	[K].ANTTQPGIVEGGQVLK.[C]	1xHexNAc(3)Hex(5)Fuc(1) [N2]	74	1	1	1	P06756	P06756-74	P06756-74-[K].ANTTQPGIVEGGQVLK.[C]-HexNAc(3)Hex(5)Fuc(1)	P06756 [73-88]	0	3177.43	HexNAc(3)Hex(5)Fuc(1)	0	4.12	244.4	136.8	136.8	7.56827e-05	0.000452523	0.000446329	0.000455747	0.000822289	0.000395664	0.000391389	0.000452489	High
High	[K].ISSLQTTEKNDTVAGQGER.[D]	1xHexNAc(2)Hex(5) [N10]	874	1	1	1	P06756	P06756-874	P06756-874-[K].ISSLQTTEKNDTVAGQGER.[D]-HexNAc(2)Hex(5)	P06756 [865-883]	1	3250.43	HexNAc(2)Hex(5)	0	4.96	244.4	129.7	129.7	1.08719e-05	8.21288e-05	7.85978e-05	9.73994e-05	0.000122053	9.13659e-05	8.3091e-05	9.69932e-05	High
High	[K].PLGLANDTDHYFLR.[Y]	1xHexNAc(2)Hex(8) [N6]	164	1	1	1	Q969N2	Q969N2-164	Q969N2-164-[K].PLGLANDTDHYFLR.[Y]-HexNAc(2)Hex(8)	Q969N2 [159-172]	0	3334.4	HexNAc(2)Hex(8)	0	4.2	244.5	109.1	109.1	6.3564e-05	0.000215054	0.000211193	0.000262605	0.000713251	0.000243487	0.000223597	0.000261165	High
High	[R].GYYNQSEAGSHTVQR.[M]	1xHexNAc(5)Hex(6)Fuc(1) [N4]	110	1	1	1	P01892	P01892-110	P01892-110-[R].GYYNQSEAGSHTVQR.[M]-HexNAc(5)Hex(6)Fuc(1)	P01892 [107-121]	0	3830.54	HexNAc(5)Hex(6)Fuc(1)	0	2.88	244.6	82	82	0.00132608	0.000924153	0.000923666	0.00106357	0.0139576	0.00111998	0.00111888	0.0013006	High
High	[K].LIDNNKTEK.[E]	1xHexNAc(2)Hex(4)Fuc(1) [N5]	332	1	1	1	P07602	P07602-332	P07602-332-[K].LIDNNKTEK.[E]-HexNAc(2)Hex(4)Fuc(1)	P07602 [328-336]	1	2275.01	HexNAc(2)Hex(4)Fuc(1)	0	1.86	245.3	45.9	45.9	0.0138239	0.00159763	0.00159435	0.00165921	0.134618	0.00519869	0.00518629	0.00593807	High
High	[K].ANTTQPGIVEGGQVLK.[C]	1xHexNAc(2)Hex(8) [N2]	74	1	1	1	P06756	P06756-74	P06756-74-[K].ANTTQPGIVEGGQVLK.[C]-HexNAc(2)Hex(8)	P06756 [73-88]	0	3314.45	HexNAc(2)Hex(8)	0	5.36	245.7	204.3	204.3	4.40492e-06	3.40161e-07	0	0	4.97177e-05	3.81777e-06	0	0	High
High	[K].YEAFLNKSEEWIR.[K]	1xHexNAc(1) [N6]	614	1	1	2	Q9UHD2	Q9UHD2-614	Q9UHD2-614-[K].YEAFLNKSEEWIR.[K]-HexNAc(1)	Q9UHD2 [609-621]	1	1887.91	HexNAc(1)	0	1.14	245.8	102.8	102.8	0.0721894	0.00355304	0.00355103	0.00408217	0.327093	0.0148509	0.0148371	0.0168521	High
High	[K].DVECGEGHFCHDNQTCCR.[D]	4xCarbamidomethyl [C4; C10; C16; C17]; 1xHexNAc(2)Hex(2)Fuc(1) [N13]	530	1	1	1	P28799	P28799-530	P28799-530-[K].DVECGEGHFCHDNQTCCR.[D]-HexNAc(2)Hex(2)Fuc(1)	P28799 [518-535]	0	3157.15	HexNAc(2)Hex(2)Fuc(1)	0	6.89	245.8	245.8	245.8	1.284e-07	1.01007e-08	0	0	2.90308e-06	0.000128107	0.000104668	0.0001294	High
High	[R].VQPFNVTQGK.[Y]	1xHexNAc(2)Hex(7) [N5]	356	1	1	1	P13473	P13473-356	P13473-356-[R].VQPFNVTQGK.[Y]-HexNAc(2)Hex(7)	P13473 [352-361]	0	2658.13	HexNAc(2)Hex(7)	0	4.25	247.1	129.4	129.4	5.67623e-05	0.000263817	0.000251051	0.000257533	0.001282	0.00034174	0.00033857	0.000427168	High
High	[R].GYYNQSEAGSHTVQR.[M]	1xHexNAc(4)Hex(4)Fuc(1)NeuAc(1) [N4]	110	1	1	1	P01892	P01892-110	P01892-110-[R].GYYNQSEAGSHTVQR.[M]-HexNAc(4)Hex(4)Fuc(1)NeuAc(1)	P01892 [107-121]	0	3594.45	HexNAc(4)Hex(4)Fuc(1)NeuAc(1)	0	3.93	247.4	70.2	70.2	0.000117499	0.000215054	0.000204569	0.000254799	0.0013178	0.00036324	0.000361742	0.000422797	High
High	[K].AAIPSALDTNSSK.[S]	1xHexNAc(2)Hex(7) [N10]	551	1	1	1	Q08380	Q08380-551	Q08380-551-[K].AAIPSALDTNSSK.[S]-HexNAc(2)Hex(7)	Q08380 [542-554]	0	2815.19	HexNAc(2)Hex(7)	0	3.46	247.8	128.6	128.6	0.000344589	0.000407775	0.000405542	0.000338181	0.00372405	0.000650759	0.000649257	0.000760071	High
High	[K].LNYTLSQGHR.[V]	1xHexNAc(2)Hex(5) [N2]	128	1	1	1	P15144	P15144-128	P15144-128-[K].LNYTLSQGHR.[V]-HexNAc(2)Hex(5)	P15144 [127-136]	0	2405.03	HexNAc(2)Hex(5)	0	2.08	248.2	37.2	37.2	0.00823125	0.00111863	0.00111241	0.00110971	0.0853215	0.00355872	0.0035585	0.00406386	High
High	[R].NGSSIVDLSPLIHR.[T]	1xHexNAc(3)Hex(4)NeuAc(1) [N1]	1656	1	1	1	P11717	P11717-1656	P11717-1656-[R].NGSSIVDLSPLIHR.[T]-HexNAc(3)Hex(4)NeuAc(1)	P11717 [1656-1669]	0	3056.37	HexNAc(3)Hex(4)NeuAc(1)	0	2.63	248.6	34.8	34.8	0.00233595	0.00108633	0.00107595	0.00117869	0.0248351	0.00186878	0.00186766	0.00209758	High
High	[R].KDNTTVTR.[L]	1xHexNAc(3)Hex(4)Fuc(1)NeuAc(1) [N3]	249	1	1	1	P11279	P11279-249	P11279-249-[R].KDNTTVTR.[L]-HexNAc(3)Hex(4)Fuc(1)NeuAc(1)	P11279 [247-254]	1	2629.1	HexNAc(3)Hex(4)Fuc(1)NeuAc(1)	0	2.12	248.9	23.7	23.7	0.00758995	0.00138313	0.00135223	0.00147135	0.0795129	0.00425243	0.00423885	0.00469077	High
High	[R].YYNQSEAGSHTLQR.[M]	1xHexNAc(4)Hex(5)Fuc(1)NeuAc(2) [N3]	110	1	1	1	Q95365	Q95365-110	Q95365-110-[R].YYNQSEAGSHTLQR.[M]-HexNAc(4)Hex(5)Fuc(1)NeuAc(2)	Q95365 [108-121]	0	4004.59	HexNAc(4)Hex(5)Fuc(1)NeuAc(2)	0	4.56	249.2	80	80	2.73401e-05	0.000263817	0.000260264	0.000265863	0.000617831	0.000284091	0.000279916	0.000352113	High
High	[K].PLGLANDTDHYFLR.[Y]	1xHexNAc(2)Hex(9) [N6]	164	1	1	1	Q969N2	Q969N2-164	Q969N2-164-[K].PLGLANDTDHYFLR.[Y]-HexNAc(2)Hex(9)	Q969N2 [159-172]	0	3496.45	HexNAc(2)Hex(9)	0	2.95	249.5	133.6	133.6	0.00113164	0.000865686	0.000864534	0.000989201	0.00309829	0.000664746	0.00066357	0.000769494	High
High	[K].NGDAYGFYNNSVK.[T]	1xHexNAc(2)Hex(8) [N9]	71	1	1	1	Q6P4A8	Q6P4A8-71	Q6P4A8-71-[K].NGDAYGFYNNSVK.[T]-HexNAc(2)Hex(8)	Q6P4A8 [63-75]	0	3151.23	HexNAc(2)Hex(8)	0	3.5	249.8	171.2	171.2	0.000316768	0.000407775	0.000406201	0.000338438	0.000874901	8.47458e-05	7.52615e-05	8.79507e-05	High
High	[K].MYSEGSDIVPQSNETALHYFK.[K]	1xOxidation [M1]; 1xHexNAc(2)Hex(9) [N13]	431	1	1	1	Q9UBV2	Q9UBV2-431	Q9UBV2-431-[K].MYSEGSDIVPQSNETALHYFK.[K]-HexNAc(2)Hex(9)	Q9UBV2 [419-439]	0	4296.74	HexNAc(2)Hex(9)	0	4.13	249.9	145.7	47.6	7.42028e-05	0.000452523	0.000446728	0.000456163	0.000806221	0.000395664	0.000391757	0.000452981	High
High	[K].LSHDANETLPLHLYVK.[S]	1xHexNAc(4)Hex(5)Fuc(1) [N6]	733	1	1	1	O15031	O15031-733	O15031-733-[K].LSHDANETLPLHLYVK.[S]-HexNAc(4)Hex(5)Fuc(1)	O15031 [728-743]	0	3618.62	HexNAc(4)Hex(5)Fuc(1)	0	5.62	250.4	242.1	242.1	2.42397e-06	1.8939e-07	0	0	2.72147e-05	2.14633e-06	0	0	High
High	[K].AANGSLR.[A]	1xHexNAc(1) [N3]	322	1	1	1	P11279	P11279-322	P11279-322-[K].AANGSLR.[A]-HexNAc(1)	P11279 [320-326]	0	891.453	HexNAc(1)	0	2.37	250.8	109.5	109.5	0.00426222	0.00109396	0.00107817	0.0010578	0.0469087	0.00283697	0.0028245	0.0031866	High
High	[K].YHVLHINTTK.[N]	1xHexNAc(3)Hex(6)Fuc(1)NeuAc(1) [N7]	108	1	1	2	Q7LGA3	Q7LGA3-108	Q7LGA3-108-[K].YHVLHINTTK.[N]-HexNAc(3)Hex(6)Fuc(1)NeuAc(1)	Q7LGA3 [102-111]	0	3244.38	HexNAc(3)Hex(6)Fuc(1)NeuAc(1)	0	3.2	255	143	143	0.000633501	0.00068465	0.000678702	0.000754464	0.00672705	0.000937004	0.000934445	0.00108451	High
High	[R].NISGVVLADHSGAFHNK.[Y]	1xHexNAc(2)Hex(9) [N1]	435	1	1	2	Q92542	Q92542-435	Q92542-435-[R].NISGVVLADHSGAFHNK.[Y]-HexNAc(2)Hex(9)	Q92542 [435-451]	0	3630.53	HexNAc(2)Hex(9)	0	4.19	255.1	86	86	6.51383e-05	0.000215054	0.00021097	0.000262329	0.000730906	0.000243487	0.000223397	0.000260938	High
High	[R].DNHTHSDIQVK.[L]	1xHexNAc(2)Hex(3)Fuc(1) [N2]	387	1	1	1	Q8IV08	Q8IV08-387	Q8IV08-387-[R].DNHTHSDIQVK.[L]-HexNAc(2)Hex(3)Fuc(1)	Q8IV08 [386-396]	0	2331.99	HexNAc(2)Hex(3)Fuc(1)	0	2.05	255.6	118.3	118.3	0.00899782	0.00138736	0.00138384	0.00151679	0.0141034	0.00111998	0.00111786	0.00129944	High
High	[R].MDPPCTNTTAASTYLNNPYVR.[K]	1xOxidation [M1]; 1xCarbamidomethyl [C5]; 1xHexNAc(3)Hex(6) [N7]	333	1	1	2	P10619	P10619-333	P10619-333-[R].MDPPCTNTTAASTYLNNPYVR.[K]-HexNAc(3)Hex(6)	P10619 [327-347]	0	3983.63	HexNAc(3)Hex(6)	0	5.05	255.6	213	213	8.95311e-06	6.62439e-07	0	0	0.000101048	7.36496e-06	0	0	High
High	[K].MNFTGGDTCHK.[V]	1xCarbamidomethyl [C9]; 1xOxidation [M1]; 1xHexNAc(2)Hex(8) [N2]	1312	1	1	1	P11717	P11717-1312	P11717-1312-[K].MNFTGGDTCHK.[V]-HexNAc(2)Hex(8)	P11717 [1311-1321]	0	2986.1	HexNAc(2)Hex(8)	0	3.98	255.9	195.6	195.6	0.000105045	0.000452523	0.000436872	0.000446548	0.00114099	0.000395664	0.000383671	0.000443853	High
High	[K].TNMSLGLILTR.[N]	1xHexNAc(2)Hex(9) [N2]; 1xOxidation [M3]	112	1	1	1	P17301	P17301-112	P17301-112-[K].TNMSLGLILTR.[N]-HexNAc(2)Hex(9)	P17301 [111-121]	0	3099.32	HexNAc(2)Hex(9)	0	2.52	256.4	75.4	75.4	0.00305192	0.00106277	0.00102825	0.00114034	0.0325447	0.0022446	0.00224316	0.00255812	High
High	[K].ENSSEICSNNGECVCGQCVCR.[K]	5xCarbamidomethyl [C7; C13; C15; C18; C20]; 1xHexNAc(2)Hex(7) [N2]	520	1	1	1	P05556	P05556-520	P05556-520-[K].ENSSEICSNNGECVCGQCVCR.[K]-HexNAc(2)Hex(7)	P05556 [519-539]	0	4059.48	HexNAc(2)Hex(7)	0	6.1	257.3	211.9	72.6	7.87857e-07	6.36528e-08	0	0	8.89271e-06	7.57398e-07	0	0	High
High	[R].GNVISSHGNPILLNSSIPEDPSIK.[A]	1xHexNAc(2)Hex(8) [N14]	311	1	1	2	P21589	P21589-311	P21589-311-[R].GNVISSHGNPILLNSSIPEDPSIK.[A]-HexNAc(2)Hex(8)	P21589 [298-321]	0	4190.89	HexNAc(2)Hex(8)	0	6.65	257.3	209.3	87.2	2.2474e-07	1.72265e-08	0	0	2.52328e-06	1.97537e-07	0	0	High
High	[R].LLNINPNK.[T]	1xHexNAc(4)Hex(5) [N7]	261	1	1	1	P11279	P11279-261	P11279-261-[R].LLNINPNK.[T]-HexNAc(4)Hex(5)	P11279 [255-262]	0	2548.13	HexNAc(4)Hex(5)	0	2.85	257.4	126.6	126.6	0.00142329	0.000955779	0.000947688	0.00103183	0.0149332	0.00114997	0.00114563	0.00126422	High
High	[K].LIDNNKTEK.[E]	1xDeamidated [N4]; 1xHexNAc(2)Hex(3)Fuc(1) [N5]	332	1	1	1	P07602	P07602-332	P07602-332-[K].LIDNNKTEK.[E]-HexNAc(2)Hex(3)Fuc(1)	P07602 [328-336]	1	2113.94	HexNAc(2)Hex(3)Fuc(1)	0	2.38	257.6	58.9	58.9	0.0041742	0.00111412	0.00111311	0.00125471	0.0833128	0.00365047	0.00365005	0.0043719	High
High	[R].AGPNGTLFVADAYK.[G]	1xHexNAc(2)Hex(3)Fuc(1) [N4]	160	1	1	1	Q9HDC9	Q9HDC9-160	Q9HDC9-160-[R].AGPNGTLFVADAYK.[G]-HexNAc(2)Hex(3)Fuc(1)	Q9HDC9 [157-170]	0	2462.1	HexNAc(2)Hex(3)Fuc(1)	0	5.11	257.8	150.1	150.1	7.70205e-06	0.000154464	0.000139958	9.5039e-05	0.000174116	0.000226689	0.00022531	0.000283126	High
High	[K].LIDNNK.[T]	1xHexNAc(2)Hex(1) [N5]	332	1	1	1	P07602	P07602-332	P07602-332-[K].LIDNNK.[T]-HexNAc(2)Hex(1)	P07602 [328-333]	0	1284.61	HexNAc(2)Hex(1)	0	1.74	258.5	14.6	14.6	0.0181801	0.00206071	0.00206059	0.00218264	0.166931	0.00628598	0.00628082	0.00721371	High
High	[K].AEFNITLIHPK.[D]	1xHexNAc(4)Hex(5)NeuAc(1) [N4]	234	1	1	1	P15144	P15144-234	P15144-234-[K].AEFNITLIHPK.[D]-HexNAc(4)Hex(5)NeuAc(1)	P15144 [231-241]	0	3196.39	HexNAc(4)Hex(5)NeuAc(1)	0	2.49	259	44.8	44.8	0.0032216	0.00109276	0.00105276	0.00101325	0.0343139	0.00202747	0.00202654	0.00230769	High
High	[K].TPMTNSSIQFLDNAFR.[K]	1xOxidation [M3]; 1xHexNAc(2)Hex(8) [N5]	279	1	1	1	P15586	P15586-279	P15586-279-[K].TPMTNSSIQFLDNAFR.[K]-HexNAc(2)Hex(8)	P15586 [275-290]	0	3560.46	HexNAc(2)Hex(8)	0	4.24	259.1	183.6	183.6	5.72452e-05	0.000395226	0.000378616	0.000370679	0.000622075	0.000322087	0.000318421	0.00036785	High
High	[K].NATLAEQAK.[L]	1xHexNAc(2)Hex(6) [N1]	869	1	1	2	Q9Y4L1	Q9Y4L1-869	Q9Y4L1-869-[K].NATLAEQAK.[L]-HexNAc(2)Hex(6)	Q9Y4L1 [869-877]	0	2323.98	HexNAc(2)Hex(6)	0	4.14	259.4	164.8	164.8	7.18863e-05	0.000295029	0.000285185	0.000177604	0.000810853	8.47458e-05	7.56372e-05	8.83939e-05	High
High	[R].EAGNHTSGAGLVQINK.[S]	1xHexNAc(4)Hex(5)Fuc(1)NeuAc(2) [N4]	83	1	1	1	P20645	P20645-83	P20645-83-[R].EAGNHTSGAGLVQINK.[S]-HexNAc(4)Hex(5)Fuc(1)NeuAc(2)	P20645 [80-95]	0	3946.64	HexNAc(4)Hex(5)Fuc(1)NeuAc(2)	0	4.19	260.2	84	84	6.42572e-05	0.000295029	0.000287068	0.000178699	0.000724852	8.47458e-05	7.60688e-05	8.88968e-05	High
High	[R].GYYNQSEAGSHTVQR.[M]	1xHexNAc(2)Hex(8) [N4]	110	1	1	1	P01892	P01892-110	P01892-110-[R].GYYNQSEAGSHTVQR.[M]-HexNAc(2)Hex(8)	P01892 [107-121]	0	3399.35	HexNAc(2)Hex(8)	0	4.28	260.7	81.6	81.6	5.24542e-05	0.000263817	0.000252	0.000258487	0.0011848	0.00034174	0.000339628	0.000428449	High
High	[K].GLNLTEDTYKPR.[I]	1xHexNAc(2)Hex(5) [N3]	398	1	1	1	Q08380	Q08380-398	Q08380-398-[K].GLNLTEDTYKPR.[I]-HexNAc(2)Hex(5)	Q08380 [396-407]	0	2623.15	HexNAc(2)Hex(5)	0	4.76	261.1	143.3	143.3	1.72064e-05	8.21288e-05	7.59763e-05	9.40999e-05	0.000193155	0.000243487	0.00024079	0.00028082	High
High	[R].ENVGIYNLSK.[G]	1xHexNAc(2)Hex(6) [N7]	618	1	1	1	Q15155	Q15155-618	Q15155-618-[R].ENVGIYNLSK.[G]-HexNAc(2)Hex(6)	Q15155 [612-621]	0	2515.07	HexNAc(2)Hex(6)	0	4.59	261.3	112.2	112.2	2.56821e-05	0.000263817	0.00026125	0.000266904	0.000580383	0.000284091	0.000280978	0.000353451	High
High	[K].VASVININPNTTHSTGSCR.[S]	1xCarbamidomethyl [C18]; 1xHexNAc(5)Hex(6)NeuAc(1) [N10]	257	1	1	1	P13473	P13473-257	P13473-257-[K].VASVININPNTTHSTGSCR.[S]-HexNAc(5)Hex(6)NeuAc(1)	P13473 [248-266]	0	4306.8	HexNAc(5)Hex(6)NeuAc(1)	0	5.16	261.9	227	76.4	6.99512e-06	5.5529e-07	0	0	7.60512e-05	0.000283393	0.000278267	0.000320616	High
High	[R].DIYTFDGALNK.[S]	1xHexNAc(3)Hex(6) [N10]	73	1	1	1	Q08722	Q08722-73	Q08722-73-[R].DIYTFDGALNK.[S]-HexNAc(3)Hex(6)	Q08722 [64-74]	0	2838.17	HexNAc(3)Hex(6)	0	4.35	262.5	177.2	177.2	4.43813e-05	0.000144092	0.000143658	0.000178396	0.00049809	0.000243487	0.00022786	0.000266028	High
High	[R].VWNSTFIEDYRDFDR.[V]	1xHexNAc(2)Hex(9) [N3]	935	1	1	1	P26006	P26006-935	P26006-935-[R].VWNSTFIEDYRDFDR.[V]-HexNAc(2)Hex(9)	P26006 [933-947]	1	3827.53	HexNAc(2)Hex(9)	0	4.28	263.9	149.8	149.8	5.22133e-05	0.000295029	0.000290782	0.00018093	0.000589058	8.47458e-05	7.70832e-05	9.0082e-05	High
High	[K].VASVININPNTTHSTGSCR.[S]	1xCarbamidomethyl [C18]; 1xHexNAc(5)Hex(6) [N10]	257	1	1	1	P13473	P13473-257	P13473-257-[K].VASVININPNTTHSTGSCR.[S]-HexNAc(5)Hex(6)	P13473 [248-266]	0	4015.71	HexNAc(5)Hex(6)	0	5.52	264.7	185.3	54.5	3.03649e-06	2.52599e-07	0	0	3.30141e-05	2.8061e-06	0	0	High
High	[R].THNLTDLSPHLR.[Y]	1xHexNAc(4)Hex(5)Fuc(1) [N3]	979	1	1	1	P32004	P32004-979	P32004-979-[R].THNLTDLSPHLR.[Y]-HexNAc(4)Hex(5)Fuc(1)	P32004 [977-988]	0	3172.38	HexNAc(4)Hex(5)Fuc(1)	0	3.94	265	170	170	0.000115795	0.000215054	0.000204736	0.000254972	0.0012987	0.00036324	0.000361925	0.000423012	High
High	[K].DNATEEEILVYLEK.[T]	1xHexNAc(2)Hex(9) [N2]	80	1	1	1	P07602	P07602-80	P07602-80-[K].DNATEEEILVYLEK.[T]-HexNAc(2)Hex(9)	P07602 [79-92]	0	3530.46	HexNAc(2)Hex(9)	0	5.07	265.1	236.1	236.1	8.60496e-06	6.39255e-07	0	0	9.71189e-05	7.13544e-06	0	0	High
High	[K].CHEGNGTFECGACR.[C]	3xCarbamidomethyl [C1; C10; C13]; 1xHexNAc(5)Hex(6) [N5]	481	1	1	1	P05556	P05556-481	P05556-481-[K].CHEGNGTFECGACR.[C]-HexNAc(5)Hex(6)	P05556 [477-490]	0	3642.33	HexNAc(5)Hex(6)	0	5.93	265.2	233.5	233.5	1.16875e-06	9.13743e-05	7.97957e-05	0	2.64246e-05	0.000128107	8.54482e-05	0.000106963	High
High	[K].DTCTQECSYFNITK.[V]	2xCarbamidomethyl [C3; C7]; 1xHexNAc(2)Hex(6) [N11]	669	1	1	1	P05556	P05556-669	P05556-669-[K].DTCTQECSYFNITK.[V]-HexNAc(2)Hex(6)	P05556 [659-672]	0	3145.21	HexNAc(2)Hex(6)	0	4.93	266.1	186.6	186.6	1.18077e-05	8.21288e-05	7.81067e-05	9.67399e-05	0.000132558	9.13659e-05	8.25355e-05	9.6302e-05	High
High	[K].QDNETGIYYETWNVK.[A]	1xHexNAc(2)Hex(9) [N3]	203	1	1	1	O75503	O75503-203	O75503-203-[K].QDNETGIYYETWNVK.[A]-HexNAc(2)Hex(9)	O75503 [201-215]	0	3724.48	HexNAc(2)Hex(9)	0	4.85	266.5	237.7	237.7	1.41008e-05	8.21288e-05	7.71903e-05	9.55384e-05	7.82663e-05	9.13659e-05	8.57412e-05	9.998e-05	High
High	[R].GYYNQSEAGSHTVQR.[M]	1xHexNAc(4)Hex(5)NeuAc(1) [N4]	110	1	1	1	P01892	P01892-110	P01892-110-[R].GYYNQSEAGSHTVQR.[M]-HexNAc(4)Hex(5)NeuAc(1)	P01892 [107-121]	0	3610.44	HexNAc(4)Hex(5)NeuAc(1)	0	2.16	266.8	35	35	0.0069972	0.00138313	0.00137305	0.00149142	0.0726028	0.00352068	0.00350701	0.00396359	High
High	[K].GTNFTHLVADR.[V]	1xHexNAc(2)Hex(9) [N3]	419	1	1	1	Q9C0C4	Q9C0C4-419	Q9C0C4-419-[K].GTNFTHLVADR.[V]-HexNAc(2)Hex(9)	Q9C0C4 [417-427]	0	3095.26	HexNAc(2)Hex(9)	0	3.19	267.1	82.7	82.7	0.000645374	0.000536409	0.000534509	0.000502218	0.00118561	0.000148302	0.000148126	0.00017325	High
High	[K].LIDNNKTEK.[E]	1xHexNAc(2)Hex(4) [N5]	332	1	1	2	P07602	P07602-332	P07602-332-[K].LIDNNKTEK.[E]-HexNAc(2)Hex(4)	P07602 [328-336]	1	2128.95	HexNAc(2)Hex(4)	0	2.07	267.2	75.9	75.9	0.00849596	0.00138313	0.00133635	0.00145497	0.0888356	0.00444688	0.00442263	0.00491453	High
High	[K].MYSEGSDIVPQSNETALHYFK.[K]	1xOxidation [M1]; 1xHexNAc(2)Hex(6) [N13]	431	1	1	1	Q9UBV2	Q9UBV2-431	Q9UBV2-431-[K].MYSEGSDIVPQSNETALHYFK.[K]-HexNAc(2)Hex(6)	Q9UBV2 [419-439]	0	3810.58	HexNAc(2)Hex(6)	0	6.09	269.4	223.1	223.1	8.03533e-07	6.56998e-08	0	0	8.73656e-06	7.30813e-07	0	0	High
High	[R].LNNITIIGPLDMK.[Q]	1xOxidation [M12]; 1xHexNAc(2)Hex(6) [N3]	183	1	1	1	Q9NUM4	Q9NUM4-183	Q9NUM4-183-[R].LNNITIIGPLDMK.[Q]-HexNAc(2)Hex(6)	Q9NUM4 [181-193]	0	2836.28	HexNAc(2)Hex(6)	0	4.38	269.7	219.8	219.8	4.12964e-05	0.000395226	0.000386011	0.000377715	0.00044883	0.000283393	0.00024321	0.000280978	High
High	[K].NATYGYVLDDPDPDDGFNYK.[Q]	1xHexNAc(3)Hex(3)Fuc(1) [N1]	131	1	1	1	O43852	O43852-131	O43852-131-[K].NATYGYVLDDPDPDDGFNYK.[Q]-HexNAc(3)Hex(3)Fuc(1)	O43852 [131-150]	0	3520.43	HexNAc(3)Hex(3)Fuc(1)	0	5.65	269.8	229.1	229.1	2.21791e-06	1.85473e-07	0	0	2.41143e-05	2.05606e-06	0	0	High
High	[R].DSEAFCHANCSGPAPAAKPDPDGGR.[A]	2xCarbamidomethyl [C6; C10]; 1xHexNAc(2)Hex(9) [N9]	79	1	1	1	Q92791	Q92791-79	Q92791-79-[R].DSEAFCHANCSGPAPAAKPDPDGGR.[A]-HexNAc(2)Hex(9)	Q92791 [71-95]	0	4448.73	HexNAc(2)Hex(9)	0	6.04	269.9	244	244	9.09613e-07	7.41068e-08	0	0	9.88992e-06	8.2527e-07	0	0	High
High	[R].EAGNHTSGAGLVQINK.[S]	1xHexNAc(2)Hex(7) [N4]	83	1	1	1	P20645	P20645-83	P20645-83-[R].EAGNHTSGAGLVQINK.[S]-HexNAc(2)Hex(7)	P20645 [80-95]	0	3136.34	HexNAc(2)Hex(7)	0	5.14	270.7	148.5	148.5	7.17094e-06	8.21288e-05	8.09913e-05	0.00010014	8.05071e-05	9.13659e-05	8.55725e-05	9.97805e-05	High
High	[K].ENTSDPSLVIAFGR.[G]	1xHexNAc(3)Hex(4)Fuc(1)NeuAc(1) [N2]	84	1	1	1	P11279	P11279-84	P11279-84-[K].ENTSDPSLVIAFGR.[G]-HexNAc(3)Hex(4)Fuc(1)NeuAc(1)	P11279 [83-96]	0	3200.36	HexNAc(3)Hex(4)Fuc(1)NeuAc(1)	0	3.07	271.8	72.6	72.6	0.00084656	0.000775144	0.000770317	0.000885454	0.00897048	0.000988561	0.000959298	0.00104334	High
High	[K].GQTEIQVNCPPAVTENK.[T]	1xCarbamidomethyl [C9]; 1xHexNAc(2)Hex(6) [N16]	71	1	1	1	Q16563	Q16563-71	Q16563-71-[K].GQTEIQVNCPPAVTENK.[T]-HexNAc(2)Hex(6)	Q16563 [56-72]	0	3263.39	HexNAc(2)Hex(6)	0	4.29	274.3	245.9	245.9	5.13134e-05	0.000215054	0.000213554	0.000265346	0.000575852	0.000243487	0.000225938	0.000263899	High
High	[R].NHSIFLADINQER.[G]	1xHexNAc(2)Hex(3) [N1]	197	1	1	1	P50897	P50897-197	P50897-197-[R].NHSIFLADINQER.[G]-HexNAc(2)Hex(3)	P50897 [197-209]	0	2449.1	HexNAc(2)Hex(3)	0	5.33	275.8	169.7	169.7	4.64761e-06	3.56011e-07	0	0	5.24567e-05	4.00684e-06	0	0	High
High	[R].GVYELTHNNK.[T]	1xHexNAc(2)Hex(6) [N9]	123	1	1	1	Q7Z388	Q7Z388-123	Q7Z388-123-[R].GVYELTHNNK.[T]-HexNAc(2)Hex(6)	Q7Z388 [115-124]	0	2553.06	HexNAc(2)Hex(6)	0	2.47	276.2	134.5	134.5	0.00335966	0.00108633	0.00103937	0.00114207	0.00917511	0.000937004	0.000924675	0.00107474	High
High	[R].YHSQTYGNGSK.[C]	1xHexNAc(2)Hex(8) [N8]	177	1	1	3	Q13438	Q13438-177	Q13438-177-[R].YHSQTYGNGSK.[C]-HexNAc(2)Hex(8)	Q13438 [170-180]	0	2944.14	HexNAc(2)Hex(8)	0	3.19	276.2	178.9	178.9	0.000646964	0.00068465	0.000678196	0.000754021	0.00686829	0.000937004	0.000933841	0.00108388	High
High	[R].VQPFNVTQGK.[Y]	1xHexNAc(2)Hex(3) [N5]	356	1	1	1	P13473	P13473-356	P13473-356-[R].VQPFNVTQGK.[Y]-HexNAc(2)Hex(3)	P13473 [352-361]	0	2009.92	HexNAc(2)Hex(3)	0	3.56	276.2	170.2	170.2	0.000277055	0.000565851	0.000558347	0.000602151	0.0029743	0.000664746	0.000664256	0.000770284	High
High	[K].GLNLTEDTYKPR.[I]	1xHexNAc(2)Hex(8) [N3]	398	1	1	1	Q08380	Q08380-398	Q08380-398-[K].GLNLTEDTYKPR.[I]-HexNAc(2)Hex(8)	Q08380 [396-407]	0	3109.31	HexNAc(2)Hex(8)	0	3.83	277	143.9	143.9	0.000148966	0.000215054	0.000202375	0.00025208	0.00167023	0.000644514	0.000644053	0.000752571	High
High	[K].QEEAGVRPSAGNVSTHPSLSQR.[P]	1xHexNAc(2)Hex(8) [N12]	39	1	1	1	O43493	O43493-39	O43493-39-[K].QEEAGVRPSAGNVSTHPSLSQR.[P]-HexNAc(2)Hex(8)	O43493 [28-49]	0	4009.72	HexNAc(2)Hex(8)	0	4.98	278.7	270.4	100.5	1.05527e-05	8.55945e-05	8.52152e-05	0.000103799	0.000114725	0.000283393	0.00026824	0.000309342	High
High	[R].TNSTFVQALVEHVK.[E]	1xHexNAc(5)Hex(6)Fuc(1)NeuAc(1) [N2]	215	1	1	1	P07602	P07602-215	P07602-215-[R].TNSTFVQALVEHVK.[E]-HexNAc(5)Hex(6)Fuc(1)NeuAc(1)	P07602 [214-227]	0	3997.71	HexNAc(5)Hex(6)Fuc(1)NeuAc(1)	0	4.24	278.8	57	57	5.71364e-05	0.000263817	0.000250973	0.000257489	0.00129044	0.00034174	0.000338432	0.000427058	High
High	[R].YHYNGTFEDGKK.[F]	1xHexNAc(2)Hex(8) [N4]	70	1	1	2	Q96AY3	Q96AY3-70	Q96AY3-70-[R].YHYNGTFEDGKK.[F]-HexNAc(2)Hex(8)	Q96AY3 [67-78]	1	3161.25	HexNAc(2)Hex(8)	0	2.93	279.2	147.1	147.1	0.0011857	0.000729491	0.000726216	0.000662636	0.012415	0.000784929	0.000775795	0.00090864	High
High	[K].NNHTASILDR.[M]	1xHexNAc(4)Hex(5)Fuc(1)NeuAc(2) [N2]	130	1	1	1	P08962	P08962-130	P08962-130-[K].NNHTASILDR.[M]-HexNAc(4)Hex(5)Fuc(1)NeuAc(2)	P08962 [129-138]	0	3491.41	HexNAc(4)Hex(5)Fuc(1)NeuAc(2)	0	2.76	279.9	77.9	77.9	0.00172316	0.00104405	0.00103413	0.00112314	0.0182591	0.00164114	0.00163778	0.00182685	High
High	[R].NPCTSEQNCTSPFSYK.[N]	2xCarbamidomethyl [C3; C9]; 1xHexNAc(4)Hex(5)Fuc(1) [N8]	212	1	1	1	P05556	P05556-212	P05556-212-[R].NPCTSEQNCTSPFSYK.[N]-HexNAc(4)Hex(5)Fuc(1)	P05556 [205-220]	0	3688.43	HexNAc(4)Hex(5)Fuc(1)	0	4.77	280.1	169	169	1.71441e-05	1.17854e-06	0	0	0.000193479	8.47458e-05	8.26446e-05	9.63484e-05	High
High	[R].EEEAIQLDGLNASQIR.[E]	1xHexNAc(2)Hex(5) [N11]	62	1	1	1	P14625	P14625-62	P14625-62-[R].EEEAIQLDGLNASQIR.[E]-HexNAc(2)Hex(5)	P14625 [52-67]	0	3002.32	HexNAc(2)Hex(5)	0	5.56	280.1	198.4	198.4	2.77889e-06	2.17744e-07	0	0	3.11995e-05	2.45814e-06	0	0	High
High	[R].YHYNGTFEDGK.[K]	1xHexNAc(2)Hex(7) [N4]	70	1	1	2	Q96AY3	Q96AY3-70	Q96AY3-70-[R].YHYNGTFEDGK.[K]-HexNAc(2)Hex(7)	Q96AY3 [67-77]	0	2871.1	HexNAc(2)Hex(7)	0	4.6	281.9	136.7	136.7	2.50551e-05	0.00015252	0.000151872	9.41974e-05	0.000282738	8.47458e-05	8.04699e-05	9.38527e-05	High
High	[K].LIDNNK.[T]	1xHexNAc(2)Hex(3) [N5]	332	1	1	3	P07602	P07602-332	P07602-332-[K].LIDNNK.[T]-HexNAc(2)Hex(3)	P07602 [328-333]	0	1608.71	HexNAc(2)Hex(3)	0	1.5	282.4	15.2	15.2	0.0313458	0.0026643	0.00264143	0.00291727	0.26032	0.00875576	0.00875374	0.00986395	High
High	[R].NPCTSEQNCTSPFSYK.[N]	2xCarbamidomethyl [C3; C9]; 1xHexNAc(4)Hex(5)Fuc(1)NeuAc(1) [N8]	212	1	1	1	P05556	P05556-212	P05556-212-[R].NPCTSEQNCTSPFSYK.[N]-HexNAc(4)Hex(5)Fuc(1)NeuAc(1)	P05556 [205-220]	0	3979.52	HexNAc(4)Hex(5)Fuc(1)NeuAc(1)	0	5.25	282.4	152.7	152.7	5.60667e-06	4.05239e-07	0	0	6.29462e-05	9.13659e-05	8.69565e-05	0.000101379	High
High	[K].VASVININPNTTHSTGSCR.[S]	1xCarbamidomethyl [C18]; 1xHexNAc(2)Hex(9) [N10]	257	1	1	1	P13473	P13473-257	P13473-257-[K].VASVININPNTTHSTGSCR.[S]-HexNAc(2)Hex(9)	P13473 [248-266]	0	3892.63	HexNAc(2)Hex(9)	0	6.02	282.7	191.3	191.3	9.49069e-07	7.75986e-08	0	0	1.03189e-05	8.64231e-07	0	0	High
High	[K].LKVPESENNK.[T]	1xHexNAc(2)Hex(6) [N9]	246	1	1	1	Q5JRA6	Q5JRA6-246	Q5JRA6-246-[K].LKVPESENNK.[T]-HexNAc(2)Hex(6)	Q5JRA6 [238-247]	1	2536.09	HexNAc(2)Hex(6)	0	2.9	283.2	147.4	147.4	0.00125784	0.000729491	0.000725307	0.000661868	0.013154	0.000784929	0.000774866	0.000907666	High
High	[R].IKLDNYSTQELGK.[T]	1xHexNAc(4)Hex(5)Fuc(1) [N5]	333	1	1	1	P21589	P21589-333	P21589-333-[R].IKLDNYSTQELGK.[T]-HexNAc(4)Hex(5)Fuc(1)	P21589 [329-341]	1	3277.44	HexNAc(4)Hex(5)Fuc(1)	0	4.27	283.4	139.3	139.3	5.34899e-05	0.000215054	0.000212857	0.000264714	0.000600265	0.000243487	0.000225361	0.000263296	High
High	[R].EAGNHTSGAGLVQINK.[S]	1xHexNAc(4)Hex(5) [N4]	83	1	1	1	P20645	P20645-83	P20645-83-[R].EAGNHTSGAGLVQINK.[S]-HexNAc(4)Hex(5)	P20645 [80-95]	0	3218.4	HexNAc(4)Hex(5)	0	5.06	283.4	112.5	112.5	8.71129e-06	6.45812e-07	0	0	9.83189e-05	7.22161e-06	0	0	High
High	[R].YHSQTYGNGSK.[C]	1xHexNAc(2)Hex(7) [N8]	177	1	1	2	Q13438	Q13438-177	Q13438-177-[R].YHSQTYGNGSK.[C]-HexNAc(2)Hex(7)	Q13438 [170-180]	0	2782.08	HexNAc(2)Hex(7)	0	3.41	283.8	163.9	163.9	0.000390598	0.000565851	0.000552295	0.000596354	0.00417245	0.000804446	0.0008038	0.000932678	High
High	[K].GSLSYLNVTR.[K]	1xHexNAc(2)Hex(5)Fuc(1) [N7]	263	1	1	1	P07339	P07339-263	P07339-263-[K].GSLSYLNVTR.[K]-HexNAc(2)Hex(5)Fuc(1)	P07339 [257-266]	0	2472.08	HexNAc(2)Hex(5)Fuc(1)	0	4.07	284.8	189	189	8.51172e-05	0.000452523	0.00044287	0.000452366	0.000924713	0.000395664	0.000388621	0.000449357	High
High	[R].THNLTDLSPHLR.[Y]	1xHexNAc(2)Hex(5) [N3]	979	1	1	1	P32004	P32004-979	P32004-979-[R].THNLTDLSPHLR.[Y]-HexNAc(2)Hex(5)	P32004 [977-988]	0	2620.16	HexNAc(2)Hex(5)	0	4.56	284.9	154	154	2.73951e-05	8.21288e-05	7.38825e-05	9.15751e-05	0.000307503	0.000243487	0.000234393	0.000273473	High
High	[R].NPCTSEQNCTSPFSYK.[N]	2xCarbamidomethyl [C3; C9]; 1xHexNAc(2)Hex(9) [N8]	212	1	1	1	P05556	P05556-212	P05556-212-[R].NPCTSEQNCTSPFSYK.[N]-HexNAc(2)Hex(9)	P05556 [205-220]	0	3784.42	HexNAc(2)Hex(9)	0	5.56	285.8	234.4	234.4	2.74233e-06	2.07721e-07	0	0	3.09527e-05	2.36464e-06	0	0	High
High	[R].LLNINPNK.[T]	1xHexNAc(4)Hex(5)Fuc(1) [N7]	261	1	1	1	P11279	P11279-261	P11279-261-[R].LLNINPNK.[T]-HexNAc(4)Hex(5)Fuc(1)	P11279 [255-262]	0	2694.19	HexNAc(4)Hex(5)Fuc(1)	0	2.8	286.1	139	139	0.00157442	0.000852739	0.000852068	0.000823045	0.0163856	0.00084246	0.000840277	0.000984817	High
High	[R].YHNQTLR.[Y]	1xHexNAc(2)Hex(5) [N3]	400	1	1	1	P11717	P11717-400	P11717-400-[R].YHNQTLR.[Y]-HexNAc(2)Hex(5)	P11717 [398-404]	0	2147.9	HexNAc(2)Hex(5)	0	2.71	286.3	87.5	87.5	0.00196266	0.00104405	0.00102472	0.00111341	0.0208382	0.00175676	0.00175616	0.0019668	High
High	[K].AEFNITLIHPK.[D]	1xHexNAc(2)Hex(5) [N4]	234	1	1	1	P15144	P15144-234	P15144-234-[K].AEFNITLIHPK.[D]-HexNAc(2)Hex(5)	P15144 [231-241]	0	2499.14	HexNAc(2)Hex(5)	0	4.58	287.5	140.8	140.8	2.60139e-05	0.000322113	0.000318852	0.000389105	0.000282773	0.000283393	0.00025048	0.000288962	High
High	[R].DNATLQATLHAAR.[D]	1xHexNAc(4)Hex(5) [N2]	2423	1	1	1	O15230	O15230-2423	O15230-2423-[R].DNATLQATLHAAR.[D]-HexNAc(4)Hex(5)	O15230 [2422-2434]	0	3004.3	HexNAc(4)Hex(5)	0	4.94	287.5	127.3	127.3	1.16126e-05	8.4016e-07	0	0	0.00013106	8.47458e-05	8.47027e-05	9.87264e-05	High
High	[R].GYYNQSEAGSHTVQR.[M]	1xHexNAc(2)Hex(5) [N4]	110	1	1	1	P01892	P01892-110	P01892-110-[R].GYYNQSEAGSHTVQR.[M]-HexNAc(2)Hex(5)	P01892 [107-121]	0	2913.19	HexNAc(2)Hex(5)	0	4.23	287.8	166.1	166.1	5.8796e-05	0.000395226	0.000377958	0.000370062	0.000638918	0.000322087	0.00031794	0.000367377	High
High	[K].WGHNITEFQQR.[F]	1xHexNAc(2)Hex(7) [N4]	280	1	1	1	Q96HE7	Q96HE7-280	Q96HE7-280-[K].WGHNITEFQQR.[F]-HexNAc(2)Hex(7)	Q96HE7 [277-287]	0	2956.21	HexNAc(2)Hex(7)	0	4.13	288.3	100.6	100.6	7.48881e-05	0.000452523	0.000446561	0.000455955	0.000813663	0.000395664	0.000391573	0.000452735	High
High	[R].AGPNGTLFVADAYK.[G]	1xHexNAc(2)Hex(5) [N4]	160	1	1	2	Q9HDC9	Q9HDC9-160	Q9HDC9-160-[R].AGPNGTLFVADAYK.[G]-HexNAc(2)Hex(5)	Q9HDC9 [157-170]	0	2640.14	HexNAc(2)Hex(5)	0	4.65	288.7	142.5	142.5	2.2384e-05	7.74893e-05	7.65404e-05	0	0.000252602	8.47458e-05	8.10833e-05	9.4518e-05	High
High	[K].LIDNNK.[T]	1xHexNAc(2)Hex(2)Fuc(1) [N5]	332	1	1	5	P07602	P07602-332	P07602-332-[K].LIDNNK.[T]-HexNAc(2)Hex(2)Fuc(1)	P07602 [328-333]	0	1592.72	HexNAc(2)Hex(2)Fuc(1)	0	1.88	289.1	14.6	14.6	0.013256	0.00180771	0.00180689	0.0019953	0.128046	0.00505802	0.00505321	0.00575398	High
High	[K].NTSVEHTR.[L]	1xHexNAc(2)Hex(7) [N1]	258	1	1	1	Q96JJ7	Q96JJ7-258	Q96JJ7-258-[K].NTSVEHTR.[L]-HexNAc(2)Hex(7)	Q96JJ7 [258-265]	0	2483.99	HexNAc(2)Hex(7)	0	2.76	289.1	78.9	78.9	0.00172939	0.00106277	0.00105807	0.00117261	0.0183464	0.0015252	0.00152348	0.001709	High
High	[K].KNSTAYFR.[G]	1xHexNAc(2)Hex(6) [N2]	204	1	1	1	Q8NBL1	Q8NBL1-204	Q8NBL1-204-[K].KNSTAYFR.[G]-HexNAc(2)Hex(6)	Q8NBL1 [203-210]	1	2364.98	HexNAc(2)Hex(6)	0	3.9	289.5	136.1	136.1	0.000124583	0.000215054	0.000203971	0.000253979	0.00139716	0.00050516	0.000504723	0.000589722	High
High	[R].TNSTFVQALVEHVK.[E]	1xHexNAc(2)Hex(5) [N2]	215	1	1	1	P07602	P07602-215	P07602-215-[R].TNSTFVQALVEHVK.[E]-HexNAc(2)Hex(5)	P07602 [214-227]	0	2789.26	HexNAc(2)Hex(5)	0	4.66	290.3	117.9	117.9	2.18115e-05	7.74893e-05	7.67695e-05	0	0.000246143	8.47458e-05	8.13074e-05	9.47777e-05	High
High	[R].NCSAAPQPEPAAGLASYPELR.[L]	1xCarbamidomethyl [C2]; 1xHexNAc(2)Hex(7) [N1]	87	1	1	2	O75718	O75718-87	O75718-87-[R].NCSAAPQPEPAAGLASYPELR.[L]-HexNAc(2)Hex(7)	O75718 [87-107]	0	3739.58	HexNAc(2)Hex(7)	0	5.53	290.7	280.9	280.9	2.93606e-06	2.26878e-07	0	0	3.2964e-05	9.13659e-05	9.13325e-05	0.000106349	High
High	[R].NVTHHVSVTK.[Q]	1xHexNAc(2)Hex(6) [N1]	588	1	1	2	O94901	O94901-588	O94901-588-[R].NVTHHVSVTK.[Q]-HexNAc(2)Hex(6)	O94901 [588-597]	0	2500.08	HexNAc(2)Hex(6)	0	2.55	292.1	119.3	119.3	0.00280265	0.00108633	0.00105656	0.00115938	0.0302675	0.00235664	0.00234941	0.00266646	High
High	[K].GLNLTEDTYKPR.[I]	1xHexNAc(2)Hex(10) [N3]	398	1	1	1	Q08380	Q08380-398	Q08380-398-[K].GLNLTEDTYKPR.[I]-HexNAc(2)Hex(10)	Q08380 [396-407]	0	3433.41	HexNAc(2)Hex(10)	0	5.26	292.1	144.9	144.9	5.54759e-06	0.000154464	0.000142827	9.6918e-05	0.000125416	0.000155015	0.000153163	0.000192326	High
High	[K].NNHTASILDR.[M]	1xHexNAc(2)Hex(6) [N2]	130	1	1	1	P08962	P08962-130	P08962-130-[K].NNHTASILDR.[M]-HexNAc(2)Hex(6)	P08962 [129-138]	0	2519.05	HexNAc(2)Hex(6)	0	3.93	292.3	129.6	129.6	0.000116152	0.000452523	0.000434122	0.000444168	0.0012615	0.000395664	0.000381417	0.000441618	High
High	[K].NNHTASILDR.[M]	1xHexNAc(5)Hex(6)Fuc(1) [N2]	130	1	1	1	P08962	P08962-130	P08962-130-[K].NNHTASILDR.[M]-HexNAc(5)Hex(6)Fuc(1)	P08962 [129-138]	0	3274.35	HexNAc(5)Hex(6)Fuc(1)	0	2.86	292.5	121.8	121.8	0.00138663	0.000988859	0.000985869	0.00105932	0.0146156	0.00118368	0.00118318	0.00137518	High
High	[R].VTGLNCTTNHPINPK.[G]	1xCarbamidomethyl [C6]; 1xHexNAc(4)Hex(5)NeuAc(2) [N5]	868	1	1	1	P08648	P08648-868	P08648-868-[R].VTGLNCTTNHPINPK.[G]-HexNAc(4)Hex(5)NeuAc(2)	P08648 [864-878]	0	3870.61	HexNAc(4)Hex(5)NeuAc(2)	0	2.14	293.4	70.1	70.1	0.00722153	0.00111863	0.00111542	0.00111235	0.0392796	0.00212752	0.00212711	0.00242829	High
High	[R].GYYNQSEAGSHTVQR.[M]	1xHexNAc(3)Hex(4)Fuc(1)NeuAc(1) [N4]	110	1	1	1	P01892	P01892-110	P01892-110-[R].GYYNQSEAGSHTVQR.[M]-HexNAc(3)Hex(4)Fuc(1)NeuAc(1)	P01892 [107-121]	0	3391.37	HexNAc(3)Hex(4)Fuc(1)NeuAc(1)	0	4.03	293.4	63	63	9.30811e-05	0.000215054	0.000206882	0.000257511	0.00104418	0.000292976	0.000292355	0.00034153	High
High	[K].YIHQNYTK.[A]	1xHexNAc(2)Hex(9) [N5]	538	1	1	2	Q02809	Q02809-538	Q02809-538-[K].YIHQNYTK.[A]-HexNAc(2)Hex(9)	Q02809 [534-541]	0	2931.17	HexNAc(2)Hex(9)	0	2.71	293.5	134.6	134.6	0.00196336	0.000979496	0.000975293	0.000980152	0.0203656	0.00097527	0.000971548	0.00105768	High
High	[K].HLLENSTASVSEAER.[K]	1xHexNAc(3)Hex(4) [N5]	166	1	1	1	P42892	P42892-166	P42892-166-[K].HLLENSTASVSEAER.[K]-HexNAc(3)Hex(4)	P42892 [162-176]	0	2900.25	HexNAc(3)Hex(4)	0	5.4	294	152.8	152.8	4.00482e-06	3.00701e-07	0	0	4.49628e-05	9.13659e-05	8.91504e-05	0.000103864	High
High	[R].NVTWK.[L]	1xHexNAc(2)Hex(8) [N1]	125	1	1	1	P50454	P50454-125	P50454-125-[R].NVTWK.[L]-HexNAc(2)Hex(8)	P50454 [125-129]	0	2349.93	HexNAc(2)Hex(8)	0	2.17	295.4	97.1	97.1	0.00681021	0.00138313	0.00137758	0.00149611	0.0706102	0.00352068	0.00351914	0.00397644	High
High	[R].ELAVPDGYTNR.[T]	1xHexNAc(5)Hex(6)Fuc(1) [N10]	86	1	1	1	P26006	P26006-86	P26006-86-[R].ELAVPDGYTNR.[T]-HexNAc(5)Hex(6)Fuc(1)	P26006 [77-87]	0	3368.38	HexNAc(5)Hex(6)Fuc(1)	0	4.21	295.4	190.2	190.2	6.12139e-05	0.000395226	0.000377102	0.000369447	0.000665178	0.000322087	0.000317209	0.000366636	High
[truncated: 271 more rows]

## Sheet: HILIC+Boronic_4F4R
Confidence	Annotated Sequence	Modifications	N-glycosylation position in protein	# Protein Groups	# Proteins	# PSMs	Master Protein Accessions	Protein acession + Site	N-glycopeptide unique identifier (Protein acession + Site + Peptide sequence + Glycan composition)	Positions in Master Proteins	# Missed Cleavages	Theo. MH+ [Da]	Glycan composition	Off By X	|Log Prob| A2	Byonic Score A2	Delta Byonic Score A2	Delta Mod Score A2	PEP 2D A2	q-Value 2D A2	FDR 2D A2	Peptide Group FDR 2D A2	PEP 1D A2	q-Value 1D A2	FDR 1D A2	Peptide Group FDR 1D A2	Confidence A2
[truncated: 1,211 more rows]

[truncated: 4 more sheets: Comparison, HILIC_Lectin_7F1R_SearchResults, Boronic_4F4R_SearchResults, HILIC+Boronic_4F4R_SearchResult]
