# Supplementary material for: In-depth Site-specific Analysis of N-glycoproteome in Human Cerebrospinal Fluid and Glycosylation Landscape Changes in Alzheimer's Disease
Source: Mol Cell Proteomics. 2021 Apr 20;20:100081. doi: 10.1016/j.mcpro.2021.100081 (PMC8724636; doi:10.1016/j.mcpro.2021.100081)
Supplement: Supplemental Table S4 [file mmc4.xlsx]

## Sheet: Control_Site_Spe_N-glycopeptide
Confidence	Annotated Sequence	Modifications	N-glycosylation position in protein	# Protein Groups	# Proteins	# PSMs	Master Protein Accessions	N-glycopeptide unique identifier (Protein acession + Site + Peptide sequence + Glycan composition)	Protein accession + Site	Site glycoform identifier (Protein accession + Site + Glycan composition)	Positions in Master Proteins	# Missed Cleavages	Theo. MH+ [Da]	Glycan composition	Off By X	|Log Prob| A2	Byonic Score A2	Delta Byonic Score A2	Delta Mod Score A2	PEP 2D A2	q-Value 2D A2	FDR 2D A2	Peptide Group FDR 2D A2	PEP 1D A2	q-Value 1D A2	FDR 1D A2	Peptide Group FDR 1D A2	Confidence A2
High	[R].NGTGHGNSTHHGPEYMR.[C]	1xHexNAc(8)Hex(9)Fuc(1)NeuAc(4) [N7]	246	1	1	1	P02790	P02790-246-[R].NGTGHGNSTHHGPEYMR.[C]-HexNAc(8)Hex(9)Fuc(1)NeuAc(4)	P02790-246	P02790-246-HexNAc(8)Hex(9)Fuc(1)NeuAc(4)	P02790 [240-256]	0	6245.34	HexNAc(8)Hex(9)Fuc(1)NeuAc(4)	0	1.49	101.1	67.6	20.1	0.0322927	0.0015262	0.00152293	0.00317125	0.594229	0.0217805	0.0217756	0.0374128	High
High	[K].MLNTSSLLEQLNEQFNWVSRLANLTQGEDQYYLR.[V]	1xDeamidated [N16]; 1xOxidation [M1]; 1xHexNAc(10)Hex(10)Fuc(1) [N23]	374	1	1	1	P10909	P10909-374-[K].MLNTSSLLEQLNEQFNWVSRLANLTQGEDQYYLR.[V]-HexNAc(10)Hex(10)Fuc(1)	P10909-374	P10909-374-HexNAc(10)Hex(10)Fuc(1)	P10909 [352-385]	1	7888.36	HexNAc(10)Hex(10)Fuc(1)	1	1.44	101.2	101.2	0	0.0361798	0.00168464	0.00168143	0.00341387	0.622406	0.0250499	0.0250346	0.0437828	High
High	[R].GHTLTLNFTR.[N]	1xHexNAc(2)Hex(6) [N7]	103	1	1	1	P11279	P11279-103-[R].GHTLTLNFTR.[N]-HexNAc(2)Hex(6)	P11279-103	P11279-103-HexNAc(2)Hex(6)	P11279 [97-106]	0	2538.1	HexNAc(2)Hex(6)	0	1.05	101.4	29.4	29.4	0.0901051	0.00270329	0.00269368	0.00536628	0.81288	0.065061	0.0650245	0.117872	High
High	[K].LNVEAANWTVR.[G]	1xHexNAc(6)Hex(5)Fuc(1)NeuAc(2) [N7]	568	1	1	1	P80108	P80108-568-[K].LNVEAANWTVR.[G]-HexNAc(6)Hex(5)Fuc(1)NeuAc(2)	P80108-568	P80108-568-HexNAc(6)Hex(5)Fuc(1)NeuAc(2)	P80108 [562-572]	0	4029.66	HexNAc(6)Hex(5)Fuc(1)NeuAc(2)	-1	1.11	102.4	9.7	9.7	0.0782128	0.00239808	0.002393	0.00472167	0.786863	0.0439682	0.0439613	0.0780627	High
High	[R].ADGTVNQIEGEATPVNLTEPAKLEVK.[F]	1xHexNAc(4)Hex(5)Fuc(1) [N16]	98	1	1	1	P05090	P05090-98-[R].ADGTVNQIEGEATPVNLTEPAKLEVK.[F]-HexNAc(4)Hex(5)Fuc(1)	P05090-98	P05090-98-HexNAc(4)Hex(5)Fuc(1)	P05090 [83-108]	1	4492.05	HexNAc(4)Hex(5)Fuc(1)	0	1.65	102.4	102.4	102.4	0.0224648	0.00138929	0.00137717	0.00295778	0.501182	0.013377	0.0133754	0.0236942	High
High	[K].SVVAPATDGGLNLTSTFLRKNQCETR.[T]	1xDeamidated [Q22]; 1xCarbamidomethyl [C23]; 1xHexNAc(4)Hex(6)Fuc(1) [N12]	78	1	1	1	P41222	P41222-78-[K].SVVAPATDGGLNLTSTFLRKNQCETR.[T]-HexNAc(4)Hex(6)Fuc(1)	P41222-78	P41222-78-HexNAc(4)Hex(6)Fuc(1)	P41222 [67-92]	2	4767.12	HexNAc(4)Hex(6)Fuc(1)	0	1.13	102.5	13.7	0	0.0748286	0.00234998	0.00234767	0.0046175	0.778711	0.0405183	0.0405161	0.0714451	High
High	[K].ASSEVNLANLPPSYHNETNTDTKVGNNTIHVHR.[E]	1xHexNAc(5)Hex(5)Fuc(1)NeuAc(1) [N26]	106	1	1	1	Q9UBP4	Q9UBP4-106-[K].ASSEVNLANLPPSYHNETNTDTKVGNNTIHVHR.[E]-HexNAc(5)Hex(5)Fuc(1)NeuAc(1)	Q9UBP4-106	Q9UBP4-106-HexNAc(5)Hex(5)Fuc(1)NeuAc(1)	Q9UBP4 [81-113]	1	5892.58	HexNAc(5)Hex(5)Fuc(1)NeuAc(1)	-1	1.61	103.1	103.1	39.1	0.024406	0.00154994	0.00151865	0.00310479	0.521702	0.0186005	0.0185932	0.0322057	High
High	[K].ELPGVCNETMMALWEECKPCLK.[Q]	3xCarbamidomethyl [C6; C17; C20]; 1xHexNAc(5)Hex(8) [N7]	103	1	1	3	P10909	P10909-103-[K].ELPGVCNETMMALWEECKPCLK.[Q]-HexNAc(5)Hex(8)	P10909-103	P10909-103-HexNAc(5)Hex(8)	P10909 [97-118]	0	5007.03	HexNAc(5)Hex(8)	0	1.18	103.4	21.3	21.3	0.066515	0.00220495	0.00219672	0.00439698	0.756093	0.0347054	0.0347035	0.0607559	High
High	[K].TYPPENKPGQSNYSFVDNLNLLK.[A]	1xDeamidated [N18]; 1xHexNAc(6)Hex(4)NeuAc(1) [N12]	68	1	1	1	Q8WXD2	Q8WXD2-68-[K].TYPPENKPGQSNYSFVDNLNLLK.[A]-HexNAc(6)Hex(4)NeuAc(1)	Q8WXD2-68	Q8WXD2-68-HexNAc(6)Hex(4)NeuAc(1)	Q8WXD2 [57-79]	0	4797.08	HexNAc(6)Hex(4)NeuAc(1)	1	1.58	103.6	92.3	92.3	0.0261319	0.00154994	0.00150577	0.00307416	0.539547	0.022529	0.0225253	0.038716	High
High	[R].VHAGNFSTIPQYFK.[E]	1xDeamidated [Q11]; 1xHexNAc(2)Hex(7) [N5]	115	1	1	1	P22304	P22304-115-[R].VHAGNFSTIPQYFK.[E]-HexNAc(2)Hex(7)	P22304-115	P22304-115-HexNAc(2)Hex(7)	P22304 [111-124]	0	3150.33	HexNAc(2)Hex(7)	0	1.36	104.1	82.3	82.3	0.0440419	0.00173563	0.00171157	0.00347714	0.669392	0.0358798	0.0358624	0.0641532	High
High	[K].AALSMCKSVVAPATDGGLNLTSTFLR.[K]	1xCarbamidomethyl [C6]; 1xHexNAc(6)Hex(9)Fuc(1)NeuAc(2) [N19]	78	1	1	1	P41222	P41222-78-[K].AALSMCKSVVAPATDGGLNLTSTFLR.[K]-HexNAc(6)Hex(9)Fuc(1)NeuAc(2)	P41222-78	P41222-78-HexNAc(6)Hex(9)Fuc(1)NeuAc(2)	P41222 [60-85]	1	6085.58	HexNAc(6)Hex(9)Fuc(1)NeuAc(2)	-1	1.18	104.7	59.9	59.9	0.0664944	0.00220495	0.00219684	0.00439754	0.756032	0.0346535	0.0346516	0.0606453	High
High	[K].TYPPENKPGQSNYSFVDNLNLLK.[A]	1xHexNAc(2)Hex(11) [N12]	68	1	1	1	Q8WXD2	Q8WXD2-68-[K].TYPPENKPGQSNYSFVDNLNLLK.[A]-HexNAc(2)Hex(11)	Q8WXD2-68	Q8WXD2-68-HexNAc(2)Hex(11)	Q8WXD2 [57-79]	0	4827.05	HexNAc(2)Hex(11)	1	1.51	105.1	101.1	6.9	0.0309538	0.00148182	0.00147017	0.00304716	0.583566	0.0206215	0.0206203	0.0353091	High
High	[K].CGLVPVLAENYNKSDNCEDTPEAGYFAIAVVK.[K]	2xCarbamidomethyl [C1; C17]; 1xDeamidated [N16]; 1xHexNAc(4)Hex(3)Fuc(1) [N12]	432	1	1	1	P02787	P02787-432-[K].CGLVPVLAENYNKSDNCEDTPEAGYFAIAVVK.[K]-HexNAc(4)Hex(3)Fuc(1)	P02787-432	P02787-432-HexNAc(4)Hex(3)Fuc(1)	P02787 [421-452]	1	4989.19	HexNAc(4)Hex(3)Fuc(1)	1	1.72	105.4	102.4	30.4	0.0189421	0.00127558	0.00127411	0.00271592	0.456803	0.0104688	0.0104651	0.018484	High
High	[R].SFFCDATLDVDGETLIKNR.[S]	1xCarbamidomethyl [C4]; 1xHexNAc(5)Hex(6)Fuc(1)NeuAc(1) [N18]	397	1	1	1	Q9UMF0	Q9UMF0-397-[R].SFFCDATLDVDGETLIKNR.[S]-HexNAc(5)Hex(6)Fuc(1)NeuAc(1)	Q9UMF0-397	Q9UMF0-397-HexNAc(5)Hex(6)Fuc(1)NeuAc(1)	Q9UMF0 [380-398]	1	4625.92	HexNAc(5)Hex(6)Fuc(1)NeuAc(1)	-1	1.13	105.6	11.7	11.7	0.0740396	0.00249377	0.00249363	0.00490875	0.778231	0.0558691	0.0558575	0.10147	High
High	[R].HGIQYFNNNTQHSSLFMLNEVKR.[A]	1xOxidation [M17]; 1xHexNAc(9)Hex(6)Fuc(1) [N8]	169	1	1	1	P01042	P01042-169-[R].HGIQYFNNNTQHSSLFMLNEVKR.[A]-HexNAc(9)Hex(6)Fuc(1)	P01042-169	P01042-169-HexNAc(9)Hex(6)Fuc(1)	P01042 [162-184]	1	5739.44	HexNAc(9)Hex(6)Fuc(1)	1	1.36	105.9	81.7	11	0.0436566	0.00173563	0.00171641	0.00349153	0.66731	0.0336908	0.0336835	0.0600532	High
High	[R].IYSNHSALESLALIPLQAPLK.[T]	1xHexNAc(4)Hex(4)Fuc(1)NeuAc(1) [N4]	398	1	1	1	P55058	P55058-398-[R].IYSNHSALESLALIPLQAPLK.[T]-HexNAc(4)Hex(4)Fuc(1)NeuAc(1)	P55058-398	P55058-398-HexNAc(4)Hex(4)Fuc(1)NeuAc(1)	P55058 [395-415]	0	4175.96	HexNAc(4)Hex(4)Fuc(1)NeuAc(1)	1	2.17	106.1	54.2	54.2	0.00673091	0.000893708	0.000880488	0.00189779	0.226199	0.00503525	0.00503495	0.00977635	High
High	[K].ASSEVNLANLPPSYHNETNTDTKVGNNTIHVHREIHK.[I]	1xHexNAc(6)Hex(9)Fuc(1)NeuAc(2) [N26]	106	1	1	1	Q9UBP4	Q9UBP4-106-[K].ASSEVNLANLPPSYHNETNTDTKVGNNTIHVHREIHK.[I]-HexNAc(6)Hex(9)Fuc(1)NeuAc(2)	Q9UBP4-106	Q9UBP4-106-HexNAc(6)Hex(9)Fuc(1)NeuAc(2)	Q9UBP4 [81-117]	2	7542.25	HexNAc(6)Hex(9)Fuc(1)NeuAc(2)	0	1.61	106.3	106.3	9.9	0.0244097	0.00154994	0.00150922	0.00308166	0.522207	0.0218873	0.0218837	0.0375338	High
High	[R].AADIEQQAVFAVFDENK.[S]	1xHexNAc(5)Hex(9)Fuc(1) [N16]	554	1	1	1	P12259	P12259-554-[R].AADIEQQAVFAVFDENK.[S]-HexNAc(5)Hex(9)Fuc(1)	P12259-554	P12259-554-HexNAc(5)Hex(9)Fuc(1)	P12259 [539-555]	0	4514.85	HexNAc(5)Hex(9)Fuc(1)	0	1.61	106.4	48.9	29	0.0244	0.00154994	0.00153122	0.00313316	0.520883	0.0156427	0.0156383	0.0271264	High
High	[K].ILRQQQHLFGSNVTDCSGNFCLFR.[S]	2xCarbamidomethyl [C16; C21]; 1xHexNAc(6)Hex(7)Fuc(1)NeuAc(2) [N12]	630	1	1	1	P02787	P02787-630-[K].ILRQQQHLFGSNVTDCSGNFCLFR.[S]-HexNAc(6)Hex(7)Fuc(1)NeuAc(2)	P02787-630	P02787-630-HexNAc(6)Hex(7)Fuc(1)NeuAc(2)	P02787 [619-642]	1	5978.49	HexNAc(6)Hex(7)Fuc(1)NeuAc(2)	0	1.24	108.1	99.4	11	0.0573227	0.0021308	0.00212801	0.00431472	0.727579	0.0481264	0.0481188	0.0871512	High
High	[R].VLPVNVTDYCQLVRYLCQNGR.[C]	1xDeamidated [Q11]; 2xCarbamidomethyl [C10; C17]; 1xHexNAc(4)Hex(6)Fuc(1)NeuAc(1) [N5]	448	1	1	1	P35555	P35555-448-[R].VLPVNVTDYCQLVRYLCQNGR.[C]-HexNAc(4)Hex(6)Fuc(1)NeuAc(1)	P35555-448	P35555-448-HexNAc(4)Hex(6)Fuc(1)NeuAc(1)	P35555 [444-464]	1	4790.06	HexNAc(4)Hex(6)Fuc(1)NeuAc(1)	1	1.61	110.2	9.8	9.8	0.0244025	0.00154994	0.00152603	0.00312256	0.521217	0.0165341	0.0165238	0.0284778	High
High	[R].CATPHGDNASLEATFVK.[R]	1xCarbamidomethyl [C1]; 1xHexNAc(6)Hex(5)Fuc(1) [N8]	98	1	1	1	P23142	P23142-98-[R].CATPHGDNASLEATFVK.[R]-HexNAc(6)Hex(5)Fuc(1)	P23142-98	P23142-98-HexNAc(6)Hex(5)Fuc(1)	P23142 [91-107]	0	3992.65	HexNAc(6)Hex(5)Fuc(1)	0	1.63	110.2	27.4	27.4	0.0235034	0.00138929	0.0013701	0.00294314	0.51328	0.0156722	0.0156695	0.0276408	High
High	[R].NCLVGENFTIK.[I]	1xCarbamidomethyl [C2]; 1xHexNAc(4)Hex(5)Fuc(1)NeuAc(2) [N7]	777	1	1	1	Q08345	Q08345-777-[R].NCLVGENFTIK.[I]-HexNAc(4)Hex(5)Fuc(1)NeuAc(2)	Q08345-777	Q08345-777-HexNAc(4)Hex(5)Fuc(1)NeuAc(2)	Q08345 [771-781]	0	3645.48	HexNAc(4)Hex(5)Fuc(1)NeuAc(2)	0	1.24	110.6	6.2	6.2	0.0579865	0.0021308	0.00212441	0.00430871	0.729999	0.0502195	0.0502142	0.091106	High
High	[R].ADGTVNQIEGEATPVNLTEPAKLEVK.[F]	1xHexNAc(4)Hex(5)NeuAc(1) [N16]	98	1	1	1	P05090	P05090-98-[R].ADGTVNQIEGEATPVNLTEPAKLEVK.[F]-HexNAc(4)Hex(5)NeuAc(1)	P05090-98	P05090-98-HexNAc(4)Hex(5)NeuAc(1)	P05090 [83-108]	1	4637.09	HexNAc(4)Hex(5)NeuAc(1)	1	1.5	110.7	110.7	110.7	0.0318384	0.0015262	0.00152491	0.0031767	0.590669	0.021421	0.0214198	0.0366133	High
High	[R].AGTGPASPSANATTMKPPPR.[R]	1xHexNAc(5)Hex(3)Fuc(1) [N11]; 1xOxidation [M15]	904	1	1	2	Q02246	Q02246-904-[R].AGTGPASPSANATTMKPPPR.[R]-HexNAc(5)Hex(3)Fuc(1)	Q02246-904	Q02246-904-HexNAc(5)Hex(3)Fuc(1)	Q02246 [894-913]	0	3572.57	HexNAc(5)Hex(3)Fuc(1)	0	1.36	110.8	37.9	37.9	0.0439084	0.00173563	0.00171356	0.00348297	0.668674	0.0351322	0.0351284	0.0627927	High
High	[K].AIIANLTCK.[K]	1xCarbamidomethyl [C8]; 1xHexNAc(7)Hex(8)Fuc(1)NeuAc(3) [N5]	411	1	1	1	Q13822	Q13822-411-[K].AIIANLTCK.[K]-HexNAc(7)Hex(8)Fuc(1)NeuAc(3)	Q13822-411	Q13822-411-HexNAc(7)Hex(8)Fuc(1)NeuAc(3)	Q13822 [407-415]	0	4740.88	HexNAc(7)Hex(8)Fuc(1)NeuAc(3)	1	1.19	111.2	47	47	0.0651516	0.00239182	0.00239039	0.00467172	0.753684	0.0534339	0.0534256	0.0968983	High
High	[R].LAGKPTHVNVSVVMAEVDGTC.[Y]	1xCarbamidomethyl [C21]; 1xOxidation [M14]; 1xHexNAc(7)Hex(8) [N9]	340	1	1	1	P01876	P01876-340-[R].LAGKPTHVNVSVVMAEVDGTC.[Y]-HexNAc(7)Hex(8)	P01876-340	P01876-340-HexNAc(7)Hex(8)	P01876 [332-352]	0	4918.05	HexNAc(7)Hex(8)	0	1.51	111.2	47.4	47.4	0.0307811	0.00148182	0.00147075	0.00304878	0.582152	0.0204128	0.0204105	0.0349713	High
High	[K].AALSMCKSVVAPATDGGLNLTSTFLR.[K]	1xCarbamidomethyl [C6]; 1xOxidation [M5]; 1xHexNAc(3)Hex(6)NeuAc(1) [N19]	78	1	1	1	P41222	P41222-78-[K].AALSMCKSVVAPATDGGLNLTSTFLR.[K]-HexNAc(3)Hex(6)NeuAc(1)	P41222-78	P41222-78-HexNAc(3)Hex(6)NeuAc(1)	P41222 [60-85]	1	4569.03	HexNAc(3)Hex(6)NeuAc(1)	-1	1.36	111.9	21.5	21.5	0.0435457	0.00173563	0.00171812	0.0034956	0.666706	0.0334093	0.0334056	0.0594431	High
High	[R].KINAHNNGNHTFK.[M]	1xHexNAc(1) [N9]	72	1	1	1	P09668	P09668-72-[R].KINAHNNGNHTFK.[M]-HexNAc(1)	P09668-72	P09668-72-HexNAc(1)	P09668 [64-76]	1	1697.84	HexNAc(1)	0	1.26	112	112	112	0.0550218	0.00192107	0.00191991	0.00382995	0.718876	0.0426606	0.042656	0.076671	High
High	[R].LPELGRNWSLSQVNVSHAR.[L]	1xHexNAc(5)Hex(3)Fuc(1)NeuAc(1) [N7]	531	1	1	2	P55291	P55291-531-[R].LPELGRNWSLSQVNVSHAR.[L]-HexNAc(5)Hex(3)Fuc(1)NeuAc(1)	P55291-531	P55291-531-HexNAc(5)Hex(3)Fuc(1)NeuAc(1)	P55291 [525-543]	1	4101.85	HexNAc(5)Hex(3)Fuc(1)NeuAc(1)	0	1.33	112.3	43.8	33.1	0.0469096	0.00181828	0.00181638	0.0035902	0.683824	0.0383854	0.0383833	0.0685159	High
High	[R].IYSNHSALESLALIPLQAPLK.[T]	1xHexNAc(6)Hex(3)Fuc(1) [N4]	398	1	1	1	P55058	P55058-398-[R].IYSNHSALESLALIPLQAPLK.[T]-HexNAc(6)Hex(3)Fuc(1)	P55058-398	P55058-398-HexNAc(6)Hex(3)Fuc(1)	P55058 [395-415]	0	4128.97	HexNAc(6)Hex(3)Fuc(1)	1	1.79	112.5	58.7	58.7	0.0160987	0.00116632	0.00116347	0.002456	0.415752	0.00918397	0.00918343	0.0170196	High
High	[K].GHPQEESEESNVSMASLGEK.[R]	1xHexNAc(5)Hex(6)Fuc(1) [N11]	315	1	1	1	P05060	P05060-315-[K].GHPQEESEESNVSMASLGEK.[R]-HexNAc(5)Hex(6)Fuc(1)	P05060-315	P05060-315-HexNAc(5)Hex(6)Fuc(1)	P05060 [305-324]	0	4278.71	HexNAc(5)Hex(6)Fuc(1)	1	2.48	112.5	89.5	89.5	0.00333958	0.00084317	0.000835921	0.0018003	0.125865	0.00271788	0.00271756	0.00563419	High
High	[R].IYSNHSALESLALIPLQAPLK.[T]	1xHexNAc(6)Hex(6)Fuc(1) [N4]	398	1	1	2	P55058	P55058-398-[R].IYSNHSALESLALIPLQAPLK.[T]-HexNAc(6)Hex(6)Fuc(1)	P55058-398	P55058-398-HexNAc(6)Hex(6)Fuc(1)	P55058 [395-415]	0	4615.13	HexNAc(6)Hex(6)Fuc(1)	0	3.07	112.9	112.9	102.4	0.000844236	0.000667922	0.000666788	0.00140964	0.035277	0.00141356	0.00141078	0.0030821	High
High	[K].SVVAPATDGGLNLTSTFLRKNQCETR.[T]	1xCarbamidomethyl [C23]; 1xHexNAc(3)Hex(5)Fuc(1) [N12]	78	1	1	1	P41222	P41222-78-[K].SVVAPATDGGLNLTSTFLRKNQCETR.[T]-HexNAc(3)Hex(5)Fuc(1)	P41222-78	P41222-78-HexNAc(3)Hex(5)Fuc(1)	P41222 [67-92]	2	4401	HexNAc(3)Hex(5)Fuc(1)	1	1.41	113.1	68.1	11	0.0384993	0.00173563	0.00173291	0.00353449	0.637465	0.0261416	0.0261344	0.045737	High
High	[R].SVTLQIYNHSLTLSAR.[W]	1xHexNAc(5)Hex(6)NeuAc(2) [N8]	2138	1	1	1	Q9Y6R7	Q9Y6R7-2138-[R].SVTLQIYNHSLTLSAR.[W]-HexNAc(5)Hex(6)NeuAc(2)	Q9Y6R7-2138	Q9Y6R7-2138-HexNAc(5)Hex(6)NeuAc(2)	Q9Y6R7 [2131-2146]; [3332-3347]; [4533-4548]	0	4372.88	HexNAc(5)Hex(6)NeuAc(2)	1	1.07	113.8	52.4	52.4	0.0844111	0.00270329	0.0027008	0.0053851	0.801776	0.0605002	0.060494	0.110299	High
High	[K].SVVAPATDGGLNLTSTFLRK.[N]	1xHexNAc(5)Hex(4)Fuc(1)NeuAc(2) [N12]	78	1	1	1	P41222	P41222-78-[K].SVVAPATDGGLNLTSTFLRK.[N]-HexNAc(5)Hex(4)Fuc(1)NeuAc(2)	P41222-78	P41222-78-HexNAc(5)Hex(4)Fuc(1)NeuAc(2)	P41222 [67-86]	1	4438.98	HexNAc(5)Hex(4)Fuc(1)NeuAc(2)	-1	1.1	114.2	50.1	50.1	0.0797838	0.00244738	0.00244459	0.00483751	0.790466	0.0459245	0.0459221	0.0819171	High
High	[R].VNNTLSSQISRLQNIR.[N]	1xHexNAc(6)Hex(3)Fuc(1)NeuAc(1) [N2]	1107	1	1	1	P11047	P11047-1107-[R].VNNTLSSQISRLQNIR.[N]-HexNAc(6)Hex(3)Fuc(1)NeuAc(1)	P11047-1107	P11047-1107-HexNAc(6)Hex(3)Fuc(1)NeuAc(1)	P11047 [1106-1121]	1	3984.8	HexNAc(6)Hex(3)Fuc(1)NeuAc(1)	0	1.08	114.5	27.8	27.8	0.0830779	0.00270329	0.00270212	0.0053905	0.799006	0.0601419	0.0601357	0.109571	High
High	[K].FLEPYNDSIQAQK.[N]	1xHexNAc(5)Hex(5)Fuc(1)NeuAc(1) [N6]	118	1	1	1	P14415	P14415-118-[K].FLEPYNDSIQAQK.[N]-HexNAc(5)Hex(5)Fuc(1)NeuAc(1)	P14415-118	P14415-118-HexNAc(5)Hex(5)Fuc(1)NeuAc(1)	P14415 [113-125]	0	3815.58	HexNAc(5)Hex(5)Fuc(1)NeuAc(1)	0	1.39	115.7	20.1	20.1	0.0406068	0.00173563	0.00172837	0.00352159	0.650204	0.0278373	0.0278357	0.0488829	High
High	[R].STNHEPSEMSNR.[T]	1xHexNAc(5)Hex(5)Fuc(1) [N11]	79	1	1	1	P23435	P23435-79-[R].STNHEPSEMSNR.[T]-HexNAc(5)Hex(5)Fuc(1)	P23435-79	P23435-79-HexNAc(5)Hex(5)Fuc(1)	P23435 [69-80]	0	3360.3	HexNAc(5)Hex(5)Fuc(1)	0	1.24	115.9	61.3	61.3	0.0579973	0.0021308	0.00212407	0.00430761	0.730038	0.0502195	0.0502037	0.0910749	High
High	[K].VGNNTIHVHR.[E]	1xDeamidated [N4]; 1xHexNAc(4)Hex(4)Fuc(1) [N3]	106	1	1	1	Q9UBP4	Q9UBP4-106-[K].VGNNTIHVHR.[E]-HexNAc(4)Hex(4)Fuc(1)	Q9UBP4-106	Q9UBP4-106-HexNAc(4)Hex(4)Fuc(1)	Q9UBP4 [104-113]	0	2754.18	HexNAc(4)Hex(4)Fuc(1)	0	1.05	116.1	91.1	91.1	0.089587	0.00270329	0.00269542	0.00537097	0.811916	0.0644848	0.0644815	0.116873	High
High	[R].QQQHLFGSNVTDCSGNFCLFR.[S]	2xCarbamidomethyl [C13; C18]; 1xDeamidated [Q1]; 1xHexNAc(6)Hex(5) [N9]	630	1	1	1	P02787	P02787-630-[R].QQQHLFGSNVTDCSGNFCLFR.[S]-HexNAc(6)Hex(5)	P02787-630	P02787-630-HexNAc(6)Hex(5)	P02787 [622-642]	0	4544.85	HexNAc(6)Hex(5)	-1	1.41	116.3	17.1	0.1	0.0385273	0.00173563	0.00173281	0.00353403	0.63764	0.0261416	0.0261315	0.0457313	High
High	[K].CGLVPVLAENYNKSDNCEDTPEAGYFAIAVVKK.[S]	2xCarbamidomethyl [C1; C17]; 1xDeamidated [N16]; 1xHexNAc(8)Hex(3) [N12]	432	1	1	1	P02787	P02787-432-[K].CGLVPVLAENYNKSDNCEDTPEAGYFAIAVVKK.[S]-HexNAc(8)Hex(3)	P02787-432	P02787-432-HexNAc(8)Hex(3)	P02787 [421-453]	2	5783.55	HexNAc(8)Hex(3)	0	1.44	116.4	116.4	62.8	0.0361807	0.00168464	0.00168133	0.00341342	0.622412	0.0250499	0.0250332	0.0437774	High
High	[K].NLFLNHSENATAK.[D]	1xHexNAc(8)Hex(9)Fuc(1)NeuAc(3) [N5]	207	1	1	2	P00738	P00738-207-[K].NLFLNHSENATAK.[D]-HexNAc(8)Hex(9)Fuc(1)NeuAc(3)	P00738-207	P00738-207-HexNAc(8)Hex(9)Fuc(1)NeuAc(3)	P00738 [203-215]	0	5561.19	HexNAc(8)Hex(9)Fuc(1)NeuAc(3)	-1	1.36	117.5	48.4	11.4	0.0441176	0.00173563	0.00171063	0.00347401	0.669799	0.0362139	0.0362023	0.0648823	High
High	[K].LGACNDTLQQLMEVFK.[F]	1xOxidation [M12]; 1xCarbamidomethyl [C4]; 1xHexNAc(5)Hex(6)Fuc(1)NeuAc(3) [N5]	128	1	1	1	P01008	P01008-128-[K].LGACNDTLQQLMEVFK.[F]-HexNAc(5)Hex(6)Fuc(1)NeuAc(3)	P01008-128	P01008-128-HexNAc(5)Hex(6)Fuc(1)NeuAc(3)	P01008 [124-139]	0	4889.96	HexNAc(5)Hex(6)Fuc(1)NeuAc(3)	0	1.47	117.6	40.9	40.9	0.0341884	0.00166371	0.00166242	0.00330621	0.606948	0.0266033	0.0265989	0.0459867	High
High	[R].IYSNHSALESLALIPLQAPLK.[T]	1xHexNAc(4)Hex(5)NeuAc(1) [N4]	398	1	1	1	P55058	P55058-398-[R].IYSNHSALESLALIPLQAPLK.[T]-HexNAc(4)Hex(5)NeuAc(1)	P55058-398	P55058-398-HexNAc(4)Hex(5)NeuAc(1)	P55058 [395-415]	0	4191.96	HexNAc(4)Hex(5)NeuAc(1)	1	1.76	117.6	25.2	25.2	0.0172542	0.00122114	0.00121994	0.00258785	0.433124	0.00969513	0.00969117	0.017375	High
High	[R].NLTR.[L]	1xHexNAc(7)Hex(7)Fuc(1)NeuAc(4) [N1]	64	1	1	1	P35858	P35858-64-[R].NLTR.[L]-HexNAc(7)Hex(7)Fuc(1)NeuAc(4)	P35858-64	P35858-64-HexNAc(7)Hex(7)Fuc(1)NeuAc(4)	P35858 [64-67]	0	4369.66	HexNAc(7)Hex(7)Fuc(1)NeuAc(4)	1	1.13	117.8	117.8	117.8	0.0748431	0.00234998	0.00234755	0.00461692	0.778748	0.0405183	0.040514	0.0714368	High
High	[K].TYPPENKPGQSNYSFVDNLNLLK.[A]	1xDeamidated [Q10]; 1xHexNAc(5)Hex(5)NeuAc(1) [N12]	68	1	1	1	Q8WXD2	Q8WXD2-68-[K].TYPPENKPGQSNYSFVDNLNLLK.[A]-HexNAc(5)Hex(5)NeuAc(1)	Q8WXD2-68	Q8WXD2-68-HexNAc(5)Hex(5)NeuAc(1)	Q8WXD2 [57-79]	0	4756.06	HexNAc(5)Hex(5)NeuAc(1)	1	2.03	118.2	62.5	62.5	0.00925072	0.00110574	0.00110452	0.00241513	0.287909	0.00702741	0.00702083	0.0133245	High
High	[K].IPCSQPPQIEHGTINSSRSSQESYAHGTKLSYTCEGGFR.[I]	2xCarbamidomethyl [C3; C34]; 1xHexNAc(6)Hex(3)Fuc(1)NeuAc(2) [N15]	882	1	1	1	P08603	P08603-882-[K].IPCSQPPQIEHGTINSSRSSQESYAHGTKLSYTCEGGFR.[I]-HexNAc(6)Hex(3)Fuc(1)NeuAc(2)	P08603-882	P08603-882-HexNAc(6)Hex(3)Fuc(1)NeuAc(2)	P08603 [868-906]	2	6799.9	HexNAc(6)Hex(3)Fuc(1)NeuAc(2)	0	1.16	118.5	90.2	31	0.069009	0.00224929	0.00224805	0.00451694	0.763304	0.036348	0.0363422	0.0637152	High
High	[K].KLSSWVLLMKYLGNATAIFFLPDEGK.[L]	1xHexNAc(8)Hex(9)Fuc(1)NeuAc(4) [N14]	271	1	1	1	P01009	P01009-271-[K].KLSSWVLLMKYLGNATAIFFLPDEGK.[L]-HexNAc(8)Hex(9)Fuc(1)NeuAc(4)	P01009-271	P01009-271-HexNAc(8)Hex(9)Fuc(1)NeuAc(4)	P01009 [258-283]	2	7335.14	HexNAc(8)Hex(9)Fuc(1)NeuAc(4)	-1	1.61	118.7	118.7	118.7	0.0243941	0.00154994	0.00154092	0.00314878	0.520078	0.0131647	0.0131594	0.0239651	High
High	[R].QQQHLFGSNVTDCSGNFCLFRSETK.[D]	2xCarbamidomethyl [C13; C18]; 1xHexNAc(3)Hex(4) [N9]	630	1	1	1	P02787	P02787-630-[R].QQQHLFGSNVTDCSGNFCLFRSETK.[D]-HexNAc(3)Hex(4)	P02787-630	P02787-630-HexNAc(3)Hex(4)	P02787 [622-646]	1	4217.79	HexNAc(3)Hex(4)	-1	1.61	118.9	96.6	96.6	0.0244097	0.00154994	0.00150931	0.00308206	0.522206	0.0218873	0.0218849	0.0375385	High
High	[K].SVVAPATDGGLNLTSTFLR.[K]	1xHexNAc(4)Hex(6)NeuAc(1) [N12]	78	1	1	1	P41222	P41222-78-[K].SVVAPATDGGLNLTSTFLR.[K]-HexNAc(4)Hex(6)NeuAc(1)	P41222-78	P41222-78-HexNAc(4)Hex(6)NeuAc(1)	P41222 [67-85]	0	3994.75	HexNAc(4)Hex(6)NeuAc(1)	0	1.36	119.2	34.4	34.4	0.0437573	0.00173563	0.00171546	0.00348927	0.667857	0.0340706	0.0340688	0.0608654	High
High	[R].SVTLQIYNHSLTLSAR.[W]	1xHexNAc(6)Hex(7)NeuAc(2) [N8]	3339	1	1	1	Q9Y6R7	Q9Y6R7-3339-[R].SVTLQIYNHSLTLSAR.[W]-HexNAc(6)Hex(7)NeuAc(2)	Q9Y6R7-3339	Q9Y6R7-3339-HexNAc(6)Hex(7)NeuAc(2)	Q9Y6R7 [2131-2146]; [3332-3347]; [4533-4548]	0	4738.01	HexNAc(6)Hex(7)NeuAc(2)	1	1.13	119.3	3.2	3.2	0.074962	0.00234998	0.00234691	0.00461519	0.779043	0.0406646	0.0406603	0.0716346	High
High	[K].SVVAPATDGGLNLTSTFLR.[K]	1xHexNAc(5)Hex(7)Fuc(1)NeuAc(2) [N12]	78	1	1	1	P41222	P41222-78-[K].SVVAPATDGGLNLTSTFLR.[K]-HexNAc(5)Hex(7)Fuc(1)NeuAc(2)	P41222-78	P41222-78-HexNAc(5)Hex(7)Fuc(1)NeuAc(2)	P41222 [67-85]	0	4797.04	HexNAc(5)Hex(7)Fuc(1)NeuAc(2)	0	1.26	119.8	98	98	0.0544606	0.0018669	0.00186659	0.00370512	0.716675	0.0417376	0.0417354	0.074909	High
High	[R].HYYIAAEEIIWNYAPSGIDIFTKENLTAPGSDSAVFFEQGTTR.[I]	1xHexNAc(5)Hex(8) [N25]	397	1	1	1	P00450	P00450-397-[R].HYYIAAEEIIWNYAPSGIDIFTKENLTAPGSDSAVFFEQGTTR.[I]-HexNAc(5)Hex(8)	P00450-397	P00450-397-HexNAc(5)Hex(8)	P00450 [373-415]	1	7134.15	HexNAc(5)Hex(8)	1	1.32	120	120	11.2	0.0473592	0.00181828	0.00181608	0.00358974	0.685975	0.0384862	0.0384821	0.0687367	High
High	[K].DIVEYYNDSNGSHVLQGRFGCEIENNR.[S]	1xDeamidated [N10]; 1xHexNAc(2)Hex(9) [N26]; 1xCarbamidomethyl [C21]	128	1	1	1	P25311	P25311-128-[K].DIVEYYNDSNGSHVLQGRFGCEIENNR.[S]-HexNAc(2)Hex(9)	P25311-128	P25311-128-HexNAc(2)Hex(9)	P25311 [103-129]	1	5051.05	HexNAc(2)Hex(9)	1	1.08	120.4	29.1	0	0.0823212	0.00249377	0.00249214	0.00494376	0.79606	0.0500756	0.0500677	0.0894737	High
High	[K].PHCVCQDPVTCPPTKPLDQVCGTDNQTYASSCHLFATK.[C]	5xCarbamidomethyl [C3; C5; C11; C21; C32]; 1xHexNAc(8)Hex(4) [N25]	476	1	1	1	Q14515	Q14515-476-[K].PHCVCQDPVTCPPTKPLDQVCGTDNQTYASSCHLFATK.[C]-HexNAc(8)Hex(4)	Q14515-476	Q14515-476-HexNAc(8)Hex(4)	Q14515 [452-489]	0	6662.79	HexNAc(8)Hex(4)	0	1.65	120.7	120.7	120.7	0.0224338	0.00138929	0.00137749	0.00295938	0.500811	0.0132705	0.0132644	0.0234447	High
High	[R].VNVVNSTLAEVHWDPVPLK.[S]	1xDeamidated [N2]; 1xHexNAc(3)Hex(3) [N5]	858	1	1	1	Q92823	Q92823-858-[R].VNVVNSTLAEVHWDPVPLK.[S]-HexNAc(3)Hex(3)	Q92823-858	Q92823-858-HexNAc(3)Hex(3)	Q92823 [854-872]	0	3213.52	HexNAc(3)Hex(3)	0	1.61	121	108.3	108.3	0.0243986	0.00154994	0.001534	0.00313808	0.520684	0.0151162	0.0151136	0.0268345	High
High	[R].GTAGNALMDGASQLMGENR.[T]	1xOxidation [M8]; 1xHexNAc(1) [N18]	394	1	1	1	P02675	P02675-394-[R].GTAGNALMDGASQLMGENR.[T]-HexNAc(1)	P02675-394	P02675-394-HexNAc(1)	P02675 [377-395]	0	2111.93	HexNAc(1)	0	1.15	121.2	53.1	53.1	0.0709425	0.00224929	0.00224498	0.00451015	0.768633	0.037633	0.0376289	0.06627	High
High	[R].EENQEQPRNYSHHQLNR.[S]	1xHexNAc(4)Hex(5)Fuc(1)NeuAc(2) [N16]	176	1	1	1	Q14515	Q14515-176-[R].EENQEQPRNYSHHQLNR.[S]-HexNAc(4)Hex(5)Fuc(1)NeuAc(2)	Q14515-176	Q14515-176-HexNAc(4)Hex(5)Fuc(1)NeuAc(2)	Q14515 [161-177]	1	4529.83	HexNAc(4)Hex(5)Fuc(1)NeuAc(2)	1	1.12	121.4	64.1	64.1	0.0750735	0.00234998	0.00234588	0.00461289	0.77932	0.0408358	0.0408315	0.071988	High
High	[R].DTAVFECLPQHAMFGNDTITCTTHGNWTKLPECR.[E]	1xDeamidated [N16]; 1xOxidation [M13]; 3xCarbamidomethyl [C7; C21; C33]; 1xHexNAc(8)Hex(9)Fuc(1)NeuAc(4) [N26]	193	1	1	1	P02749	P02749-193-[R].DTAVFECLPQHAMFGNDTITCTTHGNWTKLPECR.[E]-HexNAc(8)Hex(9)Fuc(1)NeuAc(4)	P02749-193	P02749-193-HexNAc(8)Hex(9)Fuc(1)NeuAc(4)	P02749 [168-201]	1	8418.32	HexNAc(8)Hex(9)Fuc(1)NeuAc(4)	-1	2.02	121.8	121.8	9.4	0.00960871	0.00110574	0.00110356	0.00241319	0.295824	0.0071913	0.00718962	0.0137113	High
High	[R].AANYTSSLNLPDK.[T]	1xHexNAc(6)Hex(8)NeuAc(1) [N3]	379	1	1	1	Q92854	Q92854-379-[R].AANYTSSLNLPDK.[T]-HexNAc(6)Hex(8)NeuAc(1)	Q92854-379	Q92854-379-HexNAc(6)Hex(8)NeuAc(1)	Q92854 [377-389]	0	4199.69	HexNAc(6)Hex(8)NeuAc(1)	0	1.25	122.5	5.6	5.6	0.0566666	0.00202462	0.0020223	0.00406866	0.725148	0.0463046	0.0462997	0.0837666	High
High	[R].NGTGHGNSTHHGPEYMR.[C]	1xHexNAc(8)Hex(9)Fuc(1)NeuAc(3) [N1]	240	1	1	1	P02790	P02790-240-[R].NGTGHGNSTHHGPEYMR.[C]-HexNAc(8)Hex(9)Fuc(1)NeuAc(3)	P02790-240	P02790-240-HexNAc(8)Hex(9)Fuc(1)NeuAc(3)	P02790 [240-256]	0	5954.25	HexNAc(8)Hex(9)Fuc(1)NeuAc(3)	0	1.85	123	123	123	0.0139675	0.00133117	0.00133033	0.00293412	0.379915	0.00877652	0.00877601	0.0163506	High
High	[R].VVHAAKAALAAFNAQNNGSNFQLEEISR.[A]	2xDeamidated [N13; Q15]; 1xHexNAc(6)Hex(7)Fuc(1)NeuAc(1) [N17]	176	1	1	1	P02765	P02765-176-[R].VVHAAKAALAAFNAQNNGSNFQLEEISR.[A]-HexNAc(6)Hex(7)Fuc(1)NeuAc(1)	P02765-176	P02765-176-HexNAc(6)Hex(7)Fuc(1)NeuAc(1)	P02765 [160-187]	1	5762.49	HexNAc(6)Hex(7)Fuc(1)NeuAc(1)	1	1.36	124.2	110.4	0	0.0440907	0.00173563	0.00171119	0.00347535	0.669654	0.0361699	0.0361679	0.064817	High
High	[K].NGTAVCATNR.[R]	1xCarbamidomethyl [C6]; 1xHexNAc(4)Hex(5) [N1]	70	1	1	1	P05156	P05156-70-[K].NGTAVCATNR.[R]-HexNAc(4)Hex(5)	P05156-70	P05156-70-HexNAc(4)Hex(5)	P05156 [70-79]	0	2686.08	HexNAc(4)Hex(5)	0	1.05	124.6	73	73	0.0900618	0.00270329	0.00269455	0.00536963	0.8128	0.065061	0.065051	0.117963	High
High	[R].QKDGDDEWTSVVVANVSK.[Y]	1xHexNAc(5)Hex(4) [N15]	802	1	1	1	Q92823	Q92823-802-[R].QKDGDDEWTSVVVANVSK.[Y]-HexNAc(5)Hex(4)	Q92823-802	Q92823-802-HexNAc(5)Hex(4)	Q92823 [788-805]	1	3640.56	HexNAc(5)Hex(4)	0	1.36	124.7	50.7	50.7	0.0437128	0.00173563	0.00171584	0.00349108	0.667615	0.0339286	0.0339212	0.0605622	High
High	[R].EYQTRQDQCIYNTTYLNVQR.[E]	1xCarbamidomethyl [C9]; 1xHexNAc(6)Hex(9) [N12]	93	1	1	1	P02763	P02763-93-[R].EYQTRQDQCIYNTTYLNVQR.[E]-HexNAc(6)Hex(9)	P02763-93	P02763-93-HexNAc(6)Hex(9)	P02763 [82-101]	1	5270.16	HexNAc(6)Hex(9)	0	1.14	124.8	32.7	11	0.0724771	0.00224929	0.0022424	0.00450394	0.77271	0.0388634	0.0388551	0.0686491	High
High	[R].SVTLQIYNHSLTLSAR.[W]	1xHexNAc(6)Hex(7)NeuAc(1) [N8]	4540	1	1	2	Q9Y6R7	Q9Y6R7-4540-[R].SVTLQIYNHSLTLSAR.[W]-HexNAc(6)Hex(7)NeuAc(1)	Q9Y6R7-4540	Q9Y6R7-4540-HexNAc(6)Hex(7)NeuAc(1)	Q9Y6R7 [2131-2146]; [3332-3347]; [4533-4548]	0	4446.92	HexNAc(6)Hex(7)NeuAc(1)	1	1.13	125.3	6.2	6.2	0.074962	0.00234998	0.00234703	0.00461577	0.779043	0.0406646	0.0406625	0.0716428	High
High	[R].HGIQYFNNNTQHSSLFMLNEVKR.[A]	1xDeamidated [Q11]; 1xOxidation [M17]; 1xHexNAc(6)Hex(8)NeuAc(1) [N8]	169	1	1	1	P01042	P01042-169-[R].HGIQYFNNNTQHSSLFMLNEVKR.[A]-HexNAc(6)Hex(8)NeuAc(1)	P01042-169	P01042-169-HexNAc(6)Hex(8)NeuAc(1)	P01042 [162-184]	1	5600.33	HexNAc(6)Hex(8)NeuAc(1)	1	1.8	125.7	105.8	46.7	0.0158725	0.00116632	0.00116381	0.002457	0.412235	0.0088392	0.00883609	0.0166264	High
High	[K].YTGNASALFILPDQDK.[M]	1xDeamidated [Q14]; 1xHexNAc(3)Hex(3) [N4]	271	1	1	1	P01011	P01011-271-[K].YTGNASALFILPDQDK.[M]-HexNAc(3)Hex(3)	P01011-271	P01011-271-HexNAc(3)Hex(3)	P01011 [268-283]	0	2849.26	HexNAc(3)Hex(3)	0	1.05	125.9	57.8	57.8	0.0881528	0.00270329	0.00269745	0.00537702	0.809199	0.0630598	0.0630534	0.11433	High
High	[K].VDKDLQSLEDILHQVENK.[T]	1xHexNAc(5)Hex(6) [N17]	78	1	1	1	P02679	P02679-78-[K].VDKDLQSLEDILHQVENK.[T]-HexNAc(5)Hex(6)	P02679-78	P02679-78-HexNAc(5)Hex(6)	P02679 [62-79]	1	4110.81	HexNAc(5)Hex(6)	0	1.43	126.1	74.5	48	0.0370943	0.00168464	0.0016802	0.00341118	0.628481	0.0254992	0.0254893	0.0446663	High
High	[K].VGNNTIHVHR.[E]	1xHexNAc(6)Hex(5)Fuc(1) [N3]	106	1	1	1	Q9UBP4	Q9UBP4-106-[K].VGNNTIHVHR.[E]-HexNAc(6)Hex(5)Fuc(1)	Q9UBP4-106	Q9UBP4-106-HexNAc(6)Hex(5)Fuc(1)	Q9UBP4 [104-113]	0	3321.41	HexNAc(6)Hex(5)Fuc(1)	0	1.43	126.2	48.5	48.5	0.0369636	0.00168464	0.00168048	0.00341207	0.627624	0.0254992	0.025495	0.044683	High
High	[K].FNWYVDGVEVHNAKTKPREEQYNSTYR.[V]	1xDeamidated [N12]; 1xHexNAc(2)Hex(8) [N23]	180	1	1	1	P01857	P01857-180-[K].FNWYVDGVEVHNAKTKPREEQYNSTYR.[V]-HexNAc(2)Hex(8)	P01857-180	P01857-180-HexNAc(2)Hex(8)	P01857 [158-184]	2	5034.16	HexNAc(2)Hex(8)	-1	1.15	126.9	126.9	19	0.0701453	0.00239182	0.00238754	0.00466289	0.768049	0.0545209	0.0545124	0.0987613	High
High	[K].NGQGSNLDGGNYHVYENGSLEIK.[M]	1xHexNAc(2)Hex(5) [N17]	483	1	1	1	O94856	O94856-483-[K].NGQGSNLDGGNYHVYENGSLEIK.[M]-HexNAc(2)Hex(5)	O94856-483	O94856-483-HexNAc(2)Hex(5)	O94856 [467-489]	0	3681.56	HexNAc(2)Hex(5)	0	1.09	127	28.7	28.7	0.0814054	0.00259937	0.00259642	0.00514623	0.795431	0.0594539	0.0594233	0.108243	High
High	[K].GSALHEDIYVLHENGTLEIPVAQK.[D]	1xDeamidated [Q23]; 1xHexNAc(2)Hex(3) [N14]	507	1	1	1	Q92823	Q92823-507-[K].GSALHEDIYVLHENGTLEIPVAQK.[D]-HexNAc(2)Hex(3)	Q92823-507	Q92823-507-HexNAc(2)Hex(3)	Q92823 [494-517]	0	3526.66	HexNAc(2)Hex(3)	0	1.44	127.1	81	81	0.036355	0.00168464	0.00168124	0.00341297	0.623585	0.0250499	0.0250305	0.0437664	High
High	[R].LMSTEASQNITYHCK.[N]	1xCarbamidomethyl [C14]; 1xOxidation [M2]; 1xHexNAc(2)Hex(5) [N9]	1365	1	1	1	P02452	P02452-1365-[R].LMSTEASQNITYHCK.[N]-HexNAc(2)Hex(5)	P02452-1365	P02452-1365-HexNAc(2)Hex(5)	P02452 [1357-1371]	0	3015.23	HexNAc(2)Hex(5)	0	1.61	127.2	80	80	0.0244141	0.00148182	0.00148055	0.00306748	0.5232	0.0166989	0.0166979	0.0291839	High
High	[K].PREEQFNSTFR.[V]	1xHexNAc(6)Hex(5)Fuc(1)NeuAc(1) [N7]	176	1	1	2	P01859	P01859-176-[K].PREEQFNSTFR.[V]-HexNAc(6)Hex(5)Fuc(1)NeuAc(1)	P01859-176	P01859-176-HexNAc(6)Hex(5)Fuc(1)NeuAc(1)	P01859 [170-180]	1	3876.57	HexNAc(6)Hex(5)Fuc(1)NeuAc(1)	0	1.12	127.3	2.4	2.4	0.0756884	0.00249377	0.00249255	0.00490566	0.782303	0.0566877	0.0566789	0.103193	High
High	[K].TEDTIFLREYQTRQNQCFYNSSYLNVQR.[E]	1xCarbamidomethyl [C17]; 2xDeamidated [Q11; N15]; 1xHexNAc(6)Hex(8)NeuAc(1) [N20]	93	1	1	1	P19652	P19652-93-[K].TEDTIFLREYQTRQNQCFYNSSYLNVQR.[E]-HexNAc(6)Hex(8)NeuAc(1)	P19652-93	P19652-93-HexNAc(6)Hex(8)NeuAc(1)	P19652 [74-101]	2	6381.64	HexNAc(6)Hex(8)NeuAc(1)	1	1.25	127.3	109.5	0	0.0561471	0.00197023	0.0019699	0.00394653	0.723195	0.0448085	0.0448037	0.0805759	High
High	[K].YLGNATAIFFLPDEGK.[L]	1xHexNAc(3)Hex(3) [N4]	271	1	1	1	P01009	P01009-271-[K].YLGNATAIFFLPDEGK.[L]-HexNAc(3)Hex(3)	P01009-271	P01009-271-HexNAc(3)Hex(3)	P01009 [268-283]	0	2851.29	HexNAc(3)Hex(3)	0	1.1	127.4	59.2	59.2	0.0788389	0.00244738	0.00244605	0.00484231	0.788312	0.0450531	0.0450484	0.0803318	High
High	[R].SPYEMFGDEEVMCLNGNWTEPPQCK.[D]	2xCarbamidomethyl [C13; C24]; 1xHexNAc(5)Hex(4)Fuc(1) [N17]	1095	1	1	1	P08603	P08603-1095-[R].SPYEMFGDEEVMCLNGNWTEPPQCK.[D]-HexNAc(5)Hex(4)Fuc(1)	P08603-1095	P08603-1095-HexNAc(5)Hex(4)Fuc(1)	P08603 [1079-1103]	0	4827.91	HexNAc(5)Hex(4)Fuc(1)	0	1.22	127.5	53.2	53.2	0.0602067	0.00220495	0.00220361	0.00441696	0.735935	0.0315008	0.0314956	0.0557279	High
High	[R].IYSNHSALESLALIPLQAPLK.[T]	1xHexNAc(5)Hex(5)Fuc(1)NeuAc(1) [N4]	398	1	1	1	P55058	P55058-398-[R].IYSNHSALESLALIPLQAPLK.[T]-HexNAc(5)Hex(5)Fuc(1)NeuAc(1)	P55058-398	P55058-398-HexNAc(5)Hex(5)Fuc(1)NeuAc(1)	P55058 [395-415]	0	4541.09	HexNAc(5)Hex(5)Fuc(1)NeuAc(1)	0	2.38	127.5	127.5	122.6	0.00414136	0.000893708	0.00089307	0.0019313	0.151541	0.00295252	0.00295003	0.00615764	High
High	[R].ADGTVNQIEGEATPVNLTEPAKLEVK.[F]	2xDeamidated [N6; Q7]; 1xHexNAc(4)Hex(5)NeuAc(2) [N16]	98	1	1	1	P05090	P05090-98-[R].ADGTVNQIEGEATPVNLTEPAKLEVK.[F]-HexNAc(4)Hex(5)NeuAc(2)	P05090-98	P05090-98-HexNAc(4)Hex(5)NeuAc(2)	P05090 [83-108]	1	4930.15	HexNAc(4)Hex(5)NeuAc(2)	1	1.7	127.8	56	56	0.0197512	0.00144159	0.00143835	0.00291429	0.465421	0.010345	0.0103432	0.0189463	High
High	[R].VNVVNSTLAEVHWDPVPLK.[S]	1xHexNAc(4)Hex(4)Fuc(1) [N5]	858	1	1	1	Q92823	Q92823-858-[R].VNVVNSTLAEVHWDPVPLK.[S]-HexNAc(4)Hex(4)Fuc(1)	Q92823-858	Q92823-858-HexNAc(4)Hex(4)Fuc(1)	Q92823 [854-872]	0	3723.73	HexNAc(4)Hex(4)Fuc(1)	0	1.67	128.4	52.3	52.3	0.0214637	0.00138929	0.0013844	0.00297539	0.488894	0.0120858	0.0120851	0.0212682	High
High	[R].EEEIVFPEKLNGSVLPGSGAPAR.[L]	1xHexNAc(5)Hex(6) [N11]	68	1	1	1	O75173	O75173-68-[R].EEEIVFPEKLNGSVLPGSGAPAR.[L]-HexNAc(5)Hex(6)	O75173-68	O75173-68-HexNAc(5)Hex(6)	O75173 [58-80]	1	4383.96	HexNAc(5)Hex(6)	0	1.61	128.8	70.7	70.7	0.0244746	0.00148182	0.00147996	0.00306585	0.523845	0.0166989	0.0166884	0.0291651	High
High	[R].LAGKPTHVNVSVVMAEVDGTCY.[-]	1xOxidation [M14]; 1xCarbamidomethyl [C21]; 1xHexNAc(5)Hex(5)Fuc(1)NeuAc(1) [N9]	340	1	1	1	P01876	P01876-340-[R].LAGKPTHVNVSVVMAEVDGTCY.[-]-HexNAc(5)Hex(5)Fuc(1)NeuAc(1)	P01876-340	P01876-340-HexNAc(5)Hex(5)Fuc(1)NeuAc(1)	P01876 [332-353]	0	4625.95	HexNAc(5)Hex(5)Fuc(1)NeuAc(1)	1	1.75	129	108.5	21	0.0177739	0.00144159	0.00144101	0.00292126	0.438858	0.00984765	0.00984537	0.0182244	High
High	[K].NGTAVCATNR.[R]	1xCarbamidomethyl [C6]; 1xHexNAc(5)Hex(3)Fuc(1) [N1]	70	1	1	1	P05156	P05156-70-[K].NGTAVCATNR.[R]-HexNAc(5)Hex(3)Fuc(1)	P05156-70	P05156-70-HexNAc(5)Hex(3)Fuc(1)	P05156 [70-79]	0	2711.11	HexNAc(5)Hex(3)Fuc(1)	0	1.05	129.2	61.7	61.7	0.0900618	0.00270329	0.0026944	0.00536896	0.8128	0.065061	0.0650477	0.11795	High
High	[R].SFFCDATLDVDGETLIKNR.[S]	1xCarbamidomethyl [C4]; 1xHexNAc(4)Hex(5)Fuc(1)NeuAc(1) [N18]	397	1	1	2	Q9UMF0	Q9UMF0-397-[R].SFFCDATLDVDGETLIKNR.[S]-HexNAc(4)Hex(5)Fuc(1)NeuAc(1)	Q9UMF0-397	Q9UMF0-397-HexNAc(4)Hex(5)Fuc(1)NeuAc(1)	Q9UMF0 [380-398]	1	4260.79	HexNAc(4)Hex(5)Fuc(1)NeuAc(1)	-1	1.07	129.2	17.2	17.2	0.084212	0.00270329	0.00270124	0.00538645	0.801366	0.0604613	0.060452	0.110213	High
High	[K].IMNGEADAMSLDGGFVYIAGKCGLVPVLAENYNK.[S]	1xDeamidated [N31]; 1xOxidation [M2]; 1xCarbamidomethyl [C22]; 1xHexNAc(2)Hex(1)Fuc(1) [N33]	432	1	1	1	P02787	P02787-432-[K].IMNGEADAMSLDGGFVYIAGKCGLVPVLAENYNK.[S]-HexNAc(2)Hex(1)Fuc(1)	P02787-432	P02787-432-HexNAc(2)Hex(1)Fuc(1)	P02787 [400-433]	1	4348	HexNAc(2)Hex(1)Fuc(1)	1	1.46	129.2	129.2	126	0.03444	0.00166371	0.00166177	0.00330494	0.608753	0.0267511	0.0267482	0.0463097	High
High	[K].SVVAPATDGGLNLTSTFLRKNQCETR.[T]	1xCarbamidomethyl [C23]; 1xHexNAc(7)Hex(7)Fuc(1)NeuAc(3) [N12]	78	1	1	1	P41222	P41222-78-[K].SVVAPATDGGLNLTSTFLRKNQCETR.[T]-HexNAc(7)Hex(7)Fuc(1)NeuAc(3)	P41222-78	P41222-78-HexNAc(7)Hex(7)Fuc(1)NeuAc(3)	P41222 [67-92]	2	6410.71	HexNAc(7)Hex(7)Fuc(1)NeuAc(3)	-1	1.05	129.5	107.4	107.4	0.0885678	0.00270329	0.00269687	0.00537433	0.809992	0.0634206	0.0634044	0.114763	High
High	[K].ADQQGKPHCVCQDPVTCPPTKPLDQVCGTDNQTYASSCHLFATK.[C]	5xCarbamidomethyl [C9; C11; C17; C27; C38]; 1xHexNAc(5)Hex(4)NeuAc(1) [N31]	476	1	1	1	Q14515	Q14515-476-[K].ADQQGKPHCVCQDPVTCPPTKPLDQVCGTDNQTYASSCHLFATK.[C]-HexNAc(5)Hex(4)NeuAc(1)	Q14515-476	Q14515-476-HexNAc(5)Hex(4)NeuAc(1)	Q14515 [446-489]	0	6971.95	HexNAc(5)Hex(4)NeuAc(1)	1	1.66	129.6	129.6	39.3	0.0217391	0.00138929	0.00138329	0.00297257	0.492328	0.0122993	0.0122986	0.0216245	High
High	[R].SFFCDATLDVDGETLIKNR.[S]	1xCarbamidomethyl [C4]; 1xHexNAc(6)Hex(8)NeuAc(1) [N18]	397	1	1	1	Q9UMF0	Q9UMF0-397-[R].SFFCDATLDVDGETLIKNR.[S]-HexNAc(6)Hex(8)NeuAc(1)	Q9UMF0-397	Q9UMF0-397-HexNAc(6)Hex(8)NeuAc(1)	Q9UMF0 [380-398]	1	5007.05	HexNAc(6)Hex(8)NeuAc(1)	-1	1.37	129.7	32	32	0.0428812	0.00173563	0.00172395	0.00351014	0.663046	0.030702	0.0307003	0.0548482	High
High	[R].VYIHPFHLVIHNESTCEQLAK.[A]	1xDeamidated [Q18]; 1xCarbamidomethyl [C16]; 1xHexNAc(2)Hex(2) [N12]	47	1	1	1	P01019	P01019-47-[R].VYIHPFHLVIHNESTCEQLAK.[A]-HexNAc(2)Hex(2)	P01019-47	P01019-47-HexNAc(2)Hex(2)	P01019 [36-56]	0	3266.53	HexNAc(2)Hex(2)	0	1.61	129.8	129.8	129.8	0.0244083	0.00154994	0.00151447	0.00309398	0.522017	0.0204923	0.0204911	0.0349356	High
High	[R].NISDGFDGIPDNVDAALALPAHSYSGR.[E]	1xHexNAc(7)Hex(8)Fuc(1) [N1]	242	1	1	1	P04004	P04004-242-[R].NISDGFDGIPDNVDAALALPAHSYSGR.[E]-HexNAc(7)Hex(8)Fuc(1)	P04004-242	P04004-242-HexNAc(7)Hex(8)Fuc(1)	P04004 [242-268]	0	5636.36	HexNAc(7)Hex(8)Fuc(1)	1	1.66	129.8	95.6	16.4	0.0221166	0.00138929	0.00137987	0.00296496	0.496969	0.0127216	0.0127194	0.0224645	High
High	[K].SVVAPATDGGLNLTSTFLR.[K]	1xHexNAc(6)Hex(5)Fuc(1)NeuAc(3) [N12]	78	1	1	1	P41222	P41222-78-[K].SVVAPATDGGLNLTSTFLR.[K]-HexNAc(6)Hex(5)Fuc(1)NeuAc(3)	P41222-78	P41222-78-HexNAc(6)Hex(5)Fuc(1)NeuAc(3)	P41222 [67-85]	0	4967.11	HexNAc(6)Hex(5)Fuc(1)NeuAc(3)	0	1.61	129.9	43.1	43.1	0.0242773	0.00154994	0.00154666	0.00316247	0.518223	0.0119643	0.011963	0.0220588	High
High	[K].HYTNPSQDVTVPCPVPSTPPTPSPSTPPTPSPSCCHPRLSLHRPALEDLLLGSEANLTCTLTGLR.[D]	4xCarbamidomethyl [C13; C34; C35; C59]; 1xHexNAc(2)Hex(4) [N56]	144	1	1	1	P01876	P01876-144-[K].HYTNPSQDVTVPCPVPSTPPTPSPSTPPTPSPSCCHPRLSLHRPALEDLLLGSEANLTCTLTGLR.[D]-HexNAc(2)Hex(4)	P01876-144	P01876-144-HexNAc(2)Hex(4)	P01876 [89-153]	1	8135.84	HexNAc(2)Hex(4)	-1	1.4	130.4	130.4	130.4	0.0400022	0.00173563	0.00172962	0.00352619	0.646635	0.0273837	0.0273822	0.0479079	High
High	[K].SVVAPATDGGLNLTSTFLRKNQCETR.[T]	1xCarbamidomethyl [C23]; 1xHexNAc(2)Hex(10) [N12]	78	1	1	1	P41222	P41222-78-[K].SVVAPATDGGLNLTSTFLRKNQCETR.[T]-HexNAc(2)Hex(10)	P41222-78	P41222-78-HexNAc(2)Hex(10)	P41222 [67-92]	2	4862.13	HexNAc(2)Hex(10)	-1	1.61	130.4	99.8	99.8	0.0243945	0.00154994	0.00153987	0.00314754	0.520138	0.0132624	0.0132617	0.0240717	High
High	[K].AIINLAVYGKAQNR.[S]	1xHexNAc(6)Hex(3)Fuc(1)NeuAc(2) [N13]	61	1	1	1	Q9Y646	Q9Y646-61-[K].AIINLAVYGKAQNR.[S]-HexNAc(6)Hex(3)Fuc(1)NeuAc(2)	Q9Y646-61	Q9Y646-61-HexNAc(6)Hex(3)Fuc(1)NeuAc(2)	Q9Y646 [49-62]	1	3963.76	HexNAc(6)Hex(3)Fuc(1)NeuAc(2)	0	1.08	131	83.7	83.7	0.0824673	0.00249377	0.00249187	0.00494254	0.796374	0.0504245	0.0504219	0.0902171	High
High	[R].MNISQCDLPEISVSHVNLTVR.[E]	1xCarbamidomethyl [C6]; 1xHexNAc(5)Hex(4)NeuAc(1) [N2]	203	1	1	1	Q16288	Q16288-203-[R].MNISQCDLPEISVSHVNLTVR.[E]-HexNAc(5)Hex(4)NeuAc(1)	Q16288-203	Q16288-203-HexNAc(5)Hex(4)NeuAc(1)	Q16288 [202-222]	0	4366.9	HexNAc(5)Hex(4)NeuAc(1)	1	1.17	131.3	25.6	25.6	0.068068	0.00220495	0.00219455	0.00439312	0.760629	0.0357565	0.0357507	0.0624413	High
High	[R].YIITWDHVVALSNESTVTGYK.[V]	1xHexNAc(5)Hex(4) [N13]	933	1	1	1	Q12860	Q12860-933-[R].YIITWDHVVALSNESTVTGYK.[V]-HexNAc(5)Hex(4)	Q12860-933	Q12860-933-HexNAc(5)Hex(4)	Q12860 [921-941]	0	4059.82	HexNAc(5)Hex(4)	0	1.49	131.4	22.1	22.1	0.032106	0.0015262	0.00152353	0.00317292	0.592772	0.0216222	0.0216186	0.0370605	High
High	[R].SVTLQIYNHSLTLSAR.[W]	1xHexNAc(6)Hex(7)Fuc(1)NeuAc(2) [N8]	3339	1	1	1	Q9Y6R7	Q9Y6R7-3339-[R].SVTLQIYNHSLTLSAR.[W]-HexNAc(6)Hex(7)Fuc(1)NeuAc(2)	Q9Y6R7-3339	Q9Y6R7-3339-HexNAc(6)Hex(7)Fuc(1)NeuAc(2)	Q9Y6R7 [2131-2146]; [3332-3347]; [4533-4548]	0	4884.07	HexNAc(6)Hex(7)Fuc(1)NeuAc(2)	1	1.51	131.7	3.8	3.8	0.0305494	0.00155893	0.0015559	0.00318959	0.578978	0.0245294	0.0245281	0.0419402	High
High	[R].QKDGDDEWTSVVVANVSK.[Y]	1xHexNAc(4)Hex(6)Fuc(1) [N15]	802	1	1	1	Q92823	Q92823-802-[R].QKDGDDEWTSVVVANVSK.[Y]-HexNAc(4)Hex(6)Fuc(1)	Q92823-802	Q92823-802-HexNAc(4)Hex(6)Fuc(1)	Q92823 [788-805]	1	3907.65	HexNAc(4)Hex(6)Fuc(1)	0	1.2	132	75.7	75.7	0.0632191	0.00220495	0.00220058	0.00440751	0.745927	0.0331172	0.0331154	0.0582098	High
High	[R].FSDGLESNSSTQFEVK.[K]	1xDeamidated [Q12]; 1xHexNAc(2)Hex(10) [N8]	226	1	1	1	P0C0L5	P0C0L5-226-[R].FSDGLESNSSTQFEVK.[K]-HexNAc(2)Hex(10)	P0C0L5-226	P0C0L5-226-HexNAc(2)Hex(10)	P0C0L5 [219-234]	0	3802.48	HexNAc(2)Hex(10)	0	1.25	132	49.9	49.9	0.056565	0.00202462	0.00202285	0.00407021	0.724768	0.045917	0.0459146	0.0829573	High
High	[R].ADGTVNQIEGEATPVNLTEPAK.[L]	1xDeamidated [Q7]; 1xHexNAc(4)Hex(4)Fuc(1)NeuAc(1) [N16]	98	1	1	1	P05090	P05090-98-[R].ADGTVNQIEGEATPVNLTEPAK.[L]-HexNAc(4)Hex(4)Fuc(1)NeuAc(1)	P05090-98	P05090-98-HexNAc(4)Hex(4)Fuc(1)NeuAc(1)	P05090 [83-104]	0	4152.79	HexNAc(4)Hex(4)Fuc(1)NeuAc(1)	0	1.61	132.2	132.2	25.6	0.0244025	0.00154994	0.00152594	0.00312215	0.52122	0.0165341	0.0165229	0.0284742	High
High	[K].NSFNISNLLVLHLSHNR.[I]	1xHexNAc(5)Hex(6)Fuc(1)NeuAc(2) [N4]	289	1	1	1	P51888	P51888-289-[K].NSFNISNLLVLHLSHNR.[I]-HexNAc(5)Hex(6)Fuc(1)NeuAc(2)	P51888-289	P51888-289-HexNAc(5)Hex(6)Fuc(1)NeuAc(2)	P51888 [286-302]	0	4694.02	HexNAc(5)Hex(6)Fuc(1)NeuAc(2)	1	1.44	132.9	1.4	1.4	0.0361203	0.00168464	0.00168161	0.00341431	0.622004	0.0250499	0.0250402	0.0437993	High
High	[R].VYIHPFHLVIHNESTCEQLAK.[A]	1xDeamidated [Q18]; 1xCarbamidomethyl [C16]; 1xHexNAc(1)Fuc(1) [N12]	47	1	1	1	P01019	P01019-47-[R].VYIHPFHLVIHNESTCEQLAK.[A]-HexNAc(1)Fuc(1)	P01019-47	P01019-47-HexNAc(1)Fuc(1)	P01019 [36-56]	0	2885.4	HexNAc(1)Fuc(1)	0	1.61	133.2	133.2	133.2	0.0243916	0.00154994	0.001544	0.0031554	0.519735	0.01268	0.0126786	0.0231333	High
High	[R].LANLTQGEDQYYLR.[V]	1xHexNAc(6)Hex(5)Fuc(1) [N3]	374	1	1	1	P10909	P10909-374-[R].LANLTQGEDQYYLR.[V]-HexNAc(6)Hex(5)Fuc(1)	P10909-374	P10909-374-HexNAc(6)Hex(5)Fuc(1)	P10909 [372-385]	0	3858.63	HexNAc(6)Hex(5)Fuc(1)	0	1.59	133.3	103.7	103.7	0.0259268	0.00154994	0.00150653	0.00307574	0.537546	0.0224974	0.0224825	0.0386171	High
High	[K].KEDALNETR.[E]	1xHexNAc(6)Hex(3)Fuc(1)NeuAc(1) [N6]	86	1	1	1	P10909	P10909-86-[K].KEDALNETR.[E]-HexNAc(6)Hex(3)Fuc(1)NeuAc(1)	P10909-86	P10909-86-HexNAc(6)Hex(3)Fuc(1)NeuAc(1)	P10909 [81-89]	1	3217.33	HexNAc(6)Hex(3)Fuc(1)NeuAc(1)	0	1.4	133.5	29	29	0.0394062	0.00173563	0.00173039	0.00352849	0.643051	0.0268545	0.026853	0.0468518	High
High	[K].VGNNTIHVHR.[E]	1xHexNAc(5)Hex(5)Fuc(1)NeuAc(1) [N3]	106	1	1	1	Q9UBP4	Q9UBP4-106-[K].VGNNTIHVHR.[E]-HexNAc(5)Hex(5)Fuc(1)NeuAc(1)	Q9UBP4-106	Q9UBP4-106-HexNAc(5)Hex(5)Fuc(1)NeuAc(1)	Q9UBP4 [104-113]	0	3409.43	HexNAc(5)Hex(5)Fuc(1)NeuAc(1)	0	1.26	133.7	17.4	17.4	0.0544901	0.0018669	0.00186639	0.00370465	0.716791	0.0417376	0.041731	0.0749002	High
High	[K].AALSMCKSVVAPATDGGLNLTSTFLR.[K]	1xCarbamidomethyl [C6]; 1xHexNAc(4)Hex(5)NeuAc(2) [N19]	78	1	1	1	P41222	P41222-78-[K].AALSMCKSVVAPATDGGLNLTSTFLR.[K]-HexNAc(4)Hex(5)NeuAc(2)	P41222-78	P41222-78-HexNAc(4)Hex(5)NeuAc(2)	P41222 [60-85]	1	4885.15	HexNAc(4)Hex(5)NeuAc(2)	1	1.66	133.8	21.3	21.3	0.0221301	0.00138929	0.00137971	0.00296456	0.497134	0.012777	0.0127755	0.0225929	High
High	[R].IYSNHSALESLALIPLQAPLK.[T]	1xHexNAc(5)Hex(6)Fuc(1)NeuAc(3) [N4]	398	1	1	1	P55058	P55058-398-[R].IYSNHSALESLALIPLQAPLK.[T]-HexNAc(5)Hex(6)Fuc(1)NeuAc(3)	P55058-398	P55058-398-HexNAc(5)Hex(6)Fuc(1)NeuAc(3)	P55058 [395-415]	0	5285.34	HexNAc(5)Hex(6)Fuc(1)NeuAc(3)	0	2.11	133.8	124.5	124.5	0.00782801	0.000887889	0.000885321	0.0018003	0.254944	0.00559357	0.00559324	0.0114833	High
High	[K].LHINHNNLTESVGPLPK.[S]	1xHexNAc(5)Hex(3)Fuc(1) [N7]	127	1	1	1	P51884	P51884-127-[K].LHINHNNLTESVGPLPK.[S]-HexNAc(5)Hex(3)Fuc(1)	P51884-127	P51884-127-HexNAc(5)Hex(3)Fuc(1)	P51884 [121-137]	0	3530.63	HexNAc(5)Hex(3)Fuc(1)	0	1.61	134.9	134.9	134.9	0.0243945	0.00154994	0.00154004	0.00314837	0.520125	0.0131647	0.0131504	0.0239559	High
High	[K].QDGSNFTCVCLPGYTGELCQSK.[I]	3xCarbamidomethyl [C8; C10; C19]; 1xHexNAc(2)Fuc(1) [N5]	375	1	1	1	Q8NFT8	Q8NFT8-375-[K].QDGSNFTCVCLPGYTGELCQSK.[I]-HexNAc(2)Fuc(1)	Q8NFT8-375	Q8NFT8-375-HexNAc(2)Fuc(1)	Q8NFT8 [371-392]	0	3073.3	HexNAc(2)Fuc(1)	0	1.09	135	1.2	1.2	0.0806088	0.00259937	0.00259796	0.00515011	0.793688	0.0589206	0.0589145	0.107298	High
High	[K].VCQDCPLLAPLNDTRVVHAAK.[A]	2xCarbamidomethyl [C2; C5]; 1xHexNAc(5)Hex(7)Fuc(1) [N12]	156	1	1	1	P02765	P02765-156-[K].VCQDCPLLAPLNDTRVVHAAK.[A]-HexNAc(5)Hex(7)Fuc(1)	P02765-156	P02765-156-HexNAc(5)Hex(7)Fuc(1)	P02765 [145-165]	1	4673.04	HexNAc(5)Hex(7)Fuc(1)	-1	1.64	135	83.7	83.7	0.0226718	0.00154994	0.00154941	0.00316832	0.500661	0.011587	0.011583	0.0213316	High
High	[K].ANSTGTLVITDPTR.[I]	1xHexNAc(5)Hex(3)Fuc(1) [N2]	494	1	1	1	Q12860	Q12860-494-[K].ANSTGTLVITDPTR.[I]-HexNAc(5)Hex(3)Fuc(1)	Q12860-494	Q12860-494-HexNAc(5)Hex(3)Fuc(1)	Q12860 [493-506]	0	3093.37	HexNAc(5)Hex(3)Fuc(1)	0	1.61	135.1	59.7	59.7	0.0244086	0.00154994	0.00151337	0.00309199	0.522052	0.020591	0.0205807	0.0350291	High
High	[K].NLFLNHSENATAK.[D]	1xHexNAc(9)Hex(10)Fuc(1)NeuAc(4) [N5]	207	1	1	1	P00738	P00738-207-[K].NLFLNHSENATAK.[D]-HexNAc(9)Hex(10)Fuc(1)NeuAc(4)	P00738-207	P00738-207-HexNAc(9)Hex(10)Fuc(1)NeuAc(4)	P00738 [203-215]	0	6217.42	HexNAc(9)Hex(10)Fuc(1)NeuAc(4)	-1	1.46	135.2	30.8	11.4	0.0350579	0.00166371	0.00166039	0.00330159	0.613119	0.0272142	0.0272113	0.0473323	High
High	[K].KKEDALNETR.[E]	1xHexNAc(4)Hex(7)NeuAc(1) [N7]	86	1	1	1	P10909	P10909-86-[K].KKEDALNETR.[E]-HexNAc(4)Hex(7)NeuAc(1)	P10909-86	P10909-86-HexNAc(4)Hex(7)NeuAc(1)	P10909 [80-89]	2	3441.42	HexNAc(4)Hex(7)NeuAc(1)	0	1.13	136.1	64.1	64.1	0.0740847	0.00249377	0.0024935	0.00490813	0.778344	0.0560559	0.056053	0.101874	High
High	[K].CGLVPVLAENYNKSDNCEDTPEAGYFAIAVVKK.[S]	1xDeamidated [N16]; 2xCarbamidomethyl [C1; C17]; 1xHexNAc(3)Hex(4)Fuc(1) [N12]	432	1	1	1	P02787	P02787-432-[K].CGLVPVLAENYNKSDNCEDTPEAGYFAIAVVKK.[S]-HexNAc(3)Hex(4)Fuc(1)	P02787-432	P02787-432-HexNAc(3)Hex(4)Fuc(1)	P02787 [421-453]	2	5076.26	HexNAc(3)Hex(4)Fuc(1)	1	1.61	136.3	136.3	83	0.0244096	0.00154994	0.00150973	0.00308325	0.52219	0.0217849	0.0217825	0.0373153	High
High	[R].VEDEGNYTCLFVTFPQGSR.[S]	1xCarbamidomethyl [C9]; 1xHexNAc(4)Hex(5)Fuc(1)NeuAc(2) [N6]	120	1	1	1	P15151	P15151-120-[R].VEDEGNYTCLFVTFPQGSR.[S]-HexNAc(4)Hex(5)Fuc(1)NeuAc(2)	P15151-120	P15151-120-HexNAc(4)Hex(5)Fuc(1)NeuAc(2)	P15151 [115-133]	0	4569.84	HexNAc(4)Hex(5)Fuc(1)NeuAc(2)	0	1.07	136.4	12.8	12.8	0.084247	0.00249377	0.00249012	0.00493705	0.800117	0.0514101	0.0513941	0.0917923	High
High	[R].GSNGTICDNQR.[D]	1xCarbamidomethyl [C7]; 1xDeamidated [N9]; 1xHexNAc(5)Hex(3)Fuc(1) [N3]	204	1	1	1	Q9UBP4	Q9UBP4-204-[R].GSNGTICDNQR.[D]-HexNAc(5)Hex(3)Fuc(1)	Q9UBP4-204	Q9UBP4-204-HexNAc(5)Hex(3)Fuc(1)	Q9UBP4 [202-212]	0	2870.12	HexNAc(5)Hex(3)Fuc(1)	0	1.19	136.4	56	36.7	0.0642225	0.00239182	0.0023913	0.00467467	0.750831	0.0531848	0.0531821	0.0963869	High
High	[K].GHPQEESEESNVSMASLGEK.[R]	1xHexNAc(5)Hex(3)Fuc(1) [N11]	315	1	1	1	P05060	P05060-315-[K].GHPQEESEESNVSMASLGEK.[R]-HexNAc(5)Hex(3)Fuc(1)	P05060-315	P05060-315-HexNAc(5)Hex(3)Fuc(1)	P05060 [305-324]	0	3792.55	HexNAc(5)Hex(3)Fuc(1)	0	1.66	136.4	50.7	50.7	0.0218859	0.00149563	0.00149314	0.00303951	0.491614	0.0114783	0.0114764	0.0210976	High
High	[K].SVQEIQATFFYFTPNK.[T]	1xHexNAc(4)Hex(5)Fuc(1)NeuAc(2) [N15]	72	1	1	1	P02763	P02763-72-[K].SVQEIQATFFYFTPNK.[T]-HexNAc(4)Hex(5)Fuc(1)NeuAc(2)	P02763-72	P02763-72-HexNAc(4)Hex(5)Fuc(1)NeuAc(2)	P02763 [58-73]	0	4270.78	HexNAc(4)Hex(5)Fuc(1)NeuAc(2)	1	1.36	136.5	67.4	40.1	0.043732	0.00173563	0.00171565	0.00349018	0.667719	0.0339753	0.033968	0.0606536	High
High	[K].MVSHHNLTTGATLINEQWLLTTAK.[N]	1xDeamidated [N/Q]; 1xOxidation [M1]; 1xHexNAc(4)Hex(6)Fuc(1)NeuAc(1) [N6]	184	1	1	2	P00738	P00738-184-[K].MVSHHNLTTGATLINEQWLLTTAK.[N]-HexNAc(4)Hex(6)Fuc(1)NeuAc(1)	P00738-184	P00738-184-HexNAc(4)Hex(6)Fuc(1)NeuAc(1)	P00738 [179-202]	0	4918.16	HexNAc(4)Hex(6)Fuc(1)NeuAc(1)	1	2.28	136.6	136.6	9.3	0.00523005	0.00077961	0.000774963	0.00154126	0.185387	0.00373629	0.00373471	0.00777238	High
High	[R].TLNQSSDELQLSMGNAMFVK.[E]	1xOxidation [M17]; 1xHexNAc(5)Hex(6)Fuc(1) [N3]	127	1	1	1	P01011	P01011-127-[R].TLNQSSDELQLSMGNAMFVK.[E]-HexNAc(5)Hex(6)Fuc(1)	P01011-127	P01011-127-HexNAc(5)Hex(6)Fuc(1)	P01011 [125-144]	0	4362.82	HexNAc(5)Hex(6)Fuc(1)	0	2.06	136.8	65.8	25.6	0.00874898	0.00110574	0.00110562	0.00241741	0.276522	0.00691271	0.0069115	0.0132083	High
High	[K].GHPQEESEESNVSMASLGEK.[R]	1xOxidation [M14]; 1xHexNAc(4)Hex(5)Fuc(1)NeuAc(2) [N11]	315	1	1	1	P05060	P05060-315-[K].GHPQEESEESNVSMASLGEK.[R]-HexNAc(4)Hex(5)Fuc(1)NeuAc(2)	P05060-315	P05060-315-HexNAc(4)Hex(5)Fuc(1)NeuAc(2)	P05060 [305-324]	0	4511.77	HexNAc(4)Hex(5)Fuc(1)NeuAc(2)	0	1.56	137	27.9	27.9	0.0278165	0.00154994	0.00150384	0.00307062	0.55538	0.0231969	0.0231956	0.0394769	High
High	[R].VYIHPFHLVIHNESTCEQLAK.[A]	1xDeamidated [Q18]; 1xCarbamidomethyl [C16]; 1xHexNAc(4)Hex(5)Fuc(1)NeuAc(1) [N12]	47	1	1	1	P01019	P01019-47-[R].VYIHPFHLVIHNESTCEQLAK.[A]-HexNAc(4)Hex(5)Fuc(1)NeuAc(1)	P01019-47	P01019-47-HexNAc(4)Hex(5)Fuc(1)NeuAc(1)	P01019 [36-56]	0	4596	HexNAc(4)Hex(5)Fuc(1)NeuAc(1)	1	1.61	137.5	41.2	41.2	0.0243899	0.00154994	0.0015456	0.00315914	0.519498	0.0121888	0.0121811	0.0224082	High
High	[R].SFFCDATLDVDGETLIKNR.[S]	1xCarbamidomethyl [C4]; 1xHexNAc(5)Hex(4)NeuAc(1) [N18]	397	1	1	1	Q9UMF0	Q9UMF0-397-[R].SFFCDATLDVDGETLIKNR.[S]-HexNAc(5)Hex(4)NeuAc(1)	Q9UMF0-397	Q9UMF0-397-HexNAc(5)Hex(4)NeuAc(1)	Q9UMF0 [380-398]	1	4155.76	HexNAc(5)Hex(4)NeuAc(1)	0	1.36	137.8	27.5	27.5	0.0439734	0.00173563	0.00171261	0.00347938	0.669024	0.0355256	0.0355237	0.0636385	High
High	[R].YNCTATNHIGTR.[F]	1xCarbamidomethyl [C3]; 1xHexNAc(6)Hex(3)Fuc(1) [N2]	474	1	1	1	O15394	O15394-474-[R].YNCTATNHIGTR.[F]-HexNAc(6)Hex(3)Fuc(1)	O15394-474	O15394-474-HexNAc(6)Hex(3)Fuc(1)	O15394 [473-484]	0	3258.34	HexNAc(6)Hex(3)Fuc(1)	0	1.61	137.8	45.9	45.9	0.024399	0.00154994	0.00153305	0.00313725	0.520751	0.0152169	0.0152143	0.0268175	High
High	[R].NYSLLIDQPDK.[C]	1xHexNAc(6)Hex(9)Fuc(1)NeuAc(2) [N1]	127	1	1	2	Q9NY97	Q9NY97-127-[R].NYSLLIDQPDK.[C]-HexNAc(6)Hex(9)Fuc(1)NeuAc(2)	Q9NY97-127	Q9NY97-127-HexNAc(6)Hex(9)Fuc(1)NeuAc(2)	Q9NY97 [127-137]	0	4710.87	HexNAc(6)Hex(9)Fuc(1)NeuAc(2)	0	1.24	138.8	8.5	8.5	0.0579865	0.0021308	0.00212453	0.00430925	0.729999	0.0500706	0.0500627	0.0908987	High
High	[R].WFSAGLASNSSWLR.[E]	1xHexNAc(4)Hex(5) [N9]	51	1	1	1	P41222	P41222-51-[R].WFSAGLASNSSWLR.[E]-HexNAc(4)Hex(5)	P41222-51	P41222-51-HexNAc(4)Hex(5)	P41222 [43-56]	0	3204.36	HexNAc(4)Hex(5)	0	1.08	138.9	53.7	53.7	0.0822916	0.00249377	0.00249228	0.00494438	0.795996	0.0500756	0.0500703	0.0894837	High
High	[K].DGEAFEINGTEDGR.[I]	1xHexNAc(7)Hex(3)Fuc(1) [N8]	562	1	1	1	O00533	O00533-562-[K].DGEAFEINGTEDGR.[I]-HexNAc(7)Hex(3)Fuc(1)	O00533-562	O00533-562-HexNAc(7)Hex(3)Fuc(1)	O00533 [555-568]	0	3563.42	HexNAc(7)Hex(3)Fuc(1)	0	2.07	138.9	106.4	106.4	0.00855083	0.00104816	0.00104761	0.00228372	0.271927	0.00674052	0.00673775	0.0128171	High
High	[R].NEVVITENNNSITEQITDVVK.[Q]	1xHexNAc(5)Hex(3)Fuc(1) [N9]	845	1	1	2	Q9HCK4	Q9HCK4-845-[R].NEVVITENNNSITEQITDVVK.[Q]-HexNAc(5)Hex(3)Fuc(1)	Q9HCK4-845	Q9HCK4-845-HexNAc(5)Hex(3)Fuc(1)	Q9HCK4 [837-857]	0	4006.81	HexNAc(5)Hex(3)Fuc(1)	0	1.24	139.1	59.2	59.2	0.0569803	0.0021308	0.00213022	0.0043202	0.726316	0.0474312	0.0474288	0.0858196	High
High	[R].QQQHLFGSNVTDCSGNFCLFR.[S]	1xDeamidated [N16]; 2xCarbamidomethyl [C13; C18]; 1xHexNAc(3)Hex(6)Fuc(1) [N9]	630	1	1	1	P02787	P02787-630-[R].QQQHLFGSNVTDCSGNFCLFR.[S]-HexNAc(3)Hex(6)Fuc(1)	P02787-630	P02787-630-HexNAc(3)Hex(6)Fuc(1)	P02787 [622-642]	0	4243.72	HexNAc(3)Hex(6)Fuc(1)	0	1.71	139.4	61.6	61.6	0.0195248	0.00144159	0.00143852	0.00291468	0.462502	0.0101734	0.0101722	0.0188214	High
High	[K].LNAAKALPQPQNVTSLLGCTH.[-]	1xCarbamidomethyl [C19]; 1xHexNAc(5)Hex(6)NeuAc(1) [N12]	453	1	1	1	P02790	P02790-453-[K].LNAAKALPQPQNVTSLLGCTH.[-]-HexNAc(5)Hex(6)NeuAc(1)	P02790-453	P02790-453-HexNAc(5)Hex(6)NeuAc(1)	P02790 [442-462]	1	4511.98	HexNAc(5)Hex(6)NeuAc(1)	-1	1.61	140.7	119.1	119.1	0.0247858	0.00148182	0.00147879	0.00306462	0.527141	0.0172375	0.0172355	0.0300374	High
High	[R].ICNLTR.[P]	1xCarbamidomethyl [C2]; 1xHexNAc(6)Hex(7)NeuAc(2) [N3]	1319	1	1	1	Q15262	Q15262-1319-[R].ICNLTR.[P]-HexNAc(6)Hex(7)NeuAc(2)	Q15262-1319	Q15262-1319-HexNAc(6)Hex(7)NeuAc(2)	Q15262 [1317-1322]	0	3711.45	HexNAc(6)Hex(7)NeuAc(2)	0	1.27	140.8	21.9	21.9	0.0532212	0.00181828	0.00181229	0.00357919	0.711724	0.0407891	0.0407717	0.0728492	High
High	[R].SADPSNQTGICTAVEGDNCVFDGVIYR.[S]	2xCarbamidomethyl [C11; C19]; 2xDeamidated [Q7; N18]; 1xHexNAc(2)Hex(3) [N6]	97	1	1	1	P48745	P48745-97-[R].SADPSNQTGICTAVEGDNCVFDGVIYR.[S]-HexNAc(2)Hex(3)	P48745-97	P48745-97-HexNAc(2)Hex(3)	P48745 [92-118]	0	3839.59	HexNAc(2)Hex(3)	0	1.06	140.9	43.7	43.7	0.0864684	0.00270329	0.00269949	0.00538038	0.805919	0.0616473	0.0616442	0.111909	High
High	[R].HGIQYFNNNTQHSSLFMLNEVK.[R]	1xDeamidated [Q11]; 1xOxidation [M17]; 1xHexNAc(6)Hex(7)NeuAc(4) [N8]	169	1	1	1	P01042	P01042-169-[R].HGIQYFNNNTQHSSLFMLNEVK.[R]-HexNAc(6)Hex(7)NeuAc(4)	P01042-169	P01042-169-HexNAc(6)Hex(7)NeuAc(4)	P01042 [162-183]	0	6155.46	HexNAc(6)Hex(7)NeuAc(4)	1	2.25	141	129.9	0	0.00561574	0.000893708	0.000888731	0.00191965	0.195172	0.00371614	0.00371391	0.00775088	High
High	[R].FQDSSVFNETLR.[I]	1xHexNAc(4)Hex(5)Fuc(1)NeuAc(2) [N8]	92	1	1	1	Q7Z553	Q7Z553-92-[R].FQDSSVFNETLR.[I]-HexNAc(4)Hex(5)Fuc(1)NeuAc(2)	Q7Z553-92	Q7Z553-92-HexNAc(4)Hex(5)Fuc(1)NeuAc(2)	Q7Z553 [85-96]	0	3793.52	HexNAc(4)Hex(5)Fuc(1)NeuAc(2)	0	1.05	141.1	3.3	3.3	0.0882587	0.00270329	0.00269716	0.00537567	0.809402	0.0632898	0.0632801	0.114767	High
High	[K].MLNTSSLLEQLNEQFNWVSRLANLTQGEDQYYLR.[V]	1xHexNAc(6)Hex(7)NeuAc(2) [N3]	354	1	1	1	P10909	P10909-354-[K].MLNTSSLLEQLNEQFNWVSRLANLTQGEDQYYLR.[V]-HexNAc(6)Hex(7)NeuAc(2)	P10909-354	P10909-354-HexNAc(6)Hex(7)NeuAc(2)	P10909 [352-385]	1	7009.04	HexNAc(6)Hex(7)NeuAc(2)	1	1.13	141.1	141.1	13	0.0733851	0.00229659	0.00229558	0.00449888	0.775062	0.0393994	0.0393931	0.0694171	High
High	[R].ENGTISR.[Y]	1xHexNAc(5)Hex(5)NeuAc(1) [N2]	103	1	1	1	P02763	P02763-103-[R].ENGTISR.[Y]-HexNAc(5)Hex(5)NeuAc(1)	P02763-103	P02763-103-HexNAc(5)Hex(5)NeuAc(1)	P02763 [102-108]	0	2893.15	HexNAc(5)Hex(5)NeuAc(1)	0	1.27	141.6	21.4	21.4	0.0532212	0.00181828	0.00181269	0.0035801	0.711724	0.0407891	0.0407826	0.072875	High
High	[R].GSCVNNSEEKDVPK.[M]	1xCarbamidomethyl [C3]; 1xHexNAc(5)Hex(3)Fuc(1) [N5]	235	1	1	2	P54764	P54764-235-[R].GSCVNNSEEKDVPK.[M]-HexNAc(5)Hex(3)Fuc(1)	P54764-235	P54764-235-HexNAc(5)Hex(3)Fuc(1)	P54764 [231-244]	1	3210.32	HexNAc(5)Hex(3)Fuc(1)	0	1.2	141.7	54.9	54.9	0.0628073	0.00220495	0.0022007	0.00440806	0.744602	0.0327638	0.0327585	0.0575736	High
High	[R].NITK.[Q]	1xHexNAc(5)Hex(6)Fuc(1)NeuAc(2) [N1]	425	1	1	1	Q8N2S1	Q8N2S1-425-[R].NITK.[Q]-HexNAc(5)Hex(6)Fuc(1)NeuAc(2)	Q8N2S1-425	Q8N2S1-425-HexNAc(5)Hex(6)Fuc(1)NeuAc(2)	Q8N2S1 [425-428]	0	3191.25	HexNAc(5)Hex(6)Fuc(1)NeuAc(2)	0	1.24	142.5	142.5	142.5	0.0579385	0.00215077	0.0021503	0.0042951	0.727944	0.0301764	0.0301748	0.0531851	High
High	[R].QNQCFYNSSYLNVQR.[E]	1xCarbamidomethyl [C4]; 1xDeamidated [Q1]; 1xHexNAc(6)Hex(5)Fuc(1) [N7]	93	1	1	1	P19652	P19652-93-[R].QNQCFYNSSYLNVQR.[E]-HexNAc(6)Hex(5)Fuc(1)	P19652-93	P19652-93-HexNAc(6)Hex(5)Fuc(1)	P19652 [87-101]	0	4096.65	HexNAc(6)Hex(5)Fuc(1)	1	1.26	142.9	2.4	2.4	0.0554511	0.00192107	0.00191791	0.00382555	0.720538	0.0432017	0.0431994	0.0777039	High
High	[R].VESFFTYKTRQPPVLNASYGPFSVEK.[V]	1xHexNAc(6)Hex(3) [N16]	96	1	1	2	Q8N3T6	Q8N3T6-96-[R].VESFFTYKTRQPPVLNASYGPFSVEK.[V]-HexNAc(6)Hex(3)	Q8N3T6-96	Q8N3T6-96-HexNAc(6)Hex(3)	Q8N3T6 [81-106]	2	4696.16	HexNAc(6)Hex(3)	0	1.09	143.2	90.8	88.9	0.0804023	0.00259937	0.00259825	0.0051514	0.793232	0.058772	0.0587689	0.107	High
High	[K].FLNNGTCTAEGK.[F]	1xCarbamidomethyl [C7]; 1xDeamidated [N3]; 1xHexNAc(4)Hex(5)NeuAc(1) [N4]	103	1	1	1	P05156	P05156-103-[K].FLNNGTCTAEGK.[F]-HexNAc(4)Hex(5)NeuAc(1)	P05156-103	P05156-103-HexNAc(4)Hex(5)NeuAc(1)	P05156 [100-111]	0	3226.26	HexNAc(4)Hex(5)NeuAc(1)	0	1.09	143.3	24.1	24.1	0.0811772	0.00259937	0.00259684	0.00514752	0.794934	0.0594539	0.0594508	0.10834	High
High	[K].TKPREEQFNSTFR.[V]	1xHexNAc(5)Hex(3)Fuc(1) [N9]	176	1	1	1	P01859	P01859-176-[K].TKPREEQFNSTFR.[V]-HexNAc(5)Hex(3)Fuc(1)	P01859-176	P01859-176-HexNAc(5)Hex(3)Fuc(1)	P01859 [168-180]	1	3287.43	HexNAc(5)Hex(3)Fuc(1)	0	1.07	143.5	73	73	0.0858822	0.00270329	0.00269993	0.00538173	0.804754	0.0612297	0.0612172	0.111148	High
High	[K].NFTMNEK.[L]	1xOxidation [M4]; 1xHexNAc(2)Hex(5) [N1]	203	1	1	1	Q92820	Q92820-203-[K].NFTMNEK.[L]-HexNAc(2)Hex(5)	Q92820-203	Q92820-203-HexNAc(2)Hex(5)	Q92820 [203-209]	0	2115.82	HexNAc(2)Hex(5)	0	1.36	143.8	65.4	65.4	0.0439918	0.00173563	0.00171242	0.00347893	0.669123	0.0355776	0.035568	0.0637355	High
High	[K].VGNNTIHVHR.[E]	1xDeamidated [N4]; 1xHexNAc(5)Hex(3)Fuc(1) [N3]	106	1	1	1	Q9UBP4	Q9UBP4-106-[K].VGNNTIHVHR.[E]-HexNAc(5)Hex(3)Fuc(1)	Q9UBP4-106	Q9UBP4-106-HexNAc(5)Hex(3)Fuc(1)	Q9UBP4 [104-113]	0	2795.21	HexNAc(5)Hex(3)Fuc(1)	0	1.26	143.9	115.7	115.7	0.0551522	0.00192107	0.0019196	0.00382897	0.719382	0.0426978	0.0426865	0.0767072	High
High	[R].CIQANYSLMENGK.[I]	1xCarbamidomethyl [C1]; 1xDeamidated [N11]; 1xHexNAc(2) [N5]; 1xOxidation [M9]	65	1	1	1	P05090	P05090-65-[R].CIQANYSLMENGK.[I]-HexNAc(2)	P05090-65	P05090-65-HexNAc(2)	P05090 [61-73]	0	1950.83	HexNAc(2)	0	1.24	144	68.9	61.6	0.0570342	0.0021308	0.00212987	0.00431965	0.726515	0.0476841	0.0476816	0.0863757	High
High	[R].LAGKPTHVNVSVVMAEVDGTC.[Y]	1xCarbamidomethyl [C21]; 1xHexNAc(6)Hex(7) [N9]	340	1	1	1	P01876	P01876-340-[R].LAGKPTHVNVSVVMAEVDGTC.[Y]-HexNAc(6)Hex(7)	P01876-340	P01876-340-HexNAc(6)Hex(7)	P01876 [332-352]	0	4536.92	HexNAc(6)Hex(7)	0	1.97	144.1	116.9	106.5	0.0106406	0.0010023	0.000999353	0.00207068	0.318022	0.00639773	0.00639659	0.0126582	High
High	[R].HNSTGCLR.[M]	1xCarbamidomethyl [C6]; 1xHexNAc(7)Hex(8)Fuc(1)NeuAc(2) [N2]	291	1	1	1	P10909	P10909-291-[R].HNSTGCLR.[M]-HexNAc(7)Hex(8)Fuc(1)NeuAc(2)	P10909-291	P10909-291-HexNAc(7)Hex(8)Fuc(1)NeuAc(2)	P10909 [290-297]	0	4390.66	HexNAc(7)Hex(8)Fuc(1)NeuAc(2)	-1	1.1	144.3	33.7	33.7	0.0786121	0.00254632	0.00254536	0.00502828	0.7892	0.0581281	0.0581251	0.106122	High
High	[K].KEDALNETR.[E]	1xHexNAc(5)Hex(3)Fuc(1)NeuAc(1) [N6]	86	1	1	1	P10909	P10909-86-[K].KEDALNETR.[E]-HexNAc(5)Hex(3)Fuc(1)NeuAc(1)	P10909-86	P10909-86-HexNAc(5)Hex(3)Fuc(1)NeuAc(1)	P10909 [81-89]	1	3014.25	HexNAc(5)Hex(3)Fuc(1)NeuAc(1)	0	1.62	144.4	44.2	44.2	0.0240138	0.00142629	0.00142572	0.00294039	0.518886	0.016107	0.0161024	0.0283605	High
High	[R].QVPGLHNGTK.[A]	1xHexNAc(5)Hex(3) [N7]	53	1	1	1	Q99435	Q99435-53-[R].QVPGLHNGTK.[A]-HexNAc(5)Hex(3)	Q99435-53	Q99435-53-HexNAc(5)Hex(3)	Q99435 [47-56]	0	2552.12	HexNAc(5)Hex(3)	0	1.15	144.7	62.9	62.9	0.0708545	0.00224929	0.0022451	0.00451071	0.768395	0.0375855	0.0375795	0.0661687	High
High	[K].IYVLDGTQNDTAFVFPRLR.[D]	1xDeamidated [Q8]; 1xHexNAc(6)Hex(4)NeuAc(1) [N9]	177	1	1	1	Q9NRN5	Q9NRN5-177-[K].IYVLDGTQNDTAFVFPRLR.[D]-HexNAc(6)Hex(4)NeuAc(1)	Q9NRN5-177	Q9NRN5-177-HexNAc(6)Hex(4)NeuAc(1)	Q9NRN5 [169-187]	1	4383.94	HexNAc(6)Hex(4)NeuAc(1)	1	1.17	145	7.6	7.6	0.0679065	0.00220495	0.00219503	0.00439478	0.760165	0.0356625	0.0356606	0.0623679	High
High	[R].ISEENETTCYMGK.[W]	1xCarbamidomethyl [C9]; 1xOxidation [M11]; 1xHexNAc(6)Hex(3)Fuc(1) [N5]	911	1	1	1	P08603	P08603-911-[R].ISEENETTCYMGK.[W]-HexNAc(6)Hex(3)Fuc(1)	P08603-911	P08603-911-HexNAc(6)Hex(3)Fuc(1)	P08603 [907-919]	0	3428.34	HexNAc(6)Hex(3)Fuc(1)	0	1.41	145	63.9	63.9	0.0389004	0.00173563	0.00173175	0.00353172	0.639956	0.0264507	0.026439	0.0462951	High
High	[K].LNAAKALPQPQNVTSLLGCTH.[-]	1xCarbamidomethyl [C19]; 1xHexNAc(6)Hex(6)Fuc(1)NeuAc(1) [N12]	453	1	1	1	P02790	P02790-453-[K].LNAAKALPQPQNVTSLLGCTH.[-]-HexNAc(6)Hex(6)Fuc(1)NeuAc(1)	P02790-453	P02790-453-HexNAc(6)Hex(6)Fuc(1)NeuAc(1)	P02790 [442-462]	1	4861.12	HexNAc(6)Hex(6)Fuc(1)NeuAc(1)	1	1.52	145	145	145	0.0300339	0.00148182	0.00147259	0.0030504	0.575931	0.0196675	0.0196631	0.033636	High
High	[K].KAALSMCKSVVAPATDGGLNLTSTFLR.[K]	1xCarbamidomethyl [C7]; 1xHexNAc(5)Hex(5)Fuc(1)NeuAc(2) [N20]	78	1	1	1	P41222	P41222-78-[K].KAALSMCKSVVAPATDGGLNLTSTFLR.[K]-HexNAc(5)Hex(5)Fuc(1)NeuAc(2)	P41222-78	P41222-78-HexNAc(5)Hex(5)Fuc(1)NeuAc(2)	P41222 [59-85]	2	5362.38	HexNAc(5)Hex(5)Fuc(1)NeuAc(2)	-1	1.61	145.3	77.9	77.9	0.024409	0.00154994	0.0015115	0.0030888	0.522114	0.0209386	0.0209375	0.0357143	High
High	[K].PVMIVTEYMENGSLDTFLKK.[N]	1xHexNAc(2)Fuc(1) [N11]	758	1	1	5	P54756	P54756-758-[K].PVMIVTEYMENGSLDTFLKK.[N]-HexNAc(2)Fuc(1)	P54756-758	P54756-758-HexNAc(2)Fuc(1)	P54756 [748-767]	1	2867.38	HexNAc(2)Fuc(1)	0	1.1	145.7	110.9	110.9	0.0794364	0.00244738	0.00244539	0.00484051	0.789679	0.0455978	0.0455858	0.0813386	High
High	[K].GHPQEESEESNVSMASLGEK.[R]	1xHexNAc(5)Hex(7) [N11]	315	1	1	1	P05060	P05060-315-[K].GHPQEESEESNVSMASLGEK.[R]-HexNAc(5)Hex(7)	P05060-315	P05060-315-HexNAc(5)Hex(7)	P05060 [305-324]	0	4294.71	HexNAc(5)Hex(7)	1	1.66	146.2	70.8	6.1	0.0219157	0.00138929	0.00138217	0.00296896	0.494509	0.0124582	0.0124567	0.0219795	High
High	[K].QVNDSSWHFLMVSR.[D]	1xDeamidated [Q1]; 1xHexNAc(5)Hex(4)Fuc(1) [N3]; 1xOxidation [M11]	105	1	1	1	Q9Y4C0	Q9Y4C0-105-[K].QVNDSSWHFLMVSR.[D]-HexNAc(5)Hex(4)Fuc(1)	Q9Y4C0-105	Q9Y4C0-105-HexNAc(5)Hex(4)Fuc(1)	Q9Y4C0 [103-116]	0	3532.46	HexNAc(5)Hex(4)Fuc(1)	0	1.24	147	48.2	48.2	0.0581888	0.0021308	0.00212268	0.00430271	0.730727	0.0505926	0.0505794	0.0916335	High
High	[R].ASSNPNATSSSSQDPESLQDR.[G]	2xDeamidated [N4; Q13]; 1xHexNAc(4)Hex(6) [N6]	25	1	1	1	P05155	P05155-25-[R].ASSNPNATSSSSQDPESLQDR.[G]-HexNAc(4)Hex(6)	P05155-25	P05155-25-HexNAc(4)Hex(6)	P05155 [20-40]	0	3964.56	HexNAc(4)Hex(6)	0	1.61	147.1	18.1	18.1	0.0244055	0.00154994	0.00151984	0.0031076	0.521637	0.0185081	0.0185029	0.032004	High
High	[R].QLEEFLNQSSPFYFWMNGDR.[I]	1xDeamidated [N17]; 1xOxidation [M16]; 1xHexNAc(5)Hex(6) [N7]	145	1	1	1	P10909	P10909-145-[R].QLEEFLNQSSPFYFWMNGDR.[I]-HexNAc(5)Hex(6)	P10909-145	P10909-145-HexNAc(5)Hex(6)	P10909 [139-158]	0	4512.82	HexNAc(5)Hex(6)	1	1.61	147.1	43	42.6	0.0244002	0.00154994	0.00153079	0.00313152	0.520911	0.0156914	0.0156896	0.0272359	High
High	[R].ENGTISR.[Y]	1xHexNAc(4)Hex(5)Fuc(1)NeuAc(1) [N2]	103	1	1	1	P02763	P02763-103-[R].ENGTISR.[Y]-HexNAc(4)Hex(5)Fuc(1)NeuAc(1)	P02763-103	P02763-103-HexNAc(4)Hex(5)Fuc(1)NeuAc(1)	P02763 [102-108]	0	2836.12	HexNAc(4)Hex(5)Fuc(1)NeuAc(1)	0	1.33	147.6	20.6	20.6	0.0468719	0.00181828	0.00181658	0.00359112	0.683642	0.0383462	0.0383339	0.0684136	High
High	[R].EEQYNSTYR.[V]	1xDeamidated [Q3]; 1xHexNAc(5)Hex(3)Fuc(1) [N5]	180	1	1	1	P01857	P01857-180-[R].EEQYNSTYR.[V]-HexNAc(5)Hex(3)Fuc(1)	P01857-180	P01857-180-HexNAc(5)Hex(3)Fuc(1)	P01857 [176-184]	0	2838.11	HexNAc(5)Hex(3)Fuc(1)	0	1.37	147.6	55	55	0.0427554	0.00173563	0.00172462	0.00351105	0.662358	0.0303975	0.0303958	0.0541733	High
High	[K].SVQEIQATFFYFTPNK.[T]	1xHexNAc(6)Hex(6)Fuc(1)NeuAc(3) [N15]	72	1	1	1	P02763	P02763-72-[K].SVQEIQATFFYFTPNK.[T]-HexNAc(6)Hex(6)Fuc(1)NeuAc(3)	P02763-72	P02763-72-HexNAc(6)Hex(6)Fuc(1)NeuAc(3)	P02763 [58-73]	0	5130.09	HexNAc(6)Hex(6)Fuc(1)NeuAc(3)	-1	1.49	147.6	56.7	56.7	0.0323874	0.0015262	0.00152241	0.00316999	0.594964	0.0218316	0.0218243	0.0375254	High
High	[K].YLGNATAIFFLPDEGK.[L]	1xHexNAc(8)Hex(5)Fuc(1) [N4]	271	1	1	1	P01009	P01009-271-[K].YLGNATAIFFLPDEGK.[L]-HexNAc(8)Hex(5)Fuc(1)	P01009-271	P01009-271-HexNAc(8)Hex(5)Fuc(1)	P01009 [268-283]	0	4336.85	HexNAc(8)Hex(5)Fuc(1)	0	1.61	147.7	65.9	65.9	0.0244088	0.00154994	0.00151244	0.00309039	0.522088	0.0207905	0.0207893	0.0355022	High
High	[R].EYQTRQNQCFYNSSYLNVQR.[E]	1xCarbamidomethyl [C9]; 1xHexNAc(5)Hex(3)Fuc(1)NeuAc(1) [N12]	93	1	1	1	P19652	P19652-93-[R].EYQTRQNQCFYNSSYLNVQR.[E]-HexNAc(5)Hex(3)Fuc(1)NeuAc(1)	P19652-93	P19652-93-HexNAc(5)Hex(3)Fuc(1)NeuAc(1)	P19652 [82-101]	1	4536.89	HexNAc(5)Hex(3)Fuc(1)NeuAc(1)	1	1.13	147.8	9.8	9.8	0.0734143	0.00229659	0.00229533	0.00449775	0.775137	0.0393994	0.0393868	0.069393	High
High	[K].AALSMCKSVVAPATDGGLNLTSTFLR.[K]	1xCarbamidomethyl [C6]; 1xHexNAc(7)Hex(7)Fuc(1) [N19]	78	1	1	2	P41222	P41222-78-[K].AALSMCKSVVAPATDGGLNLTSTFLR.[K]-HexNAc(7)Hex(7)Fuc(1)	P41222-78	P41222-78-HexNAc(7)Hex(7)Fuc(1)	P41222 [60-85]	1	5382.36	HexNAc(7)Hex(7)Fuc(1)	0	1.08	147.9	11.1	11.1	0.0825134	0.00249377	0.0024916	0.00494132	0.796473	0.0505756	0.0505729	0.0904208	High
High	[R].LVPHMNVSAVEK.[Q]	1xHexNAc(3)Hex(3)Fuc(1) [N6]; 1xOxidation [M5]	382	1	1	1	Q96KN2	Q96KN2-382-[R].LVPHMNVSAVEK.[Q]-HexNAc(3)Hex(3)Fuc(1)	Q96KN2-382	Q96KN2-382-HexNAc(3)Hex(3)Fuc(1)	Q96KN2 [377-388]	0	2581.16	HexNAc(3)Hex(3)Fuc(1)	0	1.24	148.1	66.7	66.7	0.0579973	0.0021308	0.00212395	0.00430707	0.730038	0.0502195	0.0502011	0.0910645	High
High	[R].ANISHK.[D]	1xHexNAc(4)Hex(5)Fuc(1)NeuAc(2) [N2]	741	1	1	1	P01031	P01031-741-[R].ANISHK.[D]-HexNAc(4)Hex(5)Fuc(1)NeuAc(2)	P01031-741	P01031-741-HexNAc(4)Hex(5)Fuc(1)NeuAc(2)	P01031 [740-745]	0	3020.2	HexNAc(4)Hex(5)Fuc(1)NeuAc(2)	0	1.09	148.2	2.9	2.9	0.0816328	0.00244738	0.00244021	0.00482494	0.794569	0.0491512	0.0491409	0.08808	High
High	[R].ISEENETTCYMGK.[W]	1xCarbamidomethyl [C9]; 1xHexNAc(5)Hex(6)Fuc(1)NeuAc(2) [N5]	911	1	1	1	P08603	P08603-911-[R].ISEENETTCYMGK.[W]-HexNAc(5)Hex(6)Fuc(1)NeuAc(2)	P08603-911	P08603-911-HexNAc(5)Hex(6)Fuc(1)NeuAc(2)	P08603 [907-919]	0	4277.61	HexNAc(5)Hex(6)Fuc(1)NeuAc(2)	-1	1.14	148.2	47.9	47.9	0.0718828	0.00224929	0.00224375	0.00450732	0.771147	0.0383322	0.0383301	0.0675518	High
High	[R].RCGNCTR.[E]	2xCarbamidomethyl [C2; C5]; 1xHexNAc(4)Hex(5)NeuAc(2) [N4]	763	1	1	1	O00462	O00462-763-[R].RCGNCTR.[E]-HexNAc(4)Hex(5)NeuAc(2)	O00462-763	O00462-763-HexNAc(4)Hex(5)NeuAc(2)	O00462 [760-766]	1	3128.17	HexNAc(4)Hex(5)NeuAc(2)	0	1.41	148.3	30.9	30.9	0.0390332	0.00173563	0.00173117	0.00353033	0.640773	0.0264882	0.026481	0.046379	High
High	[K].QEEEEEEELLPVNGSQEEAKPQVR.[D]	1xDeamidated [Q1]; 1xHexNAc(5)Hex(6)Fuc(1) [N13]	193	1	1	3	Q9NZ53	Q9NZ53-193-[K].QEEEEEEELLPVNGSQEEAKPQVR.[D]-HexNAc(5)Hex(6)Fuc(1)	Q9NZ53-193	Q9NZ53-193-HexNAc(5)Hex(6)Fuc(1)	Q9NZ53 [181-204]	0	4931.07	HexNAc(5)Hex(6)Fuc(1)	-1	2.07	148.3	44.3	44.3	0.00842835	0.000944176	0.000943674	0.00193772	0.269338	0.0056514	0.00564737	0.0116088	High
High	[R].QLEEFLNQSSPFYFWMNGDR.[I]	1xDeamidated [N17]; 1xOxidation [M16]; 1xHexNAc(5)Hex(4) [N7]	145	1	1	2	P10909	P10909-145-[R].QLEEFLNQSSPFYFWMNGDR.[I]-HexNAc(5)Hex(4)	P10909-145	P10909-145-HexNAc(5)Hex(4)	P10909 [139-158]	0	4188.72	HexNAc(5)Hex(4)	0	2.06	148.8	65.7	16	0.00874898	0.00110574	0.00110568	0.00241773	0.276522	0.00691271	0.0069119	0.01321	High
High	[K].EGDNITLK.[C]	1xHexNAc(5)Hex(3)Fuc(1) [N4]	265	1	1	1	Q13740	Q13740-265-[K].EGDNITLK.[C]-HexNAc(5)Hex(3)Fuc(1)	Q13740-265	Q13740-265-HexNAc(5)Hex(3)Fuc(1)	Q13740 [262-269]	0	2537.08	HexNAc(5)Hex(3)Fuc(1)	0	1.33	148.9	25.2	25.2	0.0468719	0.00181828	0.00181668	0.00359159	0.683642	0.0383462	0.0383441	0.0684541	High
High	[R].LANLTQGEDQYYLR.[V]	1xHexNAc(6)Hex(3)Fuc(1)NeuAc(1) [N3]	374	1	1	1	P10909	P10909-374-[R].LANLTQGEDQYYLR.[V]-HexNAc(6)Hex(3)Fuc(1)NeuAc(1)	P10909-374	P10909-374-HexNAc(6)Hex(3)Fuc(1)NeuAc(1)	P10909 [372-385]	0	3825.62	HexNAc(6)Hex(3)Fuc(1)NeuAc(1)	0	1.8	149	82	82	0.0159685	0.00133117	0.00132802	0.0029267	0.412296	0.00911043	0.00910884	0.0169602	High
High	[K].GHPQEESEESNVSMASLGEK.[R]	1xHexNAc(6)Hex(5)Fuc(1) [N11]	315	1	1	1	P05060	P05060-315-[K].GHPQEESEESNVSMASLGEK.[R]-HexNAc(6)Hex(5)Fuc(1)	P05060-315	P05060-315-HexNAc(6)Hex(5)Fuc(1)	P05060 [305-324]	0	4319.74	HexNAc(6)Hex(5)Fuc(1)	1	2.1	149	41.3	41.3	0.00798451	0.000936056	0.000933053	0.00201966	0.258425	0.00651944	0.00651714	0.0124536	High
High	[R].VNVVNSTLAEVHWDPVPLK.[S]	1xHexNAc(4)Hex(6) [N5]	858	1	1	1	Q92823	Q92823-858-[R].VNVVNSTLAEVHWDPVPLK.[S]-HexNAc(4)Hex(6)	Q92823-858	Q92823-858-HexNAc(4)Hex(6)	Q92823 [854-872]	0	3901.77	HexNAc(4)Hex(6)	0	1.62	149.9	85.1	85.1	0.024092	0.00142629	0.00142531	0.0029396	0.519734	0.0161566	0.0161529	0.0284753	High
High	[R].PAPEDLTVVLGQERRNHSCEPCQTLAVR.[S]	2xCarbamidomethyl [C19; C22]; 1xHexNAc(7)Hex(8)Fuc(1)NeuAc(3) [N16]	433	1	1	1	P00748	P00748-433-[R].PAPEDLTVVLGQERRNHSCEPCQTLAVR.[S]-HexNAc(7)Hex(8)Fuc(1)NeuAc(3)	P00748-433	P00748-433-HexNAc(7)Hex(8)Fuc(1)NeuAc(3)	P00748 [418-445]	2	6969.92	HexNAc(7)Hex(8)Fuc(1)NeuAc(3)	-1	1.6	150.2	150.2	150.2	0.0250451	0.00148182	0.0014782	0.00306258	0.529836	0.0174544	0.0174534	0.0302679	High
High	[R].HNSTGCLR.[M]	1xCarbamidomethyl [C6]; 1xHexNAc(6)Hex(6)Fuc(1) [N2]	291	1	1	2	P10909	P10909-291-[R].HNSTGCLR.[M]-HexNAc(6)Hex(6)Fuc(1)	P10909-291	P10909-291-HexNAc(6)Hex(6)Fuc(1)	P10909 [290-297]	0	3281.29	HexNAc(6)Hex(6)Fuc(1)	0	1.41	150.3	50.6	50.6	0.0388951	0.00173563	0.00173194	0.00353218	0.639923	0.0264507	0.0264419	0.0463009	High
High	[K].MVSHHNLTTGATLINEQWLLTTAK.[N]	1xOxidation [M1]; 1xHexNAc(4)Hex(7)NeuAc(1) [N6]	184	1	1	1	P00738	P00738-184-[K].MVSHHNLTTGATLINEQWLLTTAK.[N]-HexNAc(4)Hex(7)NeuAc(1)	P00738-184	P00738-184-HexNAc(4)Hex(7)NeuAc(1)	P00738 [179-202]	0	4933.17	HexNAc(4)Hex(7)NeuAc(1)	-1	1.5	150.3	77.9	77.9	0.0319797	0.00155893	0.00155452	0.00318593	0.590407	0.0252069	0.0252055	0.0431882	High
High	[K].SYQWKMLNTSSLLEQLNEQFNWVSRLANLTQGEDQYYLR.[V]	1xHexNAc(3)Hex(4)Fuc(1) [N8]	354	1	1	1	P10909	P10909-354-[K].SYQWKMLNTSSLLEQLNEQFNWVSRLANLTQGEDQYYLR.[V]-HexNAc(3)Hex(4)Fuc(1)	P10909-354	P10909-354-HexNAc(3)Hex(4)Fuc(1)	P10909 [347-385]	2	6169.84	HexNAc(3)Hex(4)Fuc(1)	0	1.23	150.4	120.6	21.2	0.0588777	0.00217687	0.00217675	0.00442814	0.733171	0.0507802	0.0507723	0.0919122	High
High	[R].HAVYWNSSNQHLR.[R]	1xDeamidated [N9]; 1xHexNAc(5)Hex(5)Fuc(1)NeuAc(2) [N6]	38	1	1	1	P52797	P52797-38-[R].HAVYWNSSNQHLR.[R]-HexNAc(5)Hex(5)Fuc(1)NeuAc(2)	P52797-38	P52797-38-HexNAc(5)Hex(5)Fuc(1)NeuAc(2)	P52797 [33-45]	0	4166.67	HexNAc(5)Hex(5)Fuc(1)NeuAc(2)	0	1.25	150.5	29.8	0	0.0562005	0.00202462	0.0020244	0.00407332	0.723397	0.0448975	0.0448952	0.0807706	High
High	[R].IGSENNMTSCHRPICR.[K]	2xCarbamidomethyl [C10; C15]; 1xHexNAc(5)Hex(4) [N6]; 1xOxidation [M7]	2961	1	1	2	P78509	P78509-2961-[R].IGSENNMTSCHRPICR.[K]-HexNAc(5)Hex(4)	P78509-2961	P78509-2961-HexNAc(5)Hex(4)	P78509 [2956-2971]	0	3611.47	HexNAc(5)Hex(4)	0	1.24	150.8	49.3	49.3	0.0581888	0.0021308	0.0021228	0.00430325	0.730727	0.0505926	0.050582	0.0916439	High
High	[R].LVPHMNVSAVEK.[Q]	1xOxidation [M5]; 1xHexNAc(7)Hex(4)Fuc(1) [N6]	382	1	1	1	Q96KN2	Q96KN2-382-[R].LVPHMNVSAVEK.[Q]-HexNAc(7)Hex(4)Fuc(1)	Q96KN2-382	Q96KN2-382-HexNAc(7)Hex(4)Fuc(1)	Q96KN2 [377-388]	0	3555.53	HexNAc(7)Hex(4)Fuc(1)	0	1.48	151	85.1	85.1	0.0334238	0.00160977	0.00160843	0.00330957	0.601366	0.0262582	0.0262525	0.0453611	High
High	[K].SVVAPATDGGLNLTSTFLRK.[N]	1xHexNAc(5)Hex(8) [N12]	78	1	1	1	P41222	P41222-78-[K].SVVAPATDGGLNLTSTFLRK.[N]-HexNAc(5)Hex(8)	P41222-78	P41222-78-HexNAc(5)Hex(8)	P41222 [67-86]	1	4358.94	HexNAc(5)Hex(8)	1	1.52	151.1	53.4	53.4	0.0303538	0.00148182	0.00147125	0.00304959	0.578616	0.0199842	0.0199764	0.0342492	High
High	[R].GSNGTICDNQR.[D]	1xCarbamidomethyl [C7]; 1xHexNAc(4)Hex(5) [N3]	204	1	1	1	Q9UBP4	Q9UBP4-204-[R].GSNGTICDNQR.[D]-HexNAc(4)Hex(5)	Q9UBP4-204	Q9UBP4-204-HexNAc(4)Hex(5)	Q9UBP4 [202-212]	0	2844.11	HexNAc(4)Hex(5)	0	1.08	151.3	17.4	17.4	0.0827249	0.00249377	0.00249093	0.00493888	0.796926	0.0509269	0.050911	0.0907871	High
High	[K].ALPQPQNVTSLLGCTH.[-]	1xDeamidated [Q6]; 1xCarbamidomethyl [C14]; 1xHexNAc(3)Hex(4) [N7]	453	1	1	1	P02790	P02790-453-[K].ALPQPQNVTSLLGCTH.[-]-HexNAc(3)Hex(4)	P02790-453	P02790-453-HexNAc(3)Hex(4)	P02790 [447-462]	0	2994.31	HexNAc(3)Hex(4)	0	1.13	151.4	99	36.3	0.07372	0.00234998	0.00234986	0.00462211	0.775918	0.0396361	0.0396319	0.0699155	High
High	[R].EYQTRQNQCFYNSSYLNVQR.[E]	2xDeamidated [Q6; N7]; 1xCarbamidomethyl [C9]; 1xHexNAc(4)Hex(5)Fuc(1)NeuAc(1) [N12]	93	1	1	1	P19652	P19652-93-[R].EYQTRQNQCFYNSSYLNVQR.[E]-HexNAc(4)Hex(5)Fuc(1)NeuAc(1)	P19652-93	P19652-93-HexNAc(4)Hex(5)Fuc(1)NeuAc(1)	P19652 [82-101]	1	4659.88	HexNAc(4)Hex(5)Fuc(1)NeuAc(1)	0	1.11	151.9	3.4	0	0.0779305	0.00239808	0.00239391	0.00472461	0.786204	0.0438449	0.043831	0.0778006	High
High	[K].ELPGVCNETMMALWEECKPCLK.[Q]	3xCarbamidomethyl [C6; C17; C20]; 1xHexNAc(8)Hex(3) [N7]	103	1	1	1	P10909	P10909-103-[K].ELPGVCNETMMALWEECKPCLK.[Q]-HexNAc(8)Hex(3)	P10909-103	P10909-103-HexNAc(8)Hex(3)	P10909 [97-118]	0	4806	HexNAc(8)Hex(3)	-1	1.36	151.9	54.3	4.4	0.0435891	0.00182502	0.00182401	0.00367507	0.665049	0.0288017	0.0288001	0.0506907	High
High	[R].VNVVNSTLAEVHWDPVPLK.[S]	1xHexNAc(4)Hex(6)Fuc(1) [N5]	858	1	1	1	Q92823	Q92823-858-[R].VNVVNSTLAEVHWDPVPLK.[S]-HexNAc(4)Hex(6)Fuc(1)	Q92823-858	Q92823-858-HexNAc(4)Hex(6)Fuc(1)	Q92823 [854-872]	0	4047.83	HexNAc(4)Hex(6)Fuc(1)	1	1.61	152.1	77.8	77.8	0.0244085	0.00154994	0.00151371	0.00309278	0.522044	0.020591	0.0205853	0.0350378	High
High	[R].EYQTRQDQCIYNTTYLNVQR.[E]	1xCarbamidomethyl [C9]; 1xDeamidated [Q3]; 1xHexNAc(3)Hex(6)NeuAc(1) [N12]	93	1	1	1	P02763	P02763-93-[R].EYQTRQDQCIYNTTYLNVQR.[E]-HexNAc(3)Hex(6)NeuAc(1)	P02763-93	P02763-93-HexNAc(3)Hex(6)NeuAc(1)	P02763 [82-101]	1	4466.84	HexNAc(3)Hex(6)NeuAc(1)	0	1.43	153	20.6	2.3	0.0370504	0.00168464	0.0016803	0.00341163	0.628194	0.0254992	0.0254907	0.0446718	High
High	[R].ASQNITYHCK.[N]	1xCarbamidomethyl [C9]; 1xHexNAc(2)Hex(7) [N4]	1367	1	1	1	P02461	P02461-1367-[R].ASQNITYHCK.[N]-HexNAc(2)Hex(7)	P02461-1367	P02461-1367-HexNAc(2)Hex(7)	P02461 [1364-1373]	0	2762.1	HexNAc(2)Hex(7)	0	1.59	153	43.8	43.8	0.0258442	0.00154994	0.00150661	0.00307613	0.536736	0.0224974	0.0224837	0.0386219	High
High	[R].LANLTQGEDQYYLR.[V]	1xHexNAc(5)Hex(3)Fuc(1) [N3]	374	1	1	1	P10909	P10909-374-[R].LANLTQGEDQYYLR.[V]-HexNAc(5)Hex(3)Fuc(1)	P10909-374	P10909-374-HexNAc(5)Hex(3)Fuc(1)	P10909 [372-385]	0	3331.45	HexNAc(5)Hex(3)Fuc(1)	0	1.87	153.9	122.3	122.3	0.0133618	0.0011117	0.00111092	0.00233196	0.370337	0.00759852	0.00759091	0.0147039	High
High	[R].FGFIFNK.[S]	1xHexNAc(5)Hex(4)Fuc(1) [N6]	615	1	1	1	Q6MZW2	Q6MZW2-615-[R].FGFIFNK.[S]-HexNAc(5)Hex(4)Fuc(1)	Q6MZW2-615	Q6MZW2-615-HexNAc(5)Hex(4)Fuc(1)	Q6MZW2 [610-616]	0	2682.13	HexNAc(5)Hex(4)Fuc(1)	0	1.11	154.1	77.6	77.6	0.0772362	0.00254632	0.00254605	0.00502955	0.786004	0.0575592	0.0575532	0.105022	High
High	[K].SVVAPATDGGLNLTSTFLRK.[N]	1xHexNAc(5)Hex(5)Fuc(1) [N12]	78	1	1	1	P41222	P41222-78-[K].SVVAPATDGGLNLTSTFLRK.[N]-HexNAc(5)Hex(5)Fuc(1)	P41222-78	P41222-78-HexNAc(5)Hex(5)Fuc(1)	P41222 [67-86]	1	4018.84	HexNAc(5)Hex(5)Fuc(1)	0	1.73	154.1	76.7	76.7	0.0188137	0.00144159	0.00143943	0.002917	0.453134	0.00995658	0.00994852	0.0184487	High
High	[K].NCTGDCIHDGK.[V]	2xCarbamidomethyl [C2; C6]; 1xHexNAc(5)Hex(5)NeuAc(1) [N1]	635	1	1	1	Q99435	Q99435-635-[K].NCTGDCIHDGK.[V]-HexNAc(5)Hex(5)NeuAc(1)	Q99435-635	Q99435-635-HexNAc(5)Hex(5)NeuAc(1)	Q99435 [635-645]	0	3393.26	HexNAc(5)Hex(5)NeuAc(1)	0	1.83	154.1	122.8	122.8	0.0147247	0.00133117	0.00132963	0.00293177	0.392562	0.00888966	0.00888708	0.016597	High
High	[K].TAVNCSSDFDACLITK.[A]	2xCarbamidomethyl [C5; C12]; 1xHexNAc(5)Hex(3)Fuc(1) [N4]	43	1	1	1	P13987	P13987-43-[K].TAVNCSSDFDACLITK.[A]-HexNAc(5)Hex(3)Fuc(1)	P13987-43	P13987-43-HexNAc(5)Hex(3)Fuc(1)	P13987 [40-55]	0	3449.42	HexNAc(5)Hex(3)Fuc(1)	0	2.17	154.1	105.9	105.9	0.0067032	0.000893708	0.000880747	0.00189908	0.225394	0.00474215	0.00474158	0.00952126	High
High	[R].SNDSGVYR.[C]	1xHexNAc(2)Hex(6) [N2]	126	1	1	1	P16112	P16112-126-[R].SNDSGVYR.[C]-HexNAc(2)Hex(6)	P16112-126	P16112-126-HexNAc(2)Hex(6)	P16112 [125-132]	0	2275.88	HexNAc(2)Hex(6)	0	1.61	154.6	69.3	69.3	0.0243996	0.00154994	0.001532	0.0031348	0.520823	0.0155399	0.0155373	0.027027	High
High	[K].LNASDPDEGSNGELR.[Y]	1xHexNAc(5)Hex(3) [N2]	280	1	1	1	Q9Y5I4	Q9Y5I4-280-[K].LNASDPDEGSNGELR.[Y]-HexNAc(5)Hex(3)	Q9Y5I4-280	Q9Y5I4-280-HexNAc(5)Hex(3)	Q9Y5I4 [279-293]	0	3075.26	HexNAc(5)Hex(3)	0	1.61	154.8	74.4	74.4	0.0244012	0.00154994	0.00152897	0.00312744	0.521045	0.0161783	0.0161746	0.0279393	High
High	[K].KEDALNETR.[E]	1xHexNAc(6)Hex(3)Fuc(1) [N6]	86	1	1	1	P10909	P10909-86-[K].KEDALNETR.[E]-HexNAc(6)Hex(3)Fuc(1)	P10909-86	P10909-86-HexNAc(6)Hex(3)Fuc(1)	P10909 [81-89]	1	2926.23	HexNAc(6)Hex(3)Fuc(1)	0	1.5	155	47.7	47.7	0.0319573	0.0015262	0.00152413	0.0031746	0.591606	0.0215247	0.0215186	0.0368348	High
High	[K].ELPGVCNETMMALWEECKPCLK.[Q]	3xCarbamidomethyl [C6; C17; C20]; 1xOxidation [M11]; 1xHexNAc(8)Hex(7) [N7]	103	1	1	1	P10909	P10909-103-[K].ELPGVCNETMMALWEECKPCLK.[Q]-HexNAc(8)Hex(7)	P10909-103	P10909-103-HexNAc(8)Hex(7)	P10909 [97-118]	0	5470.21	HexNAc(8)Hex(7)	1	1.64	155	125.8	0	0.0227343	0.00138929	0.00137433	0.00295064	0.504399	0.0139756	0.0139708	0.0249282	High
High	[R].QNQCFYNSSYLNVQR.[E]	1xCarbamidomethyl [C4]; 1xHexNAc(5)Hex(5)NeuAc(1) [N7]	93	1	1	1	P19652	P19652-93-[R].QNQCFYNSSYLNVQR.[E]-HexNAc(5)Hex(5)NeuAc(1)	P19652-93	P19652-93-HexNAc(5)Hex(5)NeuAc(1)	P19652 [87-101]	0	4037.62	HexNAc(5)Hex(5)NeuAc(1)	0	1.46	155.1	21.9	13.5	0.0345903	0.00166371	0.00166141	0.0033041	0.609823	0.0269017	0.0269002	0.0466434	High
High	[K].ELPGVCNETMMALWEECKPCLK.[Q]	1xOxidation [M11]; 3xCarbamidomethyl [C6; C17; C20]; 1xHexNAc(4)Hex(7)NeuAc(1) [N7]	103	1	1	1	P10909	P10909-103-[K].ELPGVCNETMMALWEECKPCLK.[Q]-HexNAc(4)Hex(7)NeuAc(1)	P10909-103	P10909-103-HexNAc(4)Hex(7)NeuAc(1)	P10909 [97-118]	0	4948.98	HexNAc(4)Hex(7)NeuAc(1)	0	1.61	155.3	97.1	0	0.0244046	0.00154994	0.00152181	0.00311284	0.52151	0.0177056	0.0176956	0.0307172	High
High	[K].NATDNISK.[L]	1xHexNAc(1)Fuc(1) [N1]	346	1	1	1	Q8WXD2	Q8WXD2-346-[K].NATDNISK.[L]-HexNAc(1)Fuc(1)	Q8WXD2-346	Q8WXD2-346-HexNAc(1)Fuc(1)	Q8WXD2 [346-353]	0	1211.56	HexNAc(1)Fuc(1)	0	1.24	155.7	73.3	73.3	0.0570922	0.0021308	0.00212952	0.00431911	0.72673	0.0476841	0.0476641	0.0863359	High
High	[R].HNSTGCLR.[M]	1xCarbamidomethyl [C6]; 1xHexNAc(5)Hex(3)Fuc(1) [N2]	291	1	1	2	P10909	P10909-291-[R].HNSTGCLR.[M]-HexNAc(5)Hex(3)Fuc(1)	P10909-291	P10909-291-HexNAc(5)Hex(3)Fuc(1)	P10909 [290-297]	0	2592.05	HexNAc(5)Hex(3)Fuc(1)	0	1.46	155.8	62.5	62.5	0.0349116	0.00166371	0.00166085	0.00330285	0.612094	0.027117	0.0271096	0.0471084	High
High	[R].GLNVTLSSTGR.[N]	1xHexNAc(5)Hex(3)Fuc(1) [N3]	1328	1	1	1	P0C0L5	P0C0L5-1328-[R].GLNVTLSSTGR.[N]-HexNAc(5)Hex(3)Fuc(1)	P0C0L5-1328	P0C0L5-1328-HexNAc(5)Hex(3)Fuc(1)	P0C0L5 [1326-1336]	0	2752.21	HexNAc(5)Hex(3)Fuc(1)	0	1.15	156.2	70.7	70.7	0.070134	0.00239182	0.00238767	0.00466347	0.768018	0.0545209	0.0545153	0.0987724	High
High	[R].TLNQSSDELQLSMGNAMFVK.[E]	1xOxidation [M17]; 1xHexNAc(5)Hex(5) [N3]	127	1	1	2	P01011	P01011-127-[R].TLNQSSDELQLSMGNAMFVK.[E]-HexNAc(5)Hex(5)	P01011-127	P01011-127-HexNAc(5)Hex(5)	P01011 [125-144]	0	4054.71	HexNAc(5)Hex(5)	0	1.2	156.3	69.5	20	0.0628062	0.00220495	0.00220083	0.00440862	0.744598	0.0327638	0.0327603	0.0575804	High
High	[R].EYQTRQDQCIYNTTYLNVQR.[E]	1xCarbamidomethyl [C9]; 1xHexNAc(7)Hex(7)Fuc(1)NeuAc(2) [N12]	93	1	1	1	P02763	P02763-93-[R].EYQTRQDQCIYNTTYLNVQR.[E]-HexNAc(7)Hex(7)Fuc(1)NeuAc(2)	P02763-93	P02763-93-HexNAc(7)Hex(7)Fuc(1)NeuAc(2)	P02763 [82-101]	1	5877.38	HexNAc(7)Hex(7)Fuc(1)NeuAc(2)	-1	1.37	156.4	43.1	43.1	0.0430104	0.00173563	0.00172289	0.0035074	0.663764	0.0310488	0.0310454	0.0556031	High
High	[R].ALPGGADNASVASGAAASPGPQR.[S]	1xHexNAc(5)Hex(5)Fuc(1) [N8]	42	1	1	1	O95502	O95502-42-[R].ALPGGADNASVASGAAASPGPQR.[S]-HexNAc(5)Hex(5)Fuc(1)	O95502-42	O95502-42-HexNAc(5)Hex(5)Fuc(1)	O95502 [35-57]	0	3993.72	HexNAc(5)Hex(5)Fuc(1)	0	1.61	156.5	139.8	139.8	0.0243992	0.00154994	0.00153296	0.00313684	0.520773	0.015327	0.0153235	0.0268039	High
High	[R].NWTITR.[L]	1xHexNAc(2)Hex(7) [N1]	651	1	1	2	P19022	P19022-651-[R].NWTITR.[L]-HexNAc(2)Hex(7)	P19022-651	P19022-651-HexNAc(2)Hex(7)	P19022 [651-656]	0	2330.95	HexNAc(2)Hex(7)	0	1.36	156.7	37.7	37.7	0.0438065	0.00173563	0.0017146	0.00348612	0.668123	0.034479	0.0344753	0.0614996	High
High	[K].KKEDALNETR.[E]	1xHexNAc(8)Hex(7) [N7]	86	1	1	2	P10909	P10909-86-[K].KKEDALNETR.[E]-HexNAc(8)Hex(7)	P10909-86	P10909-86-HexNAc(8)Hex(7)	P10909 [80-89]	2	3962.64	HexNAc(8)Hex(7)	0	1.61	156.8	65.1	65.1	0.0244062	0.00154994	0.0015183	0.00310398	0.521722	0.0186492	0.018644	0.0323184	High
High	[R].VIDFNCTTSSVSSALANTK.[D]	1xCarbamidomethyl [C6]; 1xHexNAc(4)Hex(5) [N5]	125	1	1	1	P04196	P04196-125-[R].VIDFNCTTSSVSSALANTK.[D]-HexNAc(4)Hex(5)	P04196-125	P04196-125-HexNAc(4)Hex(5)	P04196 [121-139]	0	3637.56	HexNAc(4)Hex(5)	0	1.07	157.7	68.1	68.1	0.0854552	0.00270329	0.00270051	0.00538442	0.803898	0.0610464	0.061037	0.111013	High
High	[R].ASSNPNATSSSSQDPESLQDR.[G]	1xHexNAc(7)Hex(7)Fuc(1)NeuAc(4) [N6]	25	1	1	1	P05155	P05155-25-[R].ASSNPNATSSSSQDPESLQDR.[G]-HexNAc(7)Hex(7)Fuc(1)NeuAc(4)	P05155-25	P05155-25-HexNAc(7)Hex(7)Fuc(1)NeuAc(4)	P05155 [20-40]	0	6044.32	HexNAc(7)Hex(7)Fuc(1)NeuAc(4)	1	1.4	158	112.6	11.5	0.0395051	0.00173563	0.0017301	0.00352757	0.64365	0.0270151	0.0270122	0.0470821	High
High	[K].NATDNISK.[L]	1xHexNAc(4)Hex(5)Fuc(1)NeuAc(1) [N1]	346	1	1	1	Q8WXD2	Q8WXD2-346-[K].NATDNISK.[L]-HexNAc(4)Hex(5)Fuc(1)NeuAc(1)	Q8WXD2-346	Q8WXD2-346-HexNAc(4)Hex(5)Fuc(1)NeuAc(1)	Q8WXD2 [346-353]	0	2922.16	HexNAc(4)Hex(5)Fuc(1)NeuAc(1)	0	1.33	158.1	28.2	28.2	0.0468719	0.00181828	0.00181678	0.00359205	0.683642	0.0382616	0.0382391	0.068225	High
High	[R].GSNGTICDNQR.[D]	1xCarbamidomethyl [C7]; 1xHexNAc(5)Hex(5)NeuAc(2) [N3]	204	1	1	1	Q9UBP4	Q9UBP4-204-[R].GSNGTICDNQR.[D]-HexNAc(5)Hex(5)NeuAc(2)	Q9UBP4-204	Q9UBP4-204-HexNAc(5)Hex(5)NeuAc(2)	Q9UBP4 [202-212]	0	3629.38	HexNAc(5)Hex(5)NeuAc(2)	0	1.11	158.3	45.6	45.6	0.0780808	0.00239808	0.00239352	0.00472343	0.786555	0.0438744	0.0438721	0.0778791	High
High	[R].NGTGHGNSTHHGPEYMR.[C]	1xHexNAc(5)Hex(4)Fuc(1)NeuAc(2) [N7]	246	1	1	1	P02790	P02790-246-[R].NGTGHGNSTHHGPEYMR.[C]-HexNAc(5)Hex(4)Fuc(1)NeuAc(2)	P02790-246	P02790-246-HexNAc(5)Hex(4)Fuc(1)NeuAc(2)	P02790 [240-256]	0	4243.65	HexNAc(5)Hex(4)Fuc(1)NeuAc(2)	-1	1.14	158.6	42.7	42.7	0.0728922	0.00229659	0.00229621	0.00450056	0.773791	0.039107	0.0391029	0.0690415	High
High	[R].QDQCIYNTTYLNVQR.[E]	1xCarbamidomethyl [C4]; 1xHexNAc(5)Hex(4)Fuc(1)NeuAc(1) [N7]	93	1	1	1	P02763	P02763-93-[R].QDQCIYNTTYLNVQR.[E]-HexNAc(5)Hex(4)Fuc(1)NeuAc(1)	P02763-93	P02763-93-HexNAc(5)Hex(4)Fuc(1)NeuAc(1)	P02763 [87-101]	0	4016.66	HexNAc(5)Hex(4)Fuc(1)NeuAc(1)	0	1.16	158.6	52.5	35	0.0689472	0.00239182	0.00238845	0.00466583	0.764744	0.0543038	0.0542869	0.0983089	High
High	[K].VASVININPNTTHSTGSCR.[S]	1xDeamidated [N8]; 1xCarbamidomethyl [C18]; 1xHexNAc(2)Hex(2)Fuc(1) [N10]	257	1	1	1	P13473	P13473-257-[K].VASVININPNTTHSTGSCR.[S]-HexNAc(2)Hex(2)Fuc(1)	P13473-257	P13473-257-HexNAc(2)Hex(2)Fuc(1)	P13473 [248-266]	0	2905.3	HexNAc(2)Hex(2)Fuc(1)	0	1.21	158.6	99.5	40.2	0.0621762	0.00220495	0.00220107	0.00440973	0.742547	0.0323506	0.0323418	0.0569222	High
High	[K].HYLVSNISHDTVLQCHFTCSGK.[Q]	1xDeamidated [Q14]; 2xCarbamidomethyl [C15; C19]; 1xHexNAc(1)Fuc(1) [N6]	82	1	1	1	P13598	P13598-82-[K].HYLVSNISHDTVLQCHFTCSGK.[Q]-HexNAc(1)Fuc(1)	P13598-82	P13598-82-HexNAc(1)Fuc(1)	P13598 [77-98]	0	2953.33	HexNAc(1)Fuc(1)	0	1.61	158.8	158.8	158.8	0.0243977	0.00154994	0.00153488	0.00313972	0.520569	0.0145628	0.0145603	0.0259773	High
High	[R].VYIHPFHLVIHNESTCEQLAK.[A]	1xCarbamidomethyl [C16]; 1xDeamidated [Q18]; 1xHexNAc(4)Hex(5)NeuAc(1) [N12]	47	1	1	1	P01019	P01019-47-[R].VYIHPFHLVIHNESTCEQLAK.[A]-HexNAc(4)Hex(5)NeuAc(1)	P01019-47	P01019-47-HexNAc(4)Hex(5)NeuAc(1)	P01019 [36-56]	0	4449.94	HexNAc(4)Hex(5)NeuAc(1)	0	2.42	159.2	157.8	157.8	0.00382635	0.00077961	0.00077849	0.00154842	0.142634	0.0032094	0.00320901	0.00655875	High
High	[K].ELHHLQEQNVSNAFLDK.[G]	1xDeamidated [N12]; 1xHexNAc(3)Hex(4)Fuc(1)NeuAc(1) [N9]	762	1	1	1	P00450	P00450-762-[K].ELHHLQEQNVSNAFLDK.[G]-HexNAc(3)Hex(4)Fuc(1)NeuAc(1)	P00450-762	P00450-762-HexNAc(3)Hex(4)Fuc(1)NeuAc(1)	P00450 [754-770]	0	3717.59	HexNAc(3)Hex(4)Fuc(1)NeuAc(1)	0	1.6	159.4	138.2	40.5	0.0250087	0.00148182	0.00147828	0.00306299	0.529465	0.0173987	0.0173977	0.030143	High
High	[K].CGLVPVLAENYNKSDNCEDTPEAGYFAIAVVKK.[S]	1xDeamidated [N16]; 2xCarbamidomethyl [C1; C17]; 1xHexNAc(3)Hex(4)NeuAc(1) [N12]	432	1	1	1	P02787	P02787-432-[K].CGLVPVLAENYNKSDNCEDTPEAGYFAIAVVKK.[S]-HexNAc(3)Hex(4)NeuAc(1)	P02787-432	P02787-432-HexNAc(3)Hex(4)NeuAc(1)	P02787 [421-453]	2	5221.3	HexNAc(3)Hex(4)NeuAc(1)	1	1.22	159.7	53.7	24.2	0.0598623	0.00220495	0.00220398	0.00441752	0.734747	0.0312873	0.0312856	0.0552638	High
High	[R].ADGTVNQIEGEATPVNLTEPAK.[L]	1xHexNAc(5)Hex(7)Fuc(1) [N16]	98	1	1	1	P05090	P05090-98-[R].ADGTVNQIEGEATPVNLTEPAK.[L]-HexNAc(5)Hex(7)Fuc(1)	P05090-98	P05090-98-HexNAc(5)Hex(7)Fuc(1)	P05090 [83-104]	0	4549.94	HexNAc(5)Hex(7)Fuc(1)	1	1.57	159.9	95.2	95.2	0.0269274	0.00148182	0.00147635	0.0030581	0.548297	0.0183782	0.0183751	0.0313343	High
High	[K].VGNNTIHVHR.[E]	1xDeamidated [N4]; 1xHexNAc(4)Hex(3)Fuc(1) [N3]	106	1	1	1	Q9UBP4	Q9UBP4-106-[K].VGNNTIHVHR.[E]-HexNAc(4)Hex(3)Fuc(1)	Q9UBP4-106	Q9UBP4-106-HexNAc(4)Hex(3)Fuc(1)	Q9UBP4 [104-113]	0	2592.13	HexNAc(4)Hex(3)Fuc(1)	0	1.09	160.1	97	97	0.0817903	0.00249377	0.00249336	0.00494621	0.794912	0.0493866	0.049366	0.0885621	High
High	[K].EEEEEEEEEQLNQTLAEMKAQEVAELKR.[K]	1xDeamidated [Q]; 1xHexNAc(3)Hex(5)Fuc(1) [N12]	369	1	1	2	Q8IY81	Q8IY81-369-[K].EEEEEEEEEQLNQTLAEMKAQEVAELKR.[K]-HexNAc(3)Hex(5)Fuc(1)	Q8IY81-369	Q8IY81-369-HexNAc(3)Hex(5)Fuc(1)	Q8IY81 [358-385]	2	4928.1	HexNAc(3)Hex(5)Fuc(1)	1	1.13	160.1	124.7	12	0.0741051	0.00234998	0.00234883	0.0046198	0.521416	0.0172685	0.0172646	0.029862	High
High	[R].LAGKPTHVNVSVVMAEVDGTC.[Y]	1xOxidation [M14]; 1xCarbamidomethyl [C21]; 1xHexNAc(5)Hex(5)Fuc(1)NeuAc(2) [N9]	340	1	1	1	P01876	P01876-340-[R].LAGKPTHVNVSVVMAEVDGTC.[Y]-HexNAc(5)Hex(5)Fuc(1)NeuAc(2)	P01876-340	P01876-340-HexNAc(5)Hex(5)Fuc(1)NeuAc(2)	P01876 [332-352]	0	4753.98	HexNAc(5)Hex(5)Fuc(1)NeuAc(2)	-1	1.61	160.1	45.2	29.9	0.0243935	0.00154994	0.00154162	0.00315043	0.519992	0.0130577	0.0130547	0.0237301	High
High	[R].VPGADAQYFVYSNESVRPYTPFEVK.[I]	1xDeamidated [Q7]; 1xHexNAc(5)Hex(4)NeuAc(1) [N13]	775	1	1	1	Q02246	Q02246-775-[R].VPGADAQYFVYSNESVRPYTPFEVK.[I]-HexNAc(5)Hex(4)NeuAc(1)	Q02246-775	Q02246-775-HexNAc(5)Hex(4)NeuAc(1)	Q02246 [763-787]	0	4819.08	HexNAc(5)Hex(4)NeuAc(1)	1	1.61	160.8	142.8	142.8	0.0243923	0.00154994	0.00154303	0.00315333	0.519829	0.012783	0.0127823	0.0233693	High
High	[R].QQQHLFGSNVTDCSGNFCLFR.[S]	1xDeamidated [N16]; 2xCarbamidomethyl [C13; C18]; 1xHexNAc(5)Hex(6)NeuAc(3) [N9]	630	1	1	1	P02787	P02787-630-[R].QQQHLFGSNVTDCSGNFCLFR.[S]-HexNAc(5)Hex(6)NeuAc(3)	P02787-630	P02787-630-HexNAc(5)Hex(6)NeuAc(3)	P02787 [622-642]	0	5377.11	HexNAc(5)Hex(6)NeuAc(3)	1	1.61	162.1	135.5	135.5	0.0243995	0.00154994	0.00153209	0.00313521	0.520819	0.0155399	0.0155382	0.0270305	High
High	[R].HGIQYFNNNTQHSSLFMLNEVK.[R]	1xHexNAc(7)Hex(6)Fuc(1) [N8]	169	1	1	1	P01042	P01042-169-[R].HGIQYFNNNTQHSSLFMLNEVK.[R]-HexNAc(7)Hex(6)Fuc(1)	P01042-169	P01042-169-HexNAc(7)Hex(6)Fuc(1)	P01042 [162-183]	0	5161.19	HexNAc(7)Hex(6)Fuc(1)	0	1.47	162.2	69.3	4.1	0.0339837	0.00166371	0.00166288	0.00330705	0.605468	0.0263446	0.0263374	0.0455314	High
High	[K].SVVAPATDGGLNLTSTFLRK.[N]	1xHexNAc(5)Hex(7)Fuc(1) [N12]	78	1	1	1	P41222	P41222-78-[K].SVVAPATDGGLNLTSTFLRK.[N]-HexNAc(5)Hex(7)Fuc(1)	P41222-78	P41222-78-HexNAc(5)Hex(7)Fuc(1)	P41222 [67-86]	1	4342.94	HexNAc(5)Hex(7)Fuc(1)	0	1.62	162.3	136	136	0.024213	0.00148182	0.00148148	0.00306994	0.521042	0.0163729	0.0163692	0.028697	High
High	[K].VGNNTIHVHR.[E]	1xDeamidated [N4]; 1xHexNAc(6)Hex(4)NeuAc(1) [N3]	106	1	1	1	Q9UBP4	Q9UBP4-106-[K].VGNNTIHVHR.[E]-HexNAc(6)Hex(4)NeuAc(1)	Q9UBP4-106	Q9UBP4-106-HexNAc(6)Hex(4)NeuAc(1)	Q9UBP4 [104-113]	0	3305.38	HexNAc(6)Hex(4)NeuAc(1)	0	1.62	162.8	91	91	0.0241992	0.00148182	0.00148173	0.00307117	0.520893	0.0163729	0.016372	0.0287081	High
High	[K].CGNCSLTTLKDEDFCKR.[V]	3xCarbamidomethyl [C1; C4; C15]; 1xHexNAc(1) [N3]	174	1	1	1	P49908	P49908-174-[K].CGNCSLTTLKDEDFCKR.[V]-HexNAc(1)	P49908-174	P49908-174-HexNAc(1)	P49908 [172-188]	2	2307	HexNAc(1)	0	1.63	163	154.2	154.2	0.0233267	0.00138929	0.00137065	0.00294511	0.511311	0.0154513	0.0154504	0.0274097	High
High	[R].HAVYWNSSNQHLR.[R]	1xDeamidated [N9]; 1xHexNAc(4)Hex(5)Fuc(1)NeuAc(1) [N6]	38	1	1	1	P52797	P52797-38-[R].HAVYWNSSNQHLR.[R]-HexNAc(4)Hex(5)Fuc(1)NeuAc(1)	P52797-38	P52797-38-HexNAc(4)Hex(5)Fuc(1)NeuAc(1)	P52797 [33-45]	0	3672.5	HexNAc(4)Hex(5)Fuc(1)NeuAc(1)	0	1.29	163.1	6.4	0	0.0512607	0.00181828	0.00181369	0.00358331	0.703561	0.0399402	0.0399359	0.0714201	High
High	[R].QQQHLFGSNVTDCSGNFCLFR.[S]	2xCarbamidomethyl [C13; C18]; 1xHexNAc(5)Hex(4)Fuc(1)NeuAc(2) [N9]	630	1	1	1	P02787	P02787-630-[R].QQQHLFGSNVTDCSGNFCLFR.[S]-HexNAc(5)Hex(4)Fuc(1)NeuAc(2)	P02787-630	P02787-630-HexNAc(5)Hex(4)Fuc(1)NeuAc(2)	P02787 [622-642]	0	4906.98	HexNAc(5)Hex(4)Fuc(1)NeuAc(2)	0	1.47	163.2	83.9	83.9	0.0335179	0.00160977	0.00160825	0.00330915	0.602061	0.0262582	0.0262496	0.0453556	High
High	[K].YTGNASALFILPDQDK.[M]	1xHexNAc(6)Hex(7)NeuAc(3) [N4]	271	1	1	1	P01011	P01011-271-[K].YTGNASALFILPDQDK.[M]-HexNAc(6)Hex(7)NeuAc(3)	P01011-271	P01011-271-HexNAc(6)Hex(7)NeuAc(3)	P01011 [268-283]	0	4979.01	HexNAc(6)Hex(7)NeuAc(3)	1	1.48	163.2	82.6	82.6	0.0328474	0.0015262	0.00152078	0.00316623	0.598498	0.0220781	0.0220744	0.0379651	High
High	[K].VCQDCPLLAPLNDTRVVHAAK.[A]	2xCarbamidomethyl [C2; C5]; 1xHexNAc(4)Hex(6) [N12]	156	1	1	1	P02765	P02765-156-[K].VCQDCPLLAPLNDTRVVHAAK.[A]-HexNAc(4)Hex(6)	P02765-156	P02765-156-HexNAc(4)Hex(6)	P02765 [145-165]	1	4161.85	HexNAc(4)Hex(6)	0	1.64	163.3	105.7	105.7	0.0226556	0.00138929	0.00137489	0.00295223	0.503465	0.0139279	0.0139215	0.0248139	High
High	[K].EVFVHPNYSK.[S]	1xHexNAc(6)Hex(6) [N7]	290	1	1	1	P04070	P04070-290-[K].EVFVHPNYSK.[S]-HexNAc(6)Hex(6)	P04070-290	P04070-290-HexNAc(6)Hex(6)	P04070 [284-293]	0	3410.4	HexNAc(6)Hex(6)	0	1.28	163.4	62.3	62.3	0.0523932	0.00193295	0.00193178	0.00392157	0.706447	0.0296755	0.0296739	0.0523479	High
High	[R].EYQTRQNQCFYNSSYLNVQR.[E]	1xCarbamidomethyl [C9]; 1xHexNAc(5)Hex(4)NeuAc(2) [N12]	93	1	1	3	P19652	P19652-93-[R].EYQTRQNQCFYNSSYLNVQR.[E]-HexNAc(5)Hex(4)NeuAc(2)	P19652-93	P19652-93-HexNAc(5)Hex(4)NeuAc(2)	P19652 [82-101]	1	4843.98	HexNAc(5)Hex(4)NeuAc(2)	1	1.17	163.5	4.7	4.7	0.0679065	0.00220495	0.00219491	0.00439422	0.760165	0.0356625	0.0356587	0.0623605	High
High	[K].AAIPSALDTNSSK.[S]	1xHexNAc(1)Fuc(1) [N10]	551	1	1	1	Q08380	Q08380-551-[K].AAIPSALDTNSSK.[S]-HexNAc(1)Fuc(1)	Q08380-551	Q08380-551-HexNAc(1)Fuc(1)	Q08380 [542-554]	0	1623.8	HexNAc(1)Fuc(1)	0	1.6	163.6	130.5	130.5	0.0248528	0.00148182	0.00147853	0.00306422	0.527845	0.0172375	0.0172316	0.0300296	High
High	[K].ELPGVCNETMMALWEECKPCLK.[Q]	3xCarbamidomethyl [C6; C17; C20]; 1xHexNAc(5)Hex(3)Fuc(1) [N7]; 1xOxidation [M11]	103	1	1	1	P10909	P10909-103-[K].ELPGVCNETMMALWEECKPCLK.[Q]-HexNAc(5)Hex(3)Fuc(1)	P10909-103	P10909-103-HexNAc(5)Hex(3)Fuc(1)	P10909 [97-118]	0	4358.81	HexNAc(5)Hex(3)Fuc(1)	-1	1.78	164	123.9	0	0.0166941	0.00122114	0.00122107	0.00259173	0.424827	0.00946815	0.00946759	0.0172714	High
High	[R].VAVVQHAPSESVDNASMPPVK.[V]	1xOxidation [M17]; 1xHexNAc(4)Hex(5)Fuc(1) [N14]	2677	1	1	1	P12111	P12111-2677-[R].VAVVQHAPSESVDNASMPPVK.[V]-HexNAc(4)Hex(5)Fuc(1)	P12111-2677	P12111-2677-HexNAc(4)Hex(5)Fuc(1)	P12111 [2664-2684]	0	3946.73	HexNAc(4)Hex(5)Fuc(1)	0	1.67	164.2	116.5	51.5	0.0214667	0.00138929	0.00138432	0.00297498	0.488932	0.0120858	0.0120844	0.0212654	High
High	[R].HNSTGCLR.[M]	1xCarbamidomethyl [C6]; 1xHexNAc(2)Hex(12) [N2]	291	1	1	1	P10909	P10909-291-[R].HNSTGCLR.[M]-HexNAc(2)Hex(12)	P10909-291	P10909-291-HexNAc(2)Hex(12)	P10909 [290-297]	0	3295.23	HexNAc(2)Hex(12)	0	1.25	164.4	57.6	57.6	0.0562828	0.00202462	0.00202418	0.0040728	0.723708	0.0449842	0.0449794	0.0809369	High
High	[R].CIQANYSLMENGK.[I]	1xCarbamidomethyl [C1]; 1xDeamidated [N11]; 1xOxidation [M9]; 1xHexNAc(4)Hex(5)NeuAc(2) [N5]	65	1	1	1	P05090	P05090-65-[R].CIQANYSLMENGK.[I]-HexNAc(4)Hex(5)NeuAc(2)	P05090-65	P05090-65-HexNAc(4)Hex(5)NeuAc(2)	P05090 [61-73]	0	3749.44	HexNAc(4)Hex(5)NeuAc(2)	0	1.07	164.7	26.3	26.3	0.0857186	0.00270329	0.00270008	0.0053824	0.804427	0.0612297	0.0612266	0.111173	High
High	[K].NNATVHEQVGGPSLTSDLQAQSK.[G]	1xHexNAc(4)Hex(5)NeuAc(1) [N2]	86	1	1	1	P04004	P04004-86-[K].NNATVHEQVGGPSLTSDLQAQSK.[G]-HexNAc(4)Hex(5)NeuAc(1)	P04004-86	P04004-86-HexNAc(4)Hex(5)NeuAc(1)	P04004 [85-107]	0	4294.85	HexNAc(4)Hex(5)NeuAc(1)	1	1.71	165.1	135.5	100.1	0.0195838	0.00138929	0.00138865	0.00298467	0.46532	0.0106846	0.0106834	0.0188504	High
High	[K].NTTNLK.[T]	1xHexNAc(6)Hex(3)Fuc(1) [N1]	445	1	1	1	O15394	O15394-445-[K].NTTNLK.[T]-HexNAc(6)Hex(3)Fuc(1)	O15394-445	O15394-445-HexNAc(6)Hex(3)Fuc(1)	O15394 [445-450]	0	2541.07	HexNAc(6)Hex(3)Fuc(1)	0	1.25	165.2	0.9	0.9	0.055709	0.00192107	0.00191707	0.0038236	0.721528	0.0439689	0.0439572	0.0788952	High
High	[R].QQQHLFGSNVTDCSGNFCLFR.[S]	2xCarbamidomethyl [C13; C18]; 1xHexNAc(5)Hex(6) [N9]	630	1	1	1	P02787	P02787-630-[R].QQQHLFGSNVTDCSGNFCLFR.[S]-HexNAc(5)Hex(6)	P02787-630	P02787-630-HexNAc(5)Hex(6)	P02787 [622-642]	0	4502.84	HexNAc(5)Hex(6)	1	2.39	165.2	105.8	43.2	0.00407113	0.00077961	0.000777977	0.00154733	0.150374	0.00332809	0.00332769	0.00683212	High
High	[R].CATPHGDNASLEATFVK.[R]	1xCarbamidomethyl [C1]; 1xHexNAc(5)Hex(5)Fuc(1)NeuAc(1) [N8]	98	1	1	1	P23142	P23142-98-[R].CATPHGDNASLEATFVK.[R]-HexNAc(5)Hex(5)Fuc(1)NeuAc(1)	P23142-98	P23142-98-HexNAc(5)Hex(5)Fuc(1)NeuAc(1)	P23142 [91-107]	0	4080.66	HexNAc(5)Hex(5)Fuc(1)NeuAc(1)	0	1.61	165.3	66.3	66.3	0.0244036	0.00154994	0.00152327	0.00311486	0.521376	0.016993	0.0169911	0.0293822	High
High	[R].NISSEEK.[A]	1xHexNAc(6)Hex(3)Fuc(1) [N1]	347	1	1	1	P13591	P13591-347-[R].NISSEEK.[A]-HexNAc(6)Hex(3)Fuc(1)	P13591-347	P13591-347-HexNAc(6)Hex(3)Fuc(1)	P13591 [347-353]	0	2657.08	HexNAc(6)Hex(3)Fuc(1)	0	1.23	165.4	55.1	55.1	0.0585069	0.00215077	0.00215018	0.00429456	0.729984	0.0302833	0.0302817	0.0534178	High
High	[R].QLEEFLNQSSPFYFWMNGDR.[I]	1xOxidation [M16]; 1xHexNAc(6)Hex(4) [N7]	145	1	1	1	P10909	P10909-145-[R].QLEEFLNQSSPFYFWMNGDR.[I]-HexNAc(6)Hex(4)	P10909-145	P10909-145-HexNAc(6)Hex(4)	P10909 [139-158]	0	4390.81	HexNAc(6)Hex(4)	-1	3.03	165.5	125.7	125.7	0.000938313	0.000667922	0.000665457	0.00140607	0.0390409	0.00153177	0.00153064	0.00335336	High
High	[R].NATKLR.[V]	1xHexNAc(7)Hex(8)Fuc(1)NeuAc(2) [N1]	513	1	1	1	O00533	O00533-513-[R].NATKLR.[V]-HexNAc(7)Hex(8)Fuc(1)NeuAc(2)	O00533-513	O00533-513-HexNAc(7)Hex(8)Fuc(1)NeuAc(2)	O00533 [513-518]	1	4148.65	HexNAc(7)Hex(8)Fuc(1)NeuAc(2)	1	1.15	166	28	28	0.0713265	0.00224929	0.00224461	0.00450902	0.769665	0.0379355	0.0379314	0.06669	High
High	[R].QQQHLFGSNVTDCSGNFCLFR.[S]	2xCarbamidomethyl [C13; C18]; 1xDeamidated [N16]; 1xHexNAc(3)Hex(5)NeuAc(1) [N9]	630	1	1	1	P02787	P02787-630-[R].QQQHLFGSNVTDCSGNFCLFR.[S]-HexNAc(3)Hex(5)NeuAc(1)	P02787-630	P02787-630-HexNAc(3)Hex(5)NeuAc(1)	P02787 [622-642]	0	4226.71	HexNAc(3)Hex(5)NeuAc(1)	0	1.58	166.1	48.8	48.8	0.0260967	0.00148182	0.00147694	0.00306055	0.540322	0.0180563	0.0180522	0.0308682	High
High	[K].SVVAPATDGGLNLTSTFLR.[K]	1xHexNAc(4)Hex(6)Fuc(1) [N12]	78	1	1	1	P41222	P41222-78-[K].SVVAPATDGGLNLTSTFLR.[K]-HexNAc(4)Hex(6)Fuc(1)	P41222-78	P41222-78-HexNAc(4)Hex(6)Fuc(1)	P41222 [67-85]	0	3849.72	HexNAc(4)Hex(6)Fuc(1)	0	1.36	166.2	89.8	89.8	0.0441563	0.00173563	0.00171006	0.00347222	0.670006	0.0363978	0.0363959	0.06529	High
High	[K].HLNGTITAK.[Y]	1xHexNAc(2)Hex(6) [N3]	247	1	1	1	Q6YHK3	Q6YHK3-247-[K].HLNGTITAK.[Y]-HexNAc(2)Hex(6)	Q6YHK3-247	Q6YHK3-247-HexNAc(2)Hex(6)	Q6YHK3 [245-253]	0	2333.01	HexNAc(2)Hex(6)	0	1.36	166.3	74.9	74.9	0.0441484	0.00173563	0.00171016	0.00347267	0.669964	0.0363001	0.0362923	0.0650669	High
High	[K].YNNENTSKQYSLFK.[V]	1xHexNAc(4)Hex(5)Fuc(1)NeuAc(1) [N5]	182	1	1	1	Q9UGM5	Q9UGM5-182-[K].YNNENTSKQYSLFK.[V]-HexNAc(4)Hex(5)Fuc(1)NeuAc(1)	Q9UGM5-182	Q9UGM5-182-HexNAc(4)Hex(5)Fuc(1)NeuAc(1)	Q9UGM5 [178-191]	1	3795.56	HexNAc(4)Hex(5)Fuc(1)NeuAc(1)	0	1.36	166.6	6.2	6.2	0.0438033	0.00173563	0.00171489	0.00348702	0.668106	0.0344306	0.0344268	0.061394	High
High	[R].NISSEEK.[A]	1xHexNAc(5)Hex(4)Fuc(1) [N1]	347	1	1	1	P13591	P13591-347-[R].NISSEEK.[A]-HexNAc(5)Hex(4)Fuc(1)	P13591-347	P13591-347-HexNAc(5)Hex(4)Fuc(1)	P13591 [347-353]	0	2616.06	HexNAc(5)Hex(4)Fuc(1)	0	1.33	166.7	22.3	22.3	0.0468719	0.00181828	0.00181688	0.00359251	0.683642	0.0382616	0.0382411	0.0682331	High
High	[K].SVVAPATDGGLNLTSTFLRKNQCETR.[T]	1xCarbamidomethyl [C23]; 1xHexNAc(3)Hex(6)Fuc(1) [N12]	78	1	1	1	P41222	P41222-78-[K].SVVAPATDGGLNLTSTFLRKNQCETR.[T]-HexNAc(3)Hex(6)Fuc(1)	P41222-78	P41222-78-HexNAc(3)Hex(6)Fuc(1)	P41222 [67-92]	2	4563.05	HexNAc(3)Hex(6)Fuc(1)	0	1.26	167.2	41.7	11	0.0555337	0.00192107	0.00191781	0.00382507	0.720856	0.0435151	0.0435128	0.0783856	High
High	[R].QGNNHTCTWK.[A]	1xCarbamidomethyl [C7]; 1xHexNAc(4)Hex(5)Fuc(1)NeuAc(1) [N4]	354	1	1	1	Q16610	Q16610-354-[R].QGNNHTCTWK.[A]-HexNAc(4)Hex(5)Fuc(1)NeuAc(1)	Q16610-354	Q16610-354-HexNAc(4)Hex(5)Fuc(1)NeuAc(1)	Q16610 [351-360]	0	3305.28	HexNAc(4)Hex(5)Fuc(1)NeuAc(1)	0	1.4	167.3	32.8	32.8	0.0394062	0.00173563	0.0017303	0.00352803	0.643051	0.0268545	0.0268515	0.046846	High
High	[K].EGYSNISYIVVNHQGISSR.[L]	1xDeamidated [N12]; 1xHexNAc(4)Hex(3)Fuc(1) [N5]	83	1	1	1	P49908	P49908-83-[K].EGYSNISYIVVNHQGISSR.[L]-HexNAc(4)Hex(3)Fuc(1)	P49908-83	P49908-83-HexNAc(4)Hex(3)Fuc(1)	P49908 [79-97]	0	3568.57	HexNAc(4)Hex(3)Fuc(1)	0	1.54	167.3	85.8	52.4	0.0287525	0.00155893	0.00155824	0.0031953	0.563739	0.0238305	0.02382	0.0407416	High
High	[R].NLEKNSTK.[Q]	1xHexNAc(2)Hex(5) [N5]	426	1	1	1	P07602	P07602-426-[R].NLEKNSTK.[Q]-HexNAc(2)Hex(5)	P07602-426	P07602-426-HexNAc(2)Hex(5)	P07602 [422-429]	1	2149.92	HexNAc(2)Hex(5)	0	1.58	167.8	68	68	0.0260618	0.00154994	0.00150594	0.00307495	0.538865	0.022529	0.0225277	0.0387255	High
High	[R].VYIHPFHLVIHNESTCEQLAK.[A]	1xDeamidated [Q18]; 1xCarbamidomethyl [C16]; 1xHexNAc(6)Hex(5)Fuc(1)NeuAc(1) [N12]	47	1	1	1	P01019	P01019-47-[R].VYIHPFHLVIHNESTCEQLAK.[A]-HexNAc(6)Hex(5)Fuc(1)NeuAc(1)	P01019-47	P01019-47-HexNAc(6)Hex(5)Fuc(1)NeuAc(1)	P01019 [36-56]	0	5002.16	HexNAc(6)Hex(5)Fuc(1)NeuAc(1)	1	1.6	167.9	26.6	26.6	0.0252236	0.00154994	0.00150787	0.0030789	0.530559	0.0223538	0.0223414	0.0383057	High
High	[R].TNSTFVQALVEHVK.[E]	1xHexNAc(5)Hex(3)Fuc(1) [N2]	215	1	1	1	P07602	P07602-215-[R].TNSTFVQALVEHVK.[E]-HexNAc(5)Hex(3)Fuc(1)	P07602-215	P07602-215-HexNAc(5)Hex(3)Fuc(1)	P07602 [214-227]	0	3220.45	HexNAc(5)Hex(3)Fuc(1)	0	1.61	168.1	62.3	62.3	0.0244162	0.00148182	0.00148047	0.00306708	0.523223	0.0166989	0.016697	0.0291801	High
High	[K].ANDSDQGANAEIEYTFHQAPEVVR.[R]	1xDeamidated [Q6]; 1xHexNAc(5)Hex(3)Fuc(1) [N2]	305	1	1	1	Q08174	Q08174-305-[K].ANDSDQGANAEIEYTFHQAPEVVR.[R]-HexNAc(5)Hex(3)Fuc(1)	Q08174-305	Q08174-305-HexNAc(5)Hex(3)Fuc(1)	Q08174 [304-327]	0	4309.81	HexNAc(5)Hex(3)Fuc(1)	1	1.93	168.2	92.5	0	0.0116395	0.0010023	0.000997301	0.00206612	0.338146	0.00697317	0.00697235	0.0135685	High
High	[R].CIQANYSLMENGK.[I]	1xDeamidated [N11]; 1xCarbamidomethyl [C1]; 1xHexNAc(5)Hex(5)Fuc(1) [N5]	65	1	1	1	P05090	P05090-65-[R].CIQANYSLMENGK.[I]-HexNAc(5)Hex(5)Fuc(1)	P05090-65	P05090-65-HexNAc(5)Hex(5)Fuc(1)	P05090 [61-73]	0	3500.4	HexNAc(5)Hex(5)Fuc(1)	0	1.47	168.4	102.3	102.3	0.0342265	0.00166371	0.00166214	0.00330536	0.607223	0.0266033	0.0265946	0.0459756	High
High	[K].CGLVPVLAENYNK.[S]	1xCarbamidomethyl [C1]; 1xHexNAc(2)Hex(11) [N12]	432	1	1	1	P02787	P02787-432-[K].CGLVPVLAENYNK.[S]-HexNAc(2)Hex(11)	P02787-432	P02787-432-HexNAc(2)Hex(11)	P02787 [421-433]	0	3665.49	HexNAc(2)Hex(11)	0	1.3	168.6	27.8	27.8	0.050583	0.00193295	0.00193253	0.00392405	0.698735	0.0293158	0.029311	0.0515711	High
High	[K].NNSIPDK.[Q]	1xHexNAc(2)Hex(7) [N1]	238	1	1	1	Q08431	Q08431-238-[K].NNSIPDK.[Q]-HexNAc(2)Hex(7)	Q08431-238	Q08431-238-HexNAc(2)Hex(7)	Q08431 [238-244]	0	2327.92	HexNAc(2)Hex(7)	0	1.71	168.6	96.5	96.5	0.0196605	0.00138929	0.00138833	0.00298386	0.466321	0.0107415	0.010739	0.0189806	High
High	[R].WFSAGLASNSSWLR.[E]	1xHexNAc(6)Hex(5) [N9]	51	1	1	2	P41222	P41222-51-[R].WFSAGLASNSSWLR.[E]-HexNAc(6)Hex(5)	P41222-51	P41222-51-HexNAc(6)Hex(5)	P41222 [43-56]	0	3610.52	HexNAc(6)Hex(5)	0	1.28	168.8	93.9	93.9	0.0519759	0.00193295	0.0019321	0.00392306	0.704702	0.0295716	0.02957	0.052127	High
High	[R].QKDGDDEWTSVVVANVSK.[Y]	1xHexNAc(5)Hex(5)Fuc(1) [N15]	802	1	1	1	Q92823	Q92823-802-[R].QKDGDDEWTSVVVANVSK.[Y]-HexNAc(5)Hex(5)Fuc(1)	Q92823-802	Q92823-802-HexNAc(5)Hex(5)Fuc(1)	Q92823 [788-805]	1	3948.67	HexNAc(5)Hex(5)Fuc(1)	0	1.61	168.8	34.5	34.5	0.0244052	0.00154994	0.00152044	0.00310961	0.521585	0.0182951	0.018292	0.0316725	High
High	[K].PNYSSVDLSEVEWEDR.[D]	1xHexNAc(4)Hex(5)NeuAc(1) [N2]	553	1	1	3	Q8IZS8	Q8IZS8-553-[K].PNYSSVDLSEVEWEDR.[D]-HexNAc(4)Hex(5)NeuAc(1)	Q8IZS8-553	Q8IZS8-553-HexNAc(4)Hex(5)NeuAc(1)	Q8IZS8 [552-567]	0	3838.53	HexNAc(4)Hex(5)NeuAc(1)	0	1.26	169.1	1.2	1.2	0.0554511	0.00192107	0.00191812	0.00382604	0.720538	0.0430472	0.043045	0.0773629	High
High	[K].AALSMCKSVVAPATDGGLNLTSTFLR.[K]	1xCarbamidomethyl [C6]; 1xHexNAc(4)Hex(5) [N19]	78	1	1	2	P41222	P41222-78-[K].AALSMCKSVVAPATDGGLNLTSTFLR.[K]-HexNAc(4)Hex(5)	P41222-78	P41222-78-HexNAc(4)Hex(5)	P41222 [60-85]	1	4302.96	HexNAc(4)Hex(5)	0	1.39	169.1	47.4	19	0.0409404	0.00182502	0.00182482	0.00367787	0.650392	0.0284905	0.0284874	0.050018	High
High	[R].EEQFNSTYR.[V]	1xHexNAc(3)Hex(3) [N5]	177	1	1	1	P01861	P01861-177-[R].EEQFNSTYR.[V]-HexNAc(3)Hex(3)	P01861-177	P01861-177-HexNAc(3)Hex(3)	P01861 [173-181]	0	2268.91	HexNAc(3)Hex(3)	0	1.48	169.4	37.1	37.1	0.0330942	0.00157667	0.00157578	0.00316414	0.600371	0.0221751	0.022154	0.0381602	High
High	[K].GSALHEDIYVLHENGTLEIPVAQK.[D]	1xDeamidated [Q23]; 1xHexNAc(2)Hex(5) [N14]	507	1	1	1	Q92823	Q92823-507-[K].GSALHEDIYVLHENGTLEIPVAQK.[D]-HexNAc(2)Hex(5)	Q92823-507	Q92823-507-HexNAc(2)Hex(5)	Q92823 [494-517]	0	3850.76	HexNAc(2)Hex(5)	0	2.15	169.5	169.5	169.5	0.00704315	0.000893708	0.00087822	0.00189189	0.234629	0.00566539	0.00566472	0.0109231	High
High	[R].EYQTRQDQCIYNTTYLNVQR.[E]	1xDeamidated [Q3]; 1xCarbamidomethyl [C9]; 1xHexNAc(3)Hex(6) [N12]	93	1	1	1	P02763	P02763-93-[R].EYQTRQDQCIYNTTYLNVQR.[E]-HexNAc(3)Hex(6)	P02763-93	P02763-93-HexNAc(3)Hex(6)	P02763 [82-101]	1	4175.75	HexNAc(3)Hex(6)	0	1.53	169.6	27.3	2.7	0.0296061	0.00155893	0.00155737	0.00319326	0.571106	0.0241878	0.0241758	0.0412911	High
High	[K].YLGNATAIFFLPDEGK.[L]	1xHexNAc(4)Hex(4) [N4]	271	1	1	1	P01009	P01009-271-[K].YLGNATAIFFLPDEGK.[L]-HexNAc(4)Hex(4)	P01009-271	P01009-271-HexNAc(4)Hex(4)	P01009 [268-283]	0	3216.42	HexNAc(4)Hex(4)	0	2.23	169.8	127.7	127.7	0.00586433	0.000833681	0.000831058	0.00167411	0.203612	0.00437466	0.00437414	0.00896675	High
High	[K].SEGCNR.[S]	1xCarbamidomethyl [C4]; 1xHexNAc(4)Hex(5)Fuc(1)NeuAc(2) [N5]	76	1	1	1	O00584	O00584-76-[K].SEGCNR.[S]-HexNAc(4)Hex(5)Fuc(1)NeuAc(2)	O00584-76	O00584-76-HexNAc(4)Hex(5)Fuc(1)NeuAc(2)	O00584 [72-77]	0	3073.12	HexNAc(4)Hex(5)Fuc(1)NeuAc(2)	0	1.27	169.9	38.6	38.6	0.0532212	0.00181828	0.00181279	0.00358056	0.711724	0.0407891	0.0407848	0.0728836	High
High	[K].MLNTSSLLEQLNEQFNWVSRLANLTQGEDQYYLR.[V]	2xDeamidated [N3; Q14]; 1xHexNAc(7)Hex(3) [N23]	374	1	1	1	P10909	P10909-374-[K].MLNTSSLLEQLNEQFNWVSRLANLTQGEDQYYLR.[V]-HexNAc(7)Hex(3)	P10909-374	P10909-374-HexNAc(7)Hex(3)	P10909 [352-385]	1	5983.68	HexNAc(7)Hex(3)	1	1.52	170.2	120.3	19	0.0299587	0.00148182	0.00147284	0.0030508	0.575299	0.0196145	0.0196112	0.0335167	High
High	[K].SYQWKMLNTSSLLEQLNEQFNWVSRLANLTQGEDQYYLR.[V]	1xDeamidated [Q3]; 1xOxidation [M6]; 1xHexNAc(7)Hex(4) [N8]	354	1	1	1	P10909	P10909-354-[K].SYQWKMLNTSSLLEQLNEQFNWVSRLANLTQGEDQYYLR.[V]-HexNAc(7)Hex(4)	P10909-354	P10909-354-HexNAc(7)Hex(4)	P10909 [347-385]	2	6853.08	HexNAc(7)Hex(4)	0	1.09	170.3	136.5	0.4	0.0816052	0.00244738	0.00244048	0.00482554	0.794509	0.0491512	0.0491486	0.0880998	High
High	[R].NMTQGR.[C]	1xHexNAc(5)Hex(3)Fuc(1) [N1]; 1xOxidation [M2]	62	1	1	1	P07998	P07998-62-[R].NMTQGR.[C]-HexNAc(5)Hex(3)Fuc(1)	P07998-62	P07998-62-HexNAc(5)Hex(3)Fuc(1)	P07998 [62-67]	0	2369.94	HexNAc(5)Hex(3)Fuc(1)	0	1.2	170.8	34.2	34.2	0.0628531	0.00233797	0.00233772	0.00455005	0.746515	0.0527001	0.0526919	0.095454	High
High	[K].HSNCTHQQDAGVTCSDGSNLEMR.[L]	2xCarbamidomethyl [C4; C14]; 1xOxidation [M22]; 1xHexNAc(1)Fuc(1) [N3]	140	1	1	1	Q86VB7	Q86VB7-140-[K].HSNCTHQQDAGVTCSDGSNLEMR.[L]-HexNAc(1)Fuc(1)	Q86VB7-140	Q86VB7-140-HexNAc(1)Fuc(1)	Q86VB7 [138-160]	0	2969.19	HexNAc(1)Fuc(1)	0	1.47	170.9	50.4	50.4	0.0335161	0.00157667	0.00157454	0.00316122	0.603535	0.0224638	0.0224575	0.0388398	High
High	[R].VVTVAALGTNISIHKDEIGK.[V]	1xHexNAc(5)Hex(6)NeuAc(1) [N10]	1743	1	1	1	Q9Y6R7	Q9Y6R7-1743-[R].VVTVAALGTNISIHKDEIGK.[V]-HexNAc(5)Hex(6)NeuAc(1)	Q9Y6R7-1743	Q9Y6R7-1743-HexNAc(5)Hex(6)NeuAc(1)	Q9Y6R7 [1734-1753]; [2935-2954]; [4136-4155]	1	4343.97	HexNAc(5)Hex(6)NeuAc(1)	1	2.2	170.9	84.6	84.6	0.00630936	0.000833681	0.000829482	0.00167061	0.215841	0.0047844	0.00478412	0.00991053	High
High	[R].WFSAGLASNSSWLREK.[K]	1xHexNAc(6)Hex(8)Fuc(1)NeuAc(1) [N9]	51	1	1	1	P41222	P41222-51-[R].WFSAGLASNSSWLREK.[K]-HexNAc(6)Hex(8)Fuc(1)NeuAc(1)	P41222-51	P41222-51-HexNAc(6)Hex(8)Fuc(1)NeuAc(1)	P41222 [43-58]	1	4790.97	HexNAc(6)Hex(8)Fuc(1)NeuAc(1)	0	1.61	171.3	28.7	28.7	0.0244052	0.00154994	0.00152036	0.00310921	0.521585	0.0182951	0.018291	0.0316685	High
High	[R].VNSSQVLPVDSGEVK.[L]	1xHexNAc(2)Hex(5) [N2]	190	1	1	2	Q9ULB1	Q9ULB1-190-[R].VNSSQVLPVDSGEVK.[L]-HexNAc(2)Hex(5)	Q9ULB1-190	Q9ULB1-190-HexNAc(2)Hex(5)	Q9ULB1 [189-203]	0	2774.23	HexNAc(2)Hex(5)	0	1.28	171.5	95	95	0.0519759	0.00193295	0.00193199	0.00392256	0.704702	0.0295716	0.0295684	0.0521208	High
High	[R].ADGTVNQIEGEATPVNLTEPAK.[L]	1xDeamidated [Q7]; 1xHexNAc(7)Hex(8)NeuAc(1) [N16]	98	1	1	1	P05090	P05090-98-[R].ADGTVNQIEGEATPVNLTEPAK.[L]-HexNAc(7)Hex(8)NeuAc(1)	P05090-98	P05090-98-HexNAc(7)Hex(8)NeuAc(1)	P05090 [83-104]	0	5264.18	HexNAc(7)Hex(8)NeuAc(1)	1	1.57	171.8	91.8	38.6	0.0267697	0.00154994	0.00150493	0.00307259	0.545665	0.0228376	0.0228338	0.0391533	High
High	[K].SVVAPATDGGLNLTSTFLRKNQCETR.[T]	1xCarbamidomethyl [C23]; 1xDeamidated [Q/N]; 1xHexNAc(1)Fuc(1) [N12]	78	1	1	3	P41222	P41222-78-[K].SVVAPATDGGLNLTSTFLRKNQCETR.[T]-HexNAc(1)Fuc(1)	P41222-78	P41222-78-HexNAc(1)Fuc(1)	P41222 [67-92]	2	3185.56	HexNAc(1)Fuc(1)	0	1.37	171.9	113.3	0	0.0427769	0.00173563	0.00172443	0.0035106	0.662476	0.0303975	0.0303908	0.05416	High
High	[K].FLGRWFSAGLASNSSWLR.[E]	1xHexNAc(9)Hex(6) [N13]	51	1	1	1	P41222	P41222-51-[K].FLGRWFSAGLASNSSWLR.[E]-HexNAc(9)Hex(6)	P41222-51	P41222-51-HexNAc(9)Hex(6)	P41222 [39-56]	1	4855.09	HexNAc(9)Hex(6)	0	1.12	172.1	95.7	95.7	0.0760467	0.00234998	0.00234396	0.00460772	0.781709	0.0416578	0.0416556	0.0733724	High
High	[K].MLNTSSLLEQLNEQFNWVSRLANLTQGEDQYYLR.[V]	1xDeamidated [Q10]; 1xHexNAc(5)Hex(4)Fuc(1)NeuAc(1) [N23]	374	1	1	1	P10909	P10909-374-[K].MLNTSSLLEQLNEQFNWVSRLANLTQGEDQYYLR.[V]-HexNAc(5)Hex(4)Fuc(1)NeuAc(1)	P10909-374	P10909-374-HexNAc(5)Hex(4)Fuc(1)NeuAc(1)	P10909 [352-385]	1	6175.75	HexNAc(5)Hex(4)Fuc(1)NeuAc(1)	-1	1.42	172.2	124.4	0	0.0376962	0.00173563	0.00173514	0.00354006	0.63238	0.0258478	0.0258464	0.0452055	High
High	[R].NLHQSNTSR.[A]	1xHexNAc(4)Hex(5) [N6]	1755	1	1	1	P98160	P98160-1755-[R].NLHQSNTSR.[A]-HexNAc(4)Hex(5)	P98160-1755	P98160-1755-HexNAc(4)Hex(5)	P98160 [1750-1758]	0	2679.1	HexNAc(4)Hex(5)	0	1.58	172.2	28.2	28.2	0.0262022	0.00154994	0.0015056	0.00307377	0.540229	0.022529	0.0225228	0.0387113	High
High	[R].NYSHHQLNR.[S]	1xHexNAc(2)Hex(5) [N1]	169	1	1	1	Q14515	Q14515-169-[R].NYSHHQLNR.[S]-HexNAc(2)Hex(5)	Q14515-169	Q14515-169-HexNAc(2)Hex(5)	Q14515 [169-177]	0	2384.98	HexNAc(2)Hex(5)	0	1.61	172.2	41.5	41.1	0.0244077	0.00154994	0.00151575	0.00309717	0.521927	0.0197456	0.0197434	0.033772	High
High	[K].NSNLQHINFTR.[N]	1xHexNAc(2)Hex(6) [N8]	121	1	1	1	Q16620	Q16620-121-[K].NSNLQHINFTR.[N]-HexNAc(2)Hex(6)	Q16620-121	Q16620-121-HexNAc(2)Hex(6)	Q16620 [114-124]	0	2722.16	HexNAc(2)Hex(6)	0	1.5	172.6	47.9	47.9	0.0319103	0.00155893	0.00155478	0.00318674	0.589866	0.0251028	0.0251	0.042956	High
High	[K].TAVNCSSDFDACLITK.[A]	2xCarbamidomethyl [C5; C12]; 1xHexNAc(5)Hex(4)Fuc(1) [N4]	43	1	1	1	P13987	P13987-43-[K].TAVNCSSDFDACLITK.[A]-HexNAc(5)Hex(4)Fuc(1)	P13987-43	P13987-43-HexNAc(5)Hex(4)Fuc(1)	P13987 [40-55]	0	3611.48	HexNAc(5)Hex(4)Fuc(1)	0	1.63	172.6	78.7	78.7	0.0234529	0.00154994	0.00154834	0.00316581	0.509354	0.0118623	0.0118602	0.0218205	High
High	[K].SVVAPATDGGLNLTSTFLRK.[N]	1xHexNAc(6)Hex(7)NeuAc(1) [N12]	78	1	1	1	P41222	P41222-78-[K].SVVAPATDGGLNLTSTFLRK.[N]-HexNAc(6)Hex(7)NeuAc(1)	P41222-78	P41222-78-HexNAc(6)Hex(7)NeuAc(1)	P41222 [67-86]	1	4691.06	HexNAc(6)Hex(7)NeuAc(1)	-1	1.9	172.6	103.7	103.7	0.0126069	0.0010023	0.000995025	0.00206072	0.356604	0.00730787	0.00730744	0.0141988	High
High	[R].QNQCFYNSSYLNVQR.[E]	1xCarbamidomethyl [C4]; 1xHexNAc(9)Hex(10)Fuc(1) [N7]	93	1	1	1	P19652	P19652-93-[R].QNQCFYNSSYLNVQR.[E]-HexNAc(9)Hex(10)Fuc(1)	P19652-93	P19652-93-HexNAc(9)Hex(10)Fuc(1)	P19652 [87-101]	0	5515.17	HexNAc(9)Hex(10)Fuc(1)	-1	1.57	172.7	63.2	63.2	0.026689	0.00148182	0.0014766	0.00305932	0.546034	0.0183268	0.0183258	0.0312339	High
High	[K].FLTEVEKNATALYHVEAFK.[T]	1xHexNAc(5)Hex(4)NeuAc(1) [N8]	242	1	1	1	Q9UNW1	Q9UNW1-242-[K].FLTEVEKNATALYHVEAFK.[T]-HexNAc(5)Hex(4)NeuAc(1)	Q9UNW1-242	Q9UNW1-242-HexNAc(5)Hex(4)NeuAc(1)	Q9UNW1 [235-253]	1	4164.85	HexNAc(5)Hex(4)NeuAc(1)	0	1.54	172.8	48.1	48.1	0.0291282	0.00155893	0.00155789	0.00319366	0.56701	0.0240871	0.0240818	0.0410725	High
High	[K].YTGNASALFILPDQDK.[M]	1xHexNAc(6)Hex(7)NeuAc(1) [N4]	271	1	1	1	P01011	P01011-271-[K].YTGNASALFILPDQDK.[M]-HexNAc(6)Hex(7)NeuAc(1)	P01011-271	P01011-271-HexNAc(6)Hex(7)NeuAc(1)	P01011 [268-283]	0	4396.82	HexNAc(6)Hex(7)NeuAc(1)	0	1.49	172.9	102.3	102.3	0.0326738	0.0015262	0.00152156	0.00316874	0.597171	0.0218705	0.0218631	0.0376187	High
High	[R].VIDFNCTTSSVSSALANTK.[D]	1xCarbamidomethyl [C6]; 1xHexNAc(8)Hex(3)Fuc(1) [N5]	125	1	1	1	P04196	P04196-125-[R].VIDFNCTTSSVSSALANTK.[D]-HexNAc(8)Hex(3)Fuc(1)	P04196-125	P04196-125-HexNAc(8)Hex(3)Fuc(1)	P04196 [121-139]	0	4271.83	HexNAc(8)Hex(3)Fuc(1)	0	1.61	172.9	158.3	158.3	0.0244057	0.00154994	0.00151924	0.00310559	0.521664	0.018558	0.0185497	0.0321049	High
High	[K].NSNLQHINFTR.[N]	1xHexNAc(2)Hex(8) [N8]	121	1	1	1	Q16620	Q16620-121-[K].NSNLQHINFTR.[N]-HexNAc(2)Hex(8)	Q16620-121	Q16620-121-HexNAc(2)Hex(8)	Q16620 [114-124]	0	3046.26	HexNAc(2)Hex(8)	0	2.19	173.3	107.2	107.2	0.00640232	0.000893708	0.00088459	0.00190944	0.216988	0.00423501	0.00423249	0.00865333	High
High	[K].CGLVPVLAENYNK.[S]	1xCarbamidomethyl [C1]; 1xHexNAc(6)Hex(6)Fuc(1)NeuAc(1) [N12]	432	1	1	1	P02787	P02787-432-[K].CGLVPVLAENYNK.[S]-HexNAc(6)Hex(6)Fuc(1)NeuAc(1)	P02787-432	P02787-432-HexNAc(6)Hex(6)Fuc(1)NeuAc(1)	P02787 [421-433]	0	4104.7	HexNAc(6)Hex(6)Fuc(1)NeuAc(1)	-1	1.18	173.4	58.3	58.3	0.0654147	0.00239182	0.00239014	0.00467054	0.754481	0.0535789	0.0535761	0.0972159	High
High	[R].GTAGNALMDGASQLMGENR.[T]	1xDeamidated [Q13]; 1xOxidation [M8]; 1xHexNAc(4)Hex(6)Fuc(1) [N18]	394	1	1	1	P02675	P02675-394-[R].GTAGNALMDGASQLMGENR.[T]-HexNAc(4)Hex(6)Fuc(1)	P02675-394	P02675-394-HexNAc(4)Hex(6)Fuc(1)	P02675 [377-395]	0	3840.53	HexNAc(4)Hex(6)Fuc(1)	0	1.61	173.5	39.9	39.9	0.0244079	0.00154994	0.00151532	0.00309598	0.521955	0.0200736	0.0200714	0.0343758	High
High	[R].NGTGHGNSTHHGPEYMR.[C]	1xHexNAc(10)Hex(10)Fuc(1) [N7]	246	1	1	1	P02790	P02790-246-[R].NGTGHGNSTHHGPEYMR.[C]-HexNAc(10)Hex(10)Fuc(1)	P02790-246	P02790-246-HexNAc(10)Hex(10)Fuc(1)	P02790 [240-256]	0	5649.17	HexNAc(10)Hex(10)Fuc(1)	0	1.56	173.7	74.7	44.3	0.0273009	0.00148182	0.00147593	0.00305729	0.551797	0.0185395	0.0185363	0.0315749	High
High	[R].ALPGGADNASVASGAAASPGPQR.[S]	1xDeamidated [Q22]; 1xHexNAc(1)Fuc(1) [N8]	42	1	1	1	O95502	O95502-42-[R].ALPGGADNASVASGAAASPGPQR.[S]-HexNAc(1)Fuc(1)	O95502-42	O95502-42-HexNAc(1)Fuc(1)	O95502 [35-57]	0	2372.12	HexNAc(1)Fuc(1)	0	1.61	173.8	107.2	107.2	0.0244091	0.00154994	0.00151134	0.00308801	0.522122	0.0209895	0.0209883	0.0358202	High
High	[R].NGTGHGNSTHHGPEYMR.[C]	1xHexNAc(4)Hex(4)NeuAc(1) [N1]	240	1	1	1	P02790	P02790-240-[R].NGTGHGNSTHHGPEYMR.[C]-HexNAc(4)Hex(4)NeuAc(1)	P02790-240	P02790-240-HexNAc(4)Hex(4)NeuAc(1)	P02790 [240-256]	0	3603.42	HexNAc(4)Hex(4)NeuAc(1)	0	1.25	173.9	23	23	0.0559524	0.00192107	0.00191571	0.0038202	0.722457	0.0443081	0.0443058	0.0796049	High
High	[R].CIQANYSLMENGK.[I]	1xDeamidated [Q3]; 1xOxidation [M9]; 1xCarbamidomethyl [C1]; 1xHexNAc(5)Hex(8)Fuc(1) [N5]	65	1	1	1	P05090	P05090-65-[R].CIQANYSLMENGK.[I]-HexNAc(5)Hex(8)Fuc(1)	P05090-65	P05090-65-HexNAc(5)Hex(8)Fuc(1)	P05090 [61-73]	0	4002.55	HexNAc(5)Hex(8)Fuc(1)	1	1.11	174.2	14.2	14.2	0.0776798	0.00239808	0.00239508	0.00472696	0.785615	0.0433521	0.0433499	0.0767824	High
High	[K].DEGTYTCALHHSGHSPPISSQNVTVLR.[D]	1xCarbamidomethyl [C7]; 1xHexNAc(3)Hex(6)NeuAc(1) [N22]	119	1	1	1	P04216	P04216-119-[K].DEGTYTCALHHSGHSPPISSQNVTVLR.[D]-HexNAc(3)Hex(6)NeuAc(1)	P04216-119	P04216-119-HexNAc(3)Hex(6)NeuAc(1)	P04216 [98-124]	0	4836.06	HexNAc(3)Hex(6)NeuAc(1)	1	2.26	174.2	160.1	95.7	0.00555474	0.000893708	0.00088931	0.00192149	0.193431	0.00365729	0.00365664	0.0076232	High
High	[K].VLTLNLDQVDFQHAGNYSCVASNVQGK.[H]	1xDeamidated [N23]; 1xCarbamidomethyl [C19]; 1xHexNAc(5)Hex(6)NeuAc(1) [N16]	275	1	1	1	P07333	P07333-275-[K].VLTLNLDQVDFQHAGNYSCVASNVQGK.[H]-HexNAc(5)Hex(6)NeuAc(1)	P07333-275	P07333-275-HexNAc(5)Hex(6)NeuAc(1)	P07333 [260-286]	0	5257.24	HexNAc(5)Hex(6)NeuAc(1)	1	3.47	174.3	172.7	8.6	0.000338903	0.000434918	0.000430663	0.00100459	0.0145306	0.00105959	0.00105893	0.00242857	High
High	[R].HNSTGCLR.[M]	1xCarbamidomethyl [C6]; 1xHexNAc(5)Hex(4) [N2]	291	1	1	2	P10909	P10909-291-[R].HNSTGCLR.[M]-HexNAc(5)Hex(4)	P10909-291	P10909-291-HexNAc(5)Hex(4)	P10909 [290-297]	0	2608.04	HexNAc(5)Hex(4)	0	1.06	174.4	45.3	45.3	0.0864785	0.00270329	0.00269935	0.00537971	0.805939	0.0616473	0.061641	0.111897	High
High	[R].ADGTVNQIEGEATPVNLTEPAK.[L]	1xHexNAc(5)Hex(8) [N16]	98	1	1	1	P05090	P05090-98-[R].ADGTVNQIEGEATPVNLTEPAK.[L]-HexNAc(5)Hex(8)	P05090-98	P05090-98-HexNAc(5)Hex(8)	P05090 [83-104]	0	4565.94	HexNAc(5)Hex(8)	1	1.42	174.4	107.9	107.9	0.0382119	0.00173563	0.00173378	0.00353635	0.63566	0.0259876	0.0259848	0.0455224	High
High	[K].SVQEIQATFFYFTPNK.[T]	1xHexNAc(6)Hex(7)Fuc(1)NeuAc(2) [N15]	72	1	1	1	P02763	P02763-72-[K].SVQEIQATFFYFTPNK.[T]-HexNAc(6)Hex(7)Fuc(1)NeuAc(2)	P02763-72	P02763-72-HexNAc(6)Hex(7)Fuc(1)NeuAc(2)	P02763 [58-73]	0	5001.05	HexNAc(6)Hex(7)Fuc(1)NeuAc(2)	0	1.63	174.4	77	77	0.0234381	0.00138929	0.00137041	0.00294433	0.512554	0.0155609	0.01556	0.0275253	High
High	[K].CGLVPVLAENYNK.[S]	1xCarbamidomethyl [C1]; 1xHexNAc(6)Hex(5)Fuc(1)NeuAc(1) [N12]	432	1	1	1	P02787	P02787-432-[K].CGLVPVLAENYNK.[S]-HexNAc(6)Hex(5)Fuc(1)NeuAc(1)	P02787-432	P02787-432-HexNAc(6)Hex(5)Fuc(1)NeuAc(1)	P02787 [421-433]	0	3942.65	HexNAc(6)Hex(5)Fuc(1)NeuAc(1)	0	1.59	174.6	94	94	0.0256027	0.00154994	0.00150703	0.00307732	0.534351	0.0224974	0.0224912	0.0386408	High
High	[R].QDQCIYNTTYLNVQR.[E]	1xDeamidated [Q1]; 1xCarbamidomethyl [C4]; 1xHexNAc(5)Hex(6)NeuAc(1) [N7]	93	1	1	1	P02763	P02763-93-[R].QDQCIYNTTYLNVQR.[E]-HexNAc(5)Hex(6)NeuAc(1)	P02763-93	P02763-93-HexNAc(5)Hex(6)NeuAc(1)	P02763 [87-101]	0	4195.69	HexNAc(5)Hex(6)NeuAc(1)	1	1.1	174.8	43.6	4	0.0796779	0.00244738	0.00244485	0.00483871	0.790226	0.0457242	0.045717	0.0815956	High
High	[K].ALPQPQNVTSLLGCTH.[-]	1xCarbamidomethyl [C14]; 1xDeamidated [Q6]; 1xHexNAc(1) [N7]	453	1	1	2	P02790	P02790-453-[K].ALPQPQNVTSLLGCTH.[-]-HexNAc(1)	P02790-453	P02790-453-HexNAc(1)	P02790 [447-462]	0	1939.94	HexNAc(1)	0	1.51	174.8	118.4	23.4	0.0312307	0.0015262	0.00152594	0.00317839	0.585813	0.0207772	0.020776	0.0355369	High
High	[R].ADGTVNQIEGEATPVNLTEPAK.[L]	1xDeamidated [Q7]; 1xHexNAc(3)Hex(4)Fuc(1)NeuAc(1) [N16]	98	1	1	1	P05090	P05090-98-[R].ADGTVNQIEGEATPVNLTEPAK.[L]-HexNAc(3)Hex(4)Fuc(1)NeuAc(1)	P05090-98	P05090-98-HexNAc(3)Hex(4)Fuc(1)NeuAc(1)	P05090 [83-104]	0	3949.71	HexNAc(3)Hex(4)Fuc(1)NeuAc(1)	0	1.64	174.9	134.7	23.7	0.0229366	0.00138929	0.00137315	0.00294867	0.506791	0.0143584	0.0143543	0.0255441	High
High	[R].CIQANYSLMENGK.[I]	1xCarbamidomethyl [C1]; 1xDeamidated [N11]; 1xHexNAc(6)Hex(8)Fuc(1)NeuAc(1) [N5]	65	1	1	1	P05090	P05090-65-[R].CIQANYSLMENGK.[I]-HexNAc(6)Hex(8)Fuc(1)NeuAc(1)	P05090-65	P05090-65-HexNAc(6)Hex(8)Fuc(1)NeuAc(1)	P05090 [61-73]	0	4480.73	HexNAc(6)Hex(8)Fuc(1)NeuAc(1)	0	1.25	175.1	74.2	14.8	0.0559229	0.00192107	0.00191602	0.00382117	0.722344	0.0442305	0.0442164	0.0794186	High
High	[K].IPCSQPPQIEHGTINSSRSSQESYAHGTKLSYTCEGGFR.[I]	2xCarbamidomethyl [C3; C34]; 1xDeamidated [Q21]; 1xHexNAc(5)Hex(5)Fuc(1) [N15]	882	1	1	1	P08603	P08603-882-[K].IPCSQPPQIEHGTINSSRSSQESYAHGTKLSYTCEGGFR.[I]-HexNAc(5)Hex(5)Fuc(1)	P08603-882	P08603-882-HexNAc(5)Hex(5)Fuc(1)	P08603 [868-906]	2	6339.72	HexNAc(5)Hex(5)Fuc(1)	0	1.36	175.2	139.9	139.9	0.0432131	0.00173563	0.00172136	0.00350467	0.664884	0.0314918	0.0314832	0.0560907	High
High	[K].HSNCTHQQDAGVTCSDGSNLEMR.[L]	1xOxidation [M22]; 2xCarbamidomethyl [C4; C14]; 1xHexNAc(4)Hex(5)Fuc(1)NeuAc(2) [N3]	140	1	1	1	Q86VB7	Q86VB7-140-[K].HSNCTHQQDAGVTCSDGSNLEMR.[L]-HexNAc(4)Hex(5)Fuc(1)NeuAc(2)	Q86VB7-140	Q86VB7-140-HexNAc(4)Hex(5)Fuc(1)NeuAc(2)	Q86VB7 [138-160]	0	4970.89	HexNAc(4)Hex(5)Fuc(1)NeuAc(2)	-1	1.61	175.2	35	35	0.0244069	0.00154994	0.00151694	0.00310037	0.521817	0.0189534	0.0189428	0.0326195	High
High	[K].ELHHLQEQNVSNAFLDK.[G]	1xHexNAc(7)Hex(7)Fuc(1) [N9]	762	1	1	1	P00450	P00450-762-[K].ELHHLQEQNVSNAFLDK.[G]-HexNAc(7)Hex(7)Fuc(1)	P00450-762	P00450-762-HexNAc(7)Hex(7)Fuc(1)	P00450 [754-770]	0	4723.99	HexNAc(7)Hex(7)Fuc(1)	1	1.93	175.2	173	20.9	0.0117753	0.0010023	0.00099695	0.00206498	0.340798	0.00697317	0.00696946	0.0135612	High
High	[R].VLYLAAYNCTLRPVSK.[K]	1xCarbamidomethyl [C9]; 1xHexNAc(4)Hex(5)NeuAc(1) [N8]	136	1	1	1	Q9UGM5	Q9UGM5-136-[R].VLYLAAYNCTLRPVSK.[K]-HexNAc(4)Hex(5)NeuAc(1)	Q9UGM5-136	Q9UGM5-136-HexNAc(4)Hex(5)NeuAc(1)	Q9UGM5 [129-144]	0	3781.69	HexNAc(4)Hex(5)NeuAc(1)	0	1.94	175.2	76.6	76.6	0.011506	0.00116124	0.00115902	0.00254079	0.33505	0.007695	0.00769141	0.0147097	High
High	[R].CLNWLDAQSGLASAPVSGAGNHSYCR.[N]	2xCarbamidomethyl [C1; C25]; 1xHexNAc(6)Hex(7) [N21]	66	1	1	1	Q96FE7	Q96FE7-66-[R].CLNWLDAQSGLASAPVSGAGNHSYCR.[N]-HexNAc(6)Hex(7)	Q96FE7-66	Q96FE7-66-HexNAc(6)Hex(7)	Q96FE7 [46-71]	0	5144.11	HexNAc(6)Hex(7)	0	1.61	175.7	113	56.3	0.0243962	0.00154994	0.00153724	0.00314383	0.520369	0.0138691	0.0138556	0.0247733	High
High	[K].HMNETSHTQGSLR.[I]	1xHexNAc(2)Hex(3) [N3]	241	1	1	1	Q16620	Q16620-241-[K].HMNETSHTQGSLR.[I]-HexNAc(2)Hex(3)	Q16620-241	Q16620-241-HexNAc(2)Hex(3)	Q16620 [239-251]	0	2390	HexNAc(2)Hex(3)	0	1.12	176	62.8	62.8	0.075818	0.00249377	0.00249241	0.00490504	0.782617	0.0571296	0.0571237	0.10412	High
High	[K].KLSSWVLLMKYLGNATAIFFLPDEGK.[L]	1xHexNAc(6)Hex(6)Fuc(1) [N14]	271	1	1	1	P01009	P01009-271-[K].KLSSWVLLMKYLGNATAIFFLPDEGK.[L]-HexNAc(6)Hex(6)Fuc(1)	P01009-271	P01009-271-HexNAc(6)Hex(6)Fuc(1)	P01009 [258-283]	2	5278.44	HexNAc(6)Hex(6)Fuc(1)	1	2.21	176.3	176.3	176.3	0.00623399	0.000893708	0.000885687	0.00191231	0.212415	0.00418035	0.00417811	0.00853081	High
High	[K].MTQESALIFPFLNK.[S]	1xHexNAc(5)Hex(6)Fuc(1)NeuAc(2) [N13]	290	1	1	1	Q8N126	Q8N126-290-[K].MTQESALIFPFLNK.[S]-HexNAc(5)Hex(6)Fuc(1)NeuAc(2)	Q8N126-290	Q8N126-290-HexNAc(5)Hex(6)Fuc(1)NeuAc(2)	Q8N126 [278-291]	0	4354.82	HexNAc(5)Hex(6)Fuc(1)NeuAc(2)	1	1.35	176.7	63.6	59	0.0443201	0.00182502	0.00182381	0.00367461	0.668894	0.028853	0.0288514	0.0508047	High
High	[K].SVVAPATDGGLNLTSTFLRKNQCETR.[T]	1xDeamidated [Q22]; 1xCarbamidomethyl [C23]; 1xHexNAc(5)Hex(4)Fuc(1)NeuAc(1) [N12]	78	1	1	1	P41222	P41222-78-[K].SVVAPATDGGLNLTSTFLRKNQCETR.[T]-HexNAc(5)Hex(4)Fuc(1)NeuAc(1)	P41222-78	P41222-78-HexNAc(5)Hex(4)Fuc(1)NeuAc(1)	P41222 [67-92]	2	4937.19	HexNAc(5)Hex(4)Fuc(1)NeuAc(1)	1	1.51	176.7	50.4	0	0.0309596	0.00155893	0.00155556	0.00318837	0.582317	0.0248519	0.0248491	0.0425222	High
High	[R].VIDFNCTTSSVSSALANTK.[D]	1xCarbamidomethyl [C6]; 1xHexNAc(4)Hex(6)NeuAc(1) [N5]	125	1	1	1	P04196	P04196-125-[R].VIDFNCTTSSVSSALANTK.[D]-HexNAc(4)Hex(6)NeuAc(1)	P04196-125	P04196-125-HexNAc(4)Hex(6)NeuAc(1)	P04196 [121-139]	0	4090.7	HexNAc(4)Hex(6)NeuAc(1)	0	1.65	176.8	43.2	43.2	0.0223111	0.00138929	0.00137852	0.00296057	0.49933	0.013049	0.0130482	0.0230759	High
High	[R].NEEYNK.[S]	1xHexNAc(5)Hex(8) [N5]	56	1	1	1	P02763	P02763-56-[R].NEEYNK.[S]-HexNAc(5)Hex(8)	P02763-56	P02763-56-HexNAc(5)Hex(8)	P02763 [52-57]	0	3108.17	HexNAc(5)Hex(8)	0	1.41	177	98.6	98.6	0.0393202	0.00173563	0.00173059	0.00352941	0.642528	0.0268039	0.0268024	0.0467394	High
High	[R].VYIHPFHLVIHNESTCEQLAK.[A]	1xDeamidated [Q18]; 1xCarbamidomethyl [C16]; 1xHexNAc(5)Hex(5)NeuAc(1) [N12]	47	1	1	1	P01019	P01019-47-[R].VYIHPFHLVIHNESTCEQLAK.[A]-HexNAc(5)Hex(5)NeuAc(1)	P01019-47	P01019-47-HexNAc(5)Hex(5)NeuAc(1)	P01019 [36-56]	0	4653.02	HexNAc(5)Hex(5)NeuAc(1)	1	2.18	177.3	113.8	113.8	0.00659861	0.000893708	0.000882613	0.0019045	0.222343	0.00445977	0.00445845	0.00916072	High
High	[R].NYTLTGR.[D]	1xHexNAc(5)Hex(5)Fuc(1)NeuAc(1) [N1]	754	1	1	1	P10643	P10643-754-[R].NYTLTGR.[D]-HexNAc(5)Hex(5)Fuc(1)NeuAc(1)	P10643-754	P10643-754-HexNAc(5)Hex(5)Fuc(1)NeuAc(1)	P10643 [754-760]	0	3087.24	HexNAc(5)Hex(5)Fuc(1)NeuAc(1)	0	1.15	177.8	21.7	21.7	0.0705986	0.00224929	0.00224571	0.00451297	0.767701	0.0373362	0.0373242	0.0656235	High
High	[R].WFSAGLASNSSWLR.[E]	1xHexNAc(5)Hex(6)NeuAc(1) [N9]	51	1	1	1	P41222	P41222-51-[R].WFSAGLASNSSWLR.[E]-HexNAc(5)Hex(6)NeuAc(1)	P41222-51	P41222-51-HexNAc(5)Hex(6)NeuAc(1)	P41222 [43-56]	0	3860.59	HexNAc(5)Hex(6)NeuAc(1)	0	1.61	178.1	52.7	52.7	0.0244093	0.00154994	0.00151074	0.00308682	0.522154	0.0212565	0.0212542	0.0362873	High
High	[K].ALPQPQNVTSLLGCTH.[-]	1xDeamidated [Q6]; 1xCarbamidomethyl [C14]; 1xHexNAc(6)Hex(7)NeuAc(4) [N7]	453	1	1	1	P02790	P02790-453-[K].ALPQPQNVTSLLGCTH.[-]-HexNAc(6)Hex(7)NeuAc(4)	P02790-453	P02790-453-HexNAc(6)Hex(7)NeuAc(4)	P02790 [447-462]	0	5254.09	HexNAc(6)Hex(7)NeuAc(4)	-1	1.61	178.2	113.2	26.5	0.0243968	0.00154994	0.0015361	0.00314136	0.520441	0.0143549	0.0143524	0.0256279	High
High	[R].QNQCFYNSSYLNVQR.[E]	1xCarbamidomethyl [C4]; 2xDeamidated [Q1; N2]; 1xHexNAc(9)Hex(4)Fuc(1) [N7]	93	1	1	1	P19652	P19652-93-[R].QNQCFYNSSYLNVQR.[E]-HexNAc(9)Hex(4)Fuc(1)	P19652-93	P19652-93-HexNAc(9)Hex(4)Fuc(1)	P19652 [87-101]	0	4544.82	HexNAc(9)Hex(4)Fuc(1)	1	1.1	178.6	29	19.6	0.079764	0.00259937	0.00259895	0.0051527	0.79181	0.0583927	0.0583896	0.106426	High
High	[R].QNQCFYNSSYLNVQR.[E]	2xDeamidated [Q1; N2]; 1xCarbamidomethyl [C4]; 1xHexNAc(5)Hex(7)Fuc(1)NeuAc(1) [N7]	93	1	1	1	P19652	P19652-93-[R].QNQCFYNSSYLNVQR.[E]-HexNAc(5)Hex(7)Fuc(1)NeuAc(1)	P19652-93	P19652-93-HexNAc(5)Hex(7)Fuc(1)NeuAc(1)	P19652 [87-101]	0	4509.75	HexNAc(5)Hex(7)Fuc(1)NeuAc(1)	1	1.13	178.6	44.4	3.9	0.0741464	0.00234998	0.0023487	0.00461923	0.777	0.0398873	0.0398788	0.0704453	High
High	[R].LNATDPDEGTNGQLDYSFGDHTSEAVR.[N]	1xHexNAc(5)Hex(4)Fuc(1) [N2]	265	1	1	1	Q9Y5F6	Q9Y5F6-265-[R].LNATDPDEGTNGQLDYSFGDHTSEAVR.[N]-HexNAc(5)Hex(4)Fuc(1)	Q9Y5F6-265	Q9Y5F6-265-HexNAc(5)Hex(4)Fuc(1)	Q9Y5F6 [264-290]	0	4718.95	HexNAc(5)Hex(4)Fuc(1)	0	2.47	178.6	145.2	70.9	0.00340464	0.00084317	0.000835522	0.00179906	0.128005	0.00271788	0.00271592	0.005628	High
High	[R].VLSNNSDANLELINTWVAK.[N]	1xDeamidated [N14]; 1xHexNAc(5)Hex(4) [N4]	253	1	1	1	P05155	P05155-253-[R].VLSNNSDANLELINTWVAK.[N]-HexNAc(5)Hex(4)	P05155-253	P05155-253-HexNAc(5)Hex(4)	P05155 [250-268]	0	3765.68	HexNAc(5)Hex(4)	0	1.6	178.8	109.8	61.8	0.0251115	0.00154994	0.00150804	0.00307929	0.529426	0.0223538	0.0223501	0.0383292	High
High	[K].LISNCSK.[F]	1xCarbamidomethyl [C5]; 1xHexNAc(5)Hex(4) [N4]	494	1	1	1	P05156	P05156-494-[K].LISNCSK.[F]-HexNAc(5)Hex(4)	P05156-494	P05156-494-HexNAc(5)Hex(4)	P05156 [491-497]	0	2485.03	HexNAc(5)Hex(4)	0	1.33	179.2	42.9	42.9	0.0463435	0.00181828	0.00181778	0.00359574	0.681075	0.0382162	0.0382142	0.0681953	High
High	[K].SVVAPATDGGLNLTSTFLRK.[N]	1xHexNAc(6)Hex(4)NeuAc(1) [N12]	78	1	1	1	P41222	P41222-78-[K].SVVAPATDGGLNLTSTFLRK.[N]-HexNAc(6)Hex(4)NeuAc(1)	P41222-78	P41222-78-HexNAc(6)Hex(4)NeuAc(1)	P41222 [67-86]	1	4204.9	HexNAc(6)Hex(4)NeuAc(1)	-1	1.36	179.3	95.7	95.7	0.0437665	0.00173563	0.00171527	0.00348882	0.667907	0.0341229	0.0341155	0.0608434	High
High	[R].GSCVNNSEEKDVPK.[M]	1xCarbamidomethyl [C3]; 1xHexNAc(5)Hex(4) [N5]	235	1	1	1	P54764	P54764-235-[R].GSCVNNSEEKDVPK.[M]-HexNAc(5)Hex(4)	P54764-235	P54764-235-HexNAc(5)Hex(4)	P54764 [231-244]	1	3226.32	HexNAc(5)Hex(4)	0	1.36	179.5	28.9	28.9	0.0435396	0.00173563	0.00171831	0.00349605	0.666673	0.0333171	0.0333044	0.0594647	High
High	[R].QDQCIYNTTYLNVQR.[E]	1xCarbamidomethyl [C4]; 1xHexNAc(8)Hex(9)Fuc(1)NeuAc(3) [N7]	93	1	1	1	P02763	P02763-93-[R].QDQCIYNTTYLNVQR.[E]-HexNAc(8)Hex(9)Fuc(1)NeuAc(3)	P02763-93	P02763-93-HexNAc(8)Hex(9)Fuc(1)NeuAc(3)	P02763 [87-101]	0	6018.35	HexNAc(8)Hex(9)Fuc(1)NeuAc(3)	1	1.08	179.6	110.6	110.6	0.0824155	0.00249377	0.00249201	0.00494315	0.796263	0.0501693	0.0501667	0.0896776	High
High	[R].ENGTVSR.[Y]	1xHexNAc(6)Hex(7)NeuAc(1) [N2]	103	1	1	1	P19652	P19652-103-[R].ENGTVSR.[Y]-HexNAc(6)Hex(7)NeuAc(1)	P19652-103	P19652-103-HexNAc(6)Hex(7)NeuAc(1)	P19652 [102-108]	0	3406.32	HexNAc(6)Hex(7)NeuAc(1)	0	1.08	179.7	44.3	44.3	0.0826171	0.00270329	0.0027027	0.0053932	0.798032	0.0600185	0.0600123	0.109347	High
High	[R].EYQTRQDQCIYNTTYLNVQR.[E]	1xCarbamidomethyl [C9]; 1xDeamidated [Q3]; 1xHexNAc(5)Hex(9)Fuc(1) [N12]	93	1	1	1	P02763	P02763-93-[R].EYQTRQDQCIYNTTYLNVQR.[E]-HexNAc(5)Hex(9)Fuc(1)	P02763-93	P02763-93-HexNAc(5)Hex(9)Fuc(1)	P02763 [82-101]	1	5214.12	HexNAc(5)Hex(9)Fuc(1)	0	1.36	179.9	25.4	0	0.0441057	0.00173563	0.00171082	0.00347446	0.669735	0.0361699	0.0361601	0.0648015	High
High	[R].QDQCIYNTTYLNVQR.[E]	1xCarbamidomethyl [C4]; 1xHexNAc(6)Hex(6)Fuc(1)NeuAc(1) [N7]	93	1	1	1	P02763	P02763-93-[R].QDQCIYNTTYLNVQR.[E]-HexNAc(6)Hex(6)Fuc(1)NeuAc(1)	P02763-93	P02763-93-HexNAc(6)Hex(6)Fuc(1)NeuAc(1)	P02763 [87-101]	0	4543.84	HexNAc(6)Hex(6)Fuc(1)NeuAc(1)	1	1.16	180	54.8	35.5	0.0689472	0.00239182	0.00238858	0.00466641	0.764744	0.0543038	0.0542897	0.09832	High
High	[K].SVVAPATDGGLNLTSTFLRKNQCETR.[T]	1xCarbamidomethyl [C23]; 1xDeamidated [Q22]; 1xHexNAc(6)Hex(7)NeuAc(1) [N12]	78	1	1	1	P41222	P41222-78-[K].SVVAPATDGGLNLTSTFLRKNQCETR.[T]-HexNAc(6)Hex(7)NeuAc(1)	P41222-78	P41222-78-HexNAc(6)Hex(7)NeuAc(1)	P41222 [67-92]	2	5480.37	HexNAc(6)Hex(7)NeuAc(1)	1	1.39	180	106.6	0	0.0410928	0.00173563	0.00172731	0.00351929	0.653024	0.0284664	0.0284633	0.0502773	High
High	[R].NGTGHGNSTHHGPEYMR.[C]	1xHexNAc(5)Hex(5)Fuc(1)NeuAc(2) [N7]	246	1	1	1	P02790	P02790-246-[R].NGTGHGNSTHHGPEYMR.[C]-HexNAc(5)Hex(5)Fuc(1)NeuAc(2)	P02790-246	P02790-246-HexNAc(5)Hex(5)Fuc(1)NeuAc(2)	P02790 [240-256]	0	4405.7	HexNAc(5)Hex(5)Fuc(1)NeuAc(2)	-1	1.65	180.2	55.3	55.3	0.0221501	0.00138929	0.00137963	0.00296416	0.497378	0.0128899	0.0128891	0.0228496	High
High	[K].HMNETSHTQGSLR.[I]	1xOxidation [M2]; 1xHexNAc(3)Hex(4)NeuAc(1) [N3]	241	1	1	1	Q16620	Q16620-241-[K].HMNETSHTQGSLR.[I]-HexNAc(3)Hex(4)NeuAc(1)	Q16620-241	Q16620-241-HexNAc(3)Hex(4)NeuAc(1)	Q16620 [239-251]	0	3062.23	HexNAc(3)Hex(4)NeuAc(1)	0	1.08	180.3	75.7	75.7	0.0828482	0.00270329	0.00270241	0.00539185	0.798521	0.0601028	0.0600997	0.109521	High
High	[K].DEGTYTCALHHSGHSPPISSQNVTVLR.[D]	1xCarbamidomethyl [C7]; 1xDeamidated [Q21]; 1xHexNAc(4)Hex(5)Fuc(1)NeuAc(1) [N22]	119	1	1	1	P04216	P04216-119-[K].DEGTYTCALHHSGHSPPISSQNVTVLR.[D]-HexNAc(4)Hex(5)Fuc(1)NeuAc(1)	P04216-119	P04216-119-HexNAc(4)Hex(5)Fuc(1)NeuAc(1)	P04216 [98-124]	0	5024.13	HexNAc(4)Hex(5)Fuc(1)NeuAc(1)	1	3.03	180.3	180.3	180.3	0.000924878	0.000627943	0.000612895	0.0011611	0.0385987	0.00155212	0.00155164	0.0034642	High
High	[K].ADQQGKPHCVCQDPVTCPPTKPLDQVCGTDNQTYASSCHLFATK.[C]	5xCarbamidomethyl [C9; C11; C17; C27; C38]; 1xHexNAc(4)Hex(4)NeuAc(1) [N31]	476	1	1	1	Q14515	Q14515-476-[K].ADQQGKPHCVCQDPVTCPPTKPLDQVCGTDNQTYASSCHLFATK.[C]-HexNAc(4)Hex(4)NeuAc(1)	Q14515-476	Q14515-476-HexNAc(4)Hex(4)NeuAc(1)	Q14515 [446-489]	0	6768.87	HexNAc(4)Hex(4)NeuAc(1)	1	2.75	180.4	180.4	34.9	0.00178878	0.000627943	0.000603682	0.00113928	0.0722431	0.00233301	0.00232004	0.00480158	High
High	[K].IAVDTAAGPYQNHTVVFLGSEK.[G]	1xDeamidated [Q11]; 1xHexNAc(5)Hex(3)Fuc(1) [N12]	434	1	1	1	Q9H2E6	Q9H2E6-434-[K].IAVDTAAGPYQNHTVVFLGSEK.[G]-HexNAc(5)Hex(3)Fuc(1)	Q9H2E6-434	Q9H2E6-434-HexNAc(5)Hex(3)Fuc(1)	Q9H2E6 [423-444]	0	3965.78	HexNAc(5)Hex(3)Fuc(1)	0	1.57	180.6	80.1	80.1	0.0267954	0.00148182	0.00147652	0.00305892	0.547047	0.0183268	0.0183227	0.0312219	High
High	[R].EWFWDLATGTMKERSWPAVGNCSSALR.[W]	1xCarbamidomethyl [C22]; 1xHexNAc(6)Hex(7)Fuc(1)NeuAc(3) [N21]	187	1	1	1	P02790	P02790-187-[R].EWFWDLATGTMKERSWPAVGNCSSALR.[W]-HexNAc(6)Hex(7)Fuc(1)NeuAc(3)	P02790-187	P02790-187-HexNAc(6)Hex(7)Fuc(1)NeuAc(3)	P02790 [167-193]	2	6527.67	HexNAc(6)Hex(7)Fuc(1)NeuAc(3)	1	1.61	180.8	100	100	0.0244047	0.00154994	0.00152164	0.00311203	0.52152	0.0177508	0.0177498	0.0308348	High
High	[R].NGTGHGNSTHHGPEYMR.[C]	1xDeamidated [N1]; 1xOxidation [M16]; 1xHexNAc(4)Hex(5)Fuc(1)NeuAc(2) [N7]	246	1	1	1	P02790	P02790-246-[R].NGTGHGNSTHHGPEYMR.[C]-HexNAc(4)Hex(5)Fuc(1)NeuAc(2)	P02790-246	P02790-246-HexNAc(4)Hex(5)Fuc(1)NeuAc(2)	P02790 [240-256]	0	4219.6	HexNAc(4)Hex(5)Fuc(1)NeuAc(2)	1	1.37	180.9	45.4	45.4	0.0429226	0.00173563	0.00172375	0.00350968	0.663276	0.030702	0.0306936	0.0548415	High
High	[R].QNQCFYNSSYLNVQR.[E]	1xDeamidated [Q3]; 1xCarbamidomethyl [C4]; 1xHexNAc(6)Hex(10)Fuc(1)NeuAc(1) [N7]	93	1	1	1	P19652	P19652-93-[R].QNQCFYNSSYLNVQR.[E]-HexNAc(6)Hex(10)Fuc(1)NeuAc(1)	P19652-93	P19652-93-HexNAc(6)Hex(10)Fuc(1)NeuAc(1)	P19652 [87-101]	0	5198.01	HexNAc(6)Hex(10)Fuc(1)NeuAc(1)	-1	1.1	181	49.9	0	0.0786935	0.00244738	0.00244645	0.00484352	0.787977	0.0447997	0.0447973	0.0797999	High
High	[R].EEQYNSTYR.[V]	1xHexNAc(6)Hex(3) [N5]	180	1	1	1	P01857	P01857-180-[R].EEQYNSTYR.[V]-HexNAc(6)Hex(3)	P01857-180	P01857-180-HexNAc(6)Hex(3)	P01857 [176-184]	0	2894.15	HexNAc(6)Hex(3)	0	1.29	181.1	72	72	0.050888	0.00181828	0.00181408	0.00358469	0.701961	0.0398462	0.039844	0.0712345	High
High	[R].CIQANYSLMENGK.[I]	1xCarbamidomethyl [C1]; 1xHexNAc(7)Hex(7)Fuc(1)NeuAc(3) [N5]	65	1	1	1	P05090	P05090-65-[R].CIQANYSLMENGK.[I]-HexNAc(7)Hex(7)Fuc(1)NeuAc(3)	P05090-65	P05090-65-HexNAc(7)Hex(7)Fuc(1)NeuAc(3)	P05090 [61-73]	0	5102.96	HexNAc(7)Hex(7)Fuc(1)NeuAc(3)	1	1.45	181.1	96.3	96.3	0.0352428	0.00168464	0.00168284	0.00341701	0.615987	0.0246366	0.0246325	0.0431294	High
High	[K].CGLSQSQGNLSHVDWFSVHK.[E]	1xCarbamidomethyl [C1]; 1xHexNAc(5)Hex(4)NeuAc(1) [N9]	56	1	1	1	P43121	P43121-56-[K].CGLSQSQGNLSHVDWFSVHK.[E]-HexNAc(5)Hex(4)NeuAc(1)	P43121-56	P43121-56-HexNAc(5)Hex(4)NeuAc(1)	P43121 [48-67]	0	4240.78	HexNAc(5)Hex(4)NeuAc(1)	0	2.11	181.2	109.1	109.1	0.00778642	0.000936056	0.000933761	0.00202156	0.253536	0.0062309	0.00623053	0.01181	High
High	[R].TLNQSSDELQLSMGNAMFVK.[E]	1xOxidation [M13]; 1xHexNAc(6)Hex(7)NeuAc(3) [N3]	127	1	1	1	P01011	P01011-127-[R].TLNQSSDELQLSMGNAMFVK.[E]-HexNAc(6)Hex(7)NeuAc(3)	P01011-127	P01011-127-HexNAc(6)Hex(7)NeuAc(3)	P01011 [125-144]	0	5455.18	HexNAc(6)Hex(7)NeuAc(3)	-1	1.5	181.3	90.7	42.9	0.0318678	0.0015262	0.00152465	0.00317586	0.590901	0.021421	0.0214162	0.036604	High
High	[R].ADGTVNQIEGEATPVNLTEPAK.[L]	1xHexNAc(9)Hex(10) [N16]	98	1	1	1	P05090	P05090-98-[R].ADGTVNQIEGEATPVNLTEPAK.[L]-HexNAc(9)Hex(10)	P05090-98	P05090-98-HexNAc(9)Hex(10)	P05090 [83-104]	0	5702.36	HexNAc(9)Hex(10)	1	2.59	181.8	150.8	150.8	0.00254137	0.00084317	0.000838424	0.00180782	0.0987894	0.00242498	0.00242277	0.00496689	High
High	[R].VYIHPFHLVIHNESTCEQLAK.[A]	1xCarbamidomethyl [C16]; 1xHexNAc(5)Hex(3) [N12]	47	1	1	1	P01019	P01019-47-[R].VYIHPFHLVIHNESTCEQLAK.[A]-HexNAc(5)Hex(3)	P01019-47	P01019-47-HexNAc(5)Hex(3)	P01019 [36-56]	0	4036.84	HexNAc(5)Hex(3)	1	4.41	182.1	160.8	144.5	3.9105e-05	0.000127251	0.00012721	0.000298775	0.00176188	0.000579225	0.000578406	0.00133511	High
High	[K].HLNGTITAK.[Y]	1xHexNAc(2)Hex(5) [N3]	247	1	1	1	Q6YHK3	Q6YHK3-247-[K].HLNGTITAK.[Y]-HexNAc(2)Hex(5)	Q6YHK3-247	Q6YHK3-247-HexNAc(2)Hex(5)	Q6YHK3 [245-253]	0	2170.96	HexNAc(2)Hex(5)	0	1.61	182.3	128	128	0.0244007	0.00154994	0.00152966	0.00312989	0.52098	0.0159602	0.0159583	0.027718	High
High	[K].CGLVPVLAENYNK.[S]	1xCarbamidomethyl [C1]; 1xDeamidated [N10]; 1xHexNAc(6)Hex(4)NeuAc(1) [N12]	432	1	1	1	P02787	P02787-432-[K].CGLVPVLAENYNK.[S]-HexNAc(6)Hex(4)NeuAc(1)	P02787-432	P02787-432-HexNAc(6)Hex(4)NeuAc(1)	P02787 [421-433]	0	3635.52	HexNAc(6)Hex(4)NeuAc(1)	0	1.41	182.6	65.2	65.2	0.0389004	0.00173563	0.00173165	0.00353126	0.639956	0.0264507	0.0264375	0.0462894	High
High	[R].NISSEEK.[A]	1xHexNAc(5)Hex(3)Fuc(1) [N1]	347	1	1	2	P13591	P13591-347-[R].NISSEEK.[A]-HexNAc(5)Hex(3)Fuc(1)	P13591-347	P13591-347-HexNAc(5)Hex(3)Fuc(1)	P13591 [347-353]	0	2454	HexNAc(5)Hex(3)Fuc(1)	0	1.37	182.9	42.6	42.6	0.0424322	0.00173563	0.00172519	0.00351242	0.66058	0.0299267	0.0299234	0.0533808	High
High	[K].NFTENDLLVR.[I]	1xHexNAc(4)Hex(5)NeuAc(2) [N1]	416	1	1	1	P00734	P00734-416-[K].NFTENDLLVR.[I]-HexNAc(4)Hex(5)NeuAc(2)	P00734-416	P00734-416-HexNAc(4)Hex(5)NeuAc(2)	P00734 [416-425]	0	3425.4	HexNAc(4)Hex(5)NeuAc(2)	0	1.06	183.4	54.8	54.8	0.0878343	0.00270329	0.00269774	0.00537836	0.808586	0.062772	0.0627688	0.113867	High
High	[R].EYQTRQDQCIYNTTYLNVQR.[E]	1xDeamidated [Q8]; 1xCarbamidomethyl [C9]; 1xHexNAc(4)Hex(5)NeuAc(1) [N12]	93	1	1	1	P02763	P02763-93-[R].EYQTRQDQCIYNTTYLNVQR.[E]-HexNAc(4)Hex(5)NeuAc(1)	P02763-93	P02763-93-HexNAc(4)Hex(5)NeuAc(1)	P02763 [82-101]	1	4507.87	HexNAc(4)Hex(5)NeuAc(1)	1	1.52	183.6	36.1	0	0.0301462	0.00155893	0.00155642	0.00319122	0.575647	0.0243233	0.0243193	0.0416058	High
High	[R].VYIHPFHLVIHNESTCEQLAK.[A]	1xDeamidated [Q18]; 1xCarbamidomethyl [C16]; 1xHexNAc(5)Hex(5)NeuAc(2) [N12]	47	1	1	1	P01019	P01019-47-[R].VYIHPFHLVIHNESTCEQLAK.[A]-HexNAc(5)Hex(5)NeuAc(2)	P01019-47	P01019-47-HexNAc(5)Hex(5)NeuAc(2)	P01019 [36-56]	0	4944.12	HexNAc(5)Hex(5)NeuAc(2)	1	2.17	183.7	163.2	163.2	0.00668715	0.000893708	0.000881109	0.00190037	0.224927	0.00468648	0.00468509	0.00939723	High
High	[K].AGLQAFFQVQECNK.[S]	1xCarbamidomethyl [C12]; 1xHexNAc(5)Hex(6)NeuAc(2) [N13]	358	1	1	1	P00450	P00450-358-[K].AGLQAFFQVQECNK.[S]-HexNAc(5)Hex(6)NeuAc(2)	P00450-358	P00450-358-HexNAc(5)Hex(6)NeuAc(2)	P00450 [346-359]	0	4209.69	HexNAc(5)Hex(6)NeuAc(2)	-1	1.18	183.9	66	66	0.0654238	0.00220495	0.00219804	0.00440085	0.752812	0.0340701	0.0340591	0.0596292	High
High	[R].ADGTVNQIEGEATPVNLTEPAK.[L]	1xHexNAc(6)Hex(7)Fuc(1) [N16]	98	1	1	1	P05090	P05090-98-[R].ADGTVNQIEGEATPVNLTEPAK.[L]-HexNAc(6)Hex(7)Fuc(1)	P05090-98	P05090-98-HexNAc(6)Hex(7)Fuc(1)	P05090 [83-104]	0	4753.02	HexNAc(6)Hex(7)Fuc(1)	-1	1.73	183.9	135.6	135.6	0.0187643	0.00127558	0.00127462	0.00271702	0.454397	0.0103009	0.0102955	0.0182278	High
High	[R].VYIHPFHLVIHNESTCEQLAK.[A]	1xCarbamidomethyl [C16]; 1xHexNAc(6)Hex(5)Fuc(1)NeuAc(2) [N12]	47	1	1	1	P01019	P01019-47-[R].VYIHPFHLVIHNESTCEQLAK.[A]-HexNAc(6)Hex(5)Fuc(1)NeuAc(2)	P01019-47	P01019-47-HexNAc(6)Hex(5)Fuc(1)NeuAc(2)	P01019 [36-56]	0	5292.27	HexNAc(6)Hex(5)Fuc(1)NeuAc(2)	1	4.61	184.2	177.8	62.5	2.46466e-05	7.62428e-05	6.42508e-05	0.000151035	0.00111966	0.000522023	0.000519481	0.00120066	High
High	[R].KLPPGLLANFTLLR.[T]	1xHexNAc(4)Hex(5)NeuAc(2) [N9]	186	1	1	1	P02750	P02750-186-[R].KLPPGLLANFTLLR.[T]-HexNAc(4)Hex(5)NeuAc(2)	P02750-186	P02750-186-HexNAc(4)Hex(5)NeuAc(2)	P02750 [178-191]	1	3757.73	HexNAc(4)Hex(5)NeuAc(2)	0	2.57	184.6	150.2	150.2	0.00267939	0.000660462	0.000660423	0.00127083	0.104447	0.00273307	0.00273141	0.00574069	High
High	[K].KQVHFFVNASDVDNVK.[A]	1xHexNAc(5)Hex(6)NeuAc(3) [N8]	73	1	1	1	Q96IY4	Q96IY4-73-[K].KQVHFFVNASDVDNVK.[A]-HexNAc(5)Hex(6)NeuAc(3)	Q96IY4-73	Q96IY4-73-HexNAc(5)Hex(6)NeuAc(3)	Q96IY4 [66-81]	1	4707.94	HexNAc(5)Hex(6)NeuAc(3)	1	1.22	184.7	87.4	87.4	0.0606625	0.00220495	0.00220289	0.00441473	0.737493	0.0316463	0.0316411	0.055794	High
High	[K].VVLHPNYSQVDIGLIK.[L]	1xDeamidated [Q9]; 1xHexNAc(4)Hex(6)NeuAc(1) [N6]	241	1	1	1	P00738	P00738-241-[K].VVLHPNYSQVDIGLIK.[L]-HexNAc(4)Hex(6)NeuAc(1)	P00738-241	P00738-241-HexNAc(4)Hex(6)NeuAc(1)	P00738 [236-251]	0	3871.73	HexNAc(4)Hex(6)NeuAc(1)	0	1.61	184.7	49.9	49.9	0.0244094	0.00154994	0.00151066	0.00308642	0.522162	0.0214195	0.0214159	0.0366395	High
High	[R].CIQANYSLMENGK.[I]	1xCarbamidomethyl [C1]; 1xHexNAc(7)Hex(8)Fuc(1)NeuAc(1) [N5]	65	1	1	1	P05090	P05090-65-[R].CIQANYSLMENGK.[I]-HexNAc(7)Hex(8)Fuc(1)NeuAc(1)	P05090-65	P05090-65-HexNAc(7)Hex(8)Fuc(1)NeuAc(1)	P05090 [61-73]	0	4682.82	HexNAc(7)Hex(8)Fuc(1)NeuAc(1)	-1	1.36	184.9	80.5	80.5	0.0431546	0.00173563	0.00172222	0.00350558	0.664561	0.0312432	0.0312381	0.0559014	High
High	[K].TYPPENKPGQSNYSFVDNLNLLK.[A]	1xHexNAc(4)Hex(5)NeuAc(1) [N12]	68	1	1	1	Q8WXD2	Q8WXD2-68-[K].TYPPENKPGQSNYSFVDNLNLLK.[A]-HexNAc(4)Hex(5)NeuAc(1)	Q8WXD2-68	Q8WXD2-68-HexNAc(4)Hex(5)NeuAc(1)	Q8WXD2 [57-79]	0	4551.99	HexNAc(4)Hex(5)NeuAc(1)	1	3.44	184.9	131.2	111.2	0.00036557	0.000434918	0.000430028	0.00100258	0.0156511	0.00105959	0.00105748	0.00242442	High
High	[R].QNQCFYNSSYLNVQR.[E]	1xCarbamidomethyl [C4]; 1xHexNAc(6)Hex(6)Fuc(1)NeuAc(2) [N7]	93	1	1	2	P19652	P19652-93-[R].QNQCFYNSSYLNVQR.[E]-HexNAc(6)Hex(6)Fuc(1)NeuAc(2)	P19652-93	P19652-93-HexNAc(6)Hex(6)Fuc(1)NeuAc(2)	P19652 [87-101]	0	4839.91	HexNAc(6)Hex(6)Fuc(1)NeuAc(2)	-1	1.09	185.3	83.9	83.9	0.080522	0.00244738	0.00244233	0.00483032	0.792121	0.0468856	0.0468807	0.0838884	High
High	[R].QDQCIYNTTYLNVQR.[E]	1xCarbamidomethyl [C4]; 1xHexNAc(5)Hex(4)Fuc(1)NeuAc(2) [N7]	93	1	1	1	P02763	P02763-93-[R].QDQCIYNTTYLNVQR.[E]-HexNAc(5)Hex(4)Fuc(1)NeuAc(2)	P02763-93	P02763-93-HexNAc(5)Hex(4)Fuc(1)NeuAc(2)	P02763 [87-101]	0	4307.75	HexNAc(5)Hex(4)Fuc(1)NeuAc(2)	-1	1.61	185.4	58.9	58.9	0.0244071	0.00154994	0.00151643	0.00309877	0.521849	0.019104	0.0191019	0.0328481	High
High	[R].STNHEPSEMSNR.[T]	1xHexNAc(5)Hex(4)Fuc(1) [N11]; 1xOxidation [M9]	79	1	1	1	P23435	P23435-79-[R].STNHEPSEMSNR.[T]-HexNAc(5)Hex(4)Fuc(1)	P23435-79	P23435-79-HexNAc(5)Hex(4)Fuc(1)	P23435 [69-80]	0	3214.25	HexNAc(5)Hex(4)Fuc(1)	0	1.74	185.8	91.4	91.4	0.0181028	0.00122114	0.0012181	0.00258293	0.445268	0.010147	0.0101363	0.0178571	High
High	[R].ADGTVNQIEGEATPVNLTEPAK.[L]	1xHexNAc(2)Hex(11) [N16]	98	1	1	1	P05090	P05090-98-[R].ADGTVNQIEGEATPVNLTEPAK.[L]-HexNAc(2)Hex(11)	P05090-98	P05090-98-HexNAc(2)Hex(11)	P05090 [83-104]	0	4442.86	HexNAc(2)Hex(11)	0	1.61	186	92.2	92.2	0.0243907	0.00154994	0.0015448	0.00315789	0.519609	0.0122946	0.0122876	0.0225196	High
High	[K].KKEDALNETR.[E]	1xHexNAc(7)Hex(7) [N7]	86	1	1	1	P10909	P10909-86-[K].KKEDALNETR.[E]-HexNAc(7)Hex(7)	P10909-86	P10909-86-HexNAc(7)Hex(7)	P10909 [80-89]	2	3759.56	HexNAc(7)Hex(7)	0	1.61	186	109.8	109.8	0.0244034	0.00154994	0.0015243	0.00311688	0.521341	0.0167793	0.0167783	0.0290274	High
High	[R].VNVVNSTLAEVHWDPVPLK.[S]	1xHexNAc(4)Hex(5)NeuAc(1) [N5]	858	1	1	1	Q92823	Q92823-858-[R].VNVVNSTLAEVHWDPVPLK.[S]-HexNAc(4)Hex(5)NeuAc(1)	Q92823-858	Q92823-858-HexNAc(4)Hex(5)NeuAc(1)	Q92823 [854-872]	0	4030.82	HexNAc(4)Hex(5)NeuAc(1)	1	2.17	186	103.9	103.9	0.00675005	0.000893708	0.000880178	0.00189702	0.226754	0.00515098	0.00515006	0.00990099	High
High	[R].DQCIVDDITYNVNDTFHK.[R]	1xDeamidated [N11]; 1xCarbamidomethyl [C3]; 1xHexNAc(4)Hex(5) [N13]	528	1	1	1	P02751	P02751-528-[R].DQCIVDDITYNVNDTFHK.[R]-HexNAc(4)Hex(5)	P02751-528	P02751-528-HexNAc(4)Hex(5)	P02751 [516-533]	0	3820.55	HexNAc(4)Hex(5)	0	1.48	186.2	29.1	29.1	0.0332138	0.00160977	0.0016087	0.00331042	0.599807	0.0262078	0.0262064	0.0452675	High
High	[R].DLQGNPIANATISVEGIDHDVTSAK.[D]	2xDeamidated [Q3; N5]; 1xHexNAc(1) [N9]	390	1	1	1	P16870	P16870-390-[R].DLQGNPIANATISVEGIDHDVTSAK.[D]-HexNAc(1)	P16870-390	P16870-390-HexNAc(1)	P16870 [382-406]	0	2770.33	HexNAc(1)	0	1.46	186.3	82.8	82.8	0.0348794	0.00166371	0.00166104	0.00330327	0.611867	0.027117	0.0271125	0.0471141	High
High	[K].ELPGVCNETMMALWEECKPCLK.[Q]	3xCarbamidomethyl [C6; C17; C20]; 1xHexNAc(6)Hex(3)Fuc(1) [N7]	103	1	1	1	P10909	P10909-103-[K].ELPGVCNETMMALWEECKPCLK.[Q]-HexNAc(6)Hex(3)Fuc(1)	P10909-103	P10909-103-HexNAc(6)Hex(3)Fuc(1)	P10909 [97-118]	0	4545.9	HexNAc(6)Hex(3)Fuc(1)	-1	1.79	186.5	115	115	0.0160761	0.0013856	0.00138552	0.00292592	0.413948	0.00922327	0.00922274	0.0172166	High
High	[K].VGNNTIHVHR.[E]	1xHexNAc(2)Hex(3)Fuc(1) [N3]	106	1	1	1	Q9UBP4	Q9UBP4-106-[K].VGNNTIHVHR.[E]-HexNAc(2)Hex(3)Fuc(1)	Q9UBP4-106	Q9UBP4-106-HexNAc(2)Hex(3)Fuc(1)	Q9UBP4 [104-113]	0	2184.99	HexNAc(2)Hex(3)Fuc(1)	0	1.36	186.6	77.8	77.8	0.0440735	0.00173563	0.00171138	0.00347625	0.669562	0.0361258	0.0361199	0.0647129	High
High	[R].EEQFNSTYR.[V]	1xHexNAc(5)Hex(3)Fuc(1) [N5]	177	1	1	1	P01861	P01861-177-[R].EEQFNSTYR.[V]-HexNAc(5)Hex(3)Fuc(1)	P01861-177	P01861-177-HexNAc(5)Hex(3)Fuc(1)	P01861 [173-181]	0	2821.13	HexNAc(5)Hex(3)Fuc(1)	0	1.62	186.7	50	50	0.0240138	0.00142629	0.00142556	0.00294	0.518886	0.016107	0.0161006	0.0283569	High
High	[R].QQQHLFGSNVTDCSGNFCLFR.[S]	1xDeamidated [N16]; 2xCarbamidomethyl [C13; C18]; 1xHexNAc(5)Hex(4)NeuAc(1) [N9]	630	1	1	1	P02787	P02787-630-[R].QQQHLFGSNVTDCSGNFCLFR.[S]-HexNAc(5)Hex(4)NeuAc(1)	P02787-630	P02787-630-HexNAc(5)Hex(4)NeuAc(1)	P02787 [622-642]	0	4470.81	HexNAc(5)Hex(4)NeuAc(1)	1	2.34	186.9	112	77	0.00460026	0.000893708	0.000891902	0.00192811	0.165585	0.00306748	0.00306638	0.00642164	High
High	[K].SVVAPATDGGLNLTSTFLRKNQCETR.[T]	2xDeamidated [N21; Q22]; 1xCarbamidomethyl [C23]; 1xHexNAc(5)Hex(6)NeuAc(1) [N12]	78	1	1	1	P41222	P41222-78-[K].SVVAPATDGGLNLTSTFLRKNQCETR.[T]-HexNAc(5)Hex(6)NeuAc(1)	P41222-78	P41222-78-HexNAc(5)Hex(6)NeuAc(1)	P41222 [67-92]	2	5116.22	HexNAc(5)Hex(6)NeuAc(1)	1	1.61	187	95.6	95.6	0.0244096	0.00154994	0.00150981	0.00308364	0.522189	0.0217849	0.0217837	0.0373199	High
High	[R].QNQCFYNSSYLNVQR.[E]	1xDeamidated [Q1]; 1xCarbamidomethyl [C4]; 1xHexNAc(5)Hex(6)NeuAc(3) [N7]	93	1	1	1	P19652	P19652-93-[R].QNQCFYNSSYLNVQR.[E]-HexNAc(5)Hex(6)NeuAc(3)	P19652-93	P19652-93-HexNAc(5)Hex(6)NeuAc(3)	P19652 [87-101]	0	4782.85	HexNAc(5)Hex(6)NeuAc(3)	0	1.18	187.2	81.2	8.4	0.0662004	0.00220495	0.00219708	0.00439864	0.755155	0.0344549	0.0344438	0.0604383	High
High	[K].EDALNETR.[E]	1xHexNAc(5)Hex(4)Fuc(1) [N5]	86	1	1	1	P10909	P10909-86-[K].EDALNETR.[E]-HexNAc(5)Hex(4)Fuc(1)	P10909-86	P10909-86-HexNAc(5)Hex(4)Fuc(1)	P10909 [82-89]	0	2757.11	HexNAc(5)Hex(4)Fuc(1)	0	1.05	187.3	68	68	0.0892114	0.00270329	0.00269585	0.00537231	0.811211	0.0639559	0.0639493	0.115878	High
High	[R].VPGADAQYFVYSNESVRPYTPFEVK.[I]	1xDeamidated [Q7]; 1xHexNAc(5)Hex(4)Fuc(1)NeuAc(1) [N13]	775	1	1	1	Q02246	Q02246-775-[R].VPGADAQYFVYSNESVRPYTPFEVK.[I]-HexNAc(5)Hex(4)Fuc(1)NeuAc(1)	Q02246-775	Q02246-775-HexNAc(5)Hex(4)Fuc(1)NeuAc(1)	Q02246 [763-787]	0	4965.14	HexNAc(5)Hex(4)Fuc(1)NeuAc(1)	1	1.54	187.3	115.4	115.4	0.0289725	0.00155893	0.00155807	0.00319448	0.56566	0.0239798	0.0239771	0.0409656	High
High	[K].SNSSMHITDCR.[L]	1xCarbamidomethyl [C10]; 1xHexNAc(5)Hex(5)Fuc(1) [N2]	104	1	1	1	P07998	P07998-104-[K].SNSSMHITDCR.[L]-HexNAc(5)Hex(5)Fuc(1)	P07998-104	P07998-104-HexNAc(5)Hex(5)Fuc(1)	P07998 [103-113]	0	3279.27	HexNAc(5)Hex(5)Fuc(1)	0	1.45	187.4	63.1	63.1	0.0353106	0.00168464	0.00168275	0.00341656	0.616458	0.0247434	0.024742	0.0432493	High
High	[R].ERPPTFLTPEGNASNKEELR.[G]	1xHexNAc(5)Hex(3)Fuc(1) [N12]	276	1	1	1	Q92823	Q92823-276-[R].ERPPTFLTPEGNASNKEELR.[G]-HexNAc(5)Hex(3)Fuc(1)	Q92823-276	Q92823-276-HexNAc(5)Hex(3)Fuc(1)	Q92823 [265-284]	1	3932.77	HexNAc(5)Hex(3)Fuc(1)	0	4.01	187.4	187.4	187.4	9.75431e-05	0.000316496	0.000314782	0.000738443	0.00427595	0.000704406	0.000700458	0.00161527	High
High	[R].STNHEPSEMSNK.[T]	1xHexNAc(5)Hex(3)Fuc(1) [N11]	88	1	1	1	Q9NTU7	Q9NTU7-88-[R].STNHEPSEMSNK.[T]-HexNAc(5)Hex(3)Fuc(1)	Q9NTU7-88	Q9NTU7-88-HexNAc(5)Hex(3)Fuc(1)	Q9NTU7 [78-89]	0	3008.19	HexNAc(5)Hex(3)Fuc(1)	0	1.78	187.5	127.5	127.5	0.0165162	0.00116632	0.00116299	0.00245566	0.422143	0.00935399	0.0093529	0.0170127	High
High	[R].QDQCIYNTTYLNVQR.[E]	1xDeamidated [Q1]; 1xCarbamidomethyl [C4]; 1xHexNAc(5)Hex(5)Fuc(1)NeuAc(1) [N7]	93	1	1	1	P02763	P02763-93-[R].QDQCIYNTTYLNVQR.[E]-HexNAc(5)Hex(5)Fuc(1)NeuAc(1)	P02763-93	P02763-93-HexNAc(5)Hex(5)Fuc(1)NeuAc(1)	P02763 [87-101]	0	4179.7	HexNAc(5)Hex(5)Fuc(1)NeuAc(1)	1	1.61	187.6	101.5	4.3	0.0244026	0.00154994	0.00152577	0.00312134	0.521238	0.0165341	0.0165191	0.0284599	High
High	[K].SLTTSLHNK.[T]	1xHexNAc(2)Hex(6) [N8]	1894	1	1	1	Q92673	Q92673-1894-[K].SLTTSLHNK.[T]-HexNAc(2)Hex(6)	Q92673-1894	Q92673-1894-HexNAc(2)Hex(6)	Q92673 [1887-1895]	0	2379.02	HexNAc(2)Hex(6)	0	1.05	187.7	36.6	36.6	0.0901051	0.00270329	0.00269382	0.00536695	0.81288	0.065061	0.0650278	0.117885	High
High	[K].VDKDLQSLEDILHQVENK.[T]	1xHexNAc(3)Hex(4) [N17]	78	1	1	1	P02679	P02679-78-[K].VDKDLQSLEDILHQVENK.[T]-HexNAc(3)Hex(4)	P02679-78	P02679-78-HexNAc(3)Hex(4)	P02679 [62-79]	1	3380.55	HexNAc(3)Hex(4)	0	1.87	187.7	129.4	129.4	0.0134073	0.00133117	0.00133086	0.00293529	0.370226	0.00860715	0.00860615	0.0162346	High
High	[K].CGLVPVLAENYNK.[S]	1xCarbamidomethyl [C1]; 1xDeamidated [N10]; 1xHexNAc(4)Hex(4)NeuAc(1) [N12]	432	1	1	1	P02787	P02787-432-[K].CGLVPVLAENYNK.[S]-HexNAc(4)Hex(4)NeuAc(1)	P02787-432	P02787-432-HexNAc(4)Hex(4)NeuAc(1)	P02787 [421-433]	0	3229.36	HexNAc(4)Hex(4)NeuAc(1)	0	1.16	187.8	82.9	82.9	0.0690915	0.00239182	0.00238832	0.00466524	0.765146	0.054336	0.0543332	0.0984106	High
High	[R].STNHEPSEMSNR.[T]	1xOxidation [M9]; 1xHexNAc(5)Hex(4)Fuc(1) [N11]	110	1	1	1	Q8IUK8	Q8IUK8-110-[R].STNHEPSEMSNR.[T]-HexNAc(5)Hex(4)Fuc(1)	Q8IUK8-110	Q8IUK8-110-HexNAc(5)Hex(4)Fuc(1)	Q8IUK8 [100-111]	0	3214.25	HexNAc(5)Hex(4)Fuc(1)	0	1.61	188	93.3	93.3	0.0243968	0.00154994	0.00153601	0.00314095	0.520444	0.0144094	0.0144086	0.0257522	High
High	[K].SVVAPATDGGLNLTSTFLRKNQCETR.[T]	1xCarbamidomethyl [C23]; 1xHexNAc(4)Hex(7)NeuAc(1) [N12]	78	1	1	1	P41222	P41222-78-[K].SVVAPATDGGLNLTSTFLRKNQCETR.[T]-HexNAc(4)Hex(7)NeuAc(1)	P41222-78	P41222-78-HexNAc(4)Hex(7)NeuAc(1)	P41222 [67-92]	2	5073.22	HexNAc(4)Hex(7)NeuAc(1)	1	1.61	188.1	134	31.3	0.0243898	0.00154994	0.00154568	0.00315956	0.51949	0.0121888	0.0121818	0.0224111	High
High	[K].IPCSQPPQIEHGTINSSRSSQESYAHGTK.[L]	1xDeamidated [Q21]; 1xCarbamidomethyl [C3]; 1xHexNAc(5)Hex(4)NeuAc(2) [N15]	882	1	1	1	P08603	P08603-882-[K].IPCSQPPQIEHGTINSSRSSQESYAHGTK.[L]-HexNAc(5)Hex(4)NeuAc(2)	P08603-882	P08603-882-HexNAc(5)Hex(4)NeuAc(2)	P08603 [868-896]	1	5443.29	HexNAc(5)Hex(4)NeuAc(2)	0	3.2	188.1	166	166	0.000627744	0.000609533	0.000609236	0.0012766	0.0265054	0.00135744	0.00135627	0.00310165	High
High	[R].NEEYNK.[S]	1xHexNAc(5)Hex(6) [N5]	56	1	1	1	P02763	P02763-56-[R].NEEYNK.[S]-HexNAc(5)Hex(6)	P02763-56	P02763-56-HexNAc(5)Hex(6)	P02763 [52-57]	0	2784.06	HexNAc(5)Hex(6)	0	1.27	188.4	69	69	0.0533323	0.00204172	0.00204104	0.00417193	0.710305	0.0297218	0.0297073	0.0524174	High
High	[K].ELPGVCNETMMALWEECKPCLK.[Q]	3xCarbamidomethyl [C6; C17; C20]; 1xHexNAc(5)Hex(5)NeuAc(2) [N7]	103	1	1	2	P10909	P10909-103-[K].ELPGVCNETMMALWEECKPCLK.[Q]-HexNAc(5)Hex(5)NeuAc(2)	P10909-103	P10909-103-HexNAc(5)Hex(5)NeuAc(2)	P10909 [97-118]	0	5103.06	HexNAc(5)Hex(5)NeuAc(2)	0	2.25	188.6	131.4	70.4	0.00561574	0.000893708	0.000888784	0.00191991	0.195172	0.00371614	0.00371413	0.00775194	High
High	[R].QDQCIYNTTYLNVQR.[E]	1xCarbamidomethyl [C4]; 1xDeamidated [Q1]; 1xHexNAc(8)Hex(3)Fuc(1) [N7]	93	1	1	1	P02763	P02763-93-[R].QDQCIYNTTYLNVQR.[E]-HexNAc(8)Hex(3)Fuc(1)	P02763-93	P02763-93-HexNAc(8)Hex(3)Fuc(1)	P02763 [87-101]	0	4173.73	HexNAc(8)Hex(3)Fuc(1)	1	1.36	188.8	61.9	25.2	0.0435611	0.00173563	0.00171774	0.00349424	0.66679	0.0334093	0.0333984	0.0594215	High
High	[K].FLNNGTCTAEGK.[F]	1xCarbamidomethyl [C7]; 1xHexNAc(4)Hex(5)Fuc(1)NeuAc(2) [N4]	103	1	1	1	P05156	P05156-103-[K].FLNNGTCTAEGK.[F]-HexNAc(4)Hex(5)Fuc(1)NeuAc(2)	P05156-103	P05156-103-HexNAc(4)Hex(5)Fuc(1)NeuAc(2)	P05156 [100-111]	0	3662.43	HexNAc(4)Hex(5)Fuc(1)NeuAc(2)	0	1.11	189	55.2	55.2	0.0780808	0.00239808	0.00239339	0.00472284	0.786555	0.0438744	0.0438698	0.0778703	High
High	[R].ANISHK.[D]	1xHexNAc(4)Hex(5)NeuAc(2) [N2]	741	1	1	3	P01031	P01031-741-[R].ANISHK.[D]-HexNAc(4)Hex(5)NeuAc(2)	P01031-741	P01031-741-HexNAc(4)Hex(5)NeuAc(2)	P01031 [740-745]	0	2874.14	HexNAc(4)Hex(5)NeuAc(2)	0	1.12	189.1	15.1	15.1	0.0763332	0.00234998	0.00234358	0.00460657	0.782404	0.04222	0.0422178	0.0743631	High
High	[R].HAVYWNSSNQHLR.[R]	1xDeamidated [N9]; 1xHexNAc(6)Hex(4)NeuAc(1) [N6]	38	1	1	2	P52797	P52797-38-[R].HAVYWNSSNQHLR.[R]-HexNAc(6)Hex(4)NeuAc(1)	P52797-38	P52797-38-HexNAc(6)Hex(4)NeuAc(1)	P52797 [33-45]	0	3770.54	HexNAc(6)Hex(4)NeuAc(1)	0	1.14	189.1	4	4	0.0719654	0.00224929	0.0022435	0.00450676	0.771365	0.0383322	0.038324	0.067544	High
High	[K].ETVPSNTTCCAR.[C]	2xCarbamidomethyl [C9; C10]; 1xHexNAc(1)Fuc(1) [N6]	333	1	1	1	Q9NT99	Q9NT99-333-[K].ETVPSNTTCCAR.[C]-HexNAc(1)Fuc(1)	Q9NT99-333	Q9NT99-333-HexNAc(1)Fuc(1)	Q9NT99 [328-339]	0	1744.74	HexNAc(1)Fuc(1)	0	1.43	189.1	118.5	118.5	0.0371913	0.00168464	0.00168001	0.00341028	0.629114	0.0256524	0.0256509	0.0447743	High
High	[R].EEQYNSTYR.[V]	1xHexNAc(4)Hex(6)Fuc(1) [N5]	180	1	1	1	P01857	P01857-180-[R].EEQYNSTYR.[V]-HexNAc(4)Hex(6)Fuc(1)	P01857-180	P01857-180-HexNAc(4)Hex(6)Fuc(1)	P01857 [176-184]	0	3120.2	HexNAc(4)Hex(6)Fuc(1)	0	1.36	189.3	58.7	58.7	0.0440396	0.00173563	0.00171167	0.00347759	0.66938	0.0358798	0.0358643	0.0641609	High
High	[R].VDLEDFENNTAYAK.[Y]	1xHexNAc(5)Hex(5)Fuc(1)NeuAc(1) [N8]	137	1	1	1	P55083	P55083-137-[R].VDLEDFENNTAYAK.[Y]-HexNAc(5)Hex(5)Fuc(1)NeuAc(1)	P55083-137	P55083-137-HexNAc(5)Hex(5)Fuc(1)NeuAc(1)	P55083 [130-143]	0	3891.56	HexNAc(5)Hex(5)Fuc(1)NeuAc(1)	0	1.41	189.4	26.9	26.9	0.038619	0.00173563	0.00173233	0.00353264	0.638212	0.0262331	0.0262317	0.0459513	High
High	[K].SNSSMHITDCR.[L]	1xCarbamidomethyl [C10]; 1xHexNAc(4)Hex(5) [N2]	104	1	1	1	P07998	P07998-104-[K].SNSSMHITDCR.[L]-HexNAc(4)Hex(5)	P07998-104	P07998-104-HexNAc(4)Hex(5)	P07998 [103-113]	0	2930.13	HexNAc(4)Hex(5)	0	1.61	189.7	55.6	55.6	0.0244019	0.00154994	0.00152775	0.00312541	0.521135	0.0164397	0.0164388	0.0282793	High
High	[K].KKEDALNETR.[E]	1xHexNAc(9)Hex(10) [N7]	86	1	1	1	P10909	P10909-86-[K].KKEDALNETR.[E]-HexNAc(9)Hex(10)	P10909-86	P10909-86-HexNAc(9)Hex(10)	P10909 [80-89]	2	4651.88	HexNAc(9)Hex(10)	0	1.83	190.2	130.4	130.4	0.0147488	0.00133117	0.00132956	0.00293138	0.392958	0.00888966	0.00888657	0.0165948	High
High	[R].PTGQDWNHTPQK.[T]	1xHexNAc(4)Hex(5)NeuAc(1) [N7]	381	1	1	1	P09603	P09603-381-[R].PTGQDWNHTPQK.[T]-HexNAc(4)Hex(5)NeuAc(1)	P09603-381	P09603-381-HexNAc(4)Hex(5)NeuAc(1)	P09603 [375-386]	0	3322.34	HexNAc(4)Hex(5)NeuAc(1)	0	1.1	190.3	0.7	0.7	0.0788368	0.00244738	0.00244618	0.00484292	0.788307	0.0450029	0.0450005	0.0802364	High
High	[R].DTFVNASR.[T]	1xHexNAc(5)Hex(3)Fuc(1) [N5]	238	1	1	1	P05155	P05155-238-[R].DTFVNASR.[T]-HexNAc(5)Hex(3)Fuc(1)	P05155-238	P05155-238-HexNAc(5)Hex(3)Fuc(1)	P05155 [234-241]	0	2557.06	HexNAc(5)Hex(3)Fuc(1)	0	1.38	190.5	26.6	26.6	0.0413248	0.00182502	0.00182441	0.00367694	0.652593	0.0287006	0.0286959	0.0504686	High
High	[R].VYIHPFHLVIHNESTCEQLAK.[A]	1xDeamidated [Q18]; 1xCarbamidomethyl [C16]; 1xHexNAc(5)Hex(4)NeuAc(1) [N12]	47	1	1	2	P01019	P01019-47-[R].VYIHPFHLVIHNESTCEQLAK.[A]-HexNAc(5)Hex(4)NeuAc(1)	P01019-47	P01019-47-HexNAc(5)Hex(4)NeuAc(1)	P01019 [36-56]	0	4490.97	HexNAc(5)Hex(4)NeuAc(1)	1	2.18	191.1	191.1	191.1	0.00656847	0.000893708	0.000883809	0.00190762	0.221459	0.00440791	0.0044066	0.0090455	High
High	[K].KYNSQNQSNNQFVLYR.[I]	1xDeamidated [Q5]; 1xHexNAc(2)Hex(3) [N6]	48	1	1	1	P01042	P01042-48-[K].KYNSQNQSNNQFVLYR.[I]-HexNAc(2)Hex(3)	P01042-48	P01042-48-HexNAc(2)Hex(3)	P01042 [43-58]	1	2896.27	HexNAc(2)Hex(3)	0	1.61	191.3	110.1	18.6	0.0244057	0.00154994	0.00151941	0.00310639	0.521661	0.018558	0.0185517	0.032113	High
High	[R].VDHESLNATPQVAMQVLEIHYTPSVK.[I]	1xDeamidated [Q11]; 1xOxidation [M14]; 1xHexNAc(5)Hex(4)NeuAc(1) [N7]	211	1	1	1	Q8N3J6	Q8N3J6-211-[R].VDHESLNATPQVAMQVLEIHYTPSVK.[I]-HexNAc(5)Hex(4)NeuAc(1)	Q8N3J6-211	Q8N3J6-211-HexNAc(5)Hex(4)NeuAc(1)	Q8N3J6 [205-230]	0	4878.15	HexNAc(5)Hex(4)NeuAc(1)	1	2.21	191.3	188.1	26.3	0.00615889	0.000833681	0.000829728	0.00167131	0.211748	0.00460885	0.00460637	0.00950282	High
High	[R].LTNGSR.[Y]	1xHexNAc(4)Hex(3)Fuc(1) [N3]	116	1	1	1	P07998	P07998-116-[R].LTNGSR.[Y]-HexNAc(4)Hex(3)Fuc(1)	P07998-116	P07998-116-HexNAc(4)Hex(3)Fuc(1)	P07998 [114-119]	0	2091.88	HexNAc(4)Hex(3)Fuc(1)	0	1.1	191.4	18.4	18.4	0.0800301	0.00244738	0.00244353	0.00483391	0.791021	0.0462555	0.0462531	0.0825979	High
High	[R].LANLTQGEDQYYLR.[V]	1xHexNAc(6)Hex(10)Fuc(1)NeuAc(1) [N3]	374	1	1	1	P10909	P10909-374-[R].LANLTQGEDQYYLR.[V]-HexNAc(6)Hex(10)Fuc(1)NeuAc(1)	P10909-374	P10909-374-HexNAc(6)Hex(10)Fuc(1)NeuAc(1)	P10909 [372-385]	0	4959.99	HexNAc(6)Hex(10)Fuc(1)NeuAc(1)	0	1.54	191.7	103	103	0.0286404	0.00148182	0.00147442	0.00305485	0.56394	0.0191352	0.0191309	0.0325558	High
High	[K].YTGNASALFILPDQDK.[M]	1xHexNAc(5)Hex(9)Fuc(1) [N4]	271	1	1	1	P01011	P01011-271-[K].YTGNASALFILPDQDK.[M]-HexNAc(5)Hex(9)Fuc(1)	P01011-271	P01011-271-HexNAc(5)Hex(9)Fuc(1)	P01011 [268-283]	0	4372.81	HexNAc(5)Hex(9)Fuc(1)	0	1.61	191.8	85.8	85.8	0.0244032	0.00154994	0.00152473	0.0031185	0.521312	0.0167315	0.0167296	0.0289272	High
High	[K].FNLTETSEAEIHQSFQHLLR.[T]	1xHexNAc(6)Hex(7)NeuAc(4) [N2]	106	1	1	1	P01011	P01011-106-[K].FNLTETSEAEIHQSFQHLLR.[T]-HexNAc(6)Hex(7)NeuAc(4)	P01011-106	P01011-106-HexNAc(6)Hex(7)NeuAc(4)	P01011 [105-124]	0	5917.42	HexNAc(6)Hex(7)NeuAc(4)	-1	3.6	192.1	165.6	165.6	0.000254061	0.000627943	0.000627353	0.00119385	0.010944	0.000764331	0.000761808	0.00163108	High
High	[K].YLGNATAIFFLPDEGK.[L]	1xHexNAc(6)Hex(7)NeuAc(2) [N4]	271	1	1	1	P01009	P01009-271-[K].YLGNATAIFFLPDEGK.[L]-HexNAc(6)Hex(7)NeuAc(2)	P01009-271	P01009-271-HexNAc(6)Hex(7)NeuAc(2)	P01009 [268-283]	0	4690.93	HexNAc(6)Hex(7)NeuAc(2)	0	2.17	192.7	132.8	132.8	0.0067674	0.000893708	0.00087992	0.00189625	0.227257	0.00526721	0.00526627	0.0101618	High
High	[K].KQLVEIEKVVLHPNYSQVDIGLIK.[L]	1xDeamidated [Q2]; 1xHexNAc(6)Hex(7)Fuc(1)NeuAc(4) [N14]	241	1	1	1	P00738	P00738-241-[K].KQLVEIEKVVLHPNYSQVDIGLIK.[L]-HexNAc(6)Hex(7)Fuc(1)NeuAc(4)	P00738-241	P00738-241-HexNAc(6)Hex(7)Fuc(1)NeuAc(4)	P00738 [228-251]	2	6426.85	HexNAc(6)Hex(7)Fuc(1)NeuAc(4)	0	2.14	193.6	193.6	58.2	0.00732199	0.000887889	0.000886472	0.00180305	0.242351	0.00500656	0.00500596	0.0102683	High
High	[R].GICNSSDVR.[G]	1xCarbamidomethyl [C3]; 1xHexNAc(4)Hex(5)NeuAc(2) [N4]	300	1	1	1	O75882	O75882-300-[R].GICNSSDVR.[G]-HexNAc(4)Hex(5)NeuAc(2)	O75882-300	O75882-300-HexNAc(4)Hex(5)NeuAc(2)	O75882 [297-305]	0	3212.23	HexNAc(4)Hex(5)NeuAc(2)	0	1.11	193.9	24.4	24.4	0.0778563	0.00239808	0.00239469	0.00472637	0.78603	0.043641	0.0436364	0.0773796	High
High	[R].SPHRPILQAGLPANK.[T]	1xHexNAc(4)Hex(5)NeuAc(1) [N14]	264	1	1	1	P11362	P11362-264-[R].SPHRPILQAGLPANK.[T]-HexNAc(4)Hex(5)NeuAc(1)	P11362-264	P11362-264-HexNAc(4)Hex(5)NeuAc(1)	P11362 [251-265]	0	3512.59	HexNAc(4)Hex(5)NeuAc(1)	0	2.17	194	104.2	104.2	0.00676968	0.000893708	0.000879817	0.00189573	0.227323	0.00526721	0.00526534	0.0101577	High
High	[R].ALGFENATQALGR.[A]	1xHexNAc(4)Hex(5)Fuc(1)NeuAc(1) [N6]	69	1	1	1	Q08380	Q08380-69-[R].ALGFENATQALGR.[A]-HexNAc(4)Hex(5)Fuc(1)NeuAc(1)	Q08380-69	Q08380-69-HexNAc(4)Hex(5)Fuc(1)NeuAc(1)	Q08380 [64-76]	0	3407.44	HexNAc(4)Hex(5)Fuc(1)NeuAc(1)	0	1.22	194.2	27.8	27.8	0.0602283	0.00220495	0.00220349	0.0044164	0.736009	0.0315008	0.0314939	0.0557213	High
High	[K].EDALNETR.[E]	1xHexNAc(6)Hex(3)Fuc(1) [N5]	86	1	1	1	P10909	P10909-86-[K].EDALNETR.[E]-HexNAc(6)Hex(3)Fuc(1)	P10909-86	P10909-86-HexNAc(6)Hex(3)Fuc(1)	P10909 [82-89]	0	2798.14	HexNAc(6)Hex(3)Fuc(1)	0	1.21	194.3	87.3	87.3	0.0620464	0.00220495	0.00220131	0.00441028	0.74212	0.0323506	0.0323453	0.0569289	High
High	[R].SILTVTNVTQEHFGNYTCVAANK.[L]	1xCarbamidomethyl [C18]; 1xHexNAc(3)Hex(5)Fuc(1) [N7]	286	1	1	1	Q7Z3B1	Q7Z3B1-286-[R].SILTVTNVTQEHFGNYTCVAANK.[L]-HexNAc(3)Hex(5)Fuc(1)	Q7Z3B1-286	Q7Z3B1-286-HexNAc(3)Hex(5)Fuc(1)	Q7Z3B1 [280-302]	0	4132.82	HexNAc(3)Hex(5)Fuc(1)	1	2.1	194.7	122	20.1	0.00791567	0.000936056	0.00093338	0.00202047	0.256733	0.00646185	0.00646109	0.0123277	High
High	[K].LANATTK.[D]	1xHexNAc(4)Hex(5)Fuc(1)NeuAc(1) [N3]	353	1	1	1	P07333	P07333-353-[K].LANATTK.[D]-HexNAc(4)Hex(5)Fuc(1)NeuAc(1)	P07333-353	P07333-353-HexNAc(4)Hex(5)Fuc(1)NeuAc(1)	P07333 [351-357]	0	2778.14	HexNAc(4)Hex(5)Fuc(1)NeuAc(1)	0	1.13	195.3	31.3	31.3	0.0749719	0.00234998	0.00234652	0.00461404	0.779068	0.0407048	0.0407005	0.0717168	High
High	[R].LVSFEVPQNTSVK.[I]	1xHexNAc(5)Hex(4)Fuc(1) [N9]	223	1	1	1	Q8NFT8	Q8NFT8-223-[R].LVSFEVPQNTSVK.[I]-HexNAc(5)Hex(4)Fuc(1)	Q8NFT8-223	Q8NFT8-223-HexNAc(5)Hex(4)Fuc(1)	Q8NFT8 [215-227]	0	3257.45	HexNAc(5)Hex(4)Fuc(1)	0	1.47	195.3	121.7	121.7	0.0337128	0.00157667	0.00157436	0.00316081	0.604993	0.0226779	0.0226754	0.0392033	High
High	[K].YLGNATAIFFLPDEGK.[L]	1xHexNAc(4)Hex(5)Fuc(1) [N4]	271	1	1	1	P01009	P01009-271-[K].YLGNATAIFFLPDEGK.[L]-HexNAc(4)Hex(5)Fuc(1)	P01009-271	P01009-271-HexNAc(4)Hex(5)Fuc(1)	P01009 [268-283]	0	3524.53	HexNAc(4)Hex(5)Fuc(1)	0	2.26	195.5	138.9	138.9	0.00545106	0.000893708	0.000889996	0.00192361	0.190456	0.00348014	0.00347972	0.00735996	High
High	[R].RVNYTMDVFELK.[S]	1xHexNAc(5)Hex(5)Fuc(1) [N3]	371	1	1	1	P48058	P48058-371-[R].RVNYTMDVFELK.[S]-HexNAc(5)Hex(5)Fuc(1)	P48058-371	P48058-371-HexNAc(5)Hex(5)Fuc(1)	P48058 [369-380]	1	3486.49	HexNAc(5)Hex(5)Fuc(1)	0	1.61	195.6	88.5	88.5	0.0244056	0.00154994	0.00151959	0.0031072	0.52165	0.018558	0.0185559	0.032125	High
High	[K].SVVAPATDGGLNLTSTFLR.[K]	1xHexNAc(5)Hex(8)Fuc(1) [N12]	78	1	1	1	P41222	P41222-78-[K].SVVAPATDGGLNLTSTFLR.[K]-HexNAc(5)Hex(8)Fuc(1)	P41222-78	P41222-78-HexNAc(5)Hex(8)Fuc(1)	P41222 [67-85]	0	4376.9	HexNAc(5)Hex(8)Fuc(1)	0	1.46	195.7	89.5	89.5	0.0347072	0.00168464	0.00168435	0.0034188	0.61222	0.0242263	0.0242236	0.0423154	High
High	[K].KLHINHNNLTESVGPLPK.[S]	1xDeamidated [N7]; 1xHexNAc(5)Hex(4)Fuc(1) [N8]	127	1	1	1	P51884	P51884-127-[K].KLHINHNNLTESVGPLPK.[S]-HexNAc(5)Hex(4)Fuc(1)	P51884-127	P51884-127-HexNAc(5)Hex(4)Fuc(1)	P51884 [120-137]	1	3821.76	HexNAc(5)Hex(4)Fuc(1)	0	1.67	195.7	103.2	40.6	0.0216082	0.00149563	0.00149339	0.00304072	0.488342	0.0111932	0.0111899	0.0205879	High
High	[K].LDAFFALEGFPTEPNSSSR.[A]	1xHexNAc(4)Hex(5)Fuc(1)NeuAc(2) [N15]	107	1	1	1	P08294	P08294-107-[K].LDAFFALEGFPTEPNSSSR.[A]-HexNAc(4)Hex(5)Fuc(1)NeuAc(2)	P08294-107	P08294-107-HexNAc(4)Hex(5)Fuc(1)NeuAc(2)	P08294 [93-111]	0	4435.82	HexNAc(4)Hex(5)Fuc(1)NeuAc(2)	0	2.1	195.7	100	100	0.00803033	0.000936056	0.000932564	0.00201803	0.259548	0.00657586	0.00657123	0.0125728	High
High	[K].SVVAPATDGGLNLTSTFLRKNQCETR.[T]	1xCarbamidomethyl [C23]; 1xHexNAc(2)Hex(12) [N12]	78	1	1	2	P41222	P41222-78-[K].SVVAPATDGGLNLTSTFLRKNQCETR.[T]-HexNAc(2)Hex(12)	P41222-78	P41222-78-HexNAc(2)Hex(12)	P41222 [67-92]	2	5186.23	HexNAc(2)Hex(12)	-1	1.61	196	114	114	0.0244034	0.00154994	0.00152387	0.00311567	0.521352	0.016889	0.0168862	0.0292677	High
High	[K].EDALNETR.[E]	1xHexNAc(5)Hex(4)Fuc(1)NeuAc(1) [N5]	86	1	1	1	P10909	P10909-86-[K].EDALNETR.[E]-HexNAc(5)Hex(4)Fuc(1)NeuAc(1)	P10909-86	P10909-86-HexNAc(5)Hex(4)Fuc(1)NeuAc(1)	P10909 [82-89]	0	3048.2	HexNAc(5)Hex(4)Fuc(1)NeuAc(1)	0	1.33	196.6	56.4	56.4	0.0463435	0.00181828	0.00181748	0.00359435	0.681075	0.0382162	0.038208	0.068171	High
High	[K].ASSEVNLANLPPSYHNETNTDTK.[V]	1xHexNAc(5)Hex(4)NeuAc(1) [N16]	96	1	1	1	Q9UBP4	Q9UBP4-96-[K].ASSEVNLANLPPSYHNETNTDTK.[V]-HexNAc(5)Hex(4)NeuAc(1)	Q9UBP4-96	Q9UBP4-96-HexNAc(5)Hex(4)NeuAc(1)	Q9UBP4 [81-103]	0	4456.88	HexNAc(5)Hex(4)NeuAc(1)	0	2.47	196.6	170.7	170.7	0.00337516	0.00084317	0.000835721	0.00179956	0.127037	0.00271788	0.0027169	0.00563187	High
High	[R].NGTGHGNSTHHGPEYMR.[C]	1xDeamidated [N1]; 1xHexNAc(5)Hex(5)NeuAc(2) [N7]	246	1	1	1	P02790	P02790-246-[R].NGTGHGNSTHHGPEYMR.[C]-HexNAc(5)Hex(5)NeuAc(2)	P02790-246	P02790-246-HexNAc(5)Hex(5)NeuAc(2)	P02790 [240-256]	0	4260.63	HexNAc(5)Hex(5)NeuAc(2)	1	1.61	196.8	80.4	24.6	0.0243966	0.00154994	0.00153662	0.00314218	0.520422	0.0142474	0.014245	0.0255102	High
High	[K].SVQEIQATFFYFTPNK.[T]	1xHexNAc(6)Hex(7)Fuc(1)NeuAc(4) [N15]	72	1	1	1	P02763	P02763-72-[K].SVQEIQATFFYFTPNK.[T]-HexNAc(6)Hex(7)Fuc(1)NeuAc(4)	P02763-72	P02763-72-HexNAc(6)Hex(7)Fuc(1)NeuAc(4)	P02763 [58-73]	0	5583.24	HexNAc(6)Hex(7)Fuc(1)NeuAc(4)	-1	2.03	196.9	122.1	122.1	0.00926971	0.00110574	0.00110439	0.00241481	0.288333	0.00702741	0.00702001	0.0133228	High
High	[K].IVVYNQPYINYSR.[T]	1xDeamidated [Q6]; 1xHexNAc(2)Hex(7) [N10]	179	1	1	1	Q9Y646	Q9Y646-179-[K].IVVYNQPYINYSR.[T]-HexNAc(2)Hex(7)	Q9Y646-179	Q9Y646-179-HexNAc(2)Hex(7)	Q9Y646 [170-182]	0	3170.36	HexNAc(2)Hex(7)	0	1.14	197	55.6	40.7	0.0727719	0.00229659	0.00229634	0.00450113	0.773478	0.0389555	0.0389472	0.0687094	High
High	[K].TAVNCSSDFDACLITK.[A]	2xCarbamidomethyl [C5; C12]; 1xHexNAc(9)Hex(3) [N4]	43	1	1	1	P13987	P13987-43-[K].TAVNCSSDFDACLITK.[A]-HexNAc(9)Hex(3)	P13987-43	P13987-43-HexNAc(9)Hex(3)	P13987 [40-55]	0	4115.68	HexNAc(9)Hex(3)	1	1.47	197	86.6	86.6	0.0337888	0.00157667	0.00157401	0.00316039	0.605555	0.0229488	0.0229463	0.0396925	High
High	[K].VSNVSCQASVSR.[M]	1xCarbamidomethyl [C6]; 1xHexNAc(5)Hex(4) [N3]	143	1	1	1	P55058	P55058-143-[K].VSNVSCQASVSR.[M]-HexNAc(5)Hex(4)	P55058-143	P55058-143-HexNAc(5)Hex(4)	P55058 [141-152]	0	2957.23	HexNAc(5)Hex(4)	0	1.61	197	68.2	68.2	0.0244095	0.00154994	0.00150998	0.00308404	0.52218	0.0216258	0.0216246	0.0370964	High
High	[K].CGLVPVLAENYNK.[S]	1xCarbamidomethyl [C1]; 1xHexNAc(5)Hex(9)Fuc(1) [N12]	432	1	1	2	P02787	P02787-432-[K].CGLVPVLAENYNK.[S]-HexNAc(5)Hex(9)Fuc(1)	P02787-432	P02787-432-HexNAc(5)Hex(9)Fuc(1)	P02787 [421-433]	0	4096.68	HexNAc(5)Hex(9)Fuc(1)	-1	1.79	197.1	156.7	156.7	0.0162426	0.0013856	0.00138544	0.00292553	0.416483	0.00922327	0.0092222	0.0172144	High
High	[K].GENFTETDVK.[M]	1xHexNAc(5)Hex(4)NeuAc(2) [N3]	197	1	1	1	P04156	P04156-197-[K].GENFTETDVK.[M]-HexNAc(5)Hex(4)NeuAc(2)	P04156-197	P04156-197-HexNAc(5)Hex(4)NeuAc(2)	P04156 [195-204]	0	3385.32	HexNAc(5)Hex(4)NeuAc(2)	0	1.54	197.2	48.6	48.6	0.0286388	0.00155893	0.0015585	0.0031957	0.562739	0.0238305	0.0238252	0.0407516	High
High	[K].NMTALEK.[K]	1xOxidation [M2]; 1xHexNAc(2)Hex(5) [N1]	1810	1	1	1	P24043	P24043-1810-[K].NMTALEK.[K]-HexNAc(2)Hex(5)	P24043-1810	P24043-1810-HexNAc(2)Hex(5)	P24043 [1810-1816]	0	2038.83	HexNAc(2)Hex(5)	0	1.36	197.4	36.4	36.4	0.0438065	0.00173563	0.00171479	0.00348657	0.668123	0.0344306	0.034425	0.0613866	High
High	[K].TYPPENKPGQSNYSFVDNLNLLK.[A]	1xHexNAc(1)Fuc(1) [N12]	68	1	1	1	Q8WXD2	Q8WXD2-68-[K].TYPPENKPGQSNYSFVDNLNLLK.[A]-HexNAc(1)Fuc(1)	Q8WXD2-68	Q8WXD2-68-HexNAc(1)Fuc(1)	Q8WXD2 [57-79]	0	2987.45	HexNAc(1)Fuc(1)	0	2.05	197.4	163.3	163.3	0.00894374	0.0010023	0.00100183	0.00207498	0.281271	0.00593895	0.00593859	0.0121435	High
High	[K].LNAENNATFYFK.[I]	1xHexNAc(3)Hex(4) [N6]	294	1	1	1	P01042	P01042-294-[K].LNAENNATFYFK.[I]-HexNAc(3)Hex(4)	P01042-294	P01042-294-HexNAc(3)Hex(4)	P01042 [289-300]	0	2689.14	HexNAc(3)Hex(4)	0	1.97	197.5	121.6	121.6	0.0106088	0.00116124	0.00115996	0.00254317	0.317064	0.00764606	0.0076416	0.0145976	High
High	[K].SNSSMHITDCR.[L]	1xCarbamidomethyl [C10]; 1xHexNAc(5)Hex(6)NeuAc(3) [N2]	104	1	1	1	P07998	P07998-104-[K].SNSSMHITDCR.[L]-HexNAc(5)Hex(6)NeuAc(3)	P07998-104	P07998-104-HexNAc(5)Hex(6)NeuAc(3)	P07998 [103-113]	0	4168.55	HexNAc(5)Hex(6)NeuAc(3)	0	1.46	197.6	24.8	24.8	0.0349144	0.00166371	0.00166067	0.00330243	0.612113	0.027117	0.0271066	0.0471028	High
High	[R].TLNQSSDELQLSMGNAMFVK.[E]	1xOxidation [M17]; 1xHexNAc(4)Hex(6)Fuc(1)NeuAc(1) [N3]	127	1	1	3	P01011	P01011-127-[R].TLNQSSDELQLSMGNAMFVK.[E]-HexNAc(4)Hex(6)Fuc(1)NeuAc(1)	P01011-127	P01011-127-HexNAc(4)Hex(6)Fuc(1)NeuAc(1)	P01011 [125-144]	0	4450.84	HexNAc(4)Hex(6)Fuc(1)NeuAc(1)	-1	1.39	197.7	97.7	97.7	0.0410971	0.00173563	0.00172721	0.00351883	0.653049	0.0284664	0.0284617	0.0502711	High
High	[R].HGIQYFNNNTQHSSLFMLNEVK.[R]	1xHexNAc(4)Hex(5)NeuAc(2) [N8]	169	1	1	1	P01042	P01042-169-[R].HGIQYFNNNTQHSSLFMLNEVK.[R]-HexNAc(4)Hex(5)NeuAc(2)	P01042-169	P01042-169-HexNAc(4)Hex(5)NeuAc(2)	P01042 [162-183]	0	4826.03	HexNAc(4)Hex(5)NeuAc(2)	1	4.6	197.9	174	94.3	2.49837e-05	0.000197044	0.00019604	0.000311964	0.00111009	0.000479879	0.000462596	0.000931099	High
High	[K].GHPQEESEESNVSMASLGEK.[R]	1xHexNAc(5)Hex(6) [N11]	315	1	1	1	P05060	P05060-315-[K].GHPQEESEESNVSMASLGEK.[R]-HexNAc(5)Hex(6)	P05060-315	P05060-315-HexNAc(5)Hex(6)	P05060 [305-324]	0	4132.65	HexNAc(5)Hex(6)	0	1.61	198.1	62.3	24.8	0.0243922	0.00154994	0.00154339	0.00315375	0.519815	0.0127315	0.0127286	0.0232469	High
High	[K].SVVAPATDGGLNLTSTFLR.[K]	1xHexNAc(9)Hex(4) [N12]	78	1	1	1	P41222	P41222-78-[K].SVVAPATDGGLNLTSTFLR.[K]-HexNAc(9)Hex(4)	P41222-78	P41222-78-HexNAc(9)Hex(4)	P41222 [67-85]	0	4394.95	HexNAc(9)Hex(4)	0	1.61	198.2	156.2	156.2	0.0244	0.00154994	0.00153105	0.00313234	0.520887	0.0156427	0.0156365	0.0271195	High
High	[R].QLEEFLNQSSPFYFWMNGDR.[I]	1xOxidation [M16]; 1xHexNAc(6)Hex(5)Fuc(1) [N7]	145	1	1	1	P10909	P10909-145-[R].QLEEFLNQSSPFYFWMNGDR.[I]-HexNAc(6)Hex(5)Fuc(1)	P10909-145	P10909-145-HexNAc(6)Hex(5)Fuc(1)	P10909 [139-158]	0	4698.92	HexNAc(6)Hex(5)Fuc(1)	1	2.17	198.2	81.9	13	0.00669126	0.000893708	0.000881057	0.00190011	0.225047	0.00468648	0.00468481	0.00939597	High
High	[R].DPYWNDTEPLCR.[A]	1xCarbamidomethyl [C11]; 1xHexNAc(4)Hex(5)NeuAc(1) [N5]	618	1	1	1	Q9BYH1	Q9BYH1-618-[R].DPYWNDTEPLCR.[A]-HexNAc(4)Hex(5)NeuAc(1)	Q9BYH1-618	Q9BYH1-618-HexNAc(4)Hex(5)NeuAc(1)	Q9BYH1 [614-625]	0	3479.35	HexNAc(4)Hex(5)NeuAc(1)	0	1.61	198.3	49.3	49.3	0.0244082	0.00154994	0.00151473	0.00309518	0.522001	0.0202808	0.0202774	0.0347093	High
High	[R].ILIWEDGSLEINNITR.[N]	1xHexNAc(5)Hex(5)Fuc(1) [N13]	473	1	1	1	Q12860	Q12860-473-[R].ILIWEDGSLEINNITR.[N]-HexNAc(5)Hex(5)Fuc(1)	Q12860-473	Q12860-473-HexNAc(5)Hex(5)Fuc(1)	Q12860 [461-476]	0	3857.72	HexNAc(5)Hex(5)Fuc(1)	0	1.61	198.4	84.6	84.6	0.0244095	0.00154994	0.00151049	0.00308602	0.522172	0.021469	0.0214666	0.0367538	High
High	[K].SVVAPATDGGLNLTSTFLRK.[N]	1xHexNAc(5)Hex(7)Fuc(1)NeuAc(1) [N12]	78	1	1	1	P41222	P41222-78-[K].SVVAPATDGGLNLTSTFLRK.[N]-HexNAc(5)Hex(7)Fuc(1)NeuAc(1)	P41222-78	P41222-78-HexNAc(5)Hex(7)Fuc(1)NeuAc(1)	P41222 [67-86]	1	4634.04	HexNAc(5)Hex(7)Fuc(1)NeuAc(1)	-1	1.61	198.4	198.4	198.4	0.0243962	0.00154994	0.00153741	0.00314424	0.520366	0.0138691	0.0138572	0.0247765	High
High	[R].QNQCFYNSSYLNVQR.[E]	1xCarbamidomethyl [C4]; 1xHexNAc(8)Hex(3)Fuc(1) [N7]	93	1	1	1	P19652	P19652-93-[R].QNQCFYNSSYLNVQR.[E]-HexNAc(8)Hex(3)Fuc(1)	P19652-93	P19652-93-HexNAc(8)Hex(3)Fuc(1)	P19652 [87-101]	0	4177.72	HexNAc(8)Hex(3)Fuc(1)	-1	1.26	198.5	35.5	35.5	0.0554328	0.00192107	0.00191833	0.00382653	0.720468	0.0429663	0.0429435	0.0771385	High
High	[K].VCQDCPLLAPLNDTR.[V]	2xCarbamidomethyl [C2; C5]; 1xHexNAc(4)Hex(6)Fuc(1)NeuAc(1) [N12]	156	1	1	2	P02765	P02765-156-[K].VCQDCPLLAPLNDTR.[V]-HexNAc(4)Hex(6)Fuc(1)NeuAc(1)	P02765-156	P02765-156-HexNAc(4)Hex(6)Fuc(1)NeuAc(1)	P02765 [145-159]	0	3993.63	HexNAc(4)Hex(6)Fuc(1)NeuAc(1)	0	1.11	198.7	78	78	0.0775556	0.00239808	0.00239534	0.00472754	0.785323	0.0432167	0.043203	0.0764746	High
High	[K].TKPREEQFNSTFR.[V]	1xHexNAc(4)Hex(4) [N9]	176	1	1	1	P01859	P01859-176-[K].TKPREEQFNSTFR.[V]-HexNAc(4)Hex(4)	P01859-176	P01859-176-HexNAc(4)Hex(4)	P01859 [168-180]	1	3100.35	HexNAc(4)Hex(4)	0	1.09	198.9	64.7	64.7	0.0821925	0.00249377	0.00249241	0.00494499	0.795783	0.0499896	0.0499844	0.0894118	High
High	[R].HSHNNNSSDLHPHK.[H]	1xHexNAc(4)Hex(5)NeuAc(1) [N6]	345	1	1	1	P04196	P04196-345-[R].HSHNNNSSDLHPHK.[H]-HexNAc(4)Hex(5)NeuAc(1)	P04196-345	P04196-345-HexNAc(4)Hex(5)NeuAc(1)	P04196 [340-353]	0	3537.41	HexNAc(4)Hex(5)NeuAc(1)	0	1.22	199	68.5	17.4	0.0608535	0.00220495	0.0022024	0.00441362	0.73814	0.0316919	0.0316833	0.0558799	High
High	[R].NYTLTGR.[D]	1xHexNAc(4)Hex(5)Fuc(1)NeuAc(1) [N1]	754	1	1	1	P10643	P10643-754-[R].NYTLTGR.[D]-HexNAc(4)Hex(5)Fuc(1)NeuAc(1)	P10643-754	P10643-754-HexNAc(4)Hex(5)Fuc(1)NeuAc(1)	P10643 [754-760]	0	2884.16	HexNAc(4)Hex(5)Fuc(1)NeuAc(1)	0	1.21	199.2	22.9	22.9	0.0609708	0.00223105	0.0022302	0.0044259	0.740353	0.0517835	0.0517619	0.0936861	High
High	[K].EDALNETR.[E]	1xHexNAc(6)Hex(5)Fuc(1) [N5]	86	1	1	1	P10909	P10909-86-[K].EDALNETR.[E]-HexNAc(6)Hex(5)Fuc(1)	P10909-86	P10909-86-HexNAc(6)Hex(5)Fuc(1)	P10909 [82-89]	0	3122.24	HexNAc(6)Hex(5)Fuc(1)	0	1.57	199.4	78.1	78.1	0.0269711	0.00154994	0.00150451	0.00307141	0.547566	0.022889	0.0228839	0.0392613	High
High	[K].LANATTK.[D]	1xHexNAc(5)Hex(6)Fuc(1)NeuAc(1) [N3]	353	1	1	2	P07333	P07333-353-[K].LANATTK.[D]-HexNAc(5)Hex(6)Fuc(1)NeuAc(1)	P07333-353	P07333-353-HexNAc(5)Hex(6)Fuc(1)NeuAc(1)	P07333 [351-357]	0	3143.28	HexNAc(5)Hex(6)Fuc(1)NeuAc(1)	0	1.13	199.5	35.5	35.5	0.0749719	0.00234998	0.00234665	0.00461462	0.779068	0.0407048	0.0407026	0.0717251	High
High	[K].GAFISNFSMTVDGK.[T]	1xHexNAc(4)Hex(6)Fuc(1)NeuAc(1) [N6]	118	1	1	1	P19823	P19823-118-[K].GAFISNFSMTVDGK.[T]-HexNAc(4)Hex(6)Fuc(1)NeuAc(1)	P19823-118	P19823-118-HexNAc(4)Hex(6)Fuc(1)NeuAc(1)	P19823 [113-126]	0	3695.49	HexNAc(4)Hex(6)Fuc(1)NeuAc(1)	0	1.35	199.5	67.6	67.6	0.0442383	0.00173563	0.00170931	0.00347044	0.670445	0.0370689	0.0370669	0.0662931	High
High	[K].VGNNTIHVHR.[E]	1xDeamidated [N4]; 1xHexNAc(3)Hex(3)Fuc(1) [N3]	106	1	1	1	Q9UBP4	Q9UBP4-106-[K].VGNNTIHVHR.[E]-HexNAc(3)Hex(3)Fuc(1)	Q9UBP4-106	Q9UBP4-106-HexNAc(3)Hex(3)Fuc(1)	Q9UBP4 [104-113]	0	2389.05	HexNAc(3)Hex(3)Fuc(1)	0	1.26	199.8	104.4	104.4	0.0551522	0.00192107	0.0019197	0.00382946	0.719382	0.0426978	0.0426888	0.0767162	High
High	[R].QNQCFYNSSYLNVQR.[E]	1xCarbamidomethyl [C4]; 1xDeamidated [N2]; 1xHexNAc(7)Hex(8)NeuAc(1) [N7]	93	1	1	1	P19652	P19652-93-[R].QNQCFYNSSYLNVQR.[E]-HexNAc(7)Hex(8)NeuAc(1)	P19652-93	P19652-93-HexNAc(7)Hex(8)NeuAc(1)	P19652 [87-101]	0	4930.92	HexNAc(7)Hex(8)NeuAc(1)	0	1.36	199.8	72.5	0	0.0436476	0.00173563	0.0017166	0.00349243	0.667261	0.0336908	0.033689	0.0600749	High
High	[K].KEDALNETR.[E]	1xHexNAc(5)Hex(3)Fuc(1) [N6]	86	1	1	1	P10909	P10909-86-[K].KEDALNETR.[E]-HexNAc(5)Hex(3)Fuc(1)	P10909-86	P10909-86-HexNAc(5)Hex(3)Fuc(1)	P10909 [81-89]	1	2723.15	HexNAc(5)Hex(3)Fuc(1)	0	1.86	199.8	84.4	84.4	0.0139415	0.0011117	0.00110949	0.00232877	0.380508	0.00775786	0.00775695	0.0149535	High
High	[K].ELPGVCNETMMALWEECKPCLK.[Q]	3xCarbamidomethyl [C6; C17; C20]; 1xHexNAc(6)Hex(5)Fuc(1)NeuAc(1) [N7]	103	1	1	2	P10909	P10909-103-[K].ELPGVCNETMMALWEECKPCLK.[Q]-HexNAc(6)Hex(5)Fuc(1)NeuAc(1)	P10909-103	P10909-103-HexNAc(6)Hex(5)Fuc(1)NeuAc(1)	P10909 [97-118]	0	5161.1	HexNAc(6)Hex(5)Fuc(1)NeuAc(1)	1	1.87	199.9	142.6	142.6	0.0134893	0.0011117	0.00111079	0.00233132	0.372602	0.00764976	0.00764886	0.0148368	High
High	[K].IPANK.[T]	1xHexNAc(5)Hex(3)Fuc(1) [N4]	1009	1	1	3	Q92823	Q92823-1009-[K].IPANK.[T]-HexNAc(5)Hex(3)Fuc(1)	Q92823-1009	Q92823-1009-HexNAc(5)Hex(3)Fuc(1)	Q92823 [1006-1010]	0	2189.94	HexNAc(5)Hex(3)Fuc(1)	0	1.48	200	109.4	109.4	0.0328426	0.0015262	0.00152087	0.00316664	0.598462	0.0220781	0.0220757	0.0379699	High
High	[R].CIQANYSLMENGK.[I]	1xDeamidated [N11]; 1xCarbamidomethyl [C1]; 1xHexNAc(5)Hex(5) [N5]	65	1	1	1	P05090	P05090-65-[R].CIQANYSLMENGK.[I]-HexNAc(5)Hex(5)	P05090-65	P05090-65-HexNAc(5)Hex(5)	P05090 [61-73]	0	3354.34	HexNAc(5)Hex(5)	0	1.06	200.1	36.9	36.9	0.0876805	0.0025437	0.00254288	0.00505611	0.806997	0.0518299	0.0518164	0.0926628	High
High	[K].LISNCSK.[F]	1xCarbamidomethyl [C5]; 1xHexNAc(5)Hex(5) [N4]	494	1	1	1	P05156	P05156-494-[K].LISNCSK.[F]-HexNAc(5)Hex(5)	P05156-494	P05156-494-HexNAc(5)Hex(5)	P05156 [491-497]	0	2647.08	HexNAc(5)Hex(5)	0	1.13	200.1	59.5	59.5	0.0746097	0.00234998	0.00234819	0.00461807	0.778165	0.0403316	0.0403294	0.0711727	High
High	[K].LKELPGVCNETMMALWEECKPCLK.[Q]	3xCarbamidomethyl [C8; C19; C22]; 1xHexNAc(5)Hex(7) [N9]	103	1	1	1	P10909	P10909-103-[K].LKELPGVCNETMMALWEECKPCLK.[Q]-HexNAc(5)Hex(7)	P10909-103	P10909-103-HexNAc(5)Hex(7)	P10909 [95-118]	1	5086.15	HexNAc(5)Hex(7)	1	2.86	200.1	200.1	8.4	0.00136849	0.000627943	0.000609088	0.00115091	0.0560562	0.00185082	0.00185071	0.00400515	High
High	[R].LTWEAGADHNSNISEYIVEFEGNKEEPGR.[W]	1xHexNAc(4)Hex(5) [N12]	641	1	1	1	O00533	O00533-641-[R].LTWEAGADHNSNISEYIVEFEGNKEEPGR.[W]-HexNAc(4)Hex(5)	O00533-641	O00533-641-HexNAc(4)Hex(5)	O00533 [630-658]	1	4914.1	HexNAc(4)Hex(5)	0	1.96	200.3	157.3	62	0.0109505	0.0010023	0.000998532	0.00206839	0.324369	0.0065731	0.00656844	0.0127752	High
High	[K].KKEDALNETR.[E]	1xHexNAc(6)Hex(4) [N7]	86	1	1	1	P10909	P10909-86-[K].KKEDALNETR.[E]-HexNAc(6)Hex(4)	P10909-86	P10909-86-HexNAc(6)Hex(4)	P10909 [80-89]	2	3070.32	HexNAc(6)Hex(4)	0	1.61	200.4	83.2	83.2	0.0244633	0.00148182	0.00148013	0.00306626	0.523725	0.0166989	0.0166922	0.0291726	High
High	[K].SVVAPATDGGLNLTSTFLRK.[N]	1xHexNAc(2)Hex(12) [N12]	78	1	1	1	P41222	P41222-78-[K].SVVAPATDGGLNLTSTFLRK.[N]-HexNAc(2)Hex(12)	P41222-78	P41222-78-HexNAc(2)Hex(12)	P41222 [67-86]	1	4397.91	HexNAc(2)Hex(12)	-1	1.26	200.6	113.2	113.2	0.0547878	0.00192107	0.00192065	0.00383191	0.717962	0.0423711	0.0423666	0.0760487	High
High	[R].QDQCIYNTTYLNVQR.[E]	1xCarbamidomethyl [C4]; 1xDeamidated [Q1]; 1xHexNAc(9)Hex(10)Fuc(1) [N7]	93	1	1	1	P02763	P02763-93-[R].QDQCIYNTTYLNVQR.[E]-HexNAc(9)Hex(10)Fuc(1)	P02763-93	P02763-93-HexNAc(9)Hex(10)Fuc(1)	P02763 [87-101]	0	5511.18	HexNAc(9)Hex(10)Fuc(1)	0	1.24	200.7	54.3	9.7	0.0573673	0.0021308	0.00212754	0.00431363	0.727743	0.0482585	0.048256	0.0873207	High
High	[R].DTFVNASR.[T]	1xHexNAc(5)Hex(5)Fuc(1) [N5]	238	1	1	1	P05155	P05155-238-[R].DTFVNASR.[T]-HexNAc(5)Hex(5)Fuc(1)	P05155-238	P05155-238-HexNAc(5)Hex(5)Fuc(1)	P05155 [234-241]	0	2881.16	HexNAc(5)Hex(5)Fuc(1)	0	1.6	200.9	77.5	77.5	0.0250006	0.00154994	0.00150821	0.00308008	0.528301	0.0223538	0.0223526	0.0383387	High
High	[R].NEEYNK.[S]	1xHexNAc(3)Hex(4)Fuc(1)NeuAc(1) [N5]	56	1	1	1	P02763	P02763-56-[R].NEEYNK.[S]-HexNAc(3)Hex(4)Fuc(1)NeuAc(1)	P02763-56	P02763-56-HexNAc(3)Hex(4)Fuc(1)NeuAc(1)	P02763 [52-57]	0	2490.95	HexNAc(3)Hex(4)Fuc(1)NeuAc(1)	0	1.6	201.2	61.2	61.2	0.0250006	0.00154994	0.00150813	0.00307969	0.528301	0.0223538	0.0223513	0.0383339	High
High	[K].LNAENNATFYFK.[I]	1xHexNAc(8)Hex(4) [N6]	294	1	1	1	P01042	P01042-294-[K].LNAENNATFYFK.[I]-HexNAc(8)Hex(4)	P01042-294	P01042-294-HexNAc(8)Hex(4)	P01042 [289-300]	0	3704.54	HexNAc(8)Hex(4)	0	1.08	201.4	8.3	8.3	0.0827249	0.00249377	0.00249079	0.00493827	0.796926	0.0511659	0.0511606	0.0913053	High
High	[R].ADGTVNQIEGEATPVNLTEPAKLEVK.[F]	1xDeamidated [Q7]; 1xHexNAc(2)Hex(5) [N16]	98	1	1	1	P05090	P05090-98-[R].ADGTVNQIEGEATPVNLTEPAKLEVK.[F]-HexNAc(2)Hex(5)	P05090-98	P05090-98-HexNAc(2)Hex(5)	P05090 [83-108]	1	3940.82	HexNAc(2)Hex(5)	0	3.03	201.4	138.4	24.7	0.000937183	0.000667922	0.000665497	0.00140627	0.0389958	0.00153177	0.00153074	0.00335383	High
High	[R].QNQCFYNSSYLNVQR.[E]	1xCarbamidomethyl [C4]; 1xHexNAc(6)Hex(8)Fuc(1)NeuAc(1) [N7]	93	1	1	2	P19652	P19652-93-[R].QNQCFYNSSYLNVQR.[E]-HexNAc(6)Hex(8)Fuc(1)NeuAc(1)	P19652-93	P19652-93-HexNAc(6)Hex(8)Fuc(1)NeuAc(1)	P19652 [87-101]	0	4872.92	HexNAc(6)Hex(8)Fuc(1)NeuAc(1)	0	1.65	201.7	80.2	3.2	0.022525	0.00138929	0.0013767	0.00295659	0.501904	0.0134848	0.013484	0.0239403	High
High	[R].LTWEAGADHNSNISEYIVEFEGNKEEPGR.[W]	1xHexNAc(5)Hex(5) [N12]	641	1	1	1	O00533	O00533-641-[R].LTWEAGADHNSNISEYIVEFEGNKEEPGR.[W]-HexNAc(5)Hex(5)	O00533-641	O00533-641-HexNAc(5)Hex(5)	O00533 [630-658]	1	5117.18	HexNAc(5)Hex(5)	-1	2.19	201.7	133.6	133.6	0.00646884	0.000893708	0.000884382	0.00190918	0.218781	0.00435094	0.00435042	0.00892012	High
High	[K].ELPGVCNETMMALWEECKPCLK.[Q]	3xCarbamidomethyl [C6; C17; C20]; 1xHexNAc(6)Hex(6)Fuc(1)NeuAc(2) [N7]	103	1	1	2	P10909	P10909-103-[K].ELPGVCNETMMALWEECKPCLK.[Q]-HexNAc(6)Hex(6)Fuc(1)NeuAc(2)	P10909-103	P10909-103-HexNAc(6)Hex(6)Fuc(1)NeuAc(2)	P10909 [97-118]	0	5614.25	HexNAc(6)Hex(6)Fuc(1)NeuAc(2)	-1	2.82	201.7	136.9	136.9	0.00150614	0.000627943	0.000606759	0.00114646	0.0614173	0.00215438	0.00215067	0.0045584	High
High	[R].HSHNNNSSDLHPHK.[H]	1xHexNAc(4)Hex(5) [N6]	345	1	1	1	P04196	P04196-345-[R].HSHNNNSSDLHPHK.[H]-HexNAc(4)Hex(5)	P04196-345	P04196-345-HexNAc(4)Hex(5)	P04196 [340-353]	0	3246.32	HexNAc(4)Hex(5)	0	1.64	201.9	92.5	17.9	0.0226953	0.00138929	0.00137473	0.00295144	0.503937	0.0139279	0.0139199	0.0248074	High
High	[R].CIQANYSLMENGK.[I]	1xCarbamidomethyl [C1]; 1xDeamidated [N11]; 1xHexNAc(9)Hex(4)Fuc(1) [N5]	65	1	1	1	P05090	P05090-65-[R].CIQANYSLMENGK.[I]-HexNAc(9)Hex(4)Fuc(1)	P05090-65	P05090-65-HexNAc(9)Hex(4)Fuc(1)	P05090 [61-73]	0	4150.66	HexNAc(9)Hex(4)Fuc(1)	1	1.36	202	74.1	74.1	0.0437872	0.00173563	0.00171508	0.00348792	0.668019	0.0342721	0.0342703	0.0611753	High
High	[R].QQQHLFGSNVTDCSGNFCLFRSETK.[D]	1xDeamidated [N16]; 2xCarbamidomethyl [C13; C18]; 1xHexNAc(2)Hex(11) [N9]	630	1	1	1	P02787	P02787-630-[R].QQQHLFGSNVTDCSGNFCLFRSETK.[D]-HexNAc(2)Hex(11)	P02787-630	P02787-630-HexNAc(2)Hex(11)	P02787 [622-646]	1	5150.07	HexNAc(2)Hex(11)	1	1.58	202.2	68.5	68.5	0.0263243	0.00154994	0.00150527	0.00307338	0.541409	0.0226771	0.0226759	0.0389277	High
High	[K].GHPQEESEESNVSMASLGEK.[R]	1xHexNAc(5)Hex(4)NeuAc(1) [N11]	315	1	1	1	P05060	P05060-315-[K].GHPQEESEESNVSMASLGEK.[R]-HexNAc(5)Hex(4)NeuAc(1)	P05060-315	P05060-315-HexNAc(5)Hex(4)NeuAc(1)	P05060 [305-324]	0	4099.64	HexNAc(5)Hex(4)NeuAc(1)	1	3.16	202.2	163.2	125.5	0.000696077	0.000627943	0.000615347	0.00116669	0.0293456	0.00137217	0.00137089	0.00304524	High
High	[R].FSDGLESNSSTQFEVKK.[Y]	1xDeamidated [Q12]; 1xHexNAc(2)Hex(10) [N8]	226	1	1	1	P0C0L5	P0C0L5-226-[R].FSDGLESNSSTQFEVKK.[Y]-HexNAc(2)Hex(10)	P0C0L5-226	P0C0L5-226-HexNAc(2)Hex(10)	P0C0L5 [219-235]	1	3930.58	HexNAc(2)Hex(10)	0	2.17	203.1	147.2	147.2	0.00676882	0.000893708	0.000879869	0.00189599	0.227298	0.00526721	0.00526596	0.0101604	High
High	[R].WFSAGLASNSSWLR.[E]	1xHexNAc(6)Hex(6)NeuAc(1) [N9]	51	1	1	1	P41222	P41222-51-[R].WFSAGLASNSSWLR.[E]-HexNAc(6)Hex(6)NeuAc(1)	P41222-51	P41222-51-HexNAc(6)Hex(6)NeuAc(1)	P41222 [43-56]	0	4063.67	HexNAc(6)Hex(6)NeuAc(1)	-1	1.09	203.2	31.8	31.8	0.0811403	0.00244738	0.00244127	0.00482793	0.79349	0.0476215	0.047619	0.0852311	High
High	[R].TLNQSSDELQLSMGNAMFVK.[E]	1xHexNAc(5)Hex(6)Fuc(1)NeuAc(3) [N3]	127	1	1	1	P01011	P01011-127-[R].TLNQSSDELQLSMGNAMFVK.[E]-HexNAc(5)Hex(6)Fuc(1)NeuAc(3)	P01011-127	P01011-127-HexNAc(5)Hex(6)Fuc(1)NeuAc(3)	P01011 [125-144]	0	5220.12	HexNAc(5)Hex(6)Fuc(1)NeuAc(3)	0	1.47	203.2	92.2	63	0.034143	0.00166371	0.0016626	0.00330663	0.606621	0.0266033	0.0266018	0.0459923	High
High	[R].NATGDYK.[C]	1xHexNAc(5)Hex(3)Fuc(1) [N1]	306	1	1	2	Q13740	Q13740-306-[R].NATGDYK.[C]-HexNAc(5)Hex(3)Fuc(1)	Q13740-306	Q13740-306-HexNAc(5)Hex(3)Fuc(1)	Q13740 [306-312]	0	2415.97	HexNAc(5)Hex(3)Fuc(1)	0	1.75	203.6	84.6	84.6	0.0178314	0.00144159	0.00144092	0.00292087	0.439666	0.00984765	0.00984423	0.0182197	High
High	[R].CATPHGDNASLEATFVK.[R]	1xCarbamidomethyl [C1]; 1xHexNAc(3)Hex(6) [N8]	98	1	1	1	P23142	P23142-98-[R].CATPHGDNASLEATFVK.[R]-HexNAc(3)Hex(6)	P23142-98	P23142-98-HexNAc(3)Hex(6)	P23142 [91-107]	0	3399.4	HexNAc(3)Hex(6)	0	1.61	203.8	108.5	108.5	0.0242771	0.00154994	0.00154675	0.00316289	0.518221	0.0119643	0.0119636	0.0220617	High
High	[K].HIPGLIHNMTAR.[C]	1xHexNAc(5)Hex(4)NeuAc(1) [N8]	444	1	1	1	Q16610	Q16610-444-[K].HIPGLIHNMTAR.[C]-HexNAc(5)Hex(4)NeuAc(1)	Q16610-444	Q16610-444-HexNAc(5)Hex(4)NeuAc(1)	Q16610 [437-448]	0	3314.43	HexNAc(5)Hex(4)NeuAc(1)	0	1.57	204.1	114.9	62.3	0.0268554	0.00148182	0.00147643	0.00305851	0.547616	0.0183268	0.0183216	0.0312179	High
High	[R].CIQANYSLMENGK.[I]	1xCarbamidomethyl [C1]; 1xDeamidated [N11]; 1xOxidation [M9]; 1xHexNAc(6)Hex(6)Fuc(1)NeuAc(2) [N5]	65	1	1	1	P05090	P05090-65-[R].CIQANYSLMENGK.[I]-HexNAc(6)Hex(6)Fuc(1)NeuAc(2)	P05090-65	P05090-65-HexNAc(6)Hex(6)Fuc(1)NeuAc(2)	P05090 [61-73]	0	4463.71	HexNAc(6)Hex(6)Fuc(1)NeuAc(2)	1	1.64	204.1	84.9	7.5	0.0231703	0.00138929	0.00137127	0.0029463	0.509526	0.0151221	0.0151213	0.0270481	High
High	[R].NMTQGR.[C]	1xHexNAc(4)Hex(5)Fuc(1) [N1]	62	1	1	1	P07998	P07998-62-[R].NMTQGR.[C]-HexNAc(4)Hex(5)Fuc(1)	P07998-62	P07998-62-HexNAc(4)Hex(5)Fuc(1)	P07998 [62-67]	0	2474.97	HexNAc(4)Hex(5)Fuc(1)	0	1.46	204.5	70.5	70.5	0.0346692	0.00168464	0.00168445	0.00341925	0.611948	0.0241747	0.0241734	0.0422111	High
High	[R].EYQTRQNQCFYNSSYLNVQR.[E]	2xDeamidated [N7; Q8]; 1xCarbamidomethyl [C9]; 1xHexNAc(3)Hex(6)NeuAc(1) [N12]	93	1	1	1	P19652	P19652-93-[R].EYQTRQNQCFYNSSYLNVQR.[E]-HexNAc(3)Hex(6)NeuAc(1)	P19652-93	P19652-93-HexNAc(3)Hex(6)NeuAc(1)	P19652 [82-101]	1	4472.8	HexNAc(3)Hex(6)NeuAc(1)	-1	1.11	204.7	10	0	0.0784588	0.00244738	0.00244725	0.00484532	0.787434	0.0444164	0.044414	0.0790073	High
High	[R].GTAGNALMDGASQLMGENR.[T]	1xOxidation [M8]; 1xHexNAc(4)Hex(6)Fuc(1)NeuAc(1) [N18]	394	1	1	1	P02675	P02675-394-[R].GTAGNALMDGASQLMGENR.[T]-HexNAc(4)Hex(6)Fuc(1)NeuAc(1)	P02675-394	P02675-394-HexNAc(4)Hex(6)Fuc(1)NeuAc(1)	P02675 [377-395]	0	4130.64	HexNAc(4)Hex(6)Fuc(1)NeuAc(1)	1	1.61	204.8	133	78.7	0.0244068	0.00154994	0.00151737	0.00310158	0.521803	0.0189534	0.0189513	0.0326358	High
High	[R].LANLTQGEDQYYLR.[V]	1xDeamidated [Q6]; 1xHexNAc(4)Hex(5)NeuAc(2) [N3]	374	1	1	1	P10909	P10909-374-[R].LANLTQGEDQYYLR.[V]-HexNAc(4)Hex(5)NeuAc(2)	P10909-374	P10909-374-HexNAc(4)Hex(5)NeuAc(2)	P10909 [372-385]	0	3889.59	HexNAc(4)Hex(5)NeuAc(2)	0	1.66	204.8	125.2	81.3	0.0217428	0.00138929	0.00138321	0.00297217	0.492374	0.0122993	0.0122979	0.0216216	High
High	[K].SVVAPATDGGLNLTSTFLRK.[N]	1xHexNAc(5)Hex(4)Fuc(1) [N12]	78	1	1	1	P41222	P41222-78-[K].SVVAPATDGGLNLTSTFLRK.[N]-HexNAc(5)Hex(4)Fuc(1)	P41222-78	P41222-78-HexNAc(5)Hex(4)Fuc(1)	P41222 [67-86]	1	3856.78	HexNAc(5)Hex(4)Fuc(1)	0	1.41	205	127.2	127.2	0.039204	0.00173563	0.00173068	0.00352987	0.64182	0.0267533	0.0267489	0.0467452	High
High	[R].NLSGPDK.[R]	1xHexNAc(2)Hex(5) [N1]	500	1	1	2	Q6EMK4	Q6EMK4-500-[R].NLSGPDK.[R]-HexNAc(2)Hex(5)	Q6EMK4-500	Q6EMK4-500-HexNAc(2)Hex(5)	Q6EMK4 [500-506]	0	1946.8	HexNAc(2)Hex(5)	0	1.71	205.1	109.5	109.5	0.0195192	0.00138929	0.00138889	0.00298507	0.464474	0.0105728	0.0105697	0.0185874	High
High	[K].GHPQEESEESNVSMASLGEKR.[D]	1xHexNAc(6)Hex(6)Fuc(1)NeuAc(3) [N11]	315	1	1	1	P05060	P05060-315-[K].GHPQEESEESNVSMASLGEKR.[D]-HexNAc(6)Hex(6)Fuc(1)NeuAc(3)	P05060-315	P05060-315-HexNAc(6)Hex(6)Fuc(1)NeuAc(3)	P05060 [305-325]	1	5511.18	HexNAc(6)Hex(6)Fuc(1)NeuAc(3)	-1	2.98	205.1	166.2	166.2	0.00103862	0.000786259	0.000785546	0.00168492	0.0430226	0.00159138	0.00158953	0.00348578	High
High	[R].QNQCFYNSSYLNVQR.[E]	1xCarbamidomethyl [C4]; 1xHexNAc(5)Hex(5)NeuAc(2) [N7]	93	1	1	1	P19652	P19652-93-[R].QNQCFYNSSYLNVQR.[E]-HexNAc(5)Hex(5)NeuAc(2)	P19652-93	P19652-93-HexNAc(5)Hex(5)NeuAc(2)	P19652 [87-101]	0	4328.72	HexNAc(5)Hex(5)NeuAc(2)	0	1.66	205.2	124.7	24.5	0.0218888	0.00138929	0.00138225	0.00296936	0.494178	0.0124048	0.0124012	0.0218565	High
High	[R].EIRHNSTGCLR.[M]	1xCarbamidomethyl [C9]; 1xHexNAc(6)Hex(6)Fuc(1) [N5]	291	1	1	1	P10909	P10909-291-[R].EIRHNSTGCLR.[M]-HexNAc(6)Hex(6)Fuc(1)	P10909-291	P10909-291-HexNAc(6)Hex(6)Fuc(1)	P10909 [287-297]	1	3679.52	HexNAc(6)Hex(6)Fuc(1)	0	1.44	205.5	66.5	66.5	0.0359513	0.00168464	0.0016819	0.00341521	0.620859	0.0250499	0.0250471	0.0438157	High
High	[K].TLFLFPNQTGFPNKHSR.[F]	1xDeamidated [N13]; 1xHexNAc(5)Hex(5)NeuAc(1) [N7]	337	1	1	1	Q96GW7	Q96GW7-337-[K].TLFLFPNQTGFPNKHSR.[F]-HexNAc(5)Hex(5)NeuAc(1)	Q96GW7-337	Q96GW7-337-HexNAc(5)Hex(5)NeuAc(1)	Q96GW7 [331-347]	1	4121.79	HexNAc(5)Hex(5)NeuAc(1)	-1	1.15	205.9	58.1	5	0.0706556	0.00224929	0.00224547	0.00451184	0.767856	0.0374846	0.0374806	0.0659584	High
High	[R].SWPAVGNCSSALR.[W]	1xCarbamidomethyl [C8]; 1xHexNAc(9)Hex(9)Fuc(1) [N7]	187	1	1	1	P02790	P02790-187-[R].SWPAVGNCSSALR.[W]-HexNAc(9)Hex(9)Fuc(1)	P02790-187	P02790-187-HexNAc(9)Hex(9)Fuc(1)	P02790 [181-193]	0	4836.92	HexNAc(9)Hex(9)Fuc(1)	-1	1.56	206.1	52.2	52.2	0.0276752	0.00154994	0.00150409	0.00307102	0.554092	0.0230969	0.0230918	0.0393643	High
High	[R].ALGFENATQALGR.[A]	1xHexNAc(6)Hex(7)Fuc(1)NeuAc(2) [N6]	69	1	1	1	Q08380	Q08380-69-[R].ALGFENATQALGR.[A]-HexNAc(6)Hex(7)Fuc(1)NeuAc(2)	Q08380-69	Q08380-69-HexNAc(6)Hex(7)Fuc(1)NeuAc(2)	Q08380 [64-76]	0	4428.8	HexNAc(6)Hex(7)Fuc(1)NeuAc(2)	-1	1.53	206.4	67.8	67.8	0.0295652	0.00148182	0.00147309	0.00305121	0.571967	0.0195072	0.0195061	0.0332821	High
High	[R].VIDFNCTTSSVSSALANTK.[D]	1xCarbamidomethyl [C6]; 1xDeamidated [N17]; 1xHexNAc(3)Hex(6)NeuAc(1) [N5]	125	1	1	1	P04196	P04196-125-[R].VIDFNCTTSSVSSALANTK.[D]-HexNAc(3)Hex(6)NeuAc(1)	P04196-125	P04196-125-HexNAc(3)Hex(6)NeuAc(1)	P04196 [121-139]	0	3888.61	HexNAc(3)Hex(6)NeuAc(1)	0	1.64	206.4	85.7	85.7	0.0229957	0.00138929	0.00137237	0.00294669	0.507485	0.0143584	0.0143437	0.0255208	High
High	[R].DIPTNSPELEETLTHTITKLNAENNATFYFK.[I]	1xDeamidated [N5]; 1xHexNAc(7)Hex(7)Fuc(1)NeuAc(3) [N25]	294	1	1	1	P01042	P01042-294-[R].DIPTNSPELEETLTHTITKLNAENNATFYFK.[I]-HexNAc(7)Hex(7)Fuc(1)NeuAc(3)	P01042-294	P01042-294-HexNAc(7)Hex(7)Fuc(1)NeuAc(3)	P01042 [270-300]	1	7128.01	HexNAc(7)Hex(7)Fuc(1)NeuAc(3)	0	2.9	206.5	206.5	138	0.00126115	0.000627943	0.000610054	0.00115407	0.051889	0.00167152	0.00166852	0.0035868	High
High	[K].FVGTPEVNQTTLYQR.[Y]	1xDeamidated [Q9]; 1xHexNAc(5)Hex(5)Fuc(1) [N8]	53	1	1	1	P01033	P01033-53-[K].FVGTPEVNQTTLYQR.[Y]-HexNAc(5)Hex(5)Fuc(1)	P01033-53	P01033-53-HexNAc(5)Hex(5)Fuc(1)	P01033 [46-60]	0	3725.59	HexNAc(5)Hex(5)Fuc(1)	0	1.36	206.6	77.6	77.6	0.0440182	0.00173563	0.00171205	0.00347848	0.669265	0.0358798	0.0358778	0.0641993	High
High	[K].LGACNDTLQQLMEVFK.[F]	1xCarbamidomethyl [C4]; 1xOxidation [M12]; 1xHexNAc(4)Hex(6)Fuc(1)NeuAc(1) [N5]	128	1	1	1	P01008	P01008-128-[K].LGACNDTLQQLMEVFK.[F]-HexNAc(4)Hex(6)Fuc(1)NeuAc(1)	P01008-128	P01008-128-HexNAc(4)Hex(6)Fuc(1)NeuAc(1)	P01008 [124-139]	0	4104.69	HexNAc(4)Hex(6)Fuc(1)NeuAc(1)	-1	1.58	206.6	89.6	89.6	0.0262118	0.00148182	0.00147685	0.00306014	0.541442	0.0180563	0.0180501	0.0308602	High
High	[R].YPHKPEINSTTHPGADLQENFCR.[N]	1xDeamidated [Q18]; 1xCarbamidomethyl [C22]; 1xHexNAc(4)Hex(5)NeuAc(2) [N8]	143	1	1	1	P00734	P00734-143-[R].YPHKPEINSTTHPGADLQENFCR.[N]-HexNAc(4)Hex(5)NeuAc(2)	P00734-143	P00734-143-HexNAc(4)Hex(5)NeuAc(2)	P00734 [136-158]	0	4917.02	HexNAc(4)Hex(5)NeuAc(2)	1	3.29	206.8	150.4	47.2	0.000511813	0.000549988	0.000549921	0.00128059	0.021744	0.00123824	0.00123701	0.00283126	High
High	[R].GLNVTLSSTGR.[N]	1xHexNAc(6)Hex(6)Fuc(1)NeuAc(2) [N3]	1328	1	1	1	P0C0L5	P0C0L5-1328-[R].GLNVTLSSTGR.[N]-HexNAc(6)Hex(6)Fuc(1)NeuAc(2)	P0C0L5-1328	P0C0L5-1328-HexNAc(6)Hex(6)Fuc(1)NeuAc(2)	P0C0L5 [1326-1336]	0	4023.64	HexNAc(6)Hex(6)Fuc(1)NeuAc(2)	0	1.13	207.2	113.9	113.9	0.0733979	0.00229659	0.00229546	0.00449831	0.775095	0.0393994	0.0393889	0.069401	High
High	[K].NLFLNHSENATAK.[D]	1xHexNAc(6)Hex(6)NeuAc(1) [N9]	211	1	1	1	P00738	P00738-211-[K].NLFLNHSENATAK.[D]-HexNAc(6)Hex(6)NeuAc(1)	P00738-211	P00738-211-HexNAc(6)Hex(6)NeuAc(1)	P00738 [203-215]	0	3940.62	HexNAc(6)Hex(6)NeuAc(1)	0	1.38	207.6	115.4	115.4	0.0417708	0.00173563	0.00172663	0.00351654	0.656887	0.0293167	0.0293103	0.0521654	High
High	[K].NFTMNEK.[L]	1xOxidation [M4]; 1xHexNAc(2)Hex(6) [N1]	203	1	1	2	Q92820	Q92820-203-[K].NFTMNEK.[L]-HexNAc(2)Hex(6)	Q92820-203	Q92820-203-HexNAc(2)Hex(6)	Q92820 [203-209]	0	2277.87	HexNAc(2)Hex(6)	0	1.5	207.8	57.2	57.2	0.0317032	0.0015262	0.00152517	0.00317755	0.589597	0.0212026	0.0212014	0.0361231	High
High	[K].ALPQPQNVTSLLGCTH.[-]	1xCarbamidomethyl [C14]; 1xHexNAc(4)Hex(5)Fuc(1)NeuAc(1) [N7]	453	1	1	1	P02790	P02790-453-[K].ALPQPQNVTSLLGCTH.[-]-HexNAc(4)Hex(5)Fuc(1)NeuAc(1)	P02790-453	P02790-453-HexNAc(4)Hex(5)Fuc(1)NeuAc(1)	P02790 [447-462]	0	3795.61	HexNAc(4)Hex(5)Fuc(1)NeuAc(1)	0	1.61	207.8	118.7	118.7	0.0244021	0.00154994	0.00152732	0.003125	0.521165	0.0164397	0.0164323	0.0282721	High
High	[R].NLEKNSTK.[Q]	1xHexNAc(2)Hex(4)Fuc(1) [N5]	426	1	1	1	P07602	P07602-426-[R].NLEKNSTK.[Q]-HexNAc(2)Hex(4)Fuc(1)	P07602-426	P07602-426-HexNAc(2)Hex(4)Fuc(1)	P07602 [422-429]	1	2133.93	HexNAc(2)Hex(4)Fuc(1)	0	1.08	208	67.4	67.4	0.0837209	0.00270329	0.00270183	0.00538915	0.80035	0.0602868	0.0602775	0.109867	High
High	[R].EEQFNSTYR.[V]	1xHexNAc(4)Hex(5)Fuc(1)NeuAc(2) [N5]	177	1	1	1	P01861	P01861-177-[R].EEQFNSTYR.[V]-HexNAc(4)Hex(5)Fuc(1)NeuAc(2)	P01861-177	P01861-177-HexNAc(4)Hex(5)Fuc(1)NeuAc(2)	P01861 [173-181]	0	3524.35	HexNAc(4)Hex(5)Fuc(1)NeuAc(2)	0	1.1	208	74	74	0.0800041	0.00244738	0.00244366	0.00483451	0.790963	0.0461603	0.0461506	0.0823809	High
High	[K].NATDNISK.[L]	1xHexNAc(4)Hex(4)Fuc(1)NeuAc(1) [N1]	346	1	1	1	Q8WXD2	Q8WXD2-346-[K].NATDNISK.[L]-HexNAc(4)Hex(4)Fuc(1)NeuAc(1)	Q8WXD2-346	Q8WXD2-346-HexNAc(4)Hex(4)Fuc(1)NeuAc(1)	Q8WXD2 [346-353]	0	2760.11	HexNAc(4)Hex(4)Fuc(1)NeuAc(1)	0	1.23	208.3	42.1	24.6	0.0585069	0.00215077	0.00215006	0.00429401	0.729984	0.0302833	0.03028	0.0534114	High
High	[R].NISSEEK.[A]	1xHexNAc(4)Hex(3)Fuc(1) [N1]	347	1	1	1	P13591	P13591-347-[R].NISSEEK.[A]-HexNAc(4)Hex(3)Fuc(1)	P13591-347	P13591-347-HexNAc(4)Hex(3)Fuc(1)	P13591 [347-353]	0	2250.92	HexNAc(4)Hex(3)Fuc(1)	0	1.61	208.3	58.4	58.4	0.0244076	0.00154994	0.00151592	0.00309797	0.521919	0.0196965	0.019691	0.0336562	High
High	[R].NYSHHQLNR.[S]	1xHexNAc(4)Hex(4) [N1]	169	1	1	1	Q14515	Q14515-169-[R].NYSHHQLNR.[S]-HexNAc(4)Hex(4)	Q14515-169	Q14515-169-HexNAc(4)Hex(4)	Q14515 [169-177]	0	2629.09	HexNAc(4)Hex(4)	0	1.61	208.4	73.6	73.6	0.024409	0.00154994	0.00151142	0.00308841	0.522116	0.0209386	0.0209351	0.0357055	High
High	[R].QLEEFLNQSSPFYFWMNGDR.[I]	1xOxidation [M16]; 1xHexNAc(5)Hex(5) [N7]	145	1	1	1	P10909	P10909-145-[R].QLEEFLNQSSPFYFWMNGDR.[I]-HexNAc(5)Hex(5)	P10909-145	P10909-145-HexNAc(5)Hex(5)	P10909 [139-158]	0	4349.78	HexNAc(5)Hex(5)	0	2.38	208.4	129.8	39.2	0.00420355	0.000893708	0.000892963	0.00193077	0.153471	0.00301023	0.00300969	0.00629275	High
High	[K].SVVAPATDGGLNLTSTFLRKNQCETR.[T]	1xCarbamidomethyl [C23]; 1xHexNAc(6)Hex(7)Fuc(1)NeuAc(3) [N12]	78	1	1	1	P41222	P41222-78-[K].SVVAPATDGGLNLTSTFLRKNQCETR.[T]-HexNAc(6)Hex(7)Fuc(1)NeuAc(3)	P41222-78	P41222-78-HexNAc(6)Hex(7)Fuc(1)NeuAc(3)	P41222 [67-92]	2	6207.63	HexNAc(6)Hex(7)Fuc(1)NeuAc(3)	0	1.61	208.5	119.6	29	0.0243997	0.00154994	0.00153157	0.00313398	0.520846	0.0155922	0.0155887	0.0271436	High
High	[K].KEDALNETR.[E]	1xHexNAc(4)Hex(5)Fuc(1)NeuAc(2) [N6]	86	1	1	1	P10909	P10909-86-[K].KEDALNETR.[E]-HexNAc(4)Hex(5)Fuc(1)NeuAc(2)	P10909-86	P10909-86-HexNAc(4)Hex(5)Fuc(1)NeuAc(2)	P10909 [81-89]	1	3426.37	HexNAc(4)Hex(5)Fuc(1)NeuAc(2)	0	1.61	208.6	68.7	68.7	0.0243946	0.00154994	0.00153978	0.00314713	0.520148	0.0133189	0.0133173	0.0240655	High
High	[K].VAWLNR.[S]	1xHexNAc(2)Hex(7) [N5]	66	1	1	1	Q13449	Q13449-66-[K].VAWLNR.[S]-HexNAc(2)Hex(7)	Q13449-66	Q13449-66-HexNAc(2)Hex(7)	Q13449 [62-67]	0	2298.96	HexNAc(2)Hex(7)	0	1.66	208.6	87.3	87.3	0.0218672	0.00149563	0.00149331	0.00304032	0.491395	0.0114783	0.0114777	0.0211031	High
High	[R].QDQCIYNTTYLNVQR.[E]	1xCarbamidomethyl [C4]; 1xHexNAc(8)Hex(5) [N7]	93	1	1	1	P02763	P02763-93-[R].QDQCIYNTTYLNVQR.[E]-HexNAc(8)Hex(5)	P02763-93	P02763-93-HexNAc(8)Hex(5)	P02763 [87-101]	0	4350.8	HexNAc(8)Hex(5)	1	1.47	208.8	102.7	79.7	0.0341459	0.00162985	0.00162949	0.00328991	0.608172	0.0232105	0.0232079	0.0402718	High
High	[R].WFSAGLASNSSWLR.[E]	1xHexNAc(6)Hex(4)NeuAc(1) [N9]	51	1	1	1	P41222	P41222-51-[R].WFSAGLASNSSWLR.[E]-HexNAc(6)Hex(4)NeuAc(1)	P41222-51	P41222-51-HexNAc(6)Hex(4)NeuAc(1)	P41222 [43-56]	0	3739.56	HexNAc(6)Hex(4)NeuAc(1)	0	1.31	208.9	33.7	33.7	0.0485316	0.00181828	0.00181548	0.00358836	0.69146	0.0391569	0.0391507	0.0700924	High
High	[R].QNQCFYNSSYLNVQR.[E]	1xDeamidated [Q1]; 1xCarbamidomethyl [C4]; 1xHexNAc(6)Hex(5)Fuc(1)NeuAc(1) [N7]	93	1	1	1	P19652	P19652-93-[R].QNQCFYNSSYLNVQR.[E]-HexNAc(6)Hex(5)Fuc(1)NeuAc(1)	P19652-93	P19652-93-HexNAc(6)Hex(5)Fuc(1)NeuAc(1)	P19652 [87-101]	0	4387.74	HexNAc(6)Hex(5)Fuc(1)NeuAc(1)	1	1.61	209.3	96.2	25.2	0.0244087	0.00154994	0.00151294	0.00309159	0.522062	0.020591	0.020575	0.0350248	High
High	[R].HNSTGCLR.[M]	1xCarbamidomethyl [C6]; 1xHexNAc(5)Hex(3) [N2]	291	1	1	5	P10909	P10909-291-[R].HNSTGCLR.[M]-HexNAc(5)Hex(3)	P10909-291	P10909-291-HexNAc(5)Hex(3)	P10909 [290-297]	0	2445.99	HexNAc(5)Hex(3)	0	1.66	209.3	85.2	85.2	0.0218672	0.00149563	0.00149322	0.00303992	0.491395	0.0114783	0.011477	0.0211003	High
High	[R].DLGNLTHLFLHGNR.[I]	1xHexNAc(5)Hex(4)Fuc(1) [N4]	179	1	1	1	Q9BZR6	Q9BZR6-179-[R].DLGNLTHLFLHGNR.[I]-HexNAc(5)Hex(4)Fuc(1)	Q9BZR6-179	Q9BZR6-179-HexNAc(5)Hex(4)Fuc(1)	Q9BZR6 [176-189]	0	3416.51	HexNAc(5)Hex(4)Fuc(1)	0	1.65	209.4	79.6	79.6	0.0224414	0.00138929	0.00137733	0.00295858	0.500902	0.0132705	0.0132629	0.0234385	High
High	[R].GTAGNALMDGASQLMGENR.[T]	1xOxidation [M8]; 1xHexNAc(4)Hex(5)NeuAc(1) [N18]	394	1	1	1	P02675	P02675-394-[R].GTAGNALMDGASQLMGENR.[T]-HexNAc(4)Hex(5)NeuAc(1)	P02675-394	P02675-394-HexNAc(4)Hex(5)NeuAc(1)	P02675 [377-395]	0	3822.53	HexNAc(4)Hex(5)NeuAc(1)	0	2.38	209.4	117.9	117.9	0.00415073	0.000893708	0.000893017	0.00193103	0.151832	0.00301023	0.00301005	0.00629361	High
High	[K].GHPQEESEESNVSMASLGEK.[R]	1xHexNAc(6)Hex(10)Fuc(1)NeuAc(1) [N11]	315	1	1	1	P05060	P05060-315-[K].GHPQEESEESNVSMASLGEK.[R]-HexNAc(6)Hex(10)Fuc(1)NeuAc(1)	P05060-315	P05060-315-HexNAc(6)Hex(10)Fuc(1)NeuAc(1)	P05060 [305-324]	0	5421.1	HexNAc(6)Hex(10)Fuc(1)NeuAc(1)	0	3	209.5	191.7	191.7	0.00100044	0.000786259	0.000785736	0.00168539	0.041511	0.00159138	0.00159012	0.00348772	High
High	[R].VYKPSAGNNSLYR.[D]	1xDeamidated [N9]; 1xHexNAc(4)Hex(5)NeuAc(2) [N8]	162	1	1	1	P02749	P02749-162-[R].VYKPSAGNNSLYR.[D]-HexNAc(4)Hex(5)NeuAc(2)	P02749-162	P02749-162-HexNAc(4)Hex(5)NeuAc(2)	P02749 [155-167]	0	3674.51	HexNAc(4)Hex(5)NeuAc(2)	0	1.61	209.6	84.2	84.2	0.0243995	0.00154994	0.00153226	0.00313562	0.520817	0.0154894	0.0154841	0.0270373	High
High	[R].CIQANYSLMENGK.[I]	1xCarbamidomethyl [C1]; 1xDeamidated [Q3]; 1xHexNAc(5)Hex(5)NeuAc(2) [N5]	65	1	1	1	P05090	P05090-65-[R].CIQANYSLMENGK.[I]-HexNAc(5)Hex(5)NeuAc(2)	P05090-65	P05090-65-HexNAc(5)Hex(5)NeuAc(2)	P05090 [61-73]	0	3936.53	HexNAc(5)Hex(5)NeuAc(2)	0	1.36	209.7	92	35.6	0.0439681	0.00173563	0.0017129	0.00348028	0.668995	0.0354331	0.0354235	0.0634217	High
High	[K].DEGTYTCALHHSGHSPPISSQNVTVLR.[D]	1xCarbamidomethyl [C7]; 1xHexNAc(4)Hex(6) [N22]	119	1	1	1	P04216	P04216-119-[K].DEGTYTCALHHSGHSPPISSQNVTVLR.[D]-HexNAc(4)Hex(6)	P04216-119	P04216-119-HexNAc(4)Hex(6)	P04216 [98-124]	0	4748.04	HexNAc(4)Hex(6)	-1	3.64	209.9	191.4	191.4	0.000228507	0.000434918	0.000434028	0.00101435	0.0098658	0.000819207	0.000815968	0.00187536	High
High	[R].CIQANYSLMENGK.[I]	1xDeamidated [N11]; 1xCarbamidomethyl [C1]; 1xHexNAc(6)Hex(5)Fuc(1)NeuAc(1) [N5]	65	1	1	1	P05090	P05090-65-[R].CIQANYSLMENGK.[I]-HexNAc(6)Hex(5)Fuc(1)NeuAc(1)	P05090-65	P05090-65-HexNAc(6)Hex(5)Fuc(1)NeuAc(1)	P05090 [61-73]	0	3994.57	HexNAc(6)Hex(5)Fuc(1)NeuAc(1)	0	1.15	210	124	90.7	0.0708263	0.00224929	0.00224522	0.00451128	0.768319	0.0375855	0.0375815	0.0661765	High
High	[R].QNQCFYNSSYLNVQR.[E]	1xCarbamidomethyl [C4]; 1xHexNAc(5)Hex(7)Fuc(1) [N7]	93	1	1	1	P19652	P19652-93-[R].QNQCFYNSSYLNVQR.[E]-HexNAc(5)Hex(7)Fuc(1)	P19652-93	P19652-93-HexNAc(5)Hex(7)Fuc(1)	P19652 [87-101]	0	4216.69	HexNAc(5)Hex(7)Fuc(1)	0	1.43	210	85	66.9	0.0372594	0.00168464	0.00167983	0.00340984	0.629558	0.0257048	0.025702	0.0448878	High
High	[R].QQQHLFGSNVTDCSGNFCLFR.[S]	2xCarbamidomethyl [C13; C18]; 1xHexNAc(5)Hex(7)Fuc(1) [N9]	630	1	1	1	P02787	P02787-630-[R].QQQHLFGSNVTDCSGNFCLFR.[S]-HexNAc(5)Hex(7)Fuc(1)	P02787-630	P02787-630-HexNAc(5)Hex(7)Fuc(1)	P02787 [622-642]	0	4810.95	HexNAc(5)Hex(7)Fuc(1)	-1	1.5	210	153.6	153.6	0.0318532	0.0015262	0.00152482	0.00317628	0.590785	0.021421	0.0214186	0.0366086	High
High	[R].TLNQSSDELQLSMGNAMFVK.[E]	1xDeamidated [N15]; 1xHexNAc(4)Hex(3)NeuAc(1) [N3]	127	1	1	1	P01011	P01011-127-[R].TLNQSSDELQLSMGNAMFVK.[E]-HexNAc(4)Hex(3)NeuAc(1)	P01011-127	P01011-127-HexNAc(4)Hex(3)NeuAc(1)	P01011 [125-144]	0	3803.61	HexNAc(4)Hex(3)NeuAc(1)	0	1.65	210	87.9	12	0.0225598	0.00138929	0.00137623	0.0029558	0.50232	0.0135933	0.0135926	0.0241957	High
High	[K].SVVAPATDGGLNLTSTFLRK.[N]	1xHexNAc(8)Hex(9)Fuc(1) [N12]	78	1	1	2	P41222	P41222-78-[K].SVVAPATDGGLNLTSTFLRK.[N]-HexNAc(8)Hex(9)Fuc(1)	P41222-78	P41222-78-HexNAc(8)Hex(9)Fuc(1)	P41222 [67-86]	1	5276.29	HexNAc(8)Hex(9)Fuc(1)	1	1.77	210	110.5	110.5	0.0170735	0.0013856	0.00138448	0.00292359	0.428832	0.00950614	0.00950559	0.0177222	High
High	[K].SVVAPATDGGLNLTSTFLRKNQCETR.[T]	1xCarbamidomethyl [C23]; 2xDeamidated [N21; Q22]; 1xHexNAc(2)Hex(4) [N12]	78	1	1	6	P41222	P41222-78-[K].SVVAPATDGGLNLTSTFLRKNQCETR.[T]-HexNAc(2)Hex(4)	P41222-78	P41222-78-HexNAc(2)Hex(4)	P41222 [67-92]	2	3891.78	HexNAc(2)Hex(4)	0	1.31	210.3	84	84	0.0486313	0.00181828	0.00181538	0.0035879	0.691918	0.0392021	0.0392	0.0701941	High
High	[R].GSNGTICDNQR.[D]	1xCarbamidomethyl [C7]; 1xHexNAc(4)Hex(6)Fuc(1) [N3]	204	1	1	2	Q9UBP4	Q9UBP4-204-[R].GSNGTICDNQR.[D]-HexNAc(4)Hex(6)Fuc(1)	Q9UBP4-204	Q9UBP4-204-HexNAc(4)Hex(6)Fuc(1)	Q9UBP4 [202-212]	0	3152.22	HexNAc(4)Hex(6)Fuc(1)	0	1.11	210.5	67.2	67.2	0.0778685	0.00239808	0.00239456	0.00472578	0.786058	0.0438449	0.0438425	0.0778183	High
High	[R].HNSTGCLR.[M]	1xCarbamidomethyl [C6]; 1xHexNAc(6)Hex(7)Fuc(1)NeuAc(2) [N2]	291	1	1	2	P10909	P10909-291-[R].HNSTGCLR.[M]-HexNAc(6)Hex(7)Fuc(1)NeuAc(2)	P10909-291	P10909-291-HexNAc(6)Hex(7)Fuc(1)NeuAc(2)	P10909 [290-297]	0	4025.53	HexNAc(6)Hex(7)Fuc(1)NeuAc(2)	-1	1.38	210.5	28.5	28.5	0.0419065	0.00173563	0.00172644	0.00351608	0.657651	0.0294166	0.0294118	0.0523856	High
High	[R].CIQANYSLMENGK.[I]	1xCarbamidomethyl [C1]; 1xOxidation [M9]; 1xHexNAc(6)Hex(9) [N5]	65	1	1	1	P05090	P05090-65-[R].CIQANYSLMENGK.[I]-HexNAc(6)Hex(9)	P05090-65	P05090-65-HexNAc(6)Hex(9)	P05090 [61-73]	0	4220.64	HexNAc(6)Hex(9)	0	1.18	210.7	98.2	98.2	0.0654921	0.00239182	0.00239001	0.00466995	0.754715	0.0535789	0.0535733	0.0972049	High
High	[R].NTTLFIDQVEAK.[W]	1xHexNAc(2)Hex(5) [N1]	125	1	1	1	Q9ULB1	Q9ULB1-125-[R].NTTLFIDQVEAK.[W]-HexNAc(2)Hex(5)	Q9ULB1-125	Q9ULB1-125-HexNAc(2)Hex(5)	Q9ULB1 [125-136]	0	2595.14	HexNAc(2)Hex(5)	0	1.36	211	115.6	115.6	0.0435648	0.00173563	0.00171755	0.00349379	0.666811	0.0334093	0.0333912	0.0594071	High
High	[R].GNLTGAPGQR.[L]	1xHexNAc(5)Hex(6)Fuc(1)NeuAc(1) [N2]	105	1	1	1	O60883	O60883-105-[R].GNLTGAPGQR.[L]-HexNAc(5)Hex(6)Fuc(1)NeuAc(1)	O60883-105	O60883-105-HexNAc(5)Hex(6)Fuc(1)NeuAc(1)	O60883 [104-113]	0	3395.37	HexNAc(5)Hex(6)Fuc(1)NeuAc(1)	0	1.11	211.9	69.8	69.8	0.0781337	0.00239808	0.00239313	0.00472226	0.786678	0.0439202	0.0439155	0.0779754	High
High	[R].QVPGLHNGTK.[A]	1xHexNAc(4)Hex(6)Fuc(1) [N7]	53	1	1	1	Q99435	Q99435-53-[R].QVPGLHNGTK.[A]-HexNAc(4)Hex(6)Fuc(1)	Q99435-53	Q99435-53-HexNAc(4)Hex(6)Fuc(1)	Q99435 [47-56]	0	2981.26	HexNAc(4)Hex(6)Fuc(1)	0	1.66	211.9	108	108	0.0218686	0.00138929	0.00138241	0.00297016	0.493929	0.0124048	0.0124027	0.0218622	High
High	[R].LQLTWLENGNVSR.[T]	1xDeamidated [N8]; 1xHexNAc(5)Hex(3)Fuc(1) [N10]	292	1	1	1	P78324	P78324-292-[R].LQLTWLENGNVSR.[T]-HexNAc(5)Hex(3)Fuc(1)	P78324-292	P78324-292-HexNAc(5)Hex(3)Fuc(1)	P78324 [283-295]	0	3178.4	HexNAc(5)Hex(3)Fuc(1)	0	1.61	212	135.5	135.5	0.0243927	0.00154994	0.00154259	0.00315209	0.519891	0.0129505	0.0129491	0.023614	High
High	[R].GSCVNNSEEKDVPK.[M]	1xCarbamidomethyl [C3]; 1xHexNAc(5)Hex(4)Fuc(1) [N5]	235	1	1	1	P54764	P54764-235-[R].GSCVNNSEEKDVPK.[M]-HexNAc(5)Hex(4)Fuc(1)	P54764-235	P54764-235-HexNAc(5)Hex(4)Fuc(1)	P54764 [231-244]	1	3372.38	HexNAc(5)Hex(4)Fuc(1)	0	1.84	212.2	82.9	82.9	0.014396	0.0011117	0.00110826	0.00232654	0.388266	0.00786754	0.0078657	0.0152107	High
High	[R].HNSTGCLR.[M]	1xCarbamidomethyl [C6]; 1xHexNAc(4)Hex(6)NeuAc(1) [N2]	291	1	1	1	P10909	P10909-291-[R].HNSTGCLR.[M]-HexNAc(4)Hex(6)NeuAc(1)	P10909-291	P10909-291-HexNAc(4)Hex(6)NeuAc(1)	P10909 [290-297]	0	3020.17	HexNAc(4)Hex(6)NeuAc(1)	0	1.32	212.3	53.7	53.7	0.0475175	0.00181828	0.00181578	0.00358882	0.686726	0.0384862	0.0384698	0.0687122	High
High	[K].MFSQNDTR.[C]	1xHexNAc(1) [N5]	325	1	1	1	P02750	P02750-325-[K].MFSQNDTR.[C]-HexNAc(1)	P02750-325	P02750-325-HexNAc(1)	P02750 [321-328]	0	1201.52	HexNAc(1)	0	1.37	212.3	99.8	99.8	0.04297	0.00182502	0.00182421	0.003676	0.661727	0.0287503	0.0287472	0.0505766	High
High	[R].LVPHMNVSAVEK.[Q]	1xHexNAc(5)Hex(4)Fuc(1) [N6]; 1xOxidation [M5]	382	1	1	1	Q96KN2	Q96KN2-382-[R].LVPHMNVSAVEK.[Q]-HexNAc(5)Hex(4)Fuc(1)	Q96KN2-382	Q96KN2-382-HexNAc(5)Hex(4)Fuc(1)	Q96KN2 [377-388]	0	3149.37	HexNAc(5)Hex(4)Fuc(1)	0	2.71	212.6	125.1	125.1	0.0019444	0.000627943	0.000602373	0.00113556	0.0781016	0.00249878	0.00249726	0.00520687	High
High	[K].NYSVLYFQQK.[V]	1xHexNAc(1)Fuc(1) [N1]	47	1	1	1	P42785	P42785-47-[K].NYSVLYFQQK.[V]-HexNAc(1)Fuc(1)	P42785-47	P42785-47-HexNAc(1)Fuc(1)	P42785 [47-56]	0	1638.79	HexNAc(1)Fuc(1)	0	1.78	212.7	127	127	0.0167453	0.00122114	0.001221	0.00259138	0.425595	0.00946815	0.00946704	0.0172691	High
High	[K].SLTTSLHNK.[T]	1xHexNAc(2)Hex(5) [N8]	1894	1	1	1	Q92673	Q92673-1894-[K].SLTTSLHNK.[T]-HexNAc(2)Hex(5)	Q92673-1894	Q92673-1894-HexNAc(2)Hex(5)	Q92673 [1887-1895]	0	2216.97	HexNAc(2)Hex(5)	0	1.35	212.8	72.6	72.6	0.0448701	0.00176357	0.00176328	0.00346865	0.673708	0.0375698	0.0375637	0.0671588	High
High	[K].ELHHLQEQNVSNAFLDK.[G]	1xHexNAc(7)Hex(8)Fuc(1) [N9]	762	1	1	1	P00450	P00450-762-[K].ELHHLQEQNVSNAFLDK.[G]-HexNAc(7)Hex(8)Fuc(1)	P00450-762	P00450-762-HexNAc(7)Hex(8)Fuc(1)	P00450 [754-770]	0	4886.04	HexNAc(7)Hex(8)Fuc(1)	-1	1.84	213.1	120.4	9.5	0.0144086	0.00133117	0.00132986	0.00293255	0.387343	0.00888966	0.00888863	0.0166013	High
High	[R].QNQCFYNSSYLNVQR.[E]	1xCarbamidomethyl [C4]; 1xHexNAc(4)Hex(6)Fuc(1)NeuAc(1) [N7]	93	1	1	1	P19652	P19652-93-[R].QNQCFYNSSYLNVQR.[E]-HexNAc(4)Hex(6)Fuc(1)NeuAc(1)	P19652-93	P19652-93-HexNAc(4)Hex(6)Fuc(1)NeuAc(1)	P19652 [87-101]	0	4142.65	HexNAc(4)Hex(6)Fuc(1)NeuAc(1)	0	1.61	213.2	61.9	27.9	0.0243983	0.00154994	0.00153418	0.00313849	0.520649	0.014894	0.0148923	0.0263459	High
High	[R].LTWEAGADHNSNISEYIVEFEGNKEEPGR.[W]	1xHexNAc(5)Hex(4) [N12]	641	1	1	1	O00533	O00533-641-[R].LTWEAGADHNSNISEYIVEFEGNKEEPGR.[W]-HexNAc(5)Hex(4)	O00533-641	O00533-641-HexNAc(5)Hex(4)	O00533 [630-658]	1	4955.13	HexNAc(5)Hex(4)	0	2.79	213.4	161.7	36.3	0.00161241	0.00084317	0.0008417	0.0018159	0.0651385	0.00206901	0.00206725	0.00443459	High
High	[R].FGCEIENNR.[S]	1xCarbamidomethyl [C3]; 1xHexNAc(3)Hex(4) [N8]	128	1	1	1	P25311	P25311-128-[R].FGCEIENNR.[S]-HexNAc(3)Hex(4)	P25311-128	P25311-128-HexNAc(3)Hex(4)	P25311 [121-129]	0	2395.94	HexNAc(3)Hex(4)	0	1.66	213.5	98.1	98.1	0.0218429	0.00138929	0.00138257	0.00297056	0.493612	0.0123528	0.0123471	0.0217363	High
High	[R].TNFTSK.[Y]	1xHexNAc(3)Hex(5)Fuc(1) [N2]	79	1	1	1	P04216	P04216-79-[R].TNFTSK.[Y]-HexNAc(3)Hex(5)Fuc(1)	P04216-79	P04216-79-HexNAc(3)Hex(5)Fuc(1)	P04216 [78-83]	0	2262.91	HexNAc(3)Hex(5)Fuc(1)	0	1.25	213.9	18.8	18.8	0.055709	0.00192107	0.00191686	0.00382312	0.721528	0.0440102	0.0440055	0.0790026	High
High	[K].REENQEQPRNYSHHQLNR.[S]	1xHexNAc(6)Hex(7) [N10]	169	1	1	1	Q14515	Q14515-169-[K].REENQEQPRNYSHHQLNR.[S]-HexNAc(6)Hex(7)	Q14515-169	Q14515-169-HexNAc(6)Hex(7)	Q14515 [160-177]	2	4687.95	HexNAc(6)Hex(7)	0	1.94	213.9	161.2	0.9	0.0115081	0.00116124	0.00115895	0.00254045	0.335092	0.007695	0.00769096	0.0147078	High
High	[R].FSMDCAETAVLSNKQVNDSSWHFLMVSR.[D]	1xOxidation [M25]; 1xCarbamidomethyl [C5]; 1xHexNAc(6)Hex(6)Fuc(1) [N17]	105	1	1	1	Q9Y4C0	Q9Y4C0-105-[R].FSMDCAETAVLSNKQVNDSSWHFLMVSR.[D]-HexNAc(6)Hex(6)Fuc(1)	Q9Y4C0-105	Q9Y4C0-105-HexNAc(6)Hex(6)Fuc(1)	Q9Y4C0 [89-116]	1	5612.34	HexNAc(6)Hex(6)Fuc(1)	1	2.32	213.9	152.4	16.1	0.00479433	0.000893708	0.000891477	0.00192705	0.171388	0.00312594	0.00312519	0.00655559	High
High	[R].VIDFNCTTSSVSSALANTK.[D]	1xCarbamidomethyl [C6]; 1xHexNAc(4)Hex(5)Fuc(1)NeuAc(1) [N5]	125	1	1	1	P04196	P04196-125-[R].VIDFNCTTSSVSSALANTK.[D]-HexNAc(4)Hex(5)Fuc(1)NeuAc(1)	P04196-125	P04196-125-HexNAc(4)Hex(5)Fuc(1)NeuAc(1)	P04196 [121-139]	0	4074.71	HexNAc(4)Hex(5)Fuc(1)NeuAc(1)	0	2.78	213.9	129.1	129.1	0.00164178	0.000627943	0.000605364	0.00114335	0.0666428	0.00233301	0.00232829	0.00482475	High
High	[R].SRTNFTSK.[Y]	1xHexNAc(5)Hex(3) [N4]	79	1	1	1	P04216	P04216-79-[R].SRTNFTSK.[Y]-HexNAc(5)Hex(3)	P04216-79	P04216-79-HexNAc(5)Hex(3)	P04216 [76-83]	1	2442.04	HexNAc(5)Hex(3)	0	1.16	214	53.9	53.9	0.0686623	0.00224929	0.00224904	0.00451807	0.762325	0.0359979	0.035994	0.0629617	High
High	[R].HNSTGCLR.[M]	1xCarbamidomethyl [C6]; 1xHexNAc(4)Hex(6)Fuc(1)NeuAc(1) [N2]	291	1	1	1	P10909	P10909-291-[R].HNSTGCLR.[M]-HexNAc(4)Hex(6)Fuc(1)NeuAc(1)	P10909-291	P10909-291-HexNAc(4)Hex(6)Fuc(1)NeuAc(1)	P10909 [290-297]	0	3166.22	HexNAc(4)Hex(6)Fuc(1)NeuAc(1)	0	1.49	214	65.9	65.9	0.0323553	0.0015262	0.00152267	0.00317041	0.594715	0.0218316	0.021828	0.0375301	High
High	[K].KKEDALNETR.[E]	1xHexNAc(6)Hex(6)Fuc(1)NeuAc(1) [N7]	86	1	1	1	P10909	P10909-86-[K].KKEDALNETR.[E]-HexNAc(6)Hex(6)Fuc(1)NeuAc(1)	P10909-86	P10909-86-HexNAc(6)Hex(6)Fuc(1)NeuAc(1)	P10909 [80-89]	2	3831.58	HexNAc(6)Hex(6)Fuc(1)NeuAc(1)	0	1.1	214.1	58.3	58.3	0.079762	0.00244738	0.00244472	0.00483811	0.790417	0.0458744	0.045872	0.081813	High
High	[K].SVVAPATDGGLNLTSTFLRKNQCETR.[T]	1xDeamidated [N21]; 1xCarbamidomethyl [C23]; 1xHexNAc(4)Hex(5)NeuAc(1) [N12]	78	1	1	1	P41222	P41222-78-[K].SVVAPATDGGLNLTSTFLRKNQCETR.[T]-HexNAc(4)Hex(5)NeuAc(1)	P41222-78	P41222-78-HexNAc(4)Hex(5)NeuAc(1)	P41222 [67-92]	2	4750.1	HexNAc(4)Hex(5)NeuAc(1)	1	1.68	214.2	83.1	0	0.0210368	0.00149563	0.00149442	0.00304354	0.481483	0.0108564	0.010852	0.0200907	High
High	[R].GLCVNASAVSR.[L]	1xCarbamidomethyl [C3]; 1xHexNAc(4)Hex(5)Fuc(1)NeuAc(1) [N5]	116	1	1	1	P17936	P17936-116-[R].GLCVNASAVSR.[L]-HexNAc(4)Hex(5)Fuc(1)NeuAc(1)	P17936-116	P17936-116-HexNAc(4)Hex(5)Fuc(1)NeuAc(1)	P17936 [112-122]	0	3193.31	HexNAc(4)Hex(5)Fuc(1)NeuAc(1)	0	1.61	214.6	66.3	66.3	0.0244006	0.00154994	0.00153001	0.0031303	0.52096	0.015855	0.0158497	0.0274718	High
High	[K].SVVAPATDGGLNLTSTFLR.[K]	1xHexNAc(7)Hex(6)Fuc(1) [N12]	78	1	1	1	P41222	P41222-78-[K].SVVAPATDGGLNLTSTFLR.[K]-HexNAc(7)Hex(6)Fuc(1)	P41222-78	P41222-78-HexNAc(7)Hex(6)Fuc(1)	P41222 [67-85]	0	4458.95	HexNAc(7)Hex(6)Fuc(1)	-1	1.61	214.8	165.7	165.7	0.024392	0.00154994	0.00154365	0.00315416	0.519793	0.01268	0.0126742	0.0231214	High
High	[K].AMDNVTVR.[Q]	1xHexNAc(4)Hex(5)Fuc(1)NeuAc(2) [N4]	44	1	1	1	Q9P121	Q9P121-44-[K].AMDNVTVR.[Q]-HexNAc(4)Hex(5)Fuc(1)NeuAc(2)	Q9P121-44	Q9P121-44-HexNAc(4)Hex(5)Fuc(1)NeuAc(2)	Q9P121 [41-48]	0	3256.28	HexNAc(4)Hex(5)Fuc(1)NeuAc(2)	0	1.08	215	45.2	45.2	0.0826171	0.00270329	0.00270256	0.00539253	0.798032	0.0600185	0.0600093	0.109335	High
High	[R].FSDGLESNSSTQFEVK.[K]	1xDeamidated [Q12]; 1xHexNAc(2)Hex(9) [N8]	226	1	1	1	P0C0L5	P0C0L5-226-[R].FSDGLESNSSTQFEVK.[K]-HexNAc(2)Hex(9)	P0C0L5-226	P0C0L5-226-HexNAc(2)Hex(9)	P0C0L5 [219-234]	0	3640.43	HexNAc(2)Hex(9)	0	1.61	215	78.3	78.3	0.0244023	0.00154994	0.00152663	0.00312337	0.521196	0.0165341	0.0165313	0.0284886	High
High	[K].LANATTK.[D]	1xHexNAc(5)Hex(6)Fuc(1)NeuAc(3) [N3]	353	1	1	1	P07333	P07333-353-[K].LANATTK.[D]-HexNAc(5)Hex(6)Fuc(1)NeuAc(3)	P07333-353	P07333-353-HexNAc(5)Hex(6)Fuc(1)NeuAc(3)	P07333 [351-357]	0	3725.47	HexNAc(5)Hex(6)Fuc(1)NeuAc(3)	0	1.15	215.2	34.5	34.5	0.0705986	0.00224929	0.00224596	0.00451354	0.767701	0.0373362	0.0373322	0.0656465	High
High	[R].EEQFNSTYR.[V]	1xHexNAc(5)Hex(4)Fuc(1) [N5]	177	1	1	1	P01861	P01861-177-[R].EEQFNSTYR.[V]-HexNAc(5)Hex(4)Fuc(1)	P01861-177	P01861-177-HexNAc(5)Hex(4)Fuc(1)	P01861 [173-181]	0	2983.18	HexNAc(5)Hex(4)Fuc(1)	0	1.19	215.4	13.7	13.7	0.0647162	0.00220495	0.00219865	0.00440252	0.75064	0.03388	0.0338672	0.0594633	High
High	[K].EPGSNVTMSVDAECVPMVR.[D]	1xCarbamidomethyl [C14]; 1xOxidation [M8]; 1xHexNAc(1)Fuc(1) [N5]	192	1	1	1	Q08380	Q08380-192-[K].EPGSNVTMSVDAECVPMVR.[D]-HexNAc(1)Fuc(1)	Q08380-192	Q08380-192-HexNAc(1)Fuc(1)	Q08380 [188-206]	0	2443.07	HexNAc(1)Fuc(1)	0	1.95	215.4	144.7	144.7	0.0112166	0.0010023	0.000997887	0.00206725	0.329754	0.00668481	0.00668244	0.0130399	High
High	[K].AGLQAFFQVQECNKSSSKDNIR.[G]	1xCarbamidomethyl [C12]; 1xHexNAc(9)Hex(3)Fuc(1) [N13]	358	1	1	1	P00450	P00450-358-[K].AGLQAFFQVQECNKSSSKDNIR.[G]-HexNAc(9)Hex(3)Fuc(1)	P00450-358	P00450-358-HexNAc(9)Hex(3)Fuc(1)	P00450 [346-367]	2	4987.17	HexNAc(9)Hex(3)Fuc(1)	0	2.01	215.4	169.5	24.3	0.00976212	0.00110574	0.00110343	0.00241287	0.299165	0.00730567	0.00730353	0.0139657	High
High	[R].NYSHHQLNR.[S]	1xHexNAc(6)Hex(6) [N1]	169	1	1	1	Q14515	Q14515-169-[R].NYSHHQLNR.[S]-HexNAc(6)Hex(6)	Q14515-169	Q14515-169-HexNAc(6)Hex(6)	Q14515 [169-177]	0	3359.35	HexNAc(6)Hex(6)	0	1.6	215.5	55.8	55.8	0.0249509	0.00154994	0.00150846	0.00308048	0.527794	0.0222493	0.0222456	0.0382205	High
High	[K].TLETHSNK.[T]	1xHexNAc(2)Hex(5) [N7]	1608	1	1	1	Q92673	Q92673-1608-[K].TLETHSNK.[T]-HexNAc(2)Hex(5)	Q92673-1608	Q92673-1608-HexNAc(2)Hex(5)	Q92673 [1602-1609]	0	2145.89	HexNAc(2)Hex(5)	0	1.61	215.5	90.1	90.1	0.0243924	0.00154994	0.00154295	0.00315292	0.519846	0.0128396	0.0128381	0.0234917	High
High	[K].ANDTSYIR.[D]	1xHexNAc(5)Hex(5)Fuc(1) [N2]	258	1	1	3	P20774	P20774-258-[K].ANDTSYIR.[D]-HexNAc(5)Hex(5)Fuc(1)	P20774-258	P20774-258-HexNAc(5)Hex(5)Fuc(1)	P20774 [257-264]	0	2911.17	HexNAc(5)Hex(5)Fuc(1)	0	1.27	216.1	78.2	78.2	0.0533323	0.00204172	0.00204115	0.00417246	0.710305	0.0297218	0.0297089	0.0524237	High
High	[R].QNQCFYNSSYLNVQR.[E]	1xCarbamidomethyl [C4]; 2xDeamidated [Q1; N2]; 1xHexNAc(5)Hex(5)Fuc(1)NeuAc(2) [N7]	93	1	1	1	P19652	P19652-93-[R].QNQCFYNSSYLNVQR.[E]-HexNAc(5)Hex(5)Fuc(1)NeuAc(2)	P19652-93	P19652-93-HexNAc(5)Hex(5)Fuc(1)NeuAc(2)	P19652 [87-101]	0	4476.74	HexNAc(5)Hex(5)Fuc(1)NeuAc(2)	1	1.61	216.3	74.2	19.6	0.0242718	0.00148182	0.00148098	0.00306912	0.521675	0.0164251	0.0164195	0.0286859	High
High	[R].LQNNENNISCVER.[G]	1xCarbamidomethyl [C10]; 1xHexNAc(5)Hex(6)NeuAc(3) [N7]	126	1	1	1	Q03591	Q03591-126-[R].LQNNENNISCVER.[G]-HexNAc(5)Hex(6)NeuAc(3)	Q03591-126	Q03591-126-HexNAc(5)Hex(6)NeuAc(3)	Q03591 [120-132]	0	4450.73	HexNAc(5)Hex(6)NeuAc(3)	1	1.25	216.6	37.8	37.8	0.05609	0.00197023	0.00197001	0.00394703	0.722979	0.0446018	0.0445995	0.0802555	High
High	[R].NYSHHQLNR.[S]	1xHexNAc(4)Hex(5)NeuAc(1) [N1]	169	1	1	1	Q14515	Q14515-169-[R].NYSHHQLNR.[S]-HexNAc(4)Hex(5)NeuAc(1)	Q14515-169	Q14515-169-HexNAc(4)Hex(5)NeuAc(1)	Q14515 [169-177]	0	3082.24	HexNAc(4)Hex(5)NeuAc(1)	0	1.36	216.6	21.5	21.5	0.0434662	0.00173563	0.00171898	0.00349832	0.666272	0.0328537	0.0328501	0.058481	High
High	[K].ELPGVCNETMMALWEECKPCLK.[Q]	3xCarbamidomethyl [C6; C17; C20]; 1xOxidation [M11]; 1xHexNAc(5)Hex(6)NeuAc(1) [N7]	103	1	1	1	P10909	P10909-103-[K].ELPGVCNETMMALWEECKPCLK.[Q]-HexNAc(5)Hex(6)NeuAc(1)	P10909-103	P10909-103-HexNAc(5)Hex(6)NeuAc(1)	P10909 [97-118]	0	4990.01	HexNAc(5)Hex(6)NeuAc(1)	0	2.79	216.6	163.4	18.5	0.00161266	0.000627943	0.000605767	0.00114433	0.0655259	0.00233301	0.00233	0.00482955	High
High	[R].QNQCFYNSSYLNVQR.[E]	1xCarbamidomethyl [C4]; 1xHexNAc(4)Hex(7)NeuAc(1) [N7]	93	1	1	1	P19652	P19652-93-[R].QNQCFYNSSYLNVQR.[E]-HexNAc(4)Hex(7)NeuAc(1)	P19652-93	P19652-93-HexNAc(4)Hex(7)NeuAc(1)	P19652 [87-101]	0	4158.65	HexNAc(4)Hex(7)NeuAc(1)	1	1.61	216.7	83.6	11.7	0.0244054	0.00154994	0.00152018	0.00310841	0.521614	0.0184562	0.0184552	0.0319029	High
High	[K].ISGVNLTQK.[T]	1xHexNAc(5)Hex(5)Fuc(1) [N5]	1026	1	1	1	O00533	O00533-1026-[K].ISGVNLTQK.[T]-HexNAc(5)Hex(5)Fuc(1)	O00533-1026	O00533-1026-HexNAc(5)Hex(5)Fuc(1)	O00533 [1022-1030]	0	2931.27	HexNAc(5)Hex(5)Fuc(1)	0	1.36	217.1	73.7	73.7	0.0438502	0.00173563	0.00171422	0.00348432	0.66836	0.0347826	0.034777	0.0621394	High
High	[R].ACQFNR.[T]	1xCarbamidomethyl [C2]; 1xHexNAc(2)Hex(5) [N5]	153	1	1	1	P14415	P14415-153-[R].ACQFNR.[T]-HexNAc(2)Hex(5)	P14415-153	P14415-153-HexNAc(2)Hex(5)	P14415 [149-154]	0	2011.78	HexNAc(2)Hex(5)	0	1.61	217.2	84.6	84.6	0.0244062	0.00154994	0.00151822	0.00310358	0.521734	0.0186492	0.0186408	0.0323063	High
High	[K].LANATTK.[D]	1xHexNAc(5)Hex(6)Fuc(1)NeuAc(2) [N3]	353	1	1	1	P07333	P07333-353-[K].LANATTK.[D]-HexNAc(5)Hex(6)Fuc(1)NeuAc(2)	P07333-353	P07333-353-HexNAc(5)Hex(6)Fuc(1)NeuAc(2)	P07333 [351-357]	0	3434.37	HexNAc(5)Hex(6)Fuc(1)NeuAc(2)	0	1.33	217.3	39.3	39.3	0.0468719	0.00181828	0.00181648	0.00359066	0.683642	0.0383462	0.0383318	0.0684055	High
High	[R].SADPSNQTGICTAVEGDNCVFDGVIYR.[S]	2xCarbamidomethyl [C11; C19]; 1xHexNAc(3)Hex(6)Fuc(1)NeuAc(1) [N6]	97	1	1	1	P48745	P48745-97-[R].SADPSNQTGICTAVEGDNCVFDGVIYR.[S]-HexNAc(3)Hex(6)Fuc(1)NeuAc(1)	P48745-97	P48745-97-HexNAc(3)Hex(6)Fuc(1)NeuAc(1)	P48745 [92-118]	0	4964.01	HexNAc(3)Hex(6)Fuc(1)NeuAc(1)	-1	1.61	217.3	54.6	54.6	0.0243935	0.00154994	0.00154154	0.00315002	0.519995	0.0130577	0.0130539	0.0237271	High
High	[R].ERPPTFLTPEGNASNKEELR.[G]	1xHexNAc(6)Hex(3)Fuc(1) [N12]	276	1	1	1	Q92823	Q92823-276-[R].ERPPTFLTPEGNASNKEELR.[G]-HexNAc(6)Hex(3)Fuc(1)	Q92823-276	Q92823-276-HexNAc(6)Hex(3)Fuc(1)	Q92823 [265-284]	1	4135.84	HexNAc(6)Hex(3)Fuc(1)	0	1.64	217.3	146.2	5.3	0.0229206	0.00154994	0.00154923	0.0031679	0.503461	0.0116393	0.011638	0.0214526	High
High	[K].SVVAPATDGGLNLTSTFLRK.[N]	1xHexNAc(2)Hex(9) [N12]	78	1	1	1	P41222	P41222-78-[K].SVVAPATDGGLNLTSTFLRK.[N]-HexNAc(2)Hex(9)	P41222-78	P41222-78-HexNAc(2)Hex(9)	P41222 [67-86]	1	3911.75	HexNAc(2)Hex(9)	0	1.25	217.4	93.4	93.4	0.0559107	0.00192107	0.00191623	0.00382214	0.722298	0.0442305	0.0442211	0.0794371	High
High	[R].GNLTGAPGQR.[L]	1xHexNAc(4)Hex(5)NeuAc(1) [N2]	105	1	1	1	O60883	O60883-105-[R].GNLTGAPGQR.[L]-HexNAc(4)Hex(5)NeuAc(1)	O60883-105	O60883-105-HexNAc(4)Hex(5)NeuAc(1)	O60883 [104-113]	0	2884.18	HexNAc(4)Hex(5)NeuAc(1)	0	1.1	217.6	108	108	0.0802751	0.00244738	0.00244286	0.00483211	0.79157	0.0464555	0.0464361	0.082966	High
High	[K].SVVAPATDGGLNLTSTFLR.[K]	1xHexNAc(6)Hex(7)Fuc(1)NeuAc(3) [N12]	78	1	1	1	P41222	P41222-78-[K].SVVAPATDGGLNLTSTFLR.[K]-HexNAc(6)Hex(7)Fuc(1)NeuAc(3)	P41222-78	P41222-78-HexNAc(6)Hex(7)Fuc(1)NeuAc(3)	P41222 [67-85]	0	5291.21	HexNAc(6)Hex(7)Fuc(1)NeuAc(3)	1	2.2	217.7	142.6	142.6	0.00631366	0.000893708	0.000885165	0.001911	0.214586	0.00418035	0.00417561	0.00852619	High
High	[R].LEPNSVDPENITEIFIANQK.[R]	1xDeamidated [N4]; 1xHexNAc(4)Hex(5)Fuc(1)NeuAc(1) [N10]	67	1	1	1	Q16620	Q16620-67-[R].LEPNSVDPENITEIFIANQK.[R]-HexNAc(4)Hex(5)Fuc(1)NeuAc(1)	Q16620-67	Q16620-67-HexNAc(4)Hex(5)Fuc(1)NeuAc(1)	Q16620 [58-77]	0	4331.87	HexNAc(4)Hex(5)Fuc(1)NeuAc(1)	1	1.83	217.8	117.6	68.3	0.0148001	0.00116632	0.00116591	0.00246171	0.395009	0.00803802	0.00803566	0.0155998	High
High	[K].SVVAPATDGGLNLTSTFLRK.[N]	1xHexNAc(3)Hex(6)Fuc(1)NeuAc(1) [N12]	78	1	1	1	P41222	P41222-78-[K].SVVAPATDGGLNLTSTFLRK.[N]-HexNAc(3)Hex(6)Fuc(1)NeuAc(1)	P41222-78	P41222-78-HexNAc(3)Hex(6)Fuc(1)NeuAc(1)	P41222 [67-86]	1	4065.83	HexNAc(3)Hex(6)Fuc(1)NeuAc(1)	1	2.18	217.9	141.4	141.4	0.00665637	0.000893708	0.000881471	0.00190192	0.22403	0.00457	0.00456919	0.00940734	High
High	[K].IPCSQPPQIEHGTINSSR.[S]	1xCarbamidomethyl [C3]; 1xHexNAc(5)Hex(6)NeuAc(2) [N15]	882	1	1	1	P08603	P08603-882-[K].IPCSQPPQIEHGTINSSR.[S]-HexNAc(5)Hex(6)NeuAc(2)	P08603-882	P08603-882-HexNAc(5)Hex(6)NeuAc(2)	P08603 [868-885]	0	4590.89	HexNAc(5)Hex(6)NeuAc(2)	-1	1.61	218.2	125.9	125.9	0.0243987	0.00154994	0.00153383	0.00313767	0.520708	0.0151162	0.0151111	0.0268277	High
High	[R].QQQHLFGSNVTDCSGNFCLFR.[S]	2xCarbamidomethyl [C13; C18]; 2xDeamidated [Q3; N16]; 1xHexNAc(4)Hex(5)NeuAc(2) [N9]	630	1	1	1	P02787	P02787-630-[R].QQQHLFGSNVTDCSGNFCLFR.[S]-HexNAc(4)Hex(5)NeuAc(2)	P02787-630	P02787-630-HexNAc(4)Hex(5)NeuAc(2)	P02787 [622-642]	0	4721.86	HexNAc(4)Hex(5)NeuAc(2)	1	1.64	218.4	144.5	38	0.0226502	0.00138929	0.0013752	0.00295342	0.5034	0.0139279	0.0139247	0.0248269	High
High	[R].QQQHLFGSNVTDCSGNFCLFRSETK.[D]	2xCarbamidomethyl [C13; C18]; 1xHexNAc(6)Hex(5)Fuc(1)NeuAc(2) [N9]	630	1	1	1	P02787	P02787-630-[R].QQQHLFGSNVTDCSGNFCLFRSETK.[D]-HexNAc(6)Hex(5)Fuc(1)NeuAc(2)	P02787-630	P02787-630-HexNAc(6)Hex(5)Fuc(1)NeuAc(2)	P02787 [622-646]	1	5717.33	HexNAc(6)Hex(5)Fuc(1)NeuAc(2)	1	3.14	218.4	183.3	19.9	0.0007292	0.000627943	0.000615082	0.00116584	0.030696	0.00137217	0.00137037	0.00304304	High
High	[R].GNLTGAPGQR.[L]	1xHexNAc(8)Hex(9) [N2]	105	1	1	1	O60883	O60883-105-[R].GNLTGAPGQR.[L]-HexNAc(8)Hex(9)	O60883-105	O60883-105-HexNAc(8)Hex(9)	O60883 [104-113]	0	4053.62	HexNAc(8)Hex(9)	0	1.48	218.5	116.1	116.1	0.032823	0.0015262	0.00152096	0.00316706	0.598312	0.0220781	0.0220769	0.0379747	High
High	[K].EDALNETR.[E]	1xHexNAc(4)Hex(5)Fuc(1) [N5]	86	1	1	1	P10909	P10909-86-[K].EDALNETR.[E]-HexNAc(4)Hex(5)Fuc(1)	P10909-86	P10909-86-HexNAc(4)Hex(5)Fuc(1)	P10909 [82-89]	0	2716.08	HexNAc(4)Hex(5)Fuc(1)	0	1.37	218.6	74.6	74.6	0.0429778	0.00173563	0.00172308	0.00350786	0.663583	0.0309019	0.0308918	0.0552702	High
High	[K].EDALNETR.[E]	1xHexNAc(5)Hex(6)NeuAc(2) [N5]	86	1	1	1	P10909	P10909-86-[K].EDALNETR.[E]-HexNAc(5)Hex(6)NeuAc(2)	P10909-86	P10909-86-HexNAc(5)Hex(6)NeuAc(2)	P10909 [82-89]	0	3517.35	HexNAc(5)Hex(6)NeuAc(2)	0	1.13	218.7	27.5	27.5	0.0749719	0.00234998	0.00234639	0.00461347	0.779068	0.0407048	0.040694	0.071692	High
High	[K].VGNNTIHVHR.[E]	1xDeamidated [N4]; 1xHexNAc(6)Hex(6)Fuc(1)NeuAc(1) [N3]	106	1	1	1	Q9UBP4	Q9UBP4-106-[K].VGNNTIHVHR.[E]-HexNAc(6)Hex(6)Fuc(1)NeuAc(1)	Q9UBP4-106	Q9UBP4-106-HexNAc(6)Hex(6)Fuc(1)NeuAc(1)	Q9UBP4 [104-113]	0	3775.54	HexNAc(6)Hex(6)Fuc(1)NeuAc(1)	0	1.15	218.8	116.1	116.1	0.0706263	0.00224929	0.00224559	0.00451241	0.767776	0.0374846	0.0374826	0.0659661	High
High	[R].NGTGHGNSTHHGPEYMR.[C]	1xOxidation [M16]; 1xHexNAc(4)Hex(5)NeuAc(1) [N7]	246	1	1	1	P02790	P02790-246-[R].NGTGHGNSTHHGPEYMR.[C]-HexNAc(4)Hex(5)NeuAc(1)	P02790-246	P02790-246-HexNAc(4)Hex(5)NeuAc(1)	P02790 [240-256]	0	3781.47	HexNAc(4)Hex(5)NeuAc(1)	0	2.26	218.8	109.2	39.4	0.00550917	0.000833681	0.000833085	0.00167856	0.193505	0.00408728	0.00408654	0.0083068	High
High	[R].QQQHLFGSNVTDCSGNFCLFR.[S]	1xDeamidated [N16]; 2xCarbamidomethyl [C13; C18]; 1xHexNAc(2)Hex(2) [N9]	630	1	1	1	P02787	P02787-630-[R].QQQHLFGSNVTDCSGNFCLFR.[S]-HexNAc(2)Hex(2)	P02787-630	P02787-630-HexNAc(2)Hex(2)	P02787 [622-642]	0	3246.37	HexNAc(2)Hex(2)	0	2.17	219.1	145.1	86.5	0.00672592	0.000893708	0.00088054	0.00189805	0.226054	0.00497719	0.00497601	0.00977766	High
High	[K].NSNLQHINFTR.[N]	1xHexNAc(2)Hex(7) [N8]	121	1	1	1	Q16620	Q16620-121-[K].NSNLQHINFTR.[N]-HexNAc(2)Hex(7)	Q16620-121	Q16620-121-HexNAc(2)Hex(7)	Q16620 [114-124]	0	2884.21	HexNAc(2)Hex(7)	0	1.64	219.2	103.6	103.6	0.0229427	0.00138929	0.00137284	0.00294827	0.506862	0.0143584	0.0143511	0.0255408	High
High	[R].QQQHLFGSNVTDCSGNFCLFR.[S]	2xCarbamidomethyl [C13; C18]; 1xHexNAc(6)Hex(5)Fuc(1)NeuAc(3) [N9]	630	1	1	1	P02787	P02787-630-[R].QQQHLFGSNVTDCSGNFCLFR.[S]-HexNAc(6)Hex(5)Fuc(1)NeuAc(3)	P02787-630	P02787-630-HexNAc(6)Hex(5)Fuc(1)NeuAc(3)	P02787 [622-642]	0	5563.21	HexNAc(6)Hex(5)Fuc(1)NeuAc(3)	1	1.61	219.4	37.4	27.5	0.0244088	0.00154994	0.00151235	0.00309	0.522088	0.0207905	0.0207882	0.0354978	High
High	[K].LANATTK.[D]	1xHexNAc(4)Hex(5)Fuc(1)NeuAc(2) [N3]	353	1	1	1	P07333	P07333-353-[K].LANATTK.[D]-HexNAc(4)Hex(5)Fuc(1)NeuAc(2)	P07333-353	P07333-353-HexNAc(4)Hex(5)Fuc(1)NeuAc(2)	P07333 [351-357]	0	3069.24	HexNAc(4)Hex(5)Fuc(1)NeuAc(2)	0	1.33	219.6	57.4	57.4	0.0463435	0.00181828	0.00181758	0.00359481	0.681075	0.0382162	0.0382101	0.0681791	High
High	[R].ADGTVNQIEGEATPVNLTEPAKLEVK.[F]	1xHexNAc(6)Hex(7)Fuc(1)NeuAc(1) [N16]	98	1	1	1	P05090	P05090-98-[R].ADGTVNQIEGEATPVNLTEPAKLEVK.[F]-HexNAc(6)Hex(7)Fuc(1)NeuAc(1)	P05090-98	P05090-98-HexNAc(6)Hex(7)Fuc(1)NeuAc(1)	P05090 [83-108]	1	5513.41	HexNAc(6)Hex(7)Fuc(1)NeuAc(1)	-1	2.18	219.6	181.7	181.7	0.00662681	0.000833681	0.000828844	0.00166922	0.224343	0.00484305	0.00483929	0.0100357	High
High	[R].ITYSIVQTNCSK.[E]	1xCarbamidomethyl [C10]; 1xHexNAc(4)Hex(5)Fuc(1)NeuAc(2) [N9]	205	1	1	1	P01042	P01042-205-[R].ITYSIVQTNCSK.[E]-HexNAc(4)Hex(5)Fuc(1)NeuAc(2)	P01042-205	P01042-205-HexNAc(4)Hex(5)Fuc(1)NeuAc(2)	P01042 [197-208]	0	3764.53	HexNAc(4)Hex(5)Fuc(1)NeuAc(2)	0	1.61	219.7	75.8	75.8	0.0244032	0.00154994	0.00152465	0.0031181	0.521318	0.0167315	0.0167277	0.0289199	High
High	[R].EEQYNSTYR.[V]	1xHexNAc(3)Hex(3)Fuc(1) [N5]	180	1	1	1	P01857	P01857-180-[R].EEQYNSTYR.[V]-HexNAc(3)Hex(3)Fuc(1)	P01857-180	P01857-180-HexNAc(3)Hex(3)Fuc(1)	P01857 [176-184]	0	2430.97	HexNAc(3)Hex(3)Fuc(1)	0	2.18	219.7	116.5	116.5	0.00666872	0.000893708	0.000881316	0.0019014	0.22439	0.00457	0.00456838	0.00940481	High
High	[R].QQQHLFGSNVTDCSGNFCLFR.[S]	1xDeamidated [N16]; 2xCarbamidomethyl [C13; C18]; 1xHexNAc(3)Hex(5)Fuc(1) [N9]	630	1	1	1	P02787	P02787-630-[R].QQQHLFGSNVTDCSGNFCLFR.[S]-HexNAc(3)Hex(5)Fuc(1)	P02787-630	P02787-630-HexNAc(3)Hex(5)Fuc(1)	P02787 [622-642]	0	4081.67	HexNAc(3)Hex(5)Fuc(1)	-1	3.57	219.7	105.8	16.2	0.000266377	0.000434918	0.000432767	0.00100981	0.0114708	0.000878735	0.00087626	0.00201063	High
High	[K].SNSSMHITDCR.[L]	1xCarbamidomethyl [C10]; 1xHexNAc(7)Hex(8)Fuc(1)NeuAc(3) [N2]	104	1	1	1	P07998	P07998-104-[K].SNSSMHITDCR.[L]-HexNAc(7)Hex(8)Fuc(1)NeuAc(3)	P07998-104	P07998-104-HexNAc(7)Hex(8)Fuc(1)NeuAc(3)	P07998 [103-113]	0	5044.87	HexNAc(7)Hex(8)Fuc(1)NeuAc(3)	-1	1.48	220	96.8	96.8	0.0327793	0.0015262	0.00152104	0.00316748	0.597979	0.02197	0.0219664	0.0377263	High
High	[K].DFVNASSK.[Y]	1xHexNAc(4)Hex(5)Fuc(1)NeuAc(2) [N4]	188	1	1	1	P05546	P05546-188-[K].DFVNASSK.[Y]-HexNAc(4)Hex(5)Fuc(1)NeuAc(2)	P05546-188	P05546-188-HexNAc(4)Hex(5)Fuc(1)NeuAc(2)	P05546 [185-192]	0	3218.25	HexNAc(4)Hex(5)Fuc(1)NeuAc(2)	0	1.72	220.3	31.1	31.1	0.0192193	0.00127558	0.00127366	0.00271481	0.460513	0.0104688	0.0104596	0.0184693	High
High	[K].TLFLFPNQTGFPNK.[H]	1xHexNAc(5)Hex(5)Fuc(1)NeuAc(1) [N7]	337	1	1	1	Q96GW7	Q96GW7-337-[K].TLFLFPNQTGFPNK.[H]-HexNAc(5)Hex(5)Fuc(1)NeuAc(1)	Q96GW7-337	Q96GW7-337-HexNAc(5)Hex(5)Fuc(1)NeuAc(1)	Q96GW7 [331-344]	0	3886.67	HexNAc(5)Hex(5)Fuc(1)NeuAc(1)	0	3.02	220.6	126.3	126.3	0.00094753	0.000627943	0.000612708	0.0011606	0.0395054	0.00155212	0.00155125	0.0034627	High
High	[K].VAWLNR.[S]	1xHexNAc(2)Hex(5) [N5]	66	1	1	1	Q13449	Q13449-66-[K].VAWLNR.[S]-HexNAc(2)Hex(5)	Q13449-66	Q13449-66-HexNAc(2)Hex(5)	Q13449 [62-67]	0	1974.85	HexNAc(2)Hex(5)	0	2.62	220.7	77.1	77.1	0.00237961	0.000627943	0.000600817	0.0011309	0.0939111	0.00267412	0.00267282	0.00560617	High
High	[R].ISEENETTCYMGK.[W]	1xCarbamidomethyl [C9]; 1xOxidation [M11]; 1xHexNAc(5)Hex(6)Fuc(1) [N5]	911	1	1	1	P08603	P08603-911-[R].ISEENETTCYMGK.[W]-HexNAc(5)Hex(6)Fuc(1)	P08603-911	P08603-911-HexNAc(5)Hex(6)Fuc(1)	P08603 [907-919]	0	3711.42	HexNAc(5)Hex(6)Fuc(1)	0	2.86	220.7	80.5	80.5	0.00138882	0.000627943	0.000608865	0.00114992	0.0568517	0.00203515	0.00203503	0.00443047	High
High	[K].SVVAPATDGGLNLTSTFLRK.[N]	1xHexNAc(7)Hex(8)Fuc(1)NeuAc(1) [N12]	78	1	1	2	P41222	P41222-78-[K].SVVAPATDGGLNLTSTFLRK.[N]-HexNAc(7)Hex(8)Fuc(1)NeuAc(1)	P41222-78	P41222-78-HexNAc(7)Hex(8)Fuc(1)NeuAc(1)	P41222 [67-86]	1	5202.25	HexNAc(7)Hex(8)Fuc(1)NeuAc(1)	-1	1.61	220.9	59.9	59.9	0.0244034	0.00154994	0.00152413	0.00311648	0.521343	0.0168337	0.0168327	0.0291494	High
High	[K].GGPRNDTEER.[V]	1xHexNAc(5)Hex(4)Fuc(1) [N5]	193	1	1	1	Q15818	Q15818-193-[K].GGPRNDTEER.[V]-HexNAc(5)Hex(4)Fuc(1)	Q15818-193	Q15818-193-HexNAc(5)Hex(4)Fuc(1)	Q15818 [189-198]	1	2940.18	HexNAc(5)Hex(4)Fuc(1)	0	1.84	220.9	35.3	35.3	0.0145145	0.0011117	0.001108	0.0023259	0.390258	0.00792393	0.00792207	0.0153391	High
High	[R].QLEEFLNQSSPFYFWMNGDR.[I]	1xDeamidated [N17]; 1xOxidation [M16]; 1xHexNAc(5)Hex(3)Fuc(1) [N7]	145	1	1	1	P10909	P10909-145-[R].QLEEFLNQSSPFYFWMNGDR.[I]-HexNAc(5)Hex(3)Fuc(1)	P10909-145	P10909-145-HexNAc(5)Hex(3)Fuc(1)	P10909 [139-158]	0	4172.72	HexNAc(5)Hex(3)Fuc(1)	1	4.16	220.9	156.1	145.5	6.83912e-05	0.000316496	0.000316236	0.000743052	0.00302334	0.000704406	0.000703235	0.0016241	High
High	[R].EEQFNSTFR.[V]	1xHexNAc(4)Hex(5)Fuc(1)NeuAc(1) [N5]	176	1	1	2	P01859	P01859-176-[R].EEQFNSTFR.[V]-HexNAc(4)Hex(5)Fuc(1)NeuAc(1)	P01859-176	P01859-176-HexNAc(4)Hex(5)Fuc(1)NeuAc(1)	P01859 [172-180]	0	3217.26	HexNAc(4)Hex(5)Fuc(1)NeuAc(1)	0	2.17	221	51.5	51.5	0.00670299	0.000893708	0.000880799	0.00189934	0.225388	0.00474215	0.00474186	0.00952253	High
High	[R].SRTNFTSK.[Y]	1xHexNAc(4)Hex(3)Fuc(1) [N4]	79	1	1	1	P04216	P04216-79-[R].SRTNFTSK.[Y]-HexNAc(4)Hex(3)Fuc(1)	P04216-79	P04216-79-HexNAc(4)Hex(3)Fuc(1)	P04216 [76-83]	1	2385.02	HexNAc(4)Hex(3)Fuc(1)	0	1.53	221.2	62.3	62.3	0.0298533	0.00155893	0.00155711	0.00319285	0.573195	0.024283	0.024279	0.0415195	High
High	[K].SVVAPATDGGLNLTSTFLRK.[N]	1xHexNAc(5)Hex(4)NeuAc(1) [N12]	78	1	1	1	P41222	P41222-78-[K].SVVAPATDGGLNLTSTFLRK.[N]-HexNAc(5)Hex(4)NeuAc(1)	P41222-78	P41222-78-HexNAc(5)Hex(4)NeuAc(1)	P41222 [67-86]	1	4001.82	HexNAc(5)Hex(4)NeuAc(1)	1	4.64	221.2	118.2	118.2	2.30103e-05	7.62428e-05	6.43998e-05	0.0001514	0.0010454	0.000522023	0.00052063	0.00120319	High
High	[R].CIQANYSLMENGK.[I]	1xCarbamidomethyl [C1]; 1xHexNAc(5)Hex(3) [N5]; 1xOxidation [M9]	65	1	1	1	P05090	P05090-65-[R].CIQANYSLMENGK.[I]-HexNAc(5)Hex(3)	P05090-65	P05090-65-HexNAc(5)Hex(3)	P05090 [61-73]	0	3045.24	HexNAc(5)Hex(3)	0	3.99	221.4	156.7	156.7	0.000101255	0.000385332	0.000382214	0.000607349	0.00441132	0.000581358	0.000580196	0.00120809	High
High	[R].NLSCR.[V]	1xCarbamidomethyl [C4]; 1xHexNAc(4)Hex(5)NeuAc(2) [N1]	249	1	1	1	P05154	P05154-249-[R].NLSCR.[V]-HexNAc(4)Hex(5)NeuAc(2)	P05154-249	P05154-249-HexNAc(4)Hex(5)NeuAc(2)	P05154 [249-253]	0	2854.08	HexNAc(4)Hex(5)NeuAc(2)	0	1.5	221.5	23	23	0.0315041	0.0015262	0.00152551	0.00317797	0.588011	0.0209924	0.0209877	0.035887	High
High	[R].ENGTISR.[Y]	1xHexNAc(4)Hex(4)NeuAc(1) [N2]	103	1	1	1	P02763	P02763-103-[R].ENGTISR.[Y]-HexNAc(4)Hex(4)NeuAc(1)	P02763-103	P02763-103-HexNAc(4)Hex(4)NeuAc(1)	P02763 [102-108]	0	2528.01	HexNAc(4)Hex(4)NeuAc(1)	0	1.48	221.6	14.4	14.4	0.0329971	0.00157667	0.00157613	0.00316456	0.599636	0.0221751	0.0221627	0.0381795	High
High	[R].CIQANYSLMENGK.[I]	1xCarbamidomethyl [C1]; 1xHexNAc(5)Hex(5)Fuc(1)NeuAc(2) [N5]	65	1	1	1	P05090	P05090-65-[R].CIQANYSLMENGK.[I]-HexNAc(5)Hex(5)Fuc(1)NeuAc(2)	P05090-65	P05090-65-HexNAc(5)Hex(5)Fuc(1)NeuAc(2)	P05090 [61-73]	0	4081.6	HexNAc(5)Hex(5)Fuc(1)NeuAc(2)	-1	2.18	221.6	84.4	84.4	0.00658919	0.000893708	0.000882872	0.00190554	0.222067	0.00440791	0.00440083	0.00903087	High
High	[K].QSVPAHFVALNGSK.[L]	1xHexNAc(2)Hex(7) [N11]	621	1	1	2	P06681	P06681-621-[K].QSVPAHFVALNGSK.[L]-HexNAc(2)Hex(7)	P06681-621	P06681-621-HexNAc(2)Hex(7)	P06681 [611-624]	0	2995.3	HexNAc(2)Hex(7)	0	5.09	221.6	148.2	148.2	8.11998e-06	7.62428e-05	6.69568e-05	0.000158579	0.000369136	0.000350361	0.000338616	0.000789266	High
High	[K].LIDNNKTEK.[E]	1xHexNAc(2)Hex(4)Fuc(1) [N5]	332	1	1	1	P07602	P07602-332-[K].LIDNNKTEK.[E]-HexNAc(2)Hex(4)Fuc(1)	P07602-332	P07602-332-HexNAc(2)Hex(4)Fuc(1)	P07602 [328-336]	1	2275.01	HexNAc(2)Hex(4)Fuc(1)	0	1.51	221.7	75.2	75.2	0.0310088	0.00148182	0.00146984	0.00304636	0.584014	0.0206215	0.0206157	0.0353001	High
High	[K].NGTR.[G]	1xHexNAc(4)Hex(5)NeuAc(2) [N1]	186	1	1	1	P01011	P01011-186-[K].NGTR.[G]-HexNAc(4)Hex(5)NeuAc(2)	P01011-186	P01011-186-HexNAc(4)Hex(5)NeuAc(2)	P01011 [186-189]	0	2652	HexNAc(4)Hex(5)NeuAc(2)	0	1.16	221.8	30.5	30.5	0.0688355	0.00224929	0.0022483	0.00451751	0.762815	0.0363022	0.0362964	0.0636204	High
High	[R].TNSTFVQALVEHVK.[E]	1xDeamidated [Q7]; 1xHexNAc(2)Hex(1)Fuc(1) [N2]	215	1	1	1	P07602	P07602-215-[R].TNSTFVQALVEHVK.[E]-HexNAc(2)Hex(1)Fuc(1)	P07602-215	P07602-215-HexNAc(2)Hex(1)Fuc(1)	P07602 [214-227]	0	2288.09	HexNAc(2)Hex(1)Fuc(1)	0	3.02	221.8	198.9	198.9	0.000956714	0.000627943	0.000612557	0.00116009	0.0398725	0.00155212	0.00155087	0.00346121	High
High	[K].ELPGVCNETMMALWEECKPCLK.[Q]	1xOxidation [M11]; 3xCarbamidomethyl [C6; C17; C20]; 1xHexNAc(4)Hex(6)NeuAc(1) [N7]	103	1	1	1	P10909	P10909-103-[K].ELPGVCNETMMALWEECKPCLK.[Q]-HexNAc(4)Hex(6)NeuAc(1)	P10909-103	P10909-103-HexNAc(4)Hex(6)NeuAc(1)	P10909 [97-118]	0	4786.93	HexNAc(4)Hex(6)NeuAc(1)	0	3.61	221.9	179.8	0	0.000246971	0.000434918	0.000433302	0.00101127	0.010649	0.000878735	0.000877248	0.00201323	High
High	[K].ISGVNLTQK.[T]	1xHexNAc(4)Hex(4)NeuAc(1) [N5]	1026	1	1	1	O00533	O00533-1026-[K].ISGVNLTQK.[T]-HexNAc(4)Hex(4)NeuAc(1)	O00533-1026	O00533-1026-HexNAc(4)Hex(4)NeuAc(1)	O00533 [1022-1030]	0	2711.18	HexNAc(4)Hex(4)NeuAc(1)	0	1.55	222.1	68.5	68.5	0.0282393	0.00154994	0.00150334	0.00306905	0.559193	0.0234594	0.0234517	0.040044	High
High	[R].VIDFNCTTSSVSSALANTK.[D]	1xCarbamidomethyl [C6]; 1xHexNAc(5)Hex(4)NeuAc(2) [N5]	125	1	1	1	P04196	P04196-125-[R].VIDFNCTTSSVSSALANTK.[D]-HexNAc(5)Hex(4)NeuAc(2)	P04196-125	P04196-125-HexNAc(5)Hex(4)NeuAc(2)	P04196 [121-139]	0	4260.77	HexNAc(5)Hex(4)NeuAc(2)	1	1.91	222.1	104.2	104.2	0.0123595	0.0010023	0.000995549	0.00206186	0.351979	0.00719637	0.00719382	0.0139378	High
High	[K].IPANK.[T]	1xHexNAc(4)Hex(3)Fuc(1) [N4]	1009	1	1	1	Q92823	Q92823-1009-[K].IPANK.[T]-HexNAc(4)Hex(3)Fuc(1)	Q92823-1009	Q92823-1009-HexNAc(4)Hex(3)Fuc(1)	Q92823 [1006-1010]	0	1986.86	HexNAc(4)Hex(3)Fuc(1)	0	1.72	222.2	55.2	55.2	0.019152	0.00127558	0.00127374	0.00271518	0.459617	0.0104688	0.0104609	0.0184742	High
High	[K].EDALNETR.[E]	1xHexNAc(5)Hex(3)Fuc(1) [N5]	86	1	1	2	P10909	P10909-86-[K].EDALNETR.[E]-HexNAc(5)Hex(3)Fuc(1)	P10909-86	P10909-86-HexNAc(5)Hex(3)Fuc(1)	P10909 [82-89]	0	2595.06	HexNAc(5)Hex(3)Fuc(1)	0	2.63	222.3	85.7	85.7	0.00233715	0.00084317	0.000839027	0.00180932	0.0915966	0.00242498	0.00242454	0.004971	High
High	[R].LVPHMNVSAVEK.[Q]	1xHexNAc(8)Hex(5)Fuc(1) [N6]	382	1	1	1	Q96KN2	Q96KN2-382-[R].LVPHMNVSAVEK.[Q]-HexNAc(8)Hex(5)Fuc(1)	Q96KN2-382	Q96KN2-382-HexNAc(8)Hex(5)Fuc(1)	Q96KN2 [377-388]	0	3904.67	HexNAc(8)Hex(5)Fuc(1)	0	2.2	222.4	166.6	166.6	0.00637271	0.000833681	0.000829335	0.00166991	0.217552	0.00484305	0.00484247	0.0100413	High
High	[K].GNETIVNLIHSTR.[I]	1xDeamidated [N7]; 1xHexNAc(3)Hex(6) [N2]	139	1	1	1	P16870	P16870-139-[K].GNETIVNLIHSTR.[I]-HexNAc(3)Hex(6)	P16870-139	P16870-139-HexNAc(3)Hex(6)	P16870 [138-150]	0	3036.31	HexNAc(3)Hex(6)	0	1.61	222.7	14.9	14.9	0.024404	0.00154994	0.00152276	0.00311365	0.521426	0.0173209	0.017318	0.0299837	High
High	[R].QNQCFYNSSYLNVQR.[E]	1xDeamidated [Q3]; 1xCarbamidomethyl [C4]; 1xHexNAc(6)Hex(6) [N7]	93	1	1	1	P19652	P19652-93-[R].QNQCFYNSSYLNVQR.[E]-HexNAc(6)Hex(6)	P19652-93	P19652-93-HexNAc(6)Hex(6)	P19652 [87-101]	0	4112.64	HexNAc(6)Hex(6)	1	1.96	222.8	54.1	8.2	0.0109996	0.00116124	0.00115942	0.00254147	0.325034	0.00764606	0.0076367	0.0145842	High
High	[K].MFSQNDTR.[C]	1xHexNAc(8)Hex(4) [N5]	325	1	1	1	P02750	P02750-325-[K].MFSQNDTR.[C]-HexNAc(8)Hex(4)	P02750-325	P02750-325-HexNAc(8)Hex(4)	P02750 [321-328]	0	3271.28	HexNAc(8)Hex(4)	0	1.59	223	16.6	16.6	0.0259871	0.00148182	0.0014771	0.00306095	0.53925	0.0180563	0.0180552	0.0308721	High
High	[K].HMNETSHTQGSLR.[I]	1xHexNAc(3)Hex(5)NeuAc(1) [N3]	241	1	1	1	Q16620	Q16620-241-[K].HMNETSHTQGSLR.[I]-HexNAc(3)Hex(5)NeuAc(1)	Q16620-241	Q16620-241-HexNAc(3)Hex(5)NeuAc(1)	Q16620 [239-251]	0	3208.28	HexNAc(3)Hex(5)NeuAc(1)	0	3.26	223	138.4	138.4	0.000555007	0.000549988	0.000549082	0.00127823	0.0235233	0.00129798	0.0012967	0.00296568	High
High	[R].HENTSSSPIQYEFSLTR.[E]	1xDeamidated [Q10]; 1xHexNAc(5)Hex(6)NeuAc(1) [N3]	42	1	1	1	P04216	P04216-42-[R].HENTSSSPIQYEFSLTR.[E]-HexNAc(5)Hex(6)NeuAc(1)	P04216-42	P04216-42-HexNAc(5)Hex(6)NeuAc(1)	P04216 [40-56]	0	4275.73	HexNAc(5)Hex(6)NeuAc(1)	1	3.51	223	115.4	115.4	0.000306765	0.000434918	0.000431539	0.00100705	0.013177	0.000998876	0.000998689	0.00229128	High
High	[R].ENGTISR.[Y]	1xHexNAc(5)Hex(6) [N2]	103	1	1	1	P02763	P02763-103-[R].ENGTISR.[Y]-HexNAc(5)Hex(6)	P02763-103	P02763-103-HexNAc(5)Hex(6)	P02763 [102-108]	0	2764.1	HexNAc(5)Hex(6)	0	1.61	223.3	29.3	29.3	0.0243956	0.00154994	0.00153855	0.00314589	0.520275	0.0137628	0.0137573	0.0246772	High
High	[K].EHEGAIYPDNTTDFQR.[A]	1xDeamidated [Q15]; 1xHexNAc(4)Hex(5)Fuc(1) [N10]	138	1	1	1	P00450	P00450-138-[K].EHEGAIYPDNTTDFQR.[A]-HexNAc(4)Hex(5)Fuc(1)	P00450-138	P00450-138-HexNAc(4)Hex(5)Fuc(1)	P00450 [129-144]	0	3662.46	HexNAc(4)Hex(5)Fuc(1)	0	2.35	223.8	74.2	74.2	0.0044551	0.000893708	0.000892432	0.00192917	0.161192	0.00301023	0.00300806	0.00628845	High
High	[K].SVVAPATDGGLNLTSTFLRK.[N]	1xHexNAc(4)Hex(4)Fuc(1)NeuAc(1) [N12]	78	1	1	1	P41222	P41222-78-[K].SVVAPATDGGLNLTSTFLRK.[N]-HexNAc(4)Hex(4)Fuc(1)NeuAc(1)	P41222-78	P41222-78-HexNAc(4)Hex(4)Fuc(1)NeuAc(1)	P41222 [67-86]	1	3944.8	HexNAc(4)Hex(4)Fuc(1)NeuAc(1)	0	3.1	223.9	88	88	0.000790181	0.000667922	0.000667638	0.00141183	0.0331013	0.00141356	0.00141286	0.00308772	High
High	[R].ITYSIVQTNCSK.[E]	1xDeamidated [Q7]; 1xCarbamidomethyl [C10]; 1xHexNAc(5)Hex(6)NeuAc(2) [N9]	205	1	1	1	P01042	P01042-205-[R].ITYSIVQTNCSK.[E]-HexNAc(5)Hex(6)NeuAc(2)	P01042-205	P01042-205-HexNAc(5)Hex(6)NeuAc(2)	P01042 [197-208]	0	3984.59	HexNAc(5)Hex(6)NeuAc(2)	0	2.66	224.3	95.9	95.9	0.00221047	0.00084317	0.000839178	0.00180983	0.0870784	0.0023655	0.00236435	0.00483425	High
High	[R].QNQCFYNSSYLNVQR.[E]	1xCarbamidomethyl [C4]; 1xHexNAc(6)Hex(7) [N7]	93	1	1	1	P19652	P19652-93-[R].QNQCFYNSSYLNVQR.[E]-HexNAc(6)Hex(7)	P19652-93	P19652-93-HexNAc(6)Hex(7)	P19652 [87-101]	0	4273.71	HexNAc(6)Hex(7)	0	2.18	224.4	88.4	51.2	0.00657037	0.000893708	0.0008836	0.0019071	0.221515	0.00440791	0.00440555	0.00904306	High
High	[R].QDQCIYNTTYLNVQR.[E]	1xCarbamidomethyl [C4]; 1xHexNAc(6)Hex(6) [N7]	93	1	1	1	P02763	P02763-93-[R].QDQCIYNTTYLNVQR.[E]-HexNAc(6)Hex(6)	P02763-93	P02763-93-HexNAc(6)Hex(6)	P02763 [87-101]	0	4106.69	HexNAc(6)Hex(6)	-1	1.91	224.5	101.7	101.7	0.012424	0.00121612	0.00121598	0.00267023	0.352495	0.00826591	0.00826494	0.0158626	High
High	[K].SVVAPATDGGLNLTSTFLRKNQCETR.[T]	2xDeamidated [N21; Q22]; 1xCarbamidomethyl [C23]; 1xHexNAc(4)Hex(5)NeuAc(2) [N12]	78	1	1	1	P41222	P41222-78-[K].SVVAPATDGGLNLTSTFLRKNQCETR.[T]-HexNAc(4)Hex(5)NeuAc(2)	P41222-78	P41222-78-HexNAc(4)Hex(5)NeuAc(2)	P41222 [67-92]	2	5042.18	HexNAc(4)Hex(5)NeuAc(2)	-1	3.93	224.6	102.8	102.8	0.000118488	0.000316496	0.000313794	0.000735835	0.00517404	0.000762002	0.000761856	0.00175618	High
High	[K].GENFTETDVK.[M]	1xHexNAc(3)Hex(4)Fuc(1) [N3]	197	1	1	2	P04156	P04156-197-[K].GENFTETDVK.[M]-HexNAc(3)Hex(4)Fuc(1)	P04156-197	P04156-197-HexNAc(3)Hex(4)Fuc(1)	P04156 [195-204]	0	2543.03	HexNAc(3)Hex(4)Fuc(1)	0	2.85	224.7	103.1	103.1	0.00142605	0.000627943	0.00060831	0.00114877	0.0583054	0.00203515	0.00203277	0.00442478	High
High	[R].EIRHNSTGCLR.[M]	1xCarbamidomethyl [C9]; 1xHexNAc(5)Hex(6)Fuc(1) [N5]	291	1	1	3	P10909	P10909-291-[R].EIRHNSTGCLR.[M]-HexNAc(5)Hex(6)Fuc(1)	P10909-291	P10909-291-HexNAc(5)Hex(6)Fuc(1)	P10909 [287-297]	1	3476.44	HexNAc(5)Hex(6)Fuc(1)	0	4.2	225	173.1	173.1	6.35344e-05	0.000253759	0.000253261	0.000594884	0.00281436	0.000704406	0.000703865	0.0016253	High
High	[K].HMNETSHTQGSLR.[I]	1xHexNAc(3)Hex(6)Fuc(1) [N3]	241	1	1	1	Q16620	Q16620-241-[K].HMNETSHTQGSLR.[I]-HexNAc(3)Hex(6)Fuc(1)	Q16620-241	Q16620-241-HexNAc(3)Hex(6)Fuc(1)	Q16620 [239-251]	0	3225.3	HexNAc(3)Hex(6)Fuc(1)	0	3.48	225.1	119.1	119.1	0.000330918	0.000627943	0.00062348	0.00118589	0.0141982	0.000948587	0.000946432	0.00206216	High
High	[R].DTAVFECLPQHAMFGNDTITCTTHGNWTK.[L]	2xCarbamidomethyl [C7; C21]; 1xHexNAc(9)Hex(4)Fuc(1) [N26]	193	1	1	1	P02749	P02749-193-[R].DTAVFECLPQHAMFGNDTITCTTHGNWTK.[L]-HexNAc(9)Hex(4)Fuc(1)	P02749-193	P02749-193-HexNAc(9)Hex(4)Fuc(1)	P02749 [168-196]	0	5974.47	HexNAc(9)Hex(4)Fuc(1)	0	6.22	225.1	198.4	30.3	6.04631e-07	7.62428e-05	7.61383e-05	0.000181951	2.74953e-05	8.43739e-05	7.70891e-05	0.000181422	High
High	[R].LANLTQGEDQYYLR.[V]	1xDeamidated [Q6]; 1xHexNAc(6)Hex(7)NeuAc(2) [N3]	374	1	1	1	P10909	P10909-374-[R].LANLTQGEDQYYLR.[V]-HexNAc(6)Hex(7)NeuAc(2)	P10909-374	P10909-374-HexNAc(6)Hex(7)NeuAc(2)	P10909 [372-385]	0	4619.85	HexNAc(6)Hex(7)NeuAc(2)	1	1.7	225.2	113.4	96.9	0.0200543	0.00138929	0.00138728	0.00298184	0.471406	0.0109641	0.0109616	0.0193608	High
High	[K].ELPGVCNETMMALWEECKPCLK.[Q]	3xCarbamidomethyl [C6; C17; C20]; 1xHexNAc(5)Hex(4)Fuc(1)NeuAc(1) [N7]	103	1	1	2	P10909	P10909-103-[K].ELPGVCNETMMALWEECKPCLK.[Q]-HexNAc(5)Hex(4)Fuc(1)NeuAc(1)	P10909-103	P10909-103-HexNAc(5)Hex(4)Fuc(1)NeuAc(1)	P10909 [97-118]	0	4795.97	HexNAc(5)Hex(4)Fuc(1)NeuAc(1)	1	6.02	225.2	190.1	190.1	9.49355e-07	7.62428e-05	7.44048e-05	0.000177778	4.31709e-05	8.43739e-05	7.53466e-05	0.000177336	High
High	[R].HNSTGCLR.[M]	1xCarbamidomethyl [C6]; 1xHexNAc(2)Hex(2)Fuc(1) [N2]	291	1	1	1	P10909	P10909-291-[R].HNSTGCLR.[M]-HexNAc(2)Hex(2)Fuc(1)	P10909-291	P10909-291-HexNAc(2)Hex(2)Fuc(1)	P10909 [290-297]	0	1820.76	HexNAc(2)Hex(2)Fuc(1)	0	1.63	225.5	78.3	78.3	0.0231877	0.00138929	0.00137112	0.0029459	0.509729	0.0151766	0.0151757	0.0271711	High
High	[K].EDALNETR.[E]	1xHexNAc(4)Hex(5) [N5]	86	1	1	1	P10909	P10909-86-[K].EDALNETR.[E]-HexNAc(4)Hex(5)	P10909-86	P10909-86-HexNAc(4)Hex(5)	P10909 [82-89]	0	2570.02	HexNAc(4)Hex(5)	0	1.89	225.6	72.4	72.4	0.0129154	0.0011117	0.00111163	0.00233452	0.362285	0.00748291	0.00748071	0.0145946	High
High	[R].QDQCIYNTTYLNVQR.[E]	1xCarbamidomethyl [C4]; 1xDeamidated [Q1]; 1xHexNAc(6)Hex(7)NeuAc(4) [N7]	93	1	1	1	P02763	P02763-93-[R].QDQCIYNTTYLNVQR.[E]-HexNAc(6)Hex(7)NeuAc(4)	P02763-93	P02763-93-HexNAc(6)Hex(7)NeuAc(4)	P02763 [87-101]	0	5434.11	HexNAc(6)Hex(7)NeuAc(4)	1	2.16	225.6	96.8	3	0.00688009	0.000887889	0.000887521	0.00180656	0.230999	0.00489698	0.00489494	0.010022	High
High	[R].KPCQNNASCIDANEK.[Q]	2xCarbamidomethyl [C3; C9]; 1xHexNAc(5)Hex(3)Fuc(1) [N6]	361	1	1	1	Q8NFT8	Q8NFT8-361-[R].KPCQNNASCIDANEK.[Q]-HexNAc(5)Hex(3)Fuc(1)	Q8NFT8-361	Q8NFT8-361-HexNAc(5)Hex(3)Fuc(1)	Q8NFT8 [356-370]	0	3396.38	HexNAc(5)Hex(3)Fuc(1)	0	4.81	225.7	134.1	134.1	1.53578e-05	7.62428e-05	6.53595e-05	0.000154083	0.000697958	0.000468008	0.000462321	0.00107181	High
High	[R].CIQANYSLMENGK.[I]	1xDeamidated [N11]; 1xOxidation [M9]; 1xCarbamidomethyl [C1]; 1xHexNAc(7)Hex(7) [N5]	65	1	1	1	P05090	P05090-65-[R].CIQANYSLMENGK.[I]-HexNAc(7)Hex(7)	P05090-65	P05090-65-HexNAc(7)Hex(7)	P05090 [61-73]	0	4100.6	HexNAc(7)Hex(7)	0	2.17	225.8	81.6	21.5	0.00680647	0.000893708	0.000878889	0.00189343	0.228386	0.00526721	0.00525787	0.0101401	High
High	[K].PVINSTPGRTPLR.[D]	1xHexNAc(6)Hex(7)Fuc(1)NeuAc(2) [N4]	436	1	1	1	Q99459	Q99459-436-[K].PVINSTPGRTPLR.[D]-HexNAc(6)Hex(7)Fuc(1)NeuAc(2)	Q99459-436	Q99459-436-HexNAc(6)Hex(7)Fuc(1)NeuAc(2)	Q99459 [433-445]	1	4488.9	HexNAc(6)Hex(7)Fuc(1)NeuAc(2)	0	2.52	225.8	97.3	97.3	0.00304985	0.00084317	0.00083672	0.00180205	0.0139489	0.000998876	0.000997382	0.00228702	High
High	[R].CIQANYSLMENGK.[I]	1xCarbamidomethyl [C1]; 1xHexNAc(3)Hex(6)Fuc(1)NeuAc(1) [N5]	65	1	1	1	P05090	P05090-65-[R].CIQANYSLMENGK.[I]-HexNAc(3)Hex(6)Fuc(1)NeuAc(1)	P05090-65	P05090-65-HexNAc(3)Hex(6)Fuc(1)NeuAc(1)	P05090 [61-73]	0	3546.4	HexNAc(3)Hex(6)Fuc(1)NeuAc(1)	0	2.05	225.9	80.7	80.7	0.00898261	0.0010023	0.00100177	0.00207469	0.282156	0.00599798	0.00599762	0.0121419	High
High	[K].CGLVPVLAENYNK.[S]	1xCarbamidomethyl [C1]; 1xHexNAc(7)Hex(3)Fuc(1) [N12]	432	1	1	1	P02787	P02787-432-[K].CGLVPVLAENYNK.[S]-HexNAc(7)Hex(3)Fuc(1)	P02787-432	P02787-432-HexNAc(7)Hex(3)Fuc(1)	P02787 [421-433]	0	3530.52	HexNAc(7)Hex(3)Fuc(1)	0	1.67	226.3	11	11	0.0214716	0.00149563	0.00149382	0.00304273	0.486719	0.0111368	0.0111355	0.0204716	High
High	[K].LISNCSK.[F]	1xCarbamidomethyl [C5]; 1xHexNAc(4)Hex(5)NeuAc(1) [N4]	494	1	1	2	P05156	P05156-494-[K].LISNCSK.[F]-HexNAc(4)Hex(5)NeuAc(1)	P05156-494	P05156-494-HexNAc(4)Hex(5)NeuAc(1)	P05156 [491-497]	0	2735.1	HexNAc(4)Hex(5)NeuAc(1)	0	1.91	226.3	60	60	0.0123781	0.0010023	0.000995433	0.00206129	0.352328	0.00719637	0.00719297	0.013934	High
High	[K].ASSEVNLANLPPSYHNETNTDTK.[V]	1xDeamidated [N19]; 1xHexNAc(4)Hex(3) [N16]	96	1	1	1	Q9UBP4	Q9UBP4-96-[K].ASSEVNLANLPPSYHNETNTDTK.[V]-HexNAc(4)Hex(3)	Q9UBP4-96	Q9UBP4-96-HexNAc(4)Hex(3)	Q9UBP4 [81-103]	0	3801.63	HexNAc(4)Hex(3)	0	3.3	226.3	193.3	110.1	0.000498805	0.000627943	0.00061862	0.00117543	0.0212267	0.00119182	0.00118995	0.00262966	High
High	[K].TKPREEQFNSTFR.[V]	1xHexNAc(4)Hex(3) [N9]	176	1	1	1	P01859	P01859-176-[K].TKPREEQFNSTFR.[V]-HexNAc(4)Hex(3)	P01859-176	P01859-176-HexNAc(4)Hex(3)	P01859 [168-180]	1	2938.29	HexNAc(4)Hex(3)	0	1.82	226.4	115.2	115.2	0.015247	0.00116632	0.00116516	0.00246002	0.402303	0.0084408	0.00843931	0.015986	High
High	[K].NDRNSSDETFLK.[D]	1xHexNAc(1)Fuc(1) [N4]	249	1	1	1	Q14956	Q14956-249-[K].NDRNSSDETFLK.[D]-HexNAc(1)Fuc(1)	Q14956-249	Q14956-249-HexNAc(1)Fuc(1)	Q14956 [246-257]	1	1774.8	HexNAc(1)Fuc(1)	0	2.11	226.5	80.6	80.6	0.00767596	0.000936056	0.000934252	0.00202293	0.250782	0.00617756	0.00617538	0.0116866	High
High	[K].ELPGVCNETMMALWEECKPCLK.[Q]	1xOxidation [M]; 3xCarbamidomethyl [C6; C17; C20]; 1xHexNAc(5)Hex(6) [N7]	103	1	1	4	P10909	P10909-103-[K].ELPGVCNETMMALWEECKPCLK.[Q]-HexNAc(5)Hex(6)	P10909-103	P10909-103-HexNAc(5)Hex(6)	P10909 [97-118]	0	4698.91	HexNAc(5)Hex(6)	0	4.86	226.8	132.5	0	1.36469e-05	7.62428e-05	6.56685e-05	0.000154991	0.000620248	0.000468008	0.000464468	0.00107792	High
High	[R].SRTNFTSK.[Y]	1xHexNAc(3)Hex(5)Fuc(1) [N4]	79	1	1	1	P04216	P04216-79-[R].SRTNFTSK.[Y]-HexNAc(3)Hex(5)Fuc(1)	P04216-79	P04216-79-HexNAc(3)Hex(5)Fuc(1)	P04216 [76-83]	1	2506.04	HexNAc(3)Hex(5)Fuc(1)	0	1.61	227.4	55.1	55.1	0.0243973	0.00154994	0.0015354	0.00314054	0.520519	0.0144589	0.0144573	0.0257423	High
High	[R].KVNASVPR.[G]	1xHexNAc(6)Hex(7)NeuAc(4) [N3]	551	1	1	1	P51693	P51693-551-[R].KVNASVPR.[G]-HexNAc(6)Hex(7)NeuAc(4)	P51693-551	P51693-551-HexNAc(6)Hex(7)NeuAc(4)	P51693 [549-556]	1	4387.74	HexNAc(6)Hex(7)NeuAc(4)	1	1.74	227.4	84.6	84.6	0.0182708	0.00122114	0.00121781	0.00258222	0.447614	0.0101946	0.0101922	0.0179832	High
High	[R].DTFVNASR.[T]	1xHexNAc(6)Hex(6)Fuc(1) [N5]	238	1	1	1	P05155	P05155-238-[R].DTFVNASR.[T]-HexNAc(6)Hex(6)Fuc(1)	P05155-238	P05155-238-HexNAc(6)Hex(6)Fuc(1)	P05155 [234-241]	0	3246.29	HexNAc(6)Hex(6)Fuc(1)	0	2.13	227.4	69.2	69.2	0.00740097	0.000887889	0.000886158	0.00180205	0.244346	0.00518382	0.00518289	0.0106747	High
High	[R].WFSAGLASNSSWLREK.[K]	1xHexNAc(7)Hex(7)Fuc(1)NeuAc(2) [N9]	51	1	1	1	P41222	P41222-51-[R].WFSAGLASNSSWLREK.[K]-HexNAc(7)Hex(7)Fuc(1)NeuAc(2)	P41222-51	P41222-51-HexNAc(7)Hex(7)Fuc(1)NeuAc(2)	P41222 [43-58]	1	5123.09	HexNAc(7)Hex(7)Fuc(1)NeuAc(2)	1	3.04	227.4	126.4	126.4	0.000910065	0.000667922	0.00066594	0.00140786	0.0379137	0.00153177	0.00153158	0.00335758	High
High	[R].QDQCIYNTTYLNVQR.[E]	1xCarbamidomethyl [C4]; 1xHexNAc(6)Hex(7) [N7]	93	1	1	1	P02763	P02763-93-[R].QDQCIYNTTYLNVQR.[E]-HexNAc(6)Hex(7)	P02763-93	P02763-93-HexNAc(6)Hex(7)	P02763 [87-101]	0	4268.74	HexNAc(6)Hex(7)	0	3.23	227.5	86.4	18.2	0.000593725	0.000549988	0.000548613	0.00127732	0.0251129	0.00135744	0.00135727	0.00310384	High
High	[K].ALPQPQNVTSLLGCTH.[-]	1xDeamidated [Q6]; 1xCarbamidomethyl [C14]; 1xHexNAc(4)Hex(5)NeuAc(2) [N7]	453	1	1	2	P02790	P02790-453-[K].ALPQPQNVTSLLGCTH.[-]-HexNAc(4)Hex(5)NeuAc(2)	P02790-453	P02790-453-HexNAc(4)Hex(5)NeuAc(2)	P02790 [447-462]	0	3941.64	HexNAc(4)Hex(5)NeuAc(2)	0	3.79	227.6	145.3	31.3	0.000162672	0.000316496	0.000312285	0.000731208	0.00706342	0.000762002	0.000758438	0.00174596	High
High	[R].HNSTGCLR.[M]	1xCarbamidomethyl [C6]; 1xHexNAc(5)Hex(4)NeuAc(1) [N2]	291	1	1	1	P10909	P10909-291-[R].HNSTGCLR.[M]-HexNAc(5)Hex(4)NeuAc(1)	P10909-291	P10909-291-HexNAc(5)Hex(4)NeuAc(1)	P10909 [290-297]	0	2899.14	HexNAc(5)Hex(4)NeuAc(1)	0	1.73	227.7	52.5	52.5	0.0188266	0.00144159	0.00143926	0.00291661	0.453306	0.00995658	0.00994737	0.0184463	High
High	[K].EYESYSDFERNVTEK.[M]	1xHexNAc(4)Hex(5)NeuAc(2) [N11]	243	1	1	1	P07358	P07358-243-[K].EYESYSDFERNVTEK.[M]-HexNAc(4)Hex(5)NeuAc(2)	P07358-243	P07358-243-HexNAc(4)Hex(5)NeuAc(2)	P07358 [233-247]	1	4100.6	HexNAc(4)Hex(5)NeuAc(2)	0	4.66	227.7	138.6	138.6	2.18758e-05	7.62428e-05	6.45203e-05	0.000151814	0.000993907	0.000522023	0.000521512	0.00120627	High
High	[R].VTYQNHNK.[T]	1xHexNAc(2)Hex(5) [N7]	294	1	1	1	P32004	P32004-294-[R].VTYQNHNK.[T]-HexNAc(2)Hex(5)	P32004-294	P32004-294-HexNAc(2)Hex(5)	P32004 [288-295]	0	2219.92	HexNAc(2)Hex(5)	0	2.23	227.8	78.8	78.8	0.00587944	0.000833681	0.000831008	0.00167387	0.204036	0.00443406	0.00443379	0.00910345	High
High	[K].VTACHSSQPNATLYK.[M]	1xDeamidated [Q8]; 1xCarbamidomethyl [C4]; 1xHexNAc(4)Hex(5)NeuAc(2) [N10]	36	1	1	1	P05543	P05543-36-[K].VTACHSSQPNATLYK.[M]-HexNAc(4)Hex(5)NeuAc(2)	P05543-36	P05543-36-HexNAc(4)Hex(5)NeuAc(2)	P05543 [27-41]	0	3882.56	HexNAc(4)Hex(5)NeuAc(2)	0	3.63	227.8	133.8	133.8	0.000235563	0.000434918	0.000433866	0.00101346	0.0101652	0.000878735	0.000878349	0.00201758	High
High	[R].HNSTGCLR.[M]	1xCarbamidomethyl [C6]; 1xHexNAc(5)Hex(6)NeuAc(3) [N2]	291	1	1	1	P10909	P10909-291-[R].HNSTGCLR.[M]-HexNAc(5)Hex(6)NeuAc(3)	P10909-291	P10909-291-HexNAc(5)Hex(6)NeuAc(3)	P10909 [290-297]	0	3805.44	HexNAc(5)Hex(6)NeuAc(3)	0	1.64	228	45.6	45.6	0.0231278	0.00154994	0.00154896	0.00316748	0.50577	0.0117525	0.0117498	0.0215762	High
High	[K].NLFLNHSENATAK.[D]	1xHexNAc(6)Hex(6)NeuAc(2) [N9]	211	1	1	1	P00738	P00738-211-[K].NLFLNHSENATAK.[D]-HexNAc(6)Hex(6)NeuAc(2)	P00738-211	P00738-211-HexNAc(6)Hex(6)NeuAc(2)	P00738 [203-215]	0	4231.72	HexNAc(6)Hex(6)NeuAc(2)	0	2	228.1	18.5	18.5	0.0100606	0.00116124	0.00116104	0.00254589	0.305578	0.00747664	0.00747576	0.0142255	High
High	[K].DFVNASSK.[Y]	1xHexNAc(4)Hex(5)NeuAc(1) [N4]	188	1	1	1	P05546	P05546-188-[K].DFVNASSK.[Y]-HexNAc(4)Hex(5)NeuAc(1)	P05546-188	P05546-188-HexNAc(4)Hex(5)NeuAc(1)	P05546 [185-192]	0	2781.1	HexNAc(4)Hex(5)NeuAc(1)	0	1.75	228.2	40.4	40.4	0.0179704	0.00122114	0.00121838	0.00258328	0.443406	0.010147	0.010141	0.0178643	High
High	[R].NITAVGK.[T]	1xHexNAc(5)Hex(4)Fuc(1) [N1]	86	1	1	1	P55290	P55290-86-[R].NITAVGK.[T]-HexNAc(5)Hex(4)Fuc(1)	P55290-86	P55290-86-HexNAc(5)Hex(4)Fuc(1)	P55290 [86-92]	0	2512.08	HexNAc(5)Hex(4)Fuc(1)	0	2.13	228.3	76.5	76.5	0.00740097	0.000887889	0.000886054	0.0018018	0.244346	0.00518382	0.00518227	0.0106732	High
High	[K].TPLTANITK.[S]	1xHexNAc(5)Hex(5)Fuc(1) [N6]	205	1	1	1	P01877	P01877-205-[K].TPLTANITK.[S]-HexNAc(5)Hex(5)Fuc(1)	P01877-205	P01877-205-HexNAc(5)Hex(5)Fuc(1)	P01877 [200-208]	0	2930.28	HexNAc(5)Hex(5)Fuc(1)	0	2.18	228.5	63.5	63.5	0.00668161	0.000893708	0.000881161	0.00190062	0.224766	0.00468648	0.00468592	0.00940102	High
High	[K].KKEDALNETR.[E]	1xHexNAc(5)Hex(5)NeuAc(1) [N7]	86	1	1	1	P10909	P10909-86-[K].KKEDALNETR.[E]-HexNAc(5)Hex(5)NeuAc(1)	P10909-86	P10909-86-HexNAc(5)Hex(5)NeuAc(1)	P10909 [80-89]	2	3320.39	HexNAc(5)Hex(5)NeuAc(1)	0	2.26	228.6	107.6	107.6	0.0055403	0.000833681	0.000832887	0.00167785	0.194401	0.00408728	0.00408531	0.0083022	High
High	[R].ALPGGADNASVASGAAASPGPQR.[S]	1xHexNAc(4)Hex(5)Fuc(1) [N8]	42	1	1	1	O95502	O95502-42-[R].ALPGGADNASVASGAAASPGPQR.[S]-HexNAc(4)Hex(5)Fuc(1)	O95502-42	O95502-42-HexNAc(4)Hex(5)Fuc(1)	O95502 [35-57]	0	3790.64	HexNAc(4)Hex(5)Fuc(1)	0	2.72	228.6	123.9	123.9	0.00188877	0.00084317	0.000840538	0.00181311	0.0754035	0.00224692	0.00224637	0.00456558	High
High	[R].KVNASVPR.[G]	1xHexNAc(6)Hex(5)Fuc(1)NeuAc(1) [N3]	551	1	1	1	P51693	P51693-551-[R].KVNASVPR.[G]-HexNAc(6)Hex(5)Fuc(1)NeuAc(1)	P51693-551	P51693-551-HexNAc(6)Hex(5)Fuc(1)NeuAc(1)	P51693 [549-556]	1	3336.41	HexNAc(6)Hex(5)Fuc(1)NeuAc(1)	0	2.12	228.7	45.5	45.5	0.00754164	0.000936056	0.000934962	0.00202402	0.247408	0.00612305	0.00612161	0.0115615	High
High	[R].FSDGLESNSSTQFEVK.[K]	1xDeamidated [Q12]; 1xHexNAc(2)Hex(7) [N8]	226	1	1	1	P0C0L5	P0C0L5-226-[R].FSDGLESNSSTQFEVK.[K]-HexNAc(2)Hex(7)	P0C0L5-226	P0C0L5-226-HexNAc(2)Hex(7)	P0C0L5 [219-234]	0	3316.33	HexNAc(2)Hex(7)	0	2.3	228.7	153.6	153.6	0.00495455	0.000893708	0.000891107	0.00192652	0.176121	0.0033043	0.0033037	0.00696151	High
High	[K].EDALNETR.[E]	1xHexNAc(5)Hex(6)Fuc(1)NeuAc(3) [N5]	86	1	1	1	P10909	P10909-86-[K].EDALNETR.[E]-HexNAc(5)Hex(6)Fuc(1)NeuAc(3)	P10909-86	P10909-86-HexNAc(5)Hex(6)Fuc(1)NeuAc(3)	P10909 [82-89]	0	3954.5	HexNAc(5)Hex(6)Fuc(1)NeuAc(3)	0	2.23	229	98.6	98.6	0.00590579	0.000893708	0.000887416	0.00191545	0.203351	0.00395044	0.00394666	0.0081367	High
High	[R].CIQANYSLMENGK.[I]	1xOxidation [M9]; 1xCarbamidomethyl [C1]; 1xHexNAc(6)Hex(4) [N5]	65	1	1	1	P05090	P05090-65-[R].CIQANYSLMENGK.[I]-HexNAc(6)Hex(4)	P05090-65	P05090-65-HexNAc(6)Hex(4)	P05090 [61-73]	0	3410.38	HexNAc(6)Hex(4)	0	4.65	229	154.4	154.4	2.25371e-05	7.62428e-05	6.44621e-05	0.00015163	0.00102392	0.000522023	0.000521071	0.00120482	High
High	[R].HAVYWNSSNQHLR.[R]	1xDeamidated [N/Q]; 1xHexNAc(5)Hex(5)Fuc(1)NeuAc(1) [N6]	38	1	1	3	P52797	P52797-38-[R].HAVYWNSSNQHLR.[R]-HexNAc(5)Hex(5)Fuc(1)NeuAc(1)	P52797-38	P52797-38-HexNAc(5)Hex(5)Fuc(1)NeuAc(1)	P52797 [33-45]	0	3875.58	HexNAc(5)Hex(5)Fuc(1)NeuAc(1)	0	2.24	229.1	53.5	53.5	0.00573936	0.000893708	0.000888152	0.00191807	0.198677	0.00389105	0.00389058	0.00801413	High
High	[R].HNSTGCLR.[M]	1xCarbamidomethyl [C6]; 1xHexNAc(4)Hex(5) [N2]	291	1	1	3	P10909	P10909-291-[R].HNSTGCLR.[M]-HexNAc(4)Hex(5)	P10909-291	P10909-291-HexNAc(4)Hex(5)	P10909 [290-297]	0	2567.02	HexNAc(4)Hex(5)	0	2.67	229.2	67	67	0.00212547	0.00084317	0.000839681	0.00181084	0.0840218	0.00230639	0.00230499	0.00469873	High
High	[R].LANLTQGEDQYYLR.[V]	1xHexNAc(4)Hex(5) [N3]	374	1	1	1	P10909	P10909-374-[R].LANLTQGEDQYYLR.[V]-HexNAc(4)Hex(5)	P10909-374	P10909-374-HexNAc(4)Hex(5)	P10909 [372-385]	0	3306.42	HexNAc(4)Hex(5)	0	3.74	229.9	119.5	119.5	0.000182968	0.000374368	0.000373972	0.000874891	0.00792902	0.000762002	0.00075705	0.0017414	High
High	[R].ERPPTFLTPEGNASNKEELR.[G]	1xHexNAc(5)Hex(5)Fuc(1)NeuAc(1) [N12]	276	1	1	1	Q92823	Q92823-276-[R].ERPPTFLTPEGNASNKEELR.[G]-HexNAc(5)Hex(5)Fuc(1)NeuAc(1)	Q92823-276	Q92823-276-HexNAc(5)Hex(5)Fuc(1)NeuAc(1)	Q92823 [265-284]	1	4547.97	HexNAc(5)Hex(5)Fuc(1)NeuAc(1)	1	4.21	229.9	229.9	229.9	6.19109e-05	0.000253759	0.000253325	0.000595061	0.00274448	0.000704406	0.000704045	0.00162578	High
High	[R].HENTSSSPIQYEFSLTR.[E]	1xDeamidated [Q10]; 1xHexNAc(5)Hex(4)NeuAc(1) [N3]	42	1	1	2	P04216	P04216-42-[R].HENTSSSPIQYEFSLTR.[E]-HexNAc(5)Hex(4)NeuAc(1)	P04216-42	P04216-42-HexNAc(5)Hex(4)NeuAc(1)	P04216 [40-56]	0	3951.63	HexNAc(5)Hex(4)NeuAc(1)	0	3.66	230.1	114.3	114.3	0.000216871	0.000434918	0.000434621	0.00101611	0.00937161	0.000819207	0.000817045	0.00187861	High
High	[K].GAWLNR.[S]	1xHexNAc(2)Hex(5) [N5]	73	1	1	2	Q7Z3B1	Q7Z3B1-73-[K].GAWLNR.[S]-HexNAc(2)Hex(5)	Q7Z3B1-73	Q7Z3B1-73-HexNAc(2)Hex(5)	Q7Z3B1 [69-74]	0	1932.81	HexNAc(2)Hex(5)	0	2.25	230.2	57.7	57.7	0.00567558	0.000833681	0.000832046	0.00167691	0.198271	0.00414489	0.00414017	0.00843124	High
High	[R].HNSTGCLR.[M]	1xCarbamidomethyl [C6]; 1xHexNAc(6)Hex(3)Fuc(1) [N2]	291	1	1	2	P10909	P10909-291-[R].HNSTGCLR.[M]-HexNAc(6)Hex(3)Fuc(1)	P10909-291	P10909-291-HexNAc(6)Hex(3)Fuc(1)	P10909 [290-297]	0	2795.13	HexNAc(6)Hex(3)Fuc(1)	0	1.76	230.4	79.4	79.4	0.0173058	0.00122114	0.0012198	0.0025875	0.433875	0.00974898	0.00974841	0.0173727	High
High	[R].LTWEAGADHNSNISEYIVEFEGNKEEPGR.[W]	1xHexNAc(5)Hex(5)Fuc(1) [N12]	641	1	1	1	O00533	O00533-641-[R].LTWEAGADHNSNISEYIVEFEGNKEEPGR.[W]-HexNAc(5)Hex(5)Fuc(1)	O00533-641	O00533-641-HexNAc(5)Hex(5)Fuc(1)	O00533 [630-658]	1	5263.24	HexNAc(5)Hex(5)Fuc(1)	0	5.32	230.4	195.7	37.9	4.7325e-06	7.62428e-05	6.85965e-05	0.00016292	0.000215171	0.000350361	0.000347029	0.000811293	High
High	[R].LAGKPTHVNVSVVMAEVDGTC.[Y]	1xCarbamidomethyl [C21]; 1xHexNAc(4)Hex(5)Fuc(1)NeuAc(2) [N9]	340	1	1	2	P01876	P01876-340-[R].LAGKPTHVNVSVVMAEVDGTC.[Y]-HexNAc(4)Hex(5)Fuc(1)NeuAc(2)	P01876-340	P01876-340-HexNAc(4)Hex(5)Fuc(1)NeuAc(2)	P01876 [332-352]	0	4534.91	HexNAc(4)Hex(5)Fuc(1)NeuAc(2)	1	5.73	230.5	196.2	26.2	1.84176e-06	7.62428e-05	7.19683e-05	0.000171468	8.37489e-05	8.43739e-05	7.28385e-05	0.000170882	High
High	[K].GSLSYLNVTR.[K]	1xHexNAc(1) [N7]	263	1	1	1	P07339	P07339-263-[K].GSLSYLNVTR.[K]-HexNAc(1)	P07339-263	P07339-263-HexNAc(1)	P07339 [257-266]	0	1312.67	HexNAc(1)	0	2.46	230.7	174.9	174.9	0.00342982	0.00084317	0.000835472	0.00179881	0.12883	0.00271788	0.00271575	0.00562723	High
High	[K].AGLQAFFQVQECNK.[S]	1xCarbamidomethyl [C12]; 1xHexNAc(5)Hex(4)NeuAc(1) [N13]	358	1	1	1	P00450	P00450-358-[K].AGLQAFFQVQECNK.[S]-HexNAc(5)Hex(4)NeuAc(1)	P00450-358	P00450-358-HexNAc(5)Hex(4)NeuAc(1)	P00450 [346-359]	0	3594.49	HexNAc(5)Hex(4)NeuAc(1)	0	2.98	230.8	132	132	0.00104699	0.000627943	0.000611958	0.00115808	0.0434667	0.00155212	0.00154933	0.00345523	High
High	[R].QQQHLFGSNVTDCSGNFCLFR.[S]	2xCarbamidomethyl [C13; C18]; 1xDeamidated [N16]; 1xHexNAc(4)Hex(4)Fuc(1)NeuAc(1) [N9]	630	1	1	1	P02787	P02787-630-[R].QQQHLFGSNVTDCSGNFCLFR.[S]-HexNAc(4)Hex(4)Fuc(1)NeuAc(1)	P02787-630	P02787-630-HexNAc(4)Hex(4)Fuc(1)NeuAc(1)	P02787 [622-642]	0	4413.79	HexNAc(4)Hex(4)Fuc(1)NeuAc(1)	1	5.17	230.9	171.8	171.8	6.76029e-06	0.000146156	0.000138447	0.000165782	0.00030061	0.000352262	0.000350287	0.000661157	High
High	[R].QQQHLFGSNVTDCSGNFCLFR.[S]	2xCarbamidomethyl [C13; C18]; 1xHexNAc(6)Hex(5)Fuc(1)NeuAc(2) [N9]	630	1	1	1	P02787	P02787-630-[R].QQQHLFGSNVTDCSGNFCLFR.[S]-HexNAc(6)Hex(5)Fuc(1)NeuAc(2)	P02787-630	P02787-630-HexNAc(6)Hex(5)Fuc(1)NeuAc(2)	P02787 [622-642]	0	5272.11	HexNAc(6)Hex(5)Fuc(1)NeuAc(2)	1	5.2	230.9	185.9	27.9	6.3308e-06	7.62428e-05	6.77094e-05	0.000160668	0.000287821	0.000350361	0.000342489	0.000799872	High
High	[R].ETHLETNFTLK.[S]	1xHexNAc(2)Hex(5) [N7]	157	1	1	2	P40189	P40189-157-[R].ETHLETNFTLK.[S]-HexNAc(2)Hex(5)	P40189-157	P40189-157-HexNAc(2)Hex(5)	P40189 [151-161]	0	2549.1	HexNAc(2)Hex(5)	0	3.21	231	123.2	123.2	0.000621704	0.000609533	0.00060931	0.00127696	0.0262584	0.00135744	0.00135643	0.00310252	High
High	[R].ENGTISR.[Y]	1xHexNAc(4)Hex(5)NeuAc(2) [N2]	103	1	1	5	P02763	P02763-103-[R].ENGTISR.[Y]-HexNAc(4)Hex(5)NeuAc(2)	P02763-103	P02763-103-HexNAc(4)Hex(5)NeuAc(2)	P02763 [102-108]	0	2981.16	HexNAc(4)Hex(5)NeuAc(2)	0	1.73	231.2	32.9	32.9	0.0187429	0.00144159	0.00143976	0.00291777	0.452184	0.00995658	0.00995082	0.0184559	High
High	[R].CIQANYSLMENGK.[I]	1xOxidation [M9]; 1xCarbamidomethyl [C1]; 1xHexNAc(6)Hex(5)Fuc(1)NeuAc(3) [N5]	65	1	1	1	P05090	P05090-65-[R].CIQANYSLMENGK.[I]-HexNAc(6)Hex(5)Fuc(1)NeuAc(3)	P05090-65	P05090-65-HexNAc(6)Hex(5)Fuc(1)NeuAc(3)	P05090 [61-73]	0	4591.77	HexNAc(6)Hex(5)Fuc(1)NeuAc(3)	0	2.34	231.3	105.1	91.5	0.00452443	0.000893708	0.000892273	0.00192891	0.163296	0.00301023	0.00300752	0.00628759	High
High	[K].EHEGAIYPDNTTDFQR.[A]	1xHexNAc(5)Hex(4)NeuAc(2) [N10]	138	1	1	1	P00450	P00450-138-[K].EHEGAIYPDNTTDFQR.[A]-HexNAc(5)Hex(4)NeuAc(2)	P00450-138	P00450-138-HexNAc(5)Hex(4)NeuAc(2)	P00450 [129-144]	0	4138.64	HexNAc(5)Hex(4)NeuAc(2)	1	1.66	231.4	52.9	52.9	0.0219466	0.00138929	0.00138161	0.00296736	0.49489	0.0124582	0.0124496	0.0219621	High
High	[R].SRTNFTSK.[Y]	1xHexNAc(1) [N4]	79	1	1	1	P04216	P04216-79-[R].SRTNFTSK.[Y]-HexNAc(1)	P04216-79	P04216-79-HexNAc(1)	P04216 [76-83]	1	1143.56	HexNAc(1)	0	1.79	231.4	118.1	118.1	0.0160747	0.00116632	0.00116353	0.00245633	0.41538	0.00912708	0.00912548	0.0168878	High
High	[K].LTVNSSNSIK.[Q]	1xHexNAc(4)Hex(4)Fuc(1) [N4]	225	1	1	1	O00533	O00533-225-[K].LTVNSSNSIK.[Q]-HexNAc(4)Hex(4)Fuc(1)	O00533-225	O00533-225-HexNAc(4)Hex(4)Fuc(1)	O00533 [222-231]	0	2669.17	HexNAc(4)Hex(4)Fuc(1)	0	1.96	231.4	93	93	0.0109453	0.0010023	0.00099859	0.00206868	0.324264	0.0065731	0.00656882	0.0127769	High
High	[R].GNLTGAPGQR.[L]	1xHexNAc(5)Hex(6)NeuAc(1) [N2]	105	1	1	1	O60883	O60883-105-[R].GNLTGAPGQR.[L]-HexNAc(5)Hex(6)NeuAc(1)	O60883-105	O60883-105-HexNAc(5)Hex(6)NeuAc(1)	O60883 [104-113]	0	3249.32	HexNAc(5)Hex(6)NeuAc(1)	0	1.76	231.5	79.6	79.6	0.0175062	0.00122114	0.00121937	0.00258644	0.436781	0.0098617	0.00986055	0.0174947	High
High	[K].KEDALNETR.[E]	1xHexNAc(5)Hex(6)Fuc(1)NeuAc(2) [N6]	86	1	1	1	P10909	P10909-86-[K].KEDALNETR.[E]-HexNAc(5)Hex(6)Fuc(1)NeuAc(2)	P10909-86	P10909-86-HexNAc(5)Hex(6)Fuc(1)NeuAc(2)	P10909 [81-89]	1	3791.5	HexNAc(5)Hex(6)Fuc(1)NeuAc(2)	0	3.68	231.7	103.9	103.9	0.000208854	0.000566608	0.000566394	0.00104869	0.00902004	0.000764331	0.000764185	0.00163739	High
High	[K].PVINSTPGRTPLR.[D]	1xHexNAc(5)Hex(6)NeuAc(2) [N4]	436	1	1	5	Q99459	Q99459-436-[K].PVINSTPGRTPLR.[D]-HexNAc(5)Hex(6)NeuAc(2)	Q99459-436	Q99459-436-HexNAc(5)Hex(6)NeuAc(2)	Q99459 [433-445]	1	3977.71	HexNAc(5)Hex(6)NeuAc(2)	0	1.25	231.8	71.7	71.7	0.0558846	0.0020962	0.00209563	0.00429618	0.249003	0.00617756	0.00617647	0.0116881	High
High	[R].TNSTFVQALVEHVK.[E]	1xHexNAc(5)Hex(4)NeuAc(1) [N2]	215	1	1	1	P07602	P07602-215-[R].TNSTFVQALVEHVK.[E]-HexNAc(5)Hex(4)NeuAc(1)	P07602-215	P07602-215-HexNAc(5)Hex(4)NeuAc(1)	P07602 [214-227]	0	3527.54	HexNAc(5)Hex(4)NeuAc(1)	0	2.74	231.8	86	86	0.00180414	0.000627943	0.0006035	0.00113863	0.0728246	0.00233301	0.00231919	0.00479819	High
High	[K].SQNRPQGQSTQPSNAAGTNTTSASTPR.[S]	1xHexNAc(1) [N19]	122	1	1	1	Q9UHD9	Q9UHD9-122-[K].SQNRPQGQSTQPSNAAGTNTTSASTPR.[S]-HexNAc(1)	Q9UHD9-122	Q9UHD9-122-HexNAc(1)	Q9UHD9 [104-130]	0	2947.37	HexNAc(1)	0	5.03	231.8	231.8	231.8	9.38651e-06	0.000146156	0.000136203	0.000162628	4.30601e-05	8.40407e-05	7.74413e-05	0.00018352	High
High	[K].AAGVNTTDKEIEVLYIR.[N]	1xHexNAc(1)Fuc(1) [N5]	318	1	1	1	P21802	P21802-318-[K].AAGVNTTDKEIEVLYIR.[N]-HexNAc(1)Fuc(1)	P21802-318	P21802-318-HexNAc(1)Fuc(1)	P21802 [314-330]	1	2241.15	HexNAc(1)Fuc(1)	0	5.59	231.8	195.9	195.9	2.57304e-06	0.000146156	0.000145656	0.000175009	0.000114436	0.000294898	0.000294833	0.000523378	High
High	[K].SVVAPATDGGLNLTSTFLRKNQCETR.[T]	1xCarbamidomethyl [C23]; 1xHexNAc(2)Hex(6) [N12]	78	1	1	1	P41222	P41222-78-[K].SVVAPATDGGLNLTSTFLRKNQCETR.[T]-HexNAc(2)Hex(6)	P41222-78	P41222-78-HexNAc(2)Hex(6)	P41222 [67-92]	2	4213.92	HexNAc(2)Hex(6)	1	2.16	231.9	155.5	14.1	0.00688095	0.000887889	0.000887469	0.00180631	0.231022	0.00489698	0.00489465	0.0100206	High
High	[R].CIQANYSLMENGK.[I]	1xDeamidated [N11]; 1xCarbamidomethyl [C1]; 1xHexNAc(5)Hex(6)NeuAc(3) [N5]	65	1	1	2	P05090	P05090-65-[R].CIQANYSLMENGK.[I]-HexNAc(5)Hex(6)NeuAc(3)	P05090-65	P05090-65-HexNAc(5)Hex(6)NeuAc(3)	P05090 [61-73]	0	4389.68	HexNAc(5)Hex(6)NeuAc(3)	-1	4.3	231.9	123.9	123.9	4.98123e-05	0.00019073	0.000190355	0.000447094	0.00222344	0.000642343	0.00064119	0.00148017	High
High	[K].SNSSMHITDCR.[L]	1xCarbamidomethyl [C10]; 1xHexNAc(6)Hex(3)Fuc(1) [N2]	104	1	1	1	P07998	P07998-104-[K].SNSSMHITDCR.[L]-HexNAc(6)Hex(3)Fuc(1)	P07998-104	P07998-104-HexNAc(6)Hex(3)Fuc(1)	P07998 [103-113]	0	3158.24	HexNAc(6)Hex(3)Fuc(1)	0	4.39	231.9	108.1	108.1	4.04403e-05	0.000127251	0.000127154	0.000298597	0.00181946	0.000579225	0.000578146	0.00133432	High
High	[R].AENQVNVTCQVR.[K]	1xCarbamidomethyl [C9]; 1xHexNAc(1) [N6]	270	1	1	1	P78324	P78324-270-[R].AENQVNVTCQVR.[K]-HexNAc(1)	P78324-270	P78324-270-HexNAc(1)	P78324 [265-276]	0	1620.76	HexNAc(1)	0	3.17	232.2	190.8	190.8	0.000669456	0.000627943	0.000615764	0.00116805	0.0282577	0.00137217	0.00137174	0.00304878	High
High	[R].QNQCFYNSSYLNVQR.[E]	1xCarbamidomethyl [C4]; 1xHexNAc(5)Hex(7)Fuc(1)NeuAc(2) [N7]	93	1	1	1	P19652	P19652-93-[R].QNQCFYNSSYLNVQR.[E]-HexNAc(5)Hex(7)Fuc(1)NeuAc(2)	P19652-93	P19652-93-HexNAc(5)Hex(7)Fuc(1)NeuAc(2)	P19652 [87-101]	0	4798.88	HexNAc(5)Hex(7)Fuc(1)NeuAc(2)	-1	3.25	232.3	113.8	113.8	0.000567737	0.000627943	0.000617398	0.00117216	0.0240787	0.00131414	0.00131266	0.00291418	High
High	[R].NITAVGK.[T]	1xHexNAc(5)Hex(5)Fuc(1)NeuAc(1) [N1]	86	1	1	1	P55290	P55290-86-[R].NITAVGK.[T]-HexNAc(5)Hex(5)Fuc(1)NeuAc(1)	P55290-86	P55290-86-HexNAc(5)Hex(5)Fuc(1)NeuAc(1)	P55290 [86-92]	0	2965.23	HexNAc(5)Hex(5)Fuc(1)NeuAc(1)	0	1.74	232.4	41.9	41.9	0.0183316	0.00144159	0.00144001	0.00291855	0.446601	0.00995658	0.00995313	0.0184607	High
High	[K].NNATVHEQVGGPSLTSDLQAQSK.[G]	1xDeamidated [N1]; 1xHexNAc(4)Hex(5)NeuAc(2) [N2]	86	1	1	1	P04004	P04004-86-[K].NNATVHEQVGGPSLTSDLQAQSK.[G]-HexNAc(4)Hex(5)NeuAc(2)	P04004-86	P04004-86-HexNAc(4)Hex(5)NeuAc(2)	P04004 [85-107]	0	4586.93	HexNAc(4)Hex(5)NeuAc(2)	1	5.17	232.4	122	19.4	6.70675e-06	7.62428e-05	6.75037e-05	0.000160051	0.000304908	0.000350361	0.00034146	0.00079694	High
High	[R].NSTVR.[Y]	1xHexNAc(5)Hex(6)Fuc(1)NeuAc(2) [N1]	213	1	1	1	Q6UX71	Q6UX71-213-[R].NSTVR.[Y]-HexNAc(5)Hex(6)Fuc(1)NeuAc(2)	Q6UX71-213	Q6UX71-213-HexNAc(5)Hex(6)Fuc(1)NeuAc(2)	Q6UX71 [213-217]	0	3292.27	HexNAc(5)Hex(6)Fuc(1)NeuAc(2)	0	1.41	232.6	23.2	23.2	0.0386016	0.00173563	0.00173242	0.00353311	0.638103	0.0261795	0.026178	0.0458328	High
High	[K].GENFTETDVK.[M]	1xHexNAc(5)Hex(6)NeuAc(1) [N3]	197	1	1	1	P04156	P04156-197-[K].GENFTETDVK.[M]-HexNAc(5)Hex(6)NeuAc(1)	P04156-197	P04156-197-HexNAc(5)Hex(6)NeuAc(1)	P04156 [195-204]	0	3418.33	HexNAc(5)Hex(6)NeuAc(1)	0	2.18	232.8	86.4	86.4	0.00659486	0.000893708	0.000882716	0.00190502	0.222233	0.00445977	0.00445898	0.00916319	High
High	[K].ELPGVCNETMMALWEECKPCLK.[Q]	1xOxidation [M11]; 3xCarbamidomethyl [C6; C17; C20]; 1xHexNAc(5)Hex(6)Fuc(1)NeuAc(3) [N7]	103	1	1	2	P10909	P10909-103-[K].ELPGVCNETMMALWEECKPCLK.[Q]-HexNAc(5)Hex(6)Fuc(1)NeuAc(3)	P10909-103	P10909-103-HexNAc(5)Hex(6)Fuc(1)NeuAc(3)	P10909 [97-118]	0	5718.26	HexNAc(5)Hex(6)Fuc(1)NeuAc(3)	-1	3.8	232.8	116.9	14.7	0.000160311	0.000316496	0.000312344	0.000731315	0.00696266	0.000762002	0.000758581	0.00174622	High
High	[R].DLLSANR.[S]	1xHexNAc(4)Hex(5)Fuc(1)NeuAc(1) [N6]	44	1	1	1	Q9NS98	Q9NS98-44-[R].DLLSANR.[S]-HexNAc(4)Hex(5)Fuc(1)NeuAc(1)	Q9NS98-44	Q9NS98-44-HexNAc(4)Hex(5)Fuc(1)NeuAc(1)	Q9NS98 [39-45]	0	2848.16	HexNAc(4)Hex(5)Fuc(1)NeuAc(1)	0	1.54	232.9	42.9	42.9	0.0286053	0.00148182	0.00147451	0.00305526	0.56363	0.0191352	0.019132	0.0325599	High
High	[R].DAGVVCTNETR.[S]	1xCarbamidomethyl [C6]; 1xHexNAc(5)Hex(6)Fuc(1)NeuAc(3) [N8]	125	1	1	1	Q08380	Q08380-125-[R].DAGVVCTNETR.[S]-HexNAc(5)Hex(6)Fuc(1)NeuAc(3)	Q08380-125	Q08380-125-HexNAc(5)Hex(6)Fuc(1)NeuAc(3)	Q08380 [118-128]	0	4228.61	HexNAc(5)Hex(6)Fuc(1)NeuAc(3)	-1	1.99	232.9	58.8	58.8	0.0102493	0.0010023	0.00100012	0.0020724	0.309873	0.00628334	0.00628297	0.0125324	High
High	[R].NVTAEQAR.[N]	1xHexNAc(4)Hex(5) [N1]	249	1	1	1	P00748	P00748-249-[R].NVTAEQAR.[N]-HexNAc(4)Hex(5)	P00748-249	P00748-249-HexNAc(4)Hex(5)	P00748 [249-256]	0	2511.03	HexNAc(4)Hex(5)	0	2.84	232.9	84.9	84.9	0.00145218	0.00084317	0.000842409	0.00181793	0.059084	0.00200877	0.00200815	0.00430078	High
High	[R].QQQHLFGSNVTDCSGNFCLFR.[S]	2xCarbamidomethyl [C13; C18]; 1xHexNAc(3)Hex(4)Fuc(1)NeuAc(1) [N9]	630	1	1	1	P02787	P02787-630-[R].QQQHLFGSNVTDCSGNFCLFR.[S]-HexNAc(3)Hex(4)Fuc(1)NeuAc(1)	P02787-630	P02787-630-HexNAc(3)Hex(4)Fuc(1)NeuAc(1)	P02787 [622-642]	0	4209.73	HexNAc(3)Hex(4)Fuc(1)NeuAc(1)	1	5.5	233	115.8	115.8	3.19071e-06	7.62428e-05	6.99643e-05	0.000166389	0.00014508	0.00021369	0.000212404	0.000497183	High
High	[R].QNQCFYNSSYLNVQR.[E]	1xDeamidated [N2]; 1xCarbamidomethyl [C4]; 1xHexNAc(5)Hex(6)NeuAc(1) [N7]	93	1	1	1	P19652	P19652-93-[R].QNQCFYNSSYLNVQR.[E]-HexNAc(5)Hex(6)NeuAc(1)	P19652-93	P19652-93-HexNAc(5)Hex(6)NeuAc(1)	P19652 [87-101]	0	4200.66	HexNAc(5)Hex(6)NeuAc(1)	0	1.68	233.2	113.2	0	0.020885	0.00149563	0.0014946	0.00304394	0.479632	0.0108564	0.0108533	0.0200933	High
High	[R].HNSTGCLR.[M]	1xCarbamidomethyl [C6]; 1xHexNAc(4)Hex(4) [N2]	291	1	1	1	P10909	P10909-291-[R].HNSTGCLR.[M]-HexNAc(4)Hex(4)	P10909-291	P10909-291-HexNAc(4)Hex(4)	P10909 [290-297]	0	2404.97	HexNAc(4)Hex(4)	0	2.12	233.3	48.3	48.3	0.00754164	0.000936056	0.000934907	0.00202375	0.247408	0.00612305	0.00612125	0.0115599	High
High	[R].AGSLQLSSMSAGNSSLR.[R]	1xHexNAc(5)Hex(6)Fuc(1)NeuAc(3) [N13]	392	1	1	2	Q53SF7	Q53SF7-392-[R].AGSLQLSSMSAGNSSLR.[R]-HexNAc(5)Hex(6)Fuc(1)NeuAc(3)	Q53SF7-392	Q53SF7-392-HexNAc(5)Hex(6)Fuc(1)NeuAc(3)	Q53SF7 [380-396]	0	4672.88	HexNAc(5)Hex(6)Fuc(1)NeuAc(3)	-1	1.69	233.5	63.1	63.1	0.0204667	0.00149563	0.00149537	0.00304555	0.0399718	0.00153177	0.00153018	0.00335242	High
High	[K].VGNNTIHVHR.[E]	1xHexNAc(4)Hex(5)NeuAc(1) [N3]	106	1	1	1	Q9UBP4	Q9UBP4-106-[K].VGNNTIHVHR.[E]-HexNAc(4)Hex(5)NeuAc(1)	Q9UBP4-106	Q9UBP4-106-HexNAc(4)Hex(5)NeuAc(1)	Q9UBP4 [104-113]	0	3060.29	HexNAc(4)Hex(5)NeuAc(1)	0	2.18	233.5	149.5	149.5	0.00661364	0.000893708	0.000882301	0.00190347	0.222782	0.00445977	0.00445553	0.00914962	High
High	[K].GENFTETDVK.[M]	1xHexNAc(4)Hex(4)NeuAc(1) [N3]	197	1	1	1	P04156	P04156-197-[K].GENFTETDVK.[M]-HexNAc(4)Hex(4)NeuAc(1)	P04156-197	P04156-197-HexNAc(4)Hex(4)NeuAc(1)	P04156 [195-204]	0	2891.15	HexNAc(4)Hex(4)NeuAc(1)	0	1.92	233.7	85.1	85.1	0.0120242	0.0010023	0.000996366	0.00206356	0.345606	0.00702811	0.00702438	0.0136875	High
High	[K].LLSNR.[S]	1xHexNAc(2)Hex(6) [N4]	92	1	1	1	P54289	P54289-92-[K].LLSNR.[S]-HexNAc(2)Hex(6)	P54289-92	P54289-92-HexNAc(2)Hex(6)	P54289 [89-93]	0	1980.84	HexNAc(2)Hex(6)	0	1.51	233.8	25	25	0.0309304	0.00155893	0.00155564	0.00318878	0.582081	0.0248519	0.0248505	0.0425273	High
High	[R].ENGTISR.[Y]	1xHexNAc(6)Hex(7)NeuAc(4) [N2]	103	1	1	7	P02763	P02763-103-[R].ENGTISR.[Y]-HexNAc(6)Hex(7)NeuAc(4)	P02763-103	P02763-103-HexNAc(6)Hex(7)NeuAc(4)	P02763 [102-108]	0	4293.62	HexNAc(6)Hex(7)NeuAc(4)	-1	2.12	233.8	40.7	40.7	0.00757002	0.000936056	0.000934579	0.0020232	0.248123	0.00612305	0.00611909	0.0115569	High
High	[R].QDQCIYNTTYLNVQR.[E]	1xCarbamidomethyl [C4]; 1xHexNAc(6)Hex(5)Fuc(1)NeuAc(1) [N7]	93	1	1	1	P02763	P02763-93-[R].QDQCIYNTTYLNVQR.[E]-HexNAc(6)Hex(5)Fuc(1)NeuAc(1)	P02763-93	P02763-93-HexNAc(6)Hex(5)Fuc(1)NeuAc(1)	P02763 [87-101]	0	4381.79	HexNAc(6)Hex(5)Fuc(1)NeuAc(1)	-1	2.53	233.9	110.9	110.9	0.00292352	0.000660462	0.000660066	0.00126993	0.112852	0.00273307	0.00273042	0.00573828	High
High	[K].CGLVPVLAENYNK.[S]	1xCarbamidomethyl [C1]; 1xDeamidated [N10]; 1xHexNAc(4)Hex(5)NeuAc(1) [N12]	432	1	1	2	P02787	P02787-432-[K].CGLVPVLAENYNK.[S]-HexNAc(4)Hex(5)NeuAc(1)	P02787-432	P02787-432-HexNAc(4)Hex(5)NeuAc(1)	P02787 [421-433]	0	3391.41	HexNAc(4)Hex(5)NeuAc(1)	0	2.82	233.9	147.6	147.6	0.00152319	0.000627943	0.000606612	0.00114613	0.0620773	0.00221185	0.00221157	0.00469952	High
High	[K].YTGNASALFILPDQDK.[M]	1xHexNAc(4)Hex(4)NeuAc(1) [N4]	271	1	1	1	P01011	P01011-271-[K].YTGNASALFILPDQDK.[M]-HexNAc(4)Hex(4)NeuAc(1)	P01011-271	P01011-271-HexNAc(4)Hex(4)NeuAc(1)	P01011 [268-283]	0	3504.5	HexNAc(4)Hex(4)NeuAc(1)	0	3.09	234.2	104.2	104.2	0.000818925	0.000667922	0.000667192	0.00141044	0.0342594	0.00141356	0.001412	0.00308469	High
High	[K].GSLSYLNVTR.[K]	1xHexNAc(4)Hex(5)Fuc(1)NeuAc(2) [N7]	263	1	1	1	P07339	P07339-263-[K].GSLSYLNVTR.[K]-HexNAc(4)Hex(5)Fuc(1)NeuAc(2)	P07339-263	P07339-263-HexNAc(4)Hex(5)Fuc(1)NeuAc(2)	P07339 [257-266]	0	3460.43	HexNAc(4)Hex(5)Fuc(1)NeuAc(2)	0	3.49	234.6	102.7	102.7	0.000321892	0.000434918	0.000431061	0.00100546	0.0138146	0.000998876	0.000997631	0.002288	High
High	[R].HNSTGCLR.[M]	1xCarbamidomethyl [C6]; 1xHexNAc(6)Hex(3) [N2]	291	1	1	1	P10909	P10909-291-[R].HNSTGCLR.[M]-HexNAc(6)Hex(3)	P10909-291	P10909-291-HexNAc(6)Hex(3)	P10909 [290-297]	0	2649.07	HexNAc(6)Hex(3)	0	2.2	234.7	74.3	74.3	0.00624359	0.000893708	0.000885478	0.00191178	0.212677	0.00418035	0.00417711	0.0085285	High
High	[R].WFSAGLASNSSWLR.[E]	1xHexNAc(7)Hex(6)Fuc(1)NeuAc(4) [N9]	51	1	1	1	P41222	P41222-51-[R].WFSAGLASNSSWLR.[E]-HexNAc(7)Hex(6)Fuc(1)NeuAc(4)	P41222-51	P41222-51-HexNAc(7)Hex(6)Fuc(1)NeuAc(4)	P41222 [43-56]	0	5286.09	HexNAc(7)Hex(6)Fuc(1)NeuAc(4)	-1	1.39	235	65.1	65.1	0.0405824	0.00173563	0.00172846	0.00352205	0.650061	0.0276786	0.0276725	0.0485185	High
High	[K].AGLQAFFQVQECNK.[S]	1xCarbamidomethyl [C12]; 1xDeamidated [Q10]; 1xHexNAc(4)Hex(5)NeuAc(1) [N13]	358	1	1	1	P00450	P00450-358-[K].AGLQAFFQVQECNK.[S]-HexNAc(4)Hex(5)NeuAc(1)	P00450-358	P00450-358-HexNAc(4)Hex(5)NeuAc(1)	P00450 [346-359]	0	3554.45	HexNAc(4)Hex(5)NeuAc(1)	0	4.66	235.3	189.6	69.2	2.16733e-05	0.000146156	0.000131458	0.000157183	0.000963138	0.000479879	0.000465364	0.000938673	High
High	[K].WVSNK.[T]	1xHexNAc(3)Hex(4) [N4]	224	1	1	1	P01008	P01008-224-[K].WVSNK.[T]-HexNAc(3)Hex(4)	P01008-224	P01008-224-HexNAc(3)Hex(4)	P01008 [221-225]	0	1890.78	HexNAc(3)Hex(4)	0	1.61	235.4	48.9	48.9	0.0244069	0.00154994	0.00151668	0.00309957	0.521825	0.0189987	0.0189955	0.0327359	High
High	[R].NYTLTGR.[D]	1xHexNAc(4)Hex(5)Fuc(1)NeuAc(2) [N1]	754	1	1	1	P10643	P10643-754-[R].NYTLTGR.[D]-HexNAc(4)Hex(5)Fuc(1)NeuAc(2)	P10643-754	P10643-754-HexNAc(4)Hex(5)Fuc(1)NeuAc(2)	P10643 [754-760]	0	3175.26	HexNAc(4)Hex(5)Fuc(1)NeuAc(2)	0	1.83	235.4	75.4	74.8	0.0147721	0.00133117	0.0013294	0.0029306	0.393338	0.00888966	0.00888605	0.0165926	High
High	[R].EEQFNSTYR.[V]	1xHexNAc(3)Hex(3)Fuc(1) [N5]	177	1	1	1	P01861	P01861-177-[R].EEQFNSTYR.[V]-HexNAc(3)Hex(3)Fuc(1)	P01861-177	P01861-177-HexNAc(3)Hex(3)Fuc(1)	P01861 [173-181]	0	2414.97	HexNAc(3)Hex(3)Fuc(1)	0	2.8	235.4	68.5	68.5	0.00156921	0.000627943	0.000606171	0.00114531	0.0638542	0.00233301	0.00233215	0.00483573	High
High	[K].MFSQNDTR.[C]	1xHexNAc(4)Hex(5)NeuAc(1) [N5]	325	1	1	1	P02750	P02750-325-[K].MFSQNDTR.[C]-HexNAc(4)Hex(5)NeuAc(1)	P02750-325	P02750-325-HexNAc(4)Hex(5)NeuAc(1)	P02750 [321-328]	0	2912.11	HexNAc(4)Hex(5)NeuAc(1)	0	1.75	235.5	46.5	46.5	0.0179704	0.00122114	0.00121845	0.00258363	0.443406	0.010147	0.0101416	0.0178667	High
High	[K].GSLSYLNVTR.[K]	1xHexNAc(4)Hex(5)Fuc(1)NeuAc(1) [N7]	263	1	1	1	P07339	P07339-263-[K].GSLSYLNVTR.[K]-HexNAc(4)Hex(5)Fuc(1)NeuAc(1)	P07339-263	P07339-263-HexNAc(4)Hex(5)Fuc(1)NeuAc(1)	P07339 [257-266]	0	3169.33	HexNAc(4)Hex(5)Fuc(1)NeuAc(1)	0	2.1	236	96.3	96.3	0.00802443	0.000936056	0.000932673	0.0020183	0.259403	0.00657586	0.00657238	0.0125745	High
High	[R].TLNQSSDELQLSMGNAMFVK.[E]	1xHexNAc(5)Hex(4) [N3]; 1xOxidation [M17]	127	1	1	1	P01011	P01011-127-[R].TLNQSSDELQLSMGNAMFVK.[E]-HexNAc(5)Hex(4)	P01011-127	P01011-127-HexNAc(5)Hex(4)	P01011 [125-144]	0	3892.66	HexNAc(5)Hex(4)	0	3.57	236.2	126.2	112.6	0.000267918	0.000627943	0.000626606	0.00119207	0.0115322	0.000825135	0.000824245	0.00177646	High
High	[R].CVASVPSIPGLNR.[T]	1xCarbamidomethyl [C1]; 1xHexNAc(5)Hex(5)Fuc(1) [N12]	418	1	1	1	P43121	P43121-418-[R].CVASVPSIPGLNR.[T]-HexNAc(5)Hex(5)Fuc(1)	P43121-418	P43121-418-HexNAc(5)Hex(5)Fuc(1)	P43121 [407-419]	0	3341.44	HexNAc(5)Hex(5)Fuc(1)	0	3.62	236.3	167.8	167.8	0.000240734	0.000434918	0.000433437	0.00101185	0.0103846	0.000878735	0.000877468	0.00201439	High
High	[R].CIQANYSLMENGK.[I]	1xCarbamidomethyl [C1]; 1xDeamidated [Q/N]; 1xOxidation [M9]; 1xHexNAc(5)Hex(5)NeuAc(1) [N5]	65	1	1	2	P05090	P05090-65-[R].CIQANYSLMENGK.[I]-HexNAc(5)Hex(5)NeuAc(1)	P05090-65	P05090-65-HexNAc(5)Hex(5)NeuAc(1)	P05090 [61-73]	0	3661.43	HexNAc(5)Hex(5)NeuAc(1)	0	1.62	236.4	98.2	59.7	0.0241997	0.00148182	0.00148165	0.00307076	0.520899	0.0163729	0.0163711	0.0287044	High
High	[K].WVSNK.[T]	1xHexNAc(4)Hex(5)NeuAc(2) [N4]	224	1	1	3	P01008	P01008-224-[K].WVSNK.[T]-HexNAc(4)Hex(5)NeuAc(2)	P01008-224	P01008-224-HexNAc(4)Hex(5)NeuAc(2)	P01008 [221-225]	0	2838.11	HexNAc(4)Hex(5)NeuAc(2)	0	1.64	236.4	28.7	28.7	0.0227337	0.00138929	0.00137441	0.00295104	0.504392	0.0139756	0.0139716	0.0249315	High
High	[R].HNSTGCLR.[M]	1xCarbamidomethyl [C6]; 1xHexNAc(5)Hex(5)Fuc(1) [N2]	291	1	1	2	P10909	P10909-291-[R].HNSTGCLR.[M]-HexNAc(5)Hex(5)Fuc(1)	P10909-291	P10909-291-HexNAc(5)Hex(5)Fuc(1)	P10909 [290-297]	0	2916.16	HexNAc(5)Hex(5)Fuc(1)	0	2.23	236.4	66.8	66.8	0.00587944	0.000833681	0.000830959	0.00167364	0.204036	0.00443406	0.00443353	0.00910219	High
High	[R].ASSNPNATSSSSQDPESLQDR.[G]	1xHexNAc(5)Hex(7)Fuc(1)NeuAc(2) [N6]	25	1	1	1	P05155	P05155-25-[R].ASSNPNATSSSSQDPESLQDR.[G]-HexNAc(5)Hex(7)Fuc(1)NeuAc(2)	P05155-25	P05155-25-HexNAc(5)Hex(7)Fuc(1)NeuAc(2)	P05155 [20-40]	0	5055.97	HexNAc(5)Hex(7)Fuc(1)NeuAc(2)	-1	5.37	236.5	131.8	131.8	4.21723e-06	7.62428e-05	6.89417e-05	0.000163854	0.000191748	0.000350361	0.000348821	0.000816193	High
High	[R].VQPFNVTQGK.[Y]	1xHexNAc(1) [N5]	356	1	1	1	P13473	P13473-356-[R].VQPFNVTQGK.[Y]-HexNAc(1)	P13473-356	P13473-356-HexNAc(1)	P13473 [352-361]	0	1320.68	HexNAc(1)	0	1.61	236.7	72	72	0.0243931	0.00154994	0.00154198	0.00315167	0.519943	0.0130026	0.0130004	0.0237393	High
High	[R].ENGTVSR.[Y]	1xHexNAc(4)Hex(5) [N2]	103	1	1	2	P19652	P19652-103-[R].ENGTVSR.[Y]-HexNAc(4)Hex(5)	P19652-103	P19652-103-HexNAc(4)Hex(5)	P19652 [102-108]	0	2384.96	HexNAc(4)Hex(5)	0	1.76	236.7	75.3	75.3	0.0171869	0.0013856	0.00138408	0.00292281	0.430479	0.00956189	0.00956078	0.0178478	High
High	[R].EEQYNSTYR.[V]	1xHexNAc(3)Hex(3) [N5]	180	1	1	1	P01857	P01857-180-[R].EEQYNSTYR.[V]-HexNAc(3)Hex(3)	P01857-180	P01857-180-HexNAc(3)Hex(3)	P01857 [176-184]	0	2284.91	HexNAc(3)Hex(3)	0	4.73	236.7	121	121	1.84187e-05	7.62428e-05	6.48929e-05	0.000152765	0.000836957	0.000468008	0.000459046	0.00106286	High
High	[K].EHEAQSNASLDVFLGHTNVEELMK.[L]	1xDeamidated [Q5]; 1xHexNAc(5)Hex(3)Fuc(1) [N7]; 1xOxidation [M23]	514	1	1	1	P00736	P00736-514-[K].EHEAQSNASLDVFLGHTNVEELMK.[L]-HexNAc(5)Hex(3)Fuc(1)	P00736-514	P00736-514-HexNAc(5)Hex(3)Fuc(1)	P00736 [508-531]	0	4362.87	HexNAc(5)Hex(3)Fuc(1)	1	5.34	236.7	187.3	100.9	4.52113e-06	0.000146156	0.000141243	0.00016952	0.00020106	0.000294898	0.000285939	0.000507271	High
High	[R].CMWSSALNSLNLSFAGLEQVPK.[G]	1xCarbamidomethyl [C1]; 1xHexNAc(4)Hex(5)NeuAc(1) [N11]	282	1	1	1	P08571	P08571-282-[R].CMWSSALNSLNLSFAGLEQVPK.[G]-HexNAc(4)Hex(5)NeuAc(1)	P08571-282	P08571-282-HexNAc(4)Hex(5)NeuAc(1)	P08571 [272-293]	0	4365.88	HexNAc(4)Hex(5)NeuAc(1)	1	4.81	236.8	144.2	3.3	1.53905e-05	7.62428e-05	6.53509e-05	0.000154059	0.000699442	0.000468008	0.00046226	0.00107165	High
High	[R].QDQCIYNTTYLNVQR.[E]	1xDeamidated [Q1]; 1xCarbamidomethyl [C4]; 1xHexNAc(6)Hex(6)Fuc(1)NeuAc(3) [N7]	93	1	1	1	P02763	P02763-93-[R].QDQCIYNTTYLNVQR.[E]-HexNAc(6)Hex(6)Fuc(1)NeuAc(3)	P02763-93	P02763-93-HexNAc(6)Hex(6)Fuc(1)NeuAc(3)	P02763 [87-101]	0	5127.02	HexNAc(6)Hex(6)Fuc(1)NeuAc(3)	-1	2.78	237	122.4	14.6	0.00166885	0.00084317	0.000841245	0.00181438	0.067253	0.00212779	0.00212675	0.00443091	High
High	[K].SVVAPATDGGLNLTSTFLR.[K]	1xHexNAc(6)Hex(6)NeuAc(2) [N12]	78	1	1	1	P41222	P41222-78-[K].SVVAPATDGGLNLTSTFLR.[K]-HexNAc(6)Hex(6)NeuAc(2)	P41222-78	P41222-78-HexNAc(6)Hex(6)NeuAc(2)	P41222 [67-85]	0	4692.01	HexNAc(6)Hex(6)NeuAc(2)	-1	2.78	237	117.9	117.9	0.00166737	0.000627943	0.000605107	0.00114269	0.0676227	0.00233301	0.00232715	0.00482201	High
High	[K].SVVAPATDGGLNLTSTFLR.[K]	1xHexNAc(5)Hex(6)Fuc(1)NeuAc(3) [N12]	78	1	1	1	P41222	P41222-78-[K].SVVAPATDGGLNLTSTFLR.[K]-HexNAc(5)Hex(6)Fuc(1)NeuAc(3)	P41222-78	P41222-78-HexNAc(5)Hex(6)Fuc(1)NeuAc(3)	P41222 [67-85]	0	4926.08	HexNAc(5)Hex(6)Fuc(1)NeuAc(3)	0	2.79	237.2	87.1	87.1	0.00162276	0.000627943	0.00060562	0.00114384	0.0659136	0.00233301	0.00232929	0.0048268	High
High	[K].HIPGLIHNMTAR.[C]	1xHexNAc(5)Hex(4)Fuc(1) [N8]	444	1	1	1	Q16610	Q16610-444-[K].HIPGLIHNMTAR.[C]-HexNAc(5)Hex(4)Fuc(1)	Q16610-444	Q16610-444-HexNAc(5)Hex(4)Fuc(1)	Q16610 [437-448]	0	3169.4	HexNAc(5)Hex(4)Fuc(1)	0	4.86	237.2	162.7	162.7	1.3759e-05	0.000146156	0.000133743	0.000159821	0.00061164	0.000479879	0.000473677	0.000955262	High
High	[R].WFSAGLASNSSWLR.[E]	1xHexNAc(5)Hex(6)NeuAc(2) [N9]	51	1	1	2	P41222	P41222-51-[R].WFSAGLASNSSWLR.[E]-HexNAc(5)Hex(6)NeuAc(2)	P41222-51	P41222-51-HexNAc(5)Hex(6)NeuAc(2)	P41222 [43-56]	0	4151.69	HexNAc(5)Hex(6)NeuAc(2)	-1	2.25	237.5	40.9	40.9	0.00561174	0.000893708	0.000888889	0.00192018	0.195058	0.00371614	0.00371458	0.00775299	High
High	[K].ANQQLNFTEAK.[E]	1xHexNAc(5)Hex(6)NeuAc(3) [N6]	53	1	1	1	Q9Y5Y7	Q9Y5Y7-53-[K].ANQQLNFTEAK.[E]-HexNAc(5)Hex(6)NeuAc(3)	Q9Y5Y7-53	Q9Y5Y7-53-HexNAc(5)Hex(6)NeuAc(3)	Q9Y5Y7 [48-58]	0	4124.63	HexNAc(5)Hex(6)NeuAc(3)	-1	2.58	237.7	77.3	77.3	0.0026202	0.00084317	0.000838273	0.00180706	0.101536	0.00248319	0.00248289	0.00510345	High
High	[R].VDLEDFENNTAYAK.[Y]	1xHexNAc(5)Hex(6)Fuc(1)NeuAc(2) [N8]	137	1	1	1	P55083	P55083-137-[R].VDLEDFENNTAYAK.[Y]-HexNAc(5)Hex(6)Fuc(1)NeuAc(2)	P55083-137	P55083-137-HexNAc(5)Hex(6)Fuc(1)NeuAc(2)	P55083 [130-143]	0	4344.71	HexNAc(5)Hex(6)Fuc(1)NeuAc(2)	-1	2.94	237.7	103.6	103.6	0.00113665	0.000627943	0.000611135	0.00115657	0.0470104	0.00167152	0.00167141	0.00359402	High
High	[K].NLFLNHSENATAK.[D]	1xHexNAc(7)Hex(8)Fuc(1)NeuAc(4) [N5]	207	1	1	1	P00738	P00738-207-[K].NLFLNHSENATAK.[D]-HexNAc(7)Hex(8)Fuc(1)NeuAc(4)	P00738-207	P00738-207-HexNAc(7)Hex(8)Fuc(1)NeuAc(4)	P00738 [203-215]	0	5487.15	HexNAc(7)Hex(8)Fuc(1)NeuAc(4)	1	3.18	237.8	131.9	11.4	0.000657092	0.000609533	0.000608865	0.00127605	0.0277035	0.00135744	0.00135535	0.0030999	High
High	[K].NNSIPDK.[Q]	1xHexNAc(2)Hex(6) [N1]	238	1	1	1	Q08431	Q08431-238-[K].NNSIPDK.[Q]-HexNAc(2)Hex(6)	Q08431-238	Q08431-238-HexNAc(2)Hex(6)	Q08431 [238-244]	0	2165.87	HexNAc(2)Hex(6)	0	4.77	237.8	159.5	159.5	1.68626e-05	7.62428e-05	6.50999e-05	0.000153351	0.000766295	0.000468008	0.000460466	0.00106659	High
High	[R].EIRHNSTGCLR.[M]	1xCarbamidomethyl [C9]; 1xHexNAc(5)Hex(5)NeuAc(2) [N5]	291	1	1	1	P10909	P10909-291-[R].EIRHNSTGCLR.[M]-HexNAc(5)Hex(5)NeuAc(2)	P10909-291	P10909-291-HexNAc(5)Hex(5)NeuAc(2)	P10909 [287-297]	1	3750.52	HexNAc(5)Hex(5)NeuAc(2)	0	2.76	238.1	136	136	0.00175653	0.000627943	0.000604157	0.00114041	0.0710201	0.00233301	0.00232231	0.00480837	High
High	[R].QDQCIYNTTYLNVQR.[E]	1xCarbamidomethyl [C4]; 1xHexNAc(6)Hex(3)Fuc(1)NeuAc(2) [N7]	93	1	1	1	P02763	P02763-93-[R].QDQCIYNTTYLNVQR.[E]-HexNAc(6)Hex(3)Fuc(1)NeuAc(2)	P02763-93	P02763-93-HexNAc(6)Hex(3)Fuc(1)NeuAc(2)	P02763 [87-101]	0	4348.78	HexNAc(6)Hex(3)Fuc(1)NeuAc(2)	-1	2.49	238.5	103.3	103.3	0.00325815	0.00084317	0.00083612	0.0018008	0.123175	0.00265781	0.00265765	0.00549828	High
High	[K].LISNCSK.[F]	1xCarbamidomethyl [C5]; 1xHexNAc(4)Hex(5)NeuAc(2) [N4]	494	1	1	1	P05156	P05156-494-[K].LISNCSK.[F]-HexNAc(4)Hex(5)NeuAc(2)	P05156-494	P05156-494-HexNAc(4)Hex(5)NeuAc(2)	P05156 [491-497]	0	3026.19	HexNAc(4)Hex(5)NeuAc(2)	0	1.75	238.8	51.6	51.6	0.0179704	0.00122114	0.00121852	0.00258398	0.443406	0.010147	0.0101422	0.017869	High
High	[R].EEQFNSTFR.[V]	1xHexNAc(5)Hex(3)Fuc(1) [N5]	176	1	1	1	P01859	P01859-176-[R].EEQFNSTFR.[V]-HexNAc(5)Hex(3)Fuc(1)	P01859-176	P01859-176-HexNAc(5)Hex(3)Fuc(1)	P01859 [172-180]	0	2805.14	HexNAc(5)Hex(3)Fuc(1)	0	3.19	238.9	107.4	107.4	0.000638353	0.000627943	0.000616295	0.00116925	0.0269836	0.00131414	0.00131045	0.00290698	High
High	[R].QNQCFYNSSYLNVQR.[E]	1xDeamidated [Q3]; 1xCarbamidomethyl [C4]; 1xHexNAc(6)Hex(7)NeuAc(3) [N7]	93	1	1	1	P19652	P19652-93-[R].QNQCFYNSSYLNVQR.[E]-HexNAc(6)Hex(7)NeuAc(3)	P19652-93	P19652-93-HexNAc(6)Hex(7)NeuAc(3)	P19652 [87-101]	0	5147.98	HexNAc(6)Hex(7)NeuAc(3)	1	3.67	238.9	139.6	0	0.000212877	0.000434918	0.000434864	0.00101685	0.00920186	0.000819207	0.000817302	0.00187888	High
High	[K].LGACNDTLQQLMEVFK.[F]	1xCarbamidomethyl [C4]; 1xOxidation [M12]; 1xHexNAc(5)Hex(6)NeuAc(1) [N5]	128	1	1	1	P01008	P01008-128-[K].LGACNDTLQQLMEVFK.[F]-HexNAc(5)Hex(6)NeuAc(1)	P01008-128	P01008-128-HexNAc(5)Hex(6)NeuAc(1)	P01008 [124-139]	0	4161.71	HexNAc(5)Hex(6)NeuAc(1)	-1	2.79	239	110.2	110.2	0.00160646	0.000627943	0.00060584	0.00114466	0.0652877	0.00233301	0.00233043	0.0048316	High
High	[K].SVVAPATDGGLNLTSTFLRK.[N]	1xHexNAc(5)Hex(7) [N12]	78	1	1	2	P41222	P41222-78-[K].SVVAPATDGGLNLTSTFLRK.[N]-HexNAc(5)Hex(7)	P41222-78	P41222-78-HexNAc(5)Hex(7)	P41222 [67-86]	1	4196.88	HexNAc(5)Hex(7)	1	2.42	239.2	45	45	0.00377912	0.00084317	0.000834227	0.00179558	0.140126	0.00289331	0.00289261	0.00602905	High
High	[R].LFNVTPQDEQK.[F]	1xHexNAc(5)Hex(3)Fuc(1) [N3]	102	1	1	1	O75144	O75144-102-[R].LFNVTPQDEQK.[F]-HexNAc(5)Hex(3)Fuc(1)	O75144-102	O75144-102-HexNAc(5)Hex(3)Fuc(1)	O75144 [100-110]	0	2966.28	HexNAc(5)Hex(3)Fuc(1)	0	2.45	239.2	123.2	123.2	0.00353308	0.00084317	0.000835223	0.00179806	0.1322	0.00277543	0.00277526	0.00576211	High
High	[R].QNQCFYNSSYLNVQR.[E]	1xDeamidated [N2]; 1xCarbamidomethyl [C4]; 1xHexNAc(6)Hex(3)Fuc(1)NeuAc(2) [N7]	93	1	1	1	P19652	P19652-93-[R].QNQCFYNSSYLNVQR.[E]-HexNAc(6)Hex(3)Fuc(1)NeuAc(2)	P19652-93	P19652-93-HexNAc(6)Hex(3)Fuc(1)NeuAc(2)	P19652 [87-101]	0	4354.73	HexNAc(6)Hex(3)Fuc(1)NeuAc(2)	0	4.79	239.2	141.7	7.1	1.60983e-05	7.62428e-05	6.52316e-05	0.000153728	0.000731585	0.000468008	0.000461437	0.00106936	High
High	[K].SNSSMHITDCR.[L]	1xCarbamidomethyl [C10]; 1xHexNAc(5)Hex(4)Fuc(1)NeuAc(1) [N2]; 1xOxidation [M5]	104	1	1	1	P07998	P07998-104-[K].SNSSMHITDCR.[L]-HexNAc(5)Hex(4)Fuc(1)NeuAc(1)	P07998-104	P07998-104-HexNAc(5)Hex(4)Fuc(1)NeuAc(1)	P07998 [103-113]	0	3424.3	HexNAc(5)Hex(4)Fuc(1)NeuAc(1)	0	2.83	239.4	79.1	79.1	0.0014746	0.000627943	0.000607165	0.00114695	0.060194	0.00215438	0.00215212	0.004561	High
High	[R].FNDTEVLQR.[L]	1xHexNAc(4)Hex(5)NeuAc(1) [N2]	150	1	1	1	P43251	P43251-150-[R].FNDTEVLQR.[L]-HexNAc(4)Hex(5)NeuAc(1)	P43251-150	P43251-150-HexNAc(4)Hex(5)NeuAc(1)	P43251 [149-157]	0	3035.24	HexNAc(4)Hex(5)NeuAc(1)	0	2.12	239.5	68.7	68.7	0.00757489	0.000887889	0.000885687	0.00180105	0.248703	0.00535874	0.00535746	0.0109424	High
High	[R].DTFVNASR.[T]	1xHexNAc(5)Hex(6)Fuc(1) [N5]	238	1	1	1	P05155	P05155-238-[R].DTFVNASR.[T]-HexNAc(5)Hex(6)Fuc(1)	P05155-238	P05155-238-HexNAc(5)Hex(6)Fuc(1)	P05155 [234-241]	0	3043.21	HexNAc(5)Hex(6)Fuc(1)	0	2.63	239.5	97.3	97.3	0.00233715	0.00084317	0.000838976	0.00180907	0.0915966	0.00242498	0.00242439	0.00497032	High
High	[K].ELPGVCNETMMALWEECKPCLK.[Q]	3xCarbamidomethyl [C6; C17; C20]; 1xOxidation [M10]; 1xHexNAc(6)Hex(6) [N7]	103	1	1	1	P10909	P10909-103-[K].ELPGVCNETMMALWEECKPCLK.[Q]-HexNAc(6)Hex(6)	P10909-103	P10909-103-HexNAc(6)Hex(6)	P10909 [97-118]	0	4901.99	HexNAc(6)Hex(6)	0	5.03	239.6	141.1	14.6	9.30848e-06	0.000146156	0.000136277	0.000162734	0.000413875	0.000414852	0.000413822	0.00081103	High
High	[K].LIDNNK.[T]	1xHexNAc(2)Hex(3)Fuc(1) [N5]	332	1	1	1	P07602	P07602-332-[K].LIDNNK.[T]-HexNAc(2)Hex(3)Fuc(1)	P07602-332	P07602-332-HexNAc(2)Hex(3)Fuc(1)	P07602 [328-333]	0	1754.77	HexNAc(2)Hex(3)Fuc(1)	0	1.35	239.7	14.6	14.6	0.0447827	0.00182502	0.00182361	0.00367368	0.671284	0.028853	0.0288498	0.0507986	High
High	[R].NYSHHQLNR.[S]	1xHexNAc(2)Hex(3)Fuc(1) [N1]	169	1	1	1	Q14515	Q14515-169-[R].NYSHHQLNR.[S]-HexNAc(2)Hex(3)Fuc(1)	Q14515-169	Q14515-169-HexNAc(2)Hex(3)Fuc(1)	Q14515 [169-177]	0	2206.94	HexNAc(2)Hex(3)Fuc(1)	0	1.61	239.7	60.9	60.9	0.0244068	0.00154994	0.00151711	0.00310078	0.52181	0.0189534	0.0189481	0.0326276	High
High	[R].GTANTTTAGVPCQR.[W]	1xCarbamidomethyl [C12]; 1xHexNAc(4)Hex(5)NeuAc(2) [N4]	296	1	1	1	P26927	P26927-296-[R].GTANTTTAGVPCQR.[W]-HexNAc(4)Hex(5)NeuAc(2)	P26927-296	P26927-296-HexNAc(4)Hex(5)NeuAc(2)	P26927 [293-306]	0	3638.45	HexNAc(4)Hex(5)NeuAc(2)	0	3.67	239.7	133	133	0.000213342	0.000566608	0.000566002	0.0010479	0.00921134	0.000764331	0.00076365	0.00163617	High
High	[R].EIRHNSTGCLR.[M]	1xCarbamidomethyl [C9]; 1xHexNAc(6)Hex(5)Fuc(1)NeuAc(1) [N5]	291	1	1	1	P10909	P10909-291-[R].EIRHNSTGCLR.[M]-HexNAc(6)Hex(5)Fuc(1)NeuAc(1)	P10909-291	P10909-291-HexNAc(6)Hex(5)Fuc(1)NeuAc(1)	P10909 [287-297]	1	3808.56	HexNAc(6)Hex(5)Fuc(1)NeuAc(1)	0	2.73	239.8	124.8	124.8	0.00184295	0.000627943	0.000603064	0.00113749	0.0742907	0.00244021	0.00243977	0.00507686	High
High	[R].CATPHGDNASLEATFVK.[R]	1xCarbamidomethyl [C1]; 1xHexNAc(5)Hex(5)NeuAc(2) [N8]	98	1	1	2	P23142	P23142-98-[R].CATPHGDNASLEATFVK.[R]-HexNAc(5)Hex(5)NeuAc(2)	P23142-98	P23142-98-HexNAc(5)Hex(5)NeuAc(2)	P23142 [91-107]	0	4225.7	HexNAc(5)Hex(5)NeuAc(2)	1	4.8	239.8	152	152	1.56733e-05	7.62428e-05	6.53125e-05	0.000153965	0.000712285	0.000468008	0.000461985	0.00107099	High
High	[R].CMWSSALNSLNLSFAGLEQVPK.[G]	1xCarbamidomethyl [C1]; 1xHexNAc(4)Hex(4)Fuc(1)NeuAc(1) [N11]	282	1	1	1	P08571	P08571-282-[R].CMWSSALNSLNLSFAGLEQVPK.[G]-HexNAc(4)Hex(4)Fuc(1)NeuAc(1)	P08571-282	P08571-282-HexNAc(4)Hex(4)Fuc(1)NeuAc(1)	P08571 [272-293]	0	4349.88	HexNAc(4)Hex(4)Fuc(1)NeuAc(1)	0	4.59	240.3	157.1	15	2.56175e-05	0.000197044	0.000195759	0.000311478	0.00113823	0.000479879	0.000461924	0.000929656	High
High	[R].HNSTGCLR.[M]	1xCarbamidomethyl [C6]; 1xHexNAc(7)Hex(4)Fuc(1) [N2]	291	1	1	2	P10909	P10909-291-[R].HNSTGCLR.[M]-HexNAc(7)Hex(4)Fuc(1)	P10909-291	P10909-291-HexNAc(7)Hex(4)Fuc(1)	P10909 [290-297]	0	3160.26	HexNAc(7)Hex(4)Fuc(1)	0	2.3	240.4	93.9	93.9	0.00504373	0.00077961	0.000775841	0.00154299	0.17988	0.00356044	0.00355872	0.0073652	High
High	[R].CLNWLDAQSGLASAPVSGAGNHSYCR.[N]	2xCarbamidomethyl [C1; C25]; 1xHexNAc(4)Hex(5)Fuc(1)NeuAc(2) [N21]	66	1	1	1	Q96FE7	Q96FE7-66-[R].CLNWLDAQSGLASAPVSGAGNHSYCR.[N]-HexNAc(4)Hex(5)Fuc(1)NeuAc(2)	Q96FE7-66	Q96FE7-66-HexNAc(4)Hex(5)Fuc(1)NeuAc(2)	Q96FE7 [46-71]	0	5142.1	HexNAc(4)Hex(5)Fuc(1)NeuAc(2)	0	5.25	240.4	168.5	134	5.63627e-06	7.62428e-05	6.80226e-05	0.000161577	0.000256253	0.000350361	0.000344068	0.000804246	High
High	[K].YKNNSDISSTR.[G]	1xHexNAc(3)Hex(4)Fuc(1)NeuAc(1) [N3]	46	1	1	1	P01871	P01871-46-[K].YKNNSDISSTR.[G]-HexNAc(3)Hex(4)Fuc(1)NeuAc(1)	P01871-46	P01871-46-HexNAc(3)Hex(4)Fuc(1)NeuAc(1)	P01871 [44-54]	1	2979.22	HexNAc(3)Hex(4)Fuc(1)NeuAc(1)	0	2.17	240.7	57	57	0.00673757	0.000887889	0.000887784	0.00180731	0.227267	0.00484305	0.00483755	0.0100288	High
High	[R].NGTGHGNSTHHGPEYMR.[C]	1xDeamidated [N1]; 1xOxidation [M16]; 1xHexNAc(5)Hex(6)NeuAc(1) [N7]	246	1	1	1	P02790	P02790-246-[R].NGTGHGNSTHHGPEYMR.[C]-HexNAc(5)Hex(6)NeuAc(1)	P02790-246	P02790-246-HexNAc(5)Hex(6)NeuAc(1)	P02790 [240-256]	0	4147.58	HexNAc(5)Hex(6)NeuAc(1)	0	4.48	240.7	141.7	120	3.2992e-05	0.000197044	0.000194187	0.000308404	0.00146543	0.000479879	0.000458205	0.000920528	High
High	[R].KVNASVPR.[G]	1xHexNAc(5)Hex(3) [N3]	551	1	1	1	P51693	P51693-551-[R].KVNASVPR.[G]-HexNAc(5)Hex(3)	P51693-551	P51693-551-HexNAc(5)Hex(3)	P51693 [549-556]	1	2372.07	HexNAc(5)Hex(3)	0	1.61	240.9	62.3	62.3	0.0243901	0.00154994	0.00154542	0.00315873	0.519532	0.0122946	0.0122932	0.0225283	High
High	[R].LVPHMNVSAVEK.[Q]	1xOxidation [M5]; 1xHexNAc(6)Hex(4)Fuc(1) [N6]	382	1	1	1	Q96KN2	Q96KN2-382-[R].LVPHMNVSAVEK.[Q]-HexNAc(6)Hex(4)Fuc(1)	Q96KN2-382	Q96KN2-382-HexNAc(6)Hex(4)Fuc(1)	Q96KN2 [377-388]	0	3352.45	HexNAc(6)Hex(4)Fuc(1)	0	3.08	240.9	132.6	132.6	0.000827709	0.000667922	0.00066699	0.00141004	0.0346128	0.00141356	0.00141148	0.00308382	High
High	[K].VASVININPNTTHSTGSCR.[S]	1xCarbamidomethyl [C18]; 1xDeamidated [N8]; 1xHexNAc(2)Hex(5) [N10]	257	1	1	1	P13473	P13473-257-[K].VASVININPNTTHSTGSCR.[S]-HexNAc(2)Hex(5)	P13473-257	P13473-257-HexNAc(2)Hex(5)	P13473 [248-266]	0	3245.4	HexNAc(2)Hex(5)	0	3.73	240.9	176.2	56	0.000185487	0.000443571	0.000441418	0.000750525	0.0080227	0.000701934	0.000701754	0.00149098	High
High	[R].LAGKPTHVNVSVVMAEVDGTCY.[-]	1xOxidation [M14]; 1xCarbamidomethyl [C21]; 1xHexNAc(4)Hex(5)Fuc(1)NeuAc(2) [N9]	340	1	1	1	P01876	P01876-340-[R].LAGKPTHVNVSVVMAEVDGTCY.[-]-HexNAc(4)Hex(5)Fuc(1)NeuAc(2)	P01876-340	P01876-340-HexNAc(4)Hex(5)Fuc(1)NeuAc(2)	P01876 [332-353]	0	4713.97	HexNAc(4)Hex(5)Fuc(1)NeuAc(2)	1	5.35	240.9	209	36.7	4.42133e-06	7.62428e-05	6.87994e-05	0.000163425	0.000201026	0.000350361	0.000348092	0.000813935	High
High	[R].HENTSSSPIQYEFSLTR.[E]	1xDeamidated [Q10]; 1xHexNAc(4)Hex(6)NeuAc(1) [N3]	42	1	1	1	P04216	P04216-42-[R].HENTSSSPIQYEFSLTR.[E]-HexNAc(4)Hex(6)NeuAc(1)	P04216-42	P04216-42-HexNAc(4)Hex(6)NeuAc(1)	P04216 [40-56]	0	4072.65	HexNAc(4)Hex(6)NeuAc(1)	1	4.41	241.3	139.2	139.2	3.87707e-05	0.000127251	0.000127235	0.00029882	0.00174746	0.000579225	0.000578518	0.00133531	High
High	[R].LTNGSR.[Y]	1xHexNAc(4)Hex(5)Fuc(1)NeuAc(2) [N3]	116	1	1	1	P07998	P07998-116-[R].LTNGSR.[Y]-HexNAc(4)Hex(5)Fuc(1)NeuAc(2)	P07998-116	P07998-116-HexNAc(4)Hex(5)Fuc(1)NeuAc(2)	P07998 [114-119]	0	2998.18	HexNAc(4)Hex(5)Fuc(1)NeuAc(2)	0	1.61	241.5	12.8	12.8	0.024405	0.00154994	0.00152078	0.00311082	0.521567	0.0180797	0.0180757	0.0314458	High
High	[R].TNGDIINYTLFIR.[E]	1xDeamidated [N2]; 1xHexNAc(6)Hex(6)Fuc(1)NeuAc(3) [N7]	4564	1	1	2	O75445	O75445-4564-[R].TNGDIINYTLFIR.[E]-HexNAc(6)Hex(6)Fuc(1)NeuAc(3)	O75445-4564	O75445-4564-HexNAc(6)Hex(6)Fuc(1)NeuAc(3)	O75445 [4558-4570]	0	4750.94	HexNAc(6)Hex(6)Fuc(1)NeuAc(3)	0	2.07	241.5	97.3	30.2	0.00847717	0.00104816	0.00104797	0.00228464	0.0165669	0.00111864	0.00111836	0.00256483	High
High	[K].VVLHPNYSQVDIGLIK.[L]	1xDeamidated [Q9]; 1xHexNAc(6)Hex(7)NeuAc(2) [N6]	241	1	1	1	P00738	P00738-241-[K].VVLHPNYSQVDIGLIK.[L]-HexNAc(6)Hex(7)NeuAc(2)	P00738-241	P00738-241-HexNAc(6)Hex(7)NeuAc(2)	P00738 [236-251]	0	4731.03	HexNAc(6)Hex(7)NeuAc(2)	1	4.61	241.7	126.6	126.6	2.47721e-05	0.000197044	0.000196091	0.000312061	0.0011007	0.000479879	0.000462749	0.000931532	High
High	[K].NCTGDCIHDGK.[V]	2xCarbamidomethyl [C2; C6]; 1xHexNAc(4)Hex(4)Fuc(1) [N1]	635	1	1	1	Q99435	Q99435-635-[K].NCTGDCIHDGK.[V]-HexNAc(4)Hex(4)Fuc(1)	Q99435-635	Q99435-635-HexNAc(4)Hex(4)Fuc(1)	Q99435 [635-645]	0	2883.09	HexNAc(4)Hex(4)Fuc(1)	0	3.96	241.8	110.2	110.2	0.000109018	0.000385332	0.000381679	0.000606152	0.00474522	0.000581358	0.000579337	0.00120555	High
High	[K].YVAFNGTK.[V]	1xHexNAc(2)Hex(5) [N5]	973	1	1	2	O94856	O94856-973-[K].YVAFNGTK.[V]-HexNAc(2)Hex(5)	O94856-973	O94856-973-HexNAc(2)Hex(5)	O94856 [969-976]	0	2115.89	HexNAc(2)Hex(5)	0	4.51	241.8	153.6	153.6	3.09939e-05	0.000197044	0.000194654	0.00030931	0.00137679	0.000479879	0.000459348	0.000923361	High
High	[R].VYIHPFHLVIHNESTCEQLAK.[A]	1xCarbamidomethyl [C16]; 1xHexNAc(6)Hex(5)Fuc(1) [N12]	47	1	1	1	P01019	P01019-47-[R].VYIHPFHLVIHNESTCEQLAK.[A]-HexNAc(6)Hex(5)Fuc(1)	P01019-47	P01019-47-HexNAc(6)Hex(5)Fuc(1)	P01019 [36-56]	0	4710.08	HexNAc(6)Hex(5)Fuc(1)	0	6.66	241.8	241.8	56.1	2.1652e-07	1.08742e-08	0	0	9.84631e-06	8.43739e-05	8.13008e-05	0.000192234	High
High	[K].LPPGLLANFTLLR.[T]	1xHexNAc(4)Hex(5)NeuAc(2) [N8]	186	1	1	1	P02750	P02750-186-[K].LPPGLLANFTLLR.[T]-HexNAc(4)Hex(5)NeuAc(2)	P02750-186	P02750-186-HexNAc(4)Hex(5)NeuAc(2)	P02750 [179-191]	0	3629.63	HexNAc(4)Hex(5)NeuAc(2)	0	3.43	241.9	105.5	105.5	0.000374279	0.000627943	0.000621543	0.00118221	0.0160249	0.000948587	0.000943812	0.0020564	High
High	[K].NLSMPLLPADFHK.[E]	1xHexNAc(1)Fuc(1) [N1]	49	1	1	1	P05546	P05546-49-[K].NLSMPLLPADFHK.[E]-HexNAc(1)Fuc(1)	P05546-49	P05546-49-HexNAc(1)Fuc(1)	P05546 [49-61]	0	1831.91	HexNAc(1)Fuc(1)	0	3.89	241.9	241.9	241.9	0.000128896	0.000316496	0.000313322	0.00073497	0.00561973	0.000762002	0.000760794	0.00175413	High
High	[K].SVVAPATDGGLNLTSTFLRK.[N]	1xHexNAc(6)Hex(5)Fuc(1)NeuAc(2) [N12]	78	1	1	1	P41222	P41222-78-[K].SVVAPATDGGLNLTSTFLRK.[N]-HexNAc(6)Hex(5)Fuc(1)NeuAc(2)	P41222-78	P41222-78-HexNAc(6)Hex(5)Fuc(1)NeuAc(2)	P41222 [67-86]	1	4804.11	HexNAc(6)Hex(5)Fuc(1)NeuAc(2)	-1	4.83	241.9	215.8	215.8	1.48858e-05	7.62428e-05	6.54407e-05	0.00015425	0.000676521	0.000468008	0.000462932	0.00107313	High
High	[K].FSQYLHENASYVR.[P]	1xHexNAc(5)Hex(4)Fuc(1)NeuAc(1) [N8]	307	1	1	3	Q6ZMI0	Q6ZMI0-307-[K].FSQYLHENASYVR.[P]-HexNAc(5)Hex(4)Fuc(1)NeuAc(1)	Q6ZMI0-307	Q6ZMI0-307-HexNAc(5)Hex(4)Fuc(1)NeuAc(1)	Q6ZMI0 [300-312]	0	3714.53	HexNAc(5)Hex(4)Fuc(1)NeuAc(1)	0	1.68	242.1	47.5	47.5	0.0208767	0.00149563	0.00149477	0.00304434	0.0407715	0.00159138	0.00159099	0.00349113	High
High	[K].MFSQNDTR.[C]	1xHexNAc(5)Hex(6)NeuAc(3) [N5]	325	1	1	1	P02750	P02750-325-[K].MFSQNDTR.[C]-HexNAc(5)Hex(6)NeuAc(3)	P02750-325	P02750-325-HexNAc(5)Hex(6)NeuAc(3)	P02750 [321-328]	0	3859.44	HexNAc(5)Hex(6)NeuAc(3)	0	1.97	242.1	64.9	64.9	0.0108387	0.0010023	0.000998884	0.00206925	0.322082	0.0065731	0.00657116	0.0127839	High
High	[K].NITQIVGHSGCEAK.[S]	1xCarbamidomethyl [C11]; 1xHexNAc(4)Hex(5)Fuc(1)NeuAc(1) [N1]	39	1	1	1	P41271	P41271-39-[K].NITQIVGHSGCEAK.[S]-HexNAc(4)Hex(5)Fuc(1)NeuAc(1)	P41271-39	P41271-39-HexNAc(4)Hex(5)Fuc(1)NeuAc(1)	P41271 [39-52]	0	3573.48	HexNAc(4)Hex(5)Fuc(1)NeuAc(1)	0	2.28	242.3	80.8	80.8	0.00527628	0.000893708	0.000890525	0.0019244	0.185466	0.00336215	0.00336175	0.00709123	High
High	[R].ASSNPNATSSSSQDPESLQDR.[G]	1xHexNAc(9)Hex(6)Fuc(1) [N6]	25	1	1	1	P05155	P05155-25-[R].ASSNPNATSSSSQDPESLQDR.[G]-HexNAc(9)Hex(6)Fuc(1)	P05155-25	P05155-25-HexNAc(9)Hex(6)Fuc(1)	P05155 [20-40]	0	5124.04	HexNAc(9)Hex(6)Fuc(1)	1	4.79	242.3	134.1	10.5	1.60418e-05	7.62428e-05	6.52401e-05	0.000153752	0.000729021	0.000468008	0.000461498	0.00106952	High
High	[R].EIRHNSTGCLR.[M]	1xCarbamidomethyl [C9]; 1xHexNAc(1) [N5]	291	1	1	1	P10909	P10909-291-[R].EIRHNSTGCLR.[M]-HexNAc(1)	P10909-291	P10909-291-HexNAc(1)	P10909 [287-297]	1	1545.74	HexNAc(1)	0	3.35	242.5	179.6	179.6	0.000451293	0.000490467	0.000489746	0.00114106	0.0192361	0.00118005	0.00117727	0.0026958	High
High	[K].NGSLFAFR.[G]	1xHexNAc(11)Hex(11)NeuAc(1) [N1]	169	1	1	1	P04004	P04004-169-[K].NGSLFAFR.[G]-HexNAc(11)Hex(11)NeuAc(1)	P04004-169	P04004-169-HexNAc(11)Hex(11)NeuAc(1)	P04004 [169-176]	0	5219.02	HexNAc(11)Hex(11)NeuAc(1)	1	2.66	242.6	134.7	134.7	0.00219659	0.000627943	0.000600998	0.00113154	0.0873582	0.00267412	0.00267315	0.00560774	High
High	[R].DIENFNSTQK.[F]	1xHexNAc(4)Hex(6)Fuc(1)NeuAc(1) [N6]	33	1	1	1	P43652	P43652-33-[R].DIENFNSTQK.[F]-HexNAc(4)Hex(6)Fuc(1)NeuAc(1)	P43652-33	P43652-33-HexNAc(4)Hex(6)Fuc(1)NeuAc(1)	P43652 [28-37]	0	3417.35	HexNAc(4)Hex(6)Fuc(1)NeuAc(1)	0	2.9	242.7	119	119	0.0012591	0.000786259	0.000783321	0.0016802	0.0516625	0.00170815	0.00170648	0.00375261	High
High	[R].EEQFNSTYR.[V]	1xHexNAc(4)Hex(3) [N5]	177	1	1	2	P01861	P01861-177-[R].EEQFNSTYR.[V]-HexNAc(4)Hex(3)	P01861-177	P01861-177-HexNAc(4)Hex(3)	P01861 [173-181]	0	2471.99	HexNAc(4)Hex(3)	0	2.96	242.7	94.5	94.5	0.00108501	0.000786259	0.000784835	0.00168303	0.0448533	0.00159138	0.00158798	0.00348141	High
High	[K].MFSQNDTR.[C]	1xHexNAc(4)Hex(5)Fuc(1)NeuAc(2) [N5]	325	1	1	1	P02750	P02750-325-[K].MFSQNDTR.[C]-HexNAc(4)Hex(5)Fuc(1)NeuAc(2)	P02750-325	P02750-325-HexNAc(4)Hex(5)Fuc(1)NeuAc(2)	P02750 [321-328]	0	3349.27	HexNAc(4)Hex(5)Fuc(1)NeuAc(2)	0	2.17	243.1	52.9	52.9	0.00679423	0.000893708	0.000879198	0.0018942	0.228033	0.00526721	0.00526005	0.0101455	High
High	[R].EYQTRQNQCFYNSSYLNVQR.[E]	1xCarbamidomethyl [C9]; 1xHexNAc(6)Hex(6)Fuc(1)NeuAc(2) [N12]	93	1	1	1	P19652	P19652-93-[R].EYQTRQNQCFYNSSYLNVQR.[E]-HexNAc(6)Hex(6)Fuc(1)NeuAc(2)	P19652-93	P19652-93-HexNAc(6)Hex(6)Fuc(1)NeuAc(2)	P19652 [82-101]	1	5517.22	HexNAc(6)Hex(6)Fuc(1)NeuAc(2)	0	2.83	243.1	88.6	29	0.00146997	0.000627943	0.000607275	0.00114728	0.0600144	0.00215438	0.00215252	0.0045623	High
High	[R].QDQCIYNTTYLNVQR.[E]	1xCarbamidomethyl [C4]; 1xDeamidated [N12]; 1xHexNAc(4)Hex(5)NeuAc(1) [N7]	93	1	1	1	P02763	P02763-93-[R].QDQCIYNTTYLNVQR.[E]-HexNAc(4)Hex(5)NeuAc(1)	P02763-93	P02763-93-HexNAc(4)Hex(5)NeuAc(1)	P02763 [87-101]	0	3830.56	HexNAc(4)Hex(5)NeuAc(1)	0	1.49	243.2	42.6	25.4	0.0321432	0.0015262	0.00152327	0.00317209	0.593063	0.0216222	0.021615	0.0370511	High
High	[R].ENGTVSR.[Y]	1xHexNAc(5)Hex(6)NeuAc(1) [N2]	103	1	1	1	P19652	P19652-103-[R].ENGTVSR.[Y]-HexNAc(5)Hex(6)NeuAc(1)	P19652-103	P19652-103-HexNAc(5)Hex(6)NeuAc(1)	P19652 [102-108]	0	3041.18	HexNAc(5)Hex(6)NeuAc(1)	0	1.73	243.5	78.6	78.6	0.0186798	0.00127558	0.00127484	0.00271739	0.453248	0.0103009	0.0102973	0.0182302	High
High	[R].YETTNK.[T]	1xHexNAc(2)Hex(3)Fuc(1) [N5]	58	1	1	1	P13473	P13473-58-[R].YETTNK.[T]-HexNAc(2)Hex(3)Fuc(1)	P13473-58	P13473-58-HexNAc(2)Hex(3)Fuc(1)	P13473 [54-59]	0	1793.73	HexNAc(2)Hex(3)Fuc(1)	0	3.61	243.6	88.1	88.1	0.00024829	0.000434918	0.000433222	0.00101098	0.0107049	0.000878735	0.000877083	0.00201265	High
High	[R].AGSLQLSSMSAGNSSLR.[R]	1xHexNAc(4)Hex(5)Fuc(1)NeuAc(2) [N13]	392	1	1	2	Q53SF7	Q53SF7-392-[R].AGSLQLSSMSAGNSSLR.[R]-HexNAc(4)Hex(5)Fuc(1)NeuAc(2)	Q53SF7-392	Q53SF7-392-HexNAc(4)Hex(5)Fuc(1)NeuAc(2)	Q53SF7 [380-396]	0	4016.65	HexNAc(4)Hex(5)Fuc(1)NeuAc(2)	0	1.55	243.8	74.6	74.6	0.0284246	0.00155893	0.00155885	0.00319652	0.0554912	0.00194801	0.00194789	0.00430257	High
High	[K].CGLVPVLAENYNKSDNCEDTPEAGYFAIAVVK.[K]	2xCarbamidomethyl [C1; C17]; 1xDeamidated [N16]; 1xHexNAc(2)Hex(4)Fuc(1) [N12]	432	1	1	1	P02787	P02787-432-[K].CGLVPVLAENYNKSDNCEDTPEAGYFAIAVVK.[K]-HexNAc(2)Hex(4)Fuc(1)	P02787-432	P02787-432-HexNAc(2)Hex(4)Fuc(1)	P02787 [421-452]	1	4745.09	HexNAc(2)Hex(4)Fuc(1)	1	5.01	243.8	201.4	21.6	9.78886e-06	0.000146156	0.000135851	0.000162285	0.000435225	0.000414852	0.000412513	0.0008088	High
High	[R].NEEYNK.[S]	1xHexNAc(5)Hex(5)NeuAc(1) [N5]	56	1	1	1	P02763	P02763-56-[R].NEEYNK.[S]-HexNAc(5)Hex(5)NeuAc(1)	P02763-56	P02763-56-HexNAc(5)Hex(5)NeuAc(1)	P02763 [52-57]	0	2913.1	HexNAc(5)Hex(5)NeuAc(1)	0	2.74	244.1	97.8	97.8	0.0018302	0.000627943	0.000603209	0.00113798	0.0738097	0.0023795	0.00237935	0.00493792	High
High	[K].GENFTETDVK.[M]	1xHexNAc(6)Hex(6)Fuc(1)NeuAc(1) [N3]	197	1	1	1	P04156	P04156-197-[K].GENFTETDVK.[M]-HexNAc(6)Hex(6)Fuc(1)NeuAc(1)	P04156-197	P04156-197-HexNAc(6)Hex(6)Fuc(1)NeuAc(1)	P04156 [195-204]	0	3767.47	HexNAc(6)Hex(6)Fuc(1)NeuAc(1)	0	2.9	244.1	104.1	104.1	0.0012591	0.000786259	0.000783227	0.00167997	0.0516625	0.00170815	0.00170628	0.00375208	High
High	[R].VYIHPFHLVIHNESTCEQLAK.[A]	1xCarbamidomethyl [C16]; 1xHexNAc(8)Hex(7) [N12]	47	1	1	1	P01019	P01019-47-[R].VYIHPFHLVIHNESTCEQLAK.[A]-HexNAc(8)Hex(7)	P01019-47	P01019-47-HexNAc(8)Hex(7)	P01019 [36-56]	0	5294.29	HexNAc(8)Hex(7)	0	6.49	244.1	232.5	81.4	3.22499e-07	1.60167e-08	0	0	1.46657e-05	8.43739e-05	7.96242e-05	0.00018797	High
High	[R].VYIHPFHLVIHNESTCEQLAK.[A]	1xCarbamidomethyl [C16]; 1xHexNAc(5)Hex(4)NeuAc(2) [N12]	47	1	1	2	P01019	P01019-47-[R].VYIHPFHLVIHNESTCEQLAK.[A]-HexNAc(5)Hex(4)NeuAc(2)	P01019-47	P01019-47-HexNAc(5)Hex(4)NeuAc(2)	P01019 [36-56]	0	4781.08	HexNAc(5)Hex(4)NeuAc(2)	1	4.56	244.3	155.6	125.9	2.76441e-05	0.000197044	0.000195236	0.000310511	0.00122817	0.000479879	0.000460738	0.000926927	High
High	[K].LSDLSINSTECLHVHCR.[G]	2xCarbamidomethyl [C11; C16]; 1xHexNAc(4)Hex(5)Fuc(1)NeuAc(2) [N7]	177	1	1	1	P05156	P05156-177-[K].LSDLSINSTECLHVHCR.[G]-HexNAc(4)Hex(5)Fuc(1)NeuAc(2)	P05156-177	P05156-177-HexNAc(4)Hex(5)Fuc(1)NeuAc(2)	P05156 [171-187]	0	4391.79	HexNAc(4)Hex(5)Fuc(1)NeuAc(2)	0	5.87	244.3	181.7	89.2	1.33703e-06	7.62428e-05	7.32332e-05	0.000174611	6.0799e-05	8.43739e-05	7.414e-05	0.000174125	High
High	[R].HENTSSSPIQYEFSLTR.[E]	1xHexNAc(4)Hex(5)NeuAc(1) [N3]	42	1	1	1	P04216	P04216-42-[R].HENTSSSPIQYEFSLTR.[E]-HexNAc(4)Hex(5)NeuAc(1)	P04216-42	P04216-42-HexNAc(4)Hex(5)NeuAc(1)	P04216 [40-56]	0	3909.62	HexNAc(4)Hex(5)NeuAc(1)	0	4.74	244.5	158.5	158.5	1.82297e-05	7.62428e-05	6.49266e-05	0.000152882	0.000828376	0.000468008	0.000459227	0.00106334	High
High	[K].TYPPENKPGQSNYSFVDNLNLLK.[A]	1xHexNAc(3)Hex(4)NeuAc(1) [N12]	68	1	1	1	Q8WXD2	Q8WXD2-68-[K].TYPPENKPGQSNYSFVDNLNLLK.[A]-HexNAc(3)Hex(4)NeuAc(1)	Q8WXD2-68	Q8WXD2-68-HexNAc(3)Hex(4)NeuAc(1)	Q8WXD2 [57-79]	0	4186.86	HexNAc(3)Hex(4)NeuAc(1)	1	4.88	244.5	107.3	90.6	1.33026e-05	7.62428e-05	6.57462e-05	0.000155231	0.000604609	0.000468008	0.000465024	0.00107958	High
High	[R].NEEYNK.[S]	1xHexNAc(4)Hex(5)NeuAc(2) [N5]	56	1	1	2	P02763	P02763-56-[R].NEEYNK.[S]-HexNAc(4)Hex(5)NeuAc(2)	P02763-56	P02763-56-HexNAc(4)Hex(5)NeuAc(2)	P02763 [52-57]	0	3001.12	HexNAc(4)Hex(5)NeuAc(2)	0	2.98	244.7	109.6	109.6	0.00105402	0.000786259	0.000785119	0.00168397	0.0436311	0.00159138	0.00158866	0.00348383	High
High	[R].GTDNITVR.[Q]	1xHexNAc(4)Hex(5)Fuc(1)NeuAc(2) [N4]	40	1	1	1	Q13449	Q13449-40-[R].GTDNITVR.[Q]-HexNAc(4)Hex(5)Fuc(1)NeuAc(2)	Q13449-40	Q13449-40-HexNAc(4)Hex(5)Fuc(1)NeuAc(2)	Q13449 [37-44]	0	3226.29	HexNAc(4)Hex(5)Fuc(1)NeuAc(2)	0	2.2	244.8	60.3	60.3	0.00636966	0.000833681	0.000829384	0.00167015	0.21747	0.00484305	0.00484276	0.0100426	High
High	[R].KVEVEAVNSTSVK.[V]	1xHexNAc(2)Hex(5) [N8]	724	1	1	1	P23468	P23468-724-[R].KVEVEAVNSTSVK.[V]-HexNAc(2)Hex(5)	P23468-724	P23468-724-HexNAc(2)Hex(5)	P23468 [717-729]	1	2606.18	HexNAc(2)Hex(5)	0	3.03	244.9	124.6	124.6	0.000932771	0.000627943	0.00061282	0.00116093	0.0389148	0.00155212	0.00155154	0.0034637	High
High	[R].VDLEDFENNTAYAK.[Y]	1xHexNAc(5)Hex(5)Fuc(1) [N8]	137	1	1	1	P55083	P55083-137-[R].VDLEDFENNTAYAK.[Y]-HexNAc(5)Hex(5)Fuc(1)	P55083-137	P55083-137-HexNAc(5)Hex(5)Fuc(1)	P55083 [130-143]	0	3600.46	HexNAc(5)Hex(5)Fuc(1)	0	4.99	244.9	151.3	151.3	1.02293e-05	7.62428e-05	6.6454e-05	0.000157257	0.000464986	0.000404776	0.000402982	0.00093794	High
High	[R].EEQFNSTFR.[V]	1xDeamidated [Q3]; 1xHexNAc(4)Hex(4)Fuc(1)NeuAc(1) [N5]	176	1	1	1	P01859	P01859-176-[R].EEQFNSTFR.[V]-HexNAc(4)Hex(4)Fuc(1)NeuAc(1)	P01859-176	P01859-176-HexNAc(4)Hex(4)Fuc(1)NeuAc(1)	P01859 [172-180]	0	3056.19	HexNAc(4)Hex(4)Fuc(1)NeuAc(1)	0	2.4	245	95.5	95.5	0.00395122	0.000893708	0.000893549	0.0019329	0.145586	0.00295252	0.00295199	0.00616438	High
High	[R].ENGTISR.[Y]	1xHexNAc(5)Hex(5)NeuAc(2) [N2]	103	1	1	1	P02763	P02763-103-[R].ENGTISR.[Y]-HexNAc(5)Hex(5)NeuAc(2)	P02763-103	P02763-103-HexNAc(5)Hex(5)NeuAc(2)	P02763 [102-108]	0	3184.24	HexNAc(5)Hex(5)NeuAc(2)	0	1.61	245.3	7.6	7.6	0.024396	0.00154994	0.00153794	0.00314548	0.520334	0.0138691	0.0138643	0.0247955	High
High	[R].GNLTGAPGQR.[L]	1xHexNAc(4)Hex(5)NeuAc(2) [N2]	105	1	1	1	O60883	O60883-105-[R].GNLTGAPGQR.[L]-HexNAc(4)Hex(5)NeuAc(2)	O60883-105	O60883-105-HexNAc(4)Hex(5)NeuAc(2)	O60883 [104-113]	0	3175.28	HexNAc(4)Hex(5)NeuAc(2)	0	1.66	245.4	85.2	85.2	0.0221074	0.00138929	0.00137994	0.00296536	0.496857	0.0127216	0.0127202	0.0224675	High
High	[R].CSDGWSFDATTLDDNGTMLFFK.[G]	1xCarbamidomethyl [C1]; 1xOxidation [M18]; 1xHexNAc(4)Hex(6)Fuc(1) [N15]	64	1	1	1	P02790	P02790-64-[R].CSDGWSFDATTLDDNGTMLFFK.[G]-HexNAc(4)Hex(6)Fuc(1)	P02790-64	P02790-64-HexNAc(4)Hex(6)Fuc(1)	P02790 [50-71]	0	4474.76	HexNAc(4)Hex(6)Fuc(1)	-1	3.38	245.4	102.4	102.4	0.000421089	0.000627943	0.00062004	0.00117838	0.0179896	0.00100566	0.00100414	0.00219619	High
High	[K].SNSSMHITDCR.[L]	1xCarbamidomethyl [C10]; 1xHexNAc(5)Hex(6)Fuc(1)NeuAc(1) [N2]	104	1	1	1	P07998	P07998-104-[K].SNSSMHITDCR.[L]-HexNAc(5)Hex(6)Fuc(1)NeuAc(1)	P07998-104	P07998-104-HexNAc(5)Hex(6)Fuc(1)NeuAc(1)	P07998 [103-113]	0	3732.41	HexNAc(5)Hex(6)Fuc(1)NeuAc(1)	0	3.39	245.7	113.5	113.5	0.000407195	0.000627943	0.000620463	0.00117977	0.0174073	0.00100566	0.00100477	0.00219845	High
High	[K].HMNETSHTQGSLR.[I]	1xOxidation [M2]; 1xHexNAc(3)Hex(3)Fuc(1) [N3]	241	1	1	1	Q16620	Q16620-241-[K].HMNETSHTQGSLR.[I]-HexNAc(3)Hex(3)Fuc(1)	Q16620-241	Q16620-241-HexNAc(3)Hex(3)Fuc(1)	Q16620 [239-251]	0	2755.14	HexNAc(3)Hex(3)Fuc(1)	0	3.61	245.7	166.9	118	0.000246125	0.000434918	0.000433329	0.00101141	0.0106131	0.000878735	0.000877303	0.00201352	High
High	[K].DKNCTSR.[L]	1xCarbamidomethyl [C4]; 1xHexNAc(4)Hex(5)NeuAc(2) [N3]	170	1	1	1	P01019	P01019-170-[K].DKNCTSR.[L]-HexNAc(4)Hex(5)NeuAc(2)	P01019-170	P01019-170-HexNAc(4)Hex(5)NeuAc(2)	P01019 [168-174]	1	3085.17	HexNAc(4)Hex(5)NeuAc(2)	0	1.76	245.8	30.1	30.1	0.0174217	0.00122114	0.00121951	0.00258715	0.43556	0.00980392	0.00980335	0.0174993	High
High	[K].GENFTETDVK.[M]	1xHexNAc(6)Hex(5)Fuc(1)NeuAc(1) [N3]	197	1	1	1	P04156	P04156-197-[K].GENFTETDVK.[M]-HexNAc(6)Hex(5)Fuc(1)NeuAc(1)	P04156-197	P04156-197-HexNAc(6)Hex(5)Fuc(1)NeuAc(1)	P04156 [195-204]	0	3605.42	HexNAc(6)Hex(5)Fuc(1)NeuAc(1)	0	2.52	245.8	116.1	116.1	0.0030338	0.00084317	0.00083677	0.0018023	0.115683	0.00260086	0.00259929	0.00536599	High
High	[R].ENGTVSR.[Y]	1xHexNAc(5)Hex(6)NeuAc(2) [N2]	103	1	1	3	P19652	P19652-103-[R].ENGTVSR.[Y]-HexNAc(5)Hex(6)NeuAc(2)	P19652-103	P19652-103-HexNAc(5)Hex(6)NeuAc(2)	P19652 [102-108]	0	3332.28	HexNAc(5)Hex(6)NeuAc(2)	0	1.97	245.9	49.8	49.8	0.0106925	0.00116124	0.00115982	0.00254249	0.318785	0.00764606	0.00764071	0.0145937	High
High	[R].LAGKPTHVNVSVVMAEVDGTCY.[-]	1xCarbamidomethyl [C21]; 1xOxidation [M14]; 1xHexNAc(5)Hex(5) [N9]	340	1	1	1	P01876	P01876-340-[R].LAGKPTHVNVSVVMAEVDGTCY.[-]-HexNAc(5)Hex(5)	P01876-340	P01876-340-HexNAc(5)Hex(5)	P01876 [332-353]	0	4188.8	HexNAc(5)Hex(5)	0	5.84	245.9	152.3	152.3	1.4618e-06	7.57748e-05	7.48671e-05	0.000180603	6.50163e-05	8.40407e-05	7.57748e-05	0.000180018	High
High	[R].ENGTISR.[Y]	1xHexNAc(1)Fuc(1) [N2]	103	1	1	3	P02763	P02763-103-[R].ENGTISR.[Y]-HexNAc(1)Fuc(1)	P02763-103	P02763-103-HexNAc(1)Fuc(1)	P02763 [102-108]	0	1125.53	HexNAc(1)Fuc(1)	0	1.15	246.3	13.6	13.6	0.0705065	0.00224929	0.00224633	0.00451467	0.76745	0.0372432	0.0372372	0.0654435	High
High	[R].GPGIKPNQTSK.[M]	1xHexNAc(2)Hex(7) [N7]	362	1	1	1	P15586	P15586-362-[R].GPGIKPNQTSK.[M]-HexNAc(2)Hex(7)	P15586-362	P15586-362-HexNAc(2)Hex(7)	P15586 [356-366]	0	2667.15	HexNAc(2)Hex(7)	0	2.43	246.4	114	114	0.00371495	0.00077961	0.00077877	0.00154908	0.00474522	0.000581358	0.000579449	0.00120609	High
High	[K].KKEDALNETR.[E]	1xHexNAc(5)Hex(4)Fuc(1)NeuAc(2) [N7]	86	1	1	1	P10909	P10909-86-[K].KKEDALNETR.[E]-HexNAc(5)Hex(4)Fuc(1)NeuAc(2)	P10909-86	P10909-86-HexNAc(5)Hex(4)Fuc(1)NeuAc(2)	P10909 [80-89]	2	3595.49	HexNAc(5)Hex(4)Fuc(1)NeuAc(2)	0	3.71	246.4	103	103	0.000196011	0.000374368	0.00037339	0.000873362	0.00848447	0.000819207	0.000818743	0.00188269	High
High	[K].SVVAPATDGGLNLTSTFLRK.[N]	1xHexNAc(6)Hex(6)NeuAc(1) [N12]	78	1	1	2	P41222	P41222-78-[K].SVVAPATDGGLNLTSTFLRK.[N]-HexNAc(6)Hex(6)NeuAc(1)	P41222-78	P41222-78-HexNAc(6)Hex(6)NeuAc(1)	P41222 [67-86]	1	4529.01	HexNAc(6)Hex(6)NeuAc(1)	0	2.26	247.1	108.9	108.9	0.00551888	0.000893708	0.000889574	0.00192202	0.192405	0.00353844	0.00353781	0.00748911	High
High	[K].CGLVPVLAENYNK.[S]	1xCarbamidomethyl [C1]; 1xHexNAc(6)Hex(3) [N12]	432	1	1	1	P02787	P02787-432-[K].CGLVPVLAENYNK.[S]-HexNAc(6)Hex(3)	P02787-432	P02787-432-HexNAc(6)Hex(3)	P02787 [421-433]	0	3181.39	HexNAc(6)Hex(3)	0	5.15	247.1	162.5	162.5	7.14135e-06	7.62428e-05	6.72948e-05	0.000159464	0.000324661	0.000350361	0.000340321	0.000793651	High
High	[R].QNQCFYNSSYLNVQR.[E]	1xCarbamidomethyl [C4]; 1xDeamidated [Q1]; 1xHexNAc(7)Hex(8)Fuc(1)NeuAc(3) [N7]	93	1	1	1	P19652	P19652-93-[R].QNQCFYNSSYLNVQR.[E]-HexNAc(7)Hex(8)Fuc(1)NeuAc(3)	P19652-93	P19652-93-HexNAc(7)Hex(8)Fuc(1)NeuAc(3)	P19652 [87-101]	0	5659.17	HexNAc(7)Hex(8)Fuc(1)NeuAc(3)	1	2.88	247.2	133.3	1.7	0.00131149	0.000627943	0.000609645	0.00115307	0.0538475	0.00167152	0.00166739	0.0035832	High
High	[K].GENFTETDVK.[M]	1xHexNAc(5)Hex(4)Fuc(1) [N3]	197	1	1	2	P04156	P04156-197-[K].GENFTETDVK.[M]-HexNAc(5)Hex(4)Fuc(1)	P04156-197	P04156-197-HexNAc(5)Hex(4)Fuc(1)	P04156 [195-204]	0	2949.19	HexNAc(5)Hex(4)Fuc(1)	0	4.01	247.2	139.7	139.7	9.76716e-05	0.000385332	0.000382409	0.000607718	0.0042571	0.000581358	0.000580533	0.00120901	High
High	[R].VILYNR.[T]	1xHexNAc(2)Hex(6) [N5]	446	1	1	1	O94856	O94856-446-[R].VILYNR.[T]-HexNAc(2)Hex(6)	O94856-446	O94856-446-HexNAc(2)Hex(6)	O94856 [442-447]	0	2155.94	HexNAc(2)Hex(6)	0	5.26	247.3	217.6	217.6	5.55361e-06	7.62428e-05	6.80828e-05	0.000161734	0.000252496	0.000350361	0.000344376	0.000805023	High
High	[K].ISGVNLTQK.[T]	1xHexNAc(4)Hex(4)Fuc(1)NeuAc(1) [N5]	1026	1	1	1	O00533	O00533-1026-[K].ISGVNLTQK.[T]-HexNAc(4)Hex(4)Fuc(1)NeuAc(1)	O00533-1026	O00533-1026-HexNAc(4)Hex(4)Fuc(1)NeuAc(1)	O00533 [1022-1030]	0	2857.23	HexNAc(4)Hex(4)Fuc(1)NeuAc(1)	0	1.67	247.4	56.3	56.3	0.0215979	0.00138929	0.00138376	0.00297378	0.490573	0.0121394	0.0121331	0.0213805	High
High	[R].GLNVTLSSTGR.[N]	1xHexNAc(4)Hex(5)Fuc(1) [N3]	1328	1	1	1	P0C0L5	P0C0L5-1328-[R].GLNVTLSSTGR.[N]-HexNAc(4)Hex(5)Fuc(1)	P0C0L5-1328	P0C0L5-1328-HexNAc(4)Hex(5)Fuc(1)	P0C0L5 [1326-1336]	0	2873.24	HexNAc(4)Hex(5)Fuc(1)	0	3.58	247.4	132.6	132.6	0.000263977	0.000627943	0.00062692	0.00119296	0.011365	0.000825135	0.000824716	0.00177804	High
High	[K].NGSLQIR.[Y]	1xHexNAc(2)Hex(5) [N1]	1073	1	1	1	Q9C0A0	Q9C0A0-1073-[K].NGSLQIR.[Y]-HexNAc(2)Hex(5)	Q9C0A0-1073	Q9C0A0-1073-HexNAc(2)Hex(5)	Q9C0A0 [1073-1079]	0	2003.86	HexNAc(2)Hex(5)	0	2.07	247.6	36.4	36.4	0.00847046	0.000944176	0.000943619	0.00193745	0.270327	0.00570681	0.00570647	0.0117438	High
High	[K].TAVNCSSDFDACLITK.[A]	2xCarbamidomethyl [C5; C12]; 1xHexNAc(4)Hex(4)Fuc(1) [N4]	43	1	1	1	P13987	P13987-43-[K].TAVNCSSDFDACLITK.[A]-HexNAc(4)Hex(4)Fuc(1)	P13987-43	P13987-43-HexNAc(4)Hex(4)Fuc(1)	P13987 [40-55]	0	3408.4	HexNAc(4)Hex(4)Fuc(1)	0	2.8	247.6	117	117	0.00157928	0.000627943	0.000606061	0.00114515	0.0642421	0.00233301	0.00233172	0.00483504	High
High	[R].VYIHPFHLVIHNESTCEQLAK.[A]	1xCarbamidomethyl [C16]; 1xHexNAc(5)Hex(5)Fuc(1) [N12]	47	1	1	1	P01019	P01019-47-[R].VYIHPFHLVIHNESTCEQLAK.[A]-HexNAc(5)Hex(5)Fuc(1)	P01019-47	P01019-47-HexNAc(5)Hex(5)Fuc(1)	P01019 [36-56]	0	4507	HexNAc(5)Hex(5)Fuc(1)	0	6.13	247.6	247.6	76.6	7.46949e-07	3.85144e-08	0	0	3.3223e-05	8.40407e-05	7.85238e-05	0.000186532	High
High	[R].ENGTVSR.[Y]	1xHexNAc(6)Hex(7)NeuAc(2) [N2]	103	1	1	1	P19652	P19652-103-[R].ENGTVSR.[Y]-HexNAc(6)Hex(7)NeuAc(2)	P19652-103	P19652-103-HexNAc(6)Hex(7)NeuAc(2)	P19652 [102-108]	0	3697.41	HexNAc(6)Hex(7)NeuAc(2)	0	1.75	247.8	68.9	68.9	0.0178626	0.00144159	0.00144076	0.00292048	0.440103	0.00984765	0.00984366	0.0182173	High
High	[K].EDALNETR.[E]	1xHexNAc(3)Hex(4)Fuc(1)NeuAc(1) [N5]	86	1	1	1	P10909	P10909-86-[K].EDALNETR.[E]-HexNAc(3)Hex(4)Fuc(1)NeuAc(1)	P10909-86	P10909-86-HexNAc(3)Hex(4)Fuc(1)NeuAc(1)	P10909 [82-89]	0	2642.05	HexNAc(3)Hex(4)Fuc(1)NeuAc(1)	0	2.17	247.8	68.4	68.4	0.00677136	0.000893708	0.000879714	0.00189548	0.227371	0.00526721	0.00526471	0.0101564	High
High	[R].EIRHNSTGCLR.[M]	1xCarbamidomethyl [C9]; 1xHexNAc(5)Hex(4)Fuc(1)NeuAc(2) [N5]	291	1	1	1	P10909	P10909-291-[R].EIRHNSTGCLR.[M]-HexNAc(5)Hex(4)Fuc(1)NeuAc(2)	P10909-291	P10909-291-HexNAc(5)Hex(4)Fuc(1)NeuAc(2)	P10909 [287-297]	1	3734.52	HexNAc(5)Hex(4)Fuc(1)NeuAc(2)	0	4.67	247.9	128.7	128.7	2.13072e-05	7.62428e-05	6.45786e-05	0.000151976	0.000968092	0.000522023	0.000521955	0.00120755	High
High	[K].SVVAPATDGGLNLTSTFLRK.[N]	1xHexNAc(5)Hex(5)NeuAc(1) [N12]	78	1	1	3	P41222	P41222-78-[K].SVVAPATDGGLNLTSTFLRK.[N]-HexNAc(5)Hex(5)NeuAc(1)	P41222-78	P41222-78-HexNAc(5)Hex(5)NeuAc(1)	P41222 [67-86]	1	4163.87	HexNAc(5)Hex(5)NeuAc(1)	0	5.39	247.9	152.3	152.3	4.05462e-06	0.000146156	0.000142086	0.000170736	0.000180317	0.000294898	0.000287604	0.000510725	High
High	[R].NGTGHGNSTHHGPEYMR.[C]	1xDeamidated [N1]; 1xHexNAc(4)Hex(5)NeuAc(2) [N7]	246	1	1	2	P02790	P02790-246-[R].NGTGHGNSTHHGPEYMR.[C]-HexNAc(4)Hex(5)NeuAc(2)	P02790-246	P02790-246-HexNAc(4)Hex(5)NeuAc(2)	P02790 [240-256]	0	4057.55	HexNAc(4)Hex(5)NeuAc(2)	1	5.47	248	160.6	115.2	3.3799e-06	7.62428e-05	6.9667e-05	0.000165728	0.000153682	0.00021369	0.000211521	0.000495213	High
High	[K].MFSQNDTR.[C]	1xHexNAc(5)Hex(6)Fuc(1)NeuAc(3) [N5]	325	1	1	1	P02750	P02750-325-[K].MFSQNDTR.[C]-HexNAc(5)Hex(6)Fuc(1)NeuAc(3)	P02750-325	P02750-325-HexNAc(5)Hex(6)Fuc(1)NeuAc(3)	P02750 [321-328]	0	4005.49	HexNAc(5)Hex(6)Fuc(1)NeuAc(3)	-1	1.61	248.1	33.3	33.3	0.0243864	0.00154994	0.00154639	0.00316164	0.519374	0.0119643	0.0119609	0.0220531	High
High	[K].EVFVHPNYSK.[S]	1xHexNAc(4)Hex(5)NeuAc(2) [N7]	290	1	1	1	P04070	P04070-290-[K].EVFVHPNYSK.[S]-HexNAc(4)Hex(5)NeuAc(2)	P04070-290	P04070-290-HexNAc(4)Hex(5)NeuAc(2)	P04070 [284-293]	0	3424.38	HexNAc(4)Hex(5)NeuAc(2)	0	2.75	248.1	77.8	77.8	0.00178903	0.000627943	0.00060361	0.00113895	0.0722526	0.00233301	0.00231976	0.00480023	High
High	[R].SPHRPILQAGLPANK.[T]	1xHexNAc(5)Hex(3)Fuc(1) [N14]	264	1	1	1	P11362	P11362-264-[R].SPHRPILQAGLPANK.[T]-HexNAc(5)Hex(3)Fuc(1)	P11362-264	P11362-264-HexNAc(5)Hex(3)Fuc(1)	P11362 [251-265]	0	3246.53	HexNAc(5)Hex(3)Fuc(1)	0	5.36	248.1	183.7	183.7	4.3341e-06	7.62428e-05	6.88753e-05	0.000163693	0.000197061	0.000350361	0.000348481	0.000815262	High
High	[R].SRTNFTSK.[Y]	1xHexNAc(4)Hex(5)Fuc(1) [N4]	79	1	1	2	P04216	P04216-79-[R].SRTNFTSK.[Y]-HexNAc(4)Hex(5)Fuc(1)	P04216-79	P04216-79-HexNAc(4)Hex(5)Fuc(1)	P04216 [76-83]	1	2709.12	HexNAc(4)Hex(5)Fuc(1)	0	2.1	248.5	68.5	68.5	0.00791703	0.000936056	0.000933326	0.0020202	0.256767	0.00646185	0.00646071	0.012326	High
High	[R].YLPVNSSLLTSDCSER.[C]	1xCarbamidomethyl [C13]; 1xHexNAc(5)Hex(6)Fuc(1)NeuAc(3) [N5]	5186	1	1	1	Q9Y6R7	Q9Y6R7-5186-[R].YLPVNSSLLTSDCSER.[C]-HexNAc(5)Hex(6)Fuc(1)NeuAc(3)	Q9Y6R7-5186	Q9Y6R7-5186-HexNAc(5)Hex(6)Fuc(1)NeuAc(3)	Q9Y6R7 [5182-5197]	0	4847.93	HexNAc(5)Hex(6)Fuc(1)NeuAc(3)	0	4.59	248.5	115.4	115.4	2.59677e-05	7.62428e-05	6.41643e-05	0.000150898	0.00117961	0.000522023	0.000518706	0.0011994	High
High	[R].QVPGLHNGTK.[A]	1xHexNAc(2)Hex(4) [N7]	53	1	1	1	Q99435	Q99435-53-[R].QVPGLHNGTK.[A]-HexNAc(2)Hex(4)	Q99435-53	Q99435-53-HexNAc(2)Hex(4)	Q99435 [47-56]	0	2104.94	HexNAc(2)Hex(4)	0	1.65	248.7	70	70	0.022513	0.00138929	0.00137694	0.00295739	0.501761	0.0134328	0.013429	0.0238158	High
High	[R].EEQYNSTYR.[V]	1xHexNAc(5)Hex(5)Fuc(1) [N5]	180	1	1	1	P01857	P01857-180-[R].EEQYNSTYR.[V]-HexNAc(5)Hex(5)Fuc(1)	P01857-180	P01857-180-HexNAc(5)Hex(5)Fuc(1)	P01857 [176-184]	0	3161.23	HexNAc(5)Hex(5)Fuc(1)	0	4.65	248.7	166.7	166.7	2.26125e-05	7.62428e-05	6.44496e-05	0.000151584	0.00102734	0.000522023	0.000520969	0.00120446	High
High	[K].DEGTYTCALHHSGHSPPISSQNVTVLR.[D]	1xCarbamidomethyl [C7]; 1xDeamidated [Q21]; 1xHexNAc(2)Hex(5) [N22]	119	1	1	1	P04216	P04216-119-[K].DEGTYTCALHHSGHSPPISSQNVTVLR.[D]-HexNAc(2)Hex(5)	P04216-119	P04216-119-HexNAc(2)Hex(5)	P04216 [98-124]	0	4180.81	HexNAc(2)Hex(5)	1	3.9	248.9	236.8	236.8	0.00012679	0.000385332	0.000380662	0.000604412	0.00550882	0.000643376	0.000641931	0.00135176	High
High	[K].ASSEVNLANLPPSYHNETNTDTK.[V]	1xDeamidated [N19]; 1xHexNAc(3)Hex(4)Fuc(1) [N16]	96	1	1	1	Q9UBP4	Q9UBP4-96-[K].ASSEVNLANLPPSYHNETNTDTK.[V]-HexNAc(3)Hex(4)Fuc(1)	Q9UBP4-96	Q9UBP4-96-HexNAc(3)Hex(4)Fuc(1)	Q9UBP4 [81-103]	0	3906.67	HexNAc(3)Hex(4)Fuc(1)	0	4.4	249	249	249	3.99868e-05	0.000127251	0.000127162	0.000298641	0.0017999	0.000579225	0.000578183	0.00133452	High
High	[R].WFSAGLASNSSWLR.[E]	1xHexNAc(5)Hex(6)Fuc(1)NeuAc(1) [N9]	51	1	1	1	P41222	P41222-51-[R].WFSAGLASNSSWLR.[E]-HexNAc(5)Hex(6)Fuc(1)NeuAc(1)	P41222-51	P41222-51-HexNAc(5)Hex(6)Fuc(1)NeuAc(1)	P41222 [43-56]	0	4006.65	HexNAc(5)Hex(6)Fuc(1)NeuAc(1)	-1	2.29	249.2	102.7	102.7	0.00515776	0.00077961	0.000775194	0.0015417	0.183259	0.00373629	0.00373607	0.00777454	High
High	[K].CGLVPVLAENYNK.[S]	1xCarbamidomethyl [C1]; 1xHexNAc(6)Hex(7)NeuAc(1) [N12]	432	1	1	1	P02787	P02787-432-[K].CGLVPVLAENYNK.[S]-HexNAc(6)Hex(7)NeuAc(1)	P02787-432	P02787-432-HexNAc(6)Hex(7)NeuAc(1)	P02787 [421-433]	0	4120.69	HexNAc(6)Hex(7)NeuAc(1)	1	2.56	249.2	88.6	88.6	0.00275957	0.00084317	0.000837621	0.0018048	0.106352	0.00254345	0.00254145	0.00523488	High
High	[K].NTTNLK.[T]	1xHexNAc(5)Hex(3)Fuc(1) [N1]	445	1	1	1	O15394	O15394-445-[K].NTTNLK.[T]-HexNAc(5)Hex(3)Fuc(1)	O15394-445	O15394-445-HexNAc(5)Hex(3)Fuc(1)	O15394 [445-450]	0	2337.99	HexNAc(5)Hex(3)Fuc(1)	0	1.82	249.3	46.1	46.1	0.0152404	0.00116632	0.00116523	0.00246036	0.402196	0.0084408	0.00843981	0.0159882	High
High	[R].QDQCIYNTTYLNVQR.[E]	1xCarbamidomethyl [C4]; 1xHexNAc(5)Hex(5)NeuAc(2) [N7]	93	1	1	1	P02763	P02763-93-[R].QDQCIYNTTYLNVQR.[E]-HexNAc(5)Hex(5)NeuAc(2)	P02763-93	P02763-93-HexNAc(5)Hex(5)NeuAc(2)	P02763 [87-101]	0	4323.75	HexNAc(5)Hex(5)NeuAc(2)	1	3.45	249.3	96.4	82.4	0.000357727	0.000434918	0.00043016	0.00100315	0.0153218	0.00105959	0.00105787	0.0024258	High
High	[K].FHLANR.[T]	1xHexNAc(1)Fuc(1) [N5]	248	1	1	1	Q9NRN5	Q9NRN5-248-[K].FHLANR.[T]-HexNAc(1)Fuc(1)	Q9NRN5-248	Q9NRN5-248-HexNAc(1)Fuc(1)	Q9NRN5 [244-249]	0	1106.55	HexNAc(1)Fuc(1)	0	1.91	249.4	112.2	112.2	0.012242	0.0010023	0.000995666	0.00206214	0.349759	0.00719637	0.00719552	0.0139434	High
High	[R].NGTGHGNSTHHGPEYMR.[C]	1xOxidation [M16]; 1xHexNAc(5)Hex(5) [N7]	246	1	1	1	P02790	P02790-246-[R].NGTGHGNSTHHGPEYMR.[C]-HexNAc(5)Hex(5)	P02790-246	P02790-246-HexNAc(5)Hex(5)	P02790 [240-256]	0	3693.45	HexNAc(5)Hex(5)	0	4.81	249.6	122	67.7	1.53193e-05	0.000146156	0.000133094	0.000158932	0.000680958	0.000479879	0.00047138	0.000949818	High
High	[R].TNFTSK.[Y]	1xHexNAc(2)Hex(5) [N2]	79	1	1	1	P04216	P04216-79-[R].TNFTSK.[Y]-HexNAc(2)Hex(5)	P04216-79	P04216-79-HexNAc(2)Hex(5)	P04216 [78-83]	0	1913.77	HexNAc(2)Hex(5)	0	1.61	249.7	0	0	0.0244032	0.00154994	0.00152456	0.00311769	0.521321	0.0167315	0.0167267	0.0289163	High
High	[R].HNSTGCLR.[M]	1xCarbamidomethyl [C6]; 1xHexNAc(2)Hex(5) [N2]	291	1	1	4	P10909	P10909-291-[R].HNSTGCLR.[M]-HexNAc(2)Hex(5)	P10909-291	P10909-291-HexNAc(2)Hex(5)	P10909 [290-297]	0	2160.86	HexNAc(2)Hex(5)	0	4.04	250.1	149.4	149.4	9.1915e-05	0.000385332	0.000382726	0.000607995	0.00400928	0.000581358	0.000580983	0.00120937	High
High	[R].NYSHHQLNR.[S]	1xHexNAc(4)Hex(3) [N1]	169	1	1	1	Q14515	Q14515-169-[R].NYSHHQLNR.[S]-HexNAc(4)Hex(3)	Q14515-169	Q14515-169-HexNAc(4)Hex(3)	Q14515 [169-177]	0	2467.04	HexNAc(4)Hex(3)	0	1.65	250.3	55.1	55.1	0.0222246	0.00138929	0.00137907	0.00296177	0.498284	0.0129429	0.01294	0.0229599	High
High	[R].WFSAGLASNSSWLR.[E]	1xHexNAc(4)Hex(7)Fuc(1) [N9]	51	1	1	1	P41222	P41222-51-[R].WFSAGLASNSSWLR.[E]-HexNAc(4)Hex(7)Fuc(1)	P41222-51	P41222-51-HexNAc(4)Hex(7)Fuc(1)	P41222 [43-56]	0	3674.53	HexNAc(4)Hex(7)Fuc(1)	0	4.33	250.3	122.1	122.1	4.67466e-05	0.000258632	0.000257666	0.000460617	0.00206059	0.000479879	0.000456204	0.00091631	High
High	[R].VYKPSAGNNSLYR.[D]	1xHexNAc(4)Hex(4) [N8]	162	1	1	1	P02749	P02749-162-[R].VYKPSAGNNSLYR.[D]-HexNAc(4)Hex(4)	P02749-162	P02749-162-HexNAc(4)Hex(4)	P02749 [155-167]	0	2929.28	HexNAc(4)Hex(4)	0	5.01	250.5	139.3	139.3	9.72144e-06	7.62428e-05	6.65912e-05	0.000157604	0.000441909	0.000404776	0.00040385	0.000940144	High
High	[R].GHVNITR.[S]	1xHexNAc(4)Hex(5) [N4]	121	1	1	1	P00734	P00734-121-[R].GHVNITR.[S]-HexNAc(4)Hex(5)	P00734-121	P00734-121-HexNAc(4)Hex(5)	P00734 [118-124]	0	2419.02	HexNAc(4)Hex(5)	0	1.55	250.6	80	80	0.0284105	0.00148182	0.00147468	0.00305567	0.561901	0.0190853	0.0190799	0.0325683	High
High	[K].ALPQPQNVTSLLGCTH.[-]	1xCarbamidomethyl [C14]; 1xDeamidated [Q6]; 1xHexNAc(6)Hex(7)NeuAc(1) [N7]	453	1	1	1	P02790	P02790-453-[K].ALPQPQNVTSLLGCTH.[-]-HexNAc(6)Hex(7)NeuAc(1)	P02790-453	P02790-453-HexNAc(6)Hex(7)NeuAc(1)	P02790 [447-462]	0	4380.81	HexNAc(6)Hex(7)NeuAc(1)	-1	3.75	250.6	182.4	27	0.000175869	0.000443571	0.000441891	0.000751428	0.00761163	0.000643376	0.000638651	0.00134368	High
High	[R].LANLTQGEDQYYLR.[V]	1xDeamidated [Q6]; 1xHexNAc(6)Hex(7) [N3]	374	1	1	1	P10909	P10909-374-[R].LANLTQGEDQYYLR.[V]-HexNAc(6)Hex(7)	P10909-374	P10909-374-HexNAc(6)Hex(7)	P10909 [372-385]	0	4037.66	HexNAc(6)Hex(7)	1	2.17	250.8	73.7	73.7	0.00672224	0.000893708	0.000880643	0.00189856	0.225947	0.00497719	0.00497689	0.00978159	High
High	[K].KKEDALNETR.[E]	1xHexNAc(5)Hex(4) [N7]	86	1	1	1	P10909	P10909-86-[K].KKEDALNETR.[E]-HexNAc(5)Hex(4)	P10909-86	P10909-86-HexNAc(5)Hex(4)	P10909 [80-89]	2	2867.24	HexNAc(5)Hex(4)	0	2.25	250.9	113.7	113.7	0.00562511	0.000833681	0.00083254	0.00167738	0.196831	0.00414489	0.00414315	0.0084359	High
High	[K].KLHINHNNLTESVGPLPK.[S]	1xDeamidated [N7]; 1xHexNAc(3)Hex(4)Fuc(1) [N8]	127	1	1	1	P51884	P51884-127-[K].KLHINHNNLTESVGPLPK.[S]-HexNAc(3)Hex(4)Fuc(1)	P51884-127	P51884-127-HexNAc(3)Hex(4)Fuc(1)	P51884 [120-137]	1	3415.6	HexNAc(3)Hex(4)Fuc(1)	0	5.06	251	251	79.3	8.7018e-06	0.000146156	0.000136864	0.000163425	0.000386911	0.000352262	0.00034638	0.000651678	High
High	[R].CIQANYSLMENGK.[I]	1xCarbamidomethyl [C1]; 1xHexNAc(5)Hex(4)Fuc(1)NeuAc(1) [N5]	65	1	1	2	P05090	P05090-65-[R].CIQANYSLMENGK.[I]-HexNAc(5)Hex(4)Fuc(1)NeuAc(1)	P05090-65	P05090-65-HexNAc(5)Hex(4)Fuc(1)NeuAc(1)	P05090 [61-73]	0	3628.45	HexNAc(5)Hex(4)Fuc(1)NeuAc(1)	0	3.17	251.1	138.4	138.4	0.000674222	0.000609533	0.000608347	0.00127443	0.0284016	0.00135744	0.00135451	0.00309685	High
High	[R].HENTSSSPIQYEFSLTR.[E]	1xHexNAc(4)Hex(5)Fuc(1) [N3]	42	1	1	1	P04216	P04216-42-[R].HENTSSSPIQYEFSLTR.[E]-HexNAc(4)Hex(5)Fuc(1)	P04216-42	P04216-42-HexNAc(4)Hex(5)Fuc(1)	P04216 [40-56]	0	3764.58	HexNAc(4)Hex(5)Fuc(1)	0	5.76	251.1	160.9	160.9	1.72221e-06	7.57748e-05	7.42832e-05	0.000179179	7.65976e-05	8.40407e-05	7.51823e-05	0.000178603	High
High	[R].EEQFNSTYR.[V]	1xHexNAc(4)Hex(3)Fuc(1) [N5]	177	1	1	3	P01861	P01861-177-[R].EEQFNSTYR.[V]-HexNAc(4)Hex(3)Fuc(1)	P01861-177	P01861-177-HexNAc(4)Hex(3)Fuc(1)	P01861 [173-181]	0	2618.05	HexNAc(4)Hex(3)Fuc(1)	0	2.75	251.2	67.3	67.3	0.00178903	0.000627943	0.000603646	0.00113911	0.0722526	0.00233301	0.0023199	0.0048009	High
High	[K].VVLHPNYSQVDIGLIK.[L]	1xHexNAc(5)Hex(6)Fuc(1)NeuAc(3) [N6]	241	1	1	1	P00738	P00738-241-[K].VVLHPNYSQVDIGLIK.[L]-HexNAc(5)Hex(6)Fuc(1)NeuAc(3)	P00738-241	P00738-241-HexNAc(5)Hex(6)Fuc(1)NeuAc(3)	P00738 [236-251]	0	4802.07	HexNAc(5)Hex(6)Fuc(1)NeuAc(3)	0	5.39	251.5	161.4	116.5	4.04164e-06	7.62428e-05	6.91467e-05	0.000164366	0.000183765	0.000350361	0.000349871	0.000818599	High
High	[R].ENGTVSR.[Y]	1xHexNAc(6)Hex(6)Fuc(1)NeuAc(3) [N2]	103	1	1	1	P19652	P19652-103-[R].ENGTVSR.[Y]-HexNAc(6)Hex(6)Fuc(1)NeuAc(3)	P19652-103	P19652-103-HexNAc(6)Hex(6)Fuc(1)NeuAc(3)	P19652 [102-108]	0	3972.51	HexNAc(6)Hex(6)Fuc(1)NeuAc(3)	0	2.24	251.7	63.6	63.6	0.00581867	0.000833681	0.000831403	0.00167528	0.202326	0.00425787	0.00425608	0.00869685	High
High	[R].ADGTVNQIEGEATPVNLTEPAKLEVK.[F]	1xDeamidated [N6]; 1xHexNAc(1)Fuc(1) [N16]	98	1	1	1	P05090	P05090-98-[R].ADGTVNQIEGEATPVNLTEPAKLEVK.[F]-HexNAc(1)Fuc(1)	P05090-98	P05090-98-HexNAc(1)Fuc(1)	P05090 [83-108]	1	3073.53	HexNAc(1)Fuc(1)	0	3.4	251.8	251.8	7.4	0.000393665	0.000627943	0.000620732	0.00118029	0.0168395	0.00100566	0.0010054	0.00220006	High
High	[K].DIVEYYNDSNGSHVLQGR.[F]	1xHexNAc(1)Fuc(1) [N7]	109	1	1	1	P25311	P25311-109-[K].DIVEYYNDSNGSHVLQGR.[F]-HexNAc(1)Fuc(1)	P25311-109	P25311-109-HexNAc(1)Fuc(1)	P25311 [103-120]	0	2415.09	HexNAc(1)Fuc(1)	0	4.85	251.8	181.2	10	1.40913e-05	0.000146156	0.000133565	0.000159541	0.000626405	0.000479879	0.000473069	0.000953592	High
High	[K].VVLHPNYSQVDIGLIK.[L]	1xHexNAc(7)Hex(8)NeuAc(1) [N6]	241	1	1	1	P00738	P00738-241-[K].VVLHPNYSQVDIGLIK.[L]-HexNAc(7)Hex(8)NeuAc(1)	P00738-241	P00738-241-HexNAc(7)Hex(8)NeuAc(1)	P00738 [236-251]	0	4804.08	HexNAc(7)Hex(8)NeuAc(1)	-1	5.47	251.8	161.3	11.4	3.35867e-06	7.62428e-05	6.97058e-05	0.00016592	0.000152716	0.00021369	0.00021164	0.000495786	High
High	[K].EHEGAIYPDNTTDFQRADDK.[V]	1xHexNAc(8)Hex(8) [N10]	138	1	1	1	P00450	P00450-138-[K].EHEGAIYPDNTTDFQRADDK.[V]-HexNAc(8)Hex(8)	P00450-138	P00450-138-HexNAc(8)Hex(8)	P00450 [129-148]	1	5243.08	HexNAc(8)Hex(8)	1	4.99	252.1	157.5	157.5	1.0137e-05	7.62428e-05	6.64761e-05	0.000157307	0.000460791	0.000404776	0.000403117	0.000938233	High
High	[R].LANLTQGEDQYYLR.[V]	1xHexNAc(6)Hex(5)Fuc(1)NeuAc(2) [N3]	374	1	1	1	P10909	P10909-374-[R].LANLTQGEDQYYLR.[V]-HexNAc(6)Hex(5)Fuc(1)NeuAc(2)	P10909-374	P10909-374-HexNAc(6)Hex(5)Fuc(1)NeuAc(2)	P10909 [372-385]	0	4440.82	HexNAc(6)Hex(5)Fuc(1)NeuAc(2)	1	3.62	252.2	144.4	18.8	0.000239792	0.000434918	0.00043349	0.001012	0.0103446	0.000878735	0.000877578	0.00201468	High
High	[K].NLFLNHSENATAK.[D]	1xHexNAc(1) [N5]	207	1	1	1	P00738	P00738-207-[K].NLFLNHSENATAK.[D]-HexNAc(1)	P00738-207	P00738-207-HexNAc(1)	P00738 [203-215]	0	1661.81	HexNAc(1)	0	3.88	252.2	176.8	19	0.000131172	0.000316496	0.000313224	0.000734538	0.00571715	0.000762002	0.000760553	0.0017531	High
High	[K].ITNNQTGQMVFSETVITSVGDEEGRR.[S]	1xHexNAc(6)Hex(6)Fuc(1) [N4]	121	1	1	1	Q9UBP4	Q9UBP4-121-[K].ITNNQTGQMVFSETVITSVGDEEGRR.[S]-HexNAc(6)Hex(6)Fuc(1)	Q9UBP4-121	Q9UBP4-121-HexNAc(6)Hex(6)Fuc(1)	Q9UBP4 [118-143]	1	5205.23	HexNAc(6)Hex(6)Fuc(1)	0	5.42	252.2	182.8	23.8	3.82937e-06	7.62428e-05	6.92905e-05	0.000164745	0.000174116	0.000281571	0.000280485	0.000656383	High
High	[K].CGLVPVLAENYNK.[S]	1xCarbamidomethyl [C1]; 1xHexNAc(7)Hex(7) [N12]	432	1	1	1	P02787	P02787-432-[K].CGLVPVLAENYNK.[S]-HexNAc(7)Hex(7)	P02787-432	P02787-432-HexNAc(7)Hex(7)	P02787 [421-433]	0	4032.68	HexNAc(7)Hex(7)	1	1.36	252.4	20.6	20.6	0.0439683	0.00173563	0.0017128	0.00347983	0.668996	0.0354331	0.0354197	0.0634064	High
High	[R].QVPGLHNGTK.[A]	1xHexNAc(3)Hex(6)Fuc(1) [N7]	53	1	1	1	Q99435	Q99435-53-[R].QVPGLHNGTK.[A]-HexNAc(3)Hex(6)Fuc(1)	Q99435-53	Q99435-53-HexNAc(3)Hex(6)Fuc(1)	Q99435 [47-56]	0	2778.18	HexNAc(3)Hex(6)Fuc(1)	0	3.85	252.4	113	113	0.000140928	0.000316496	0.000312989	0.000733568	0.00613448	0.000762002	0.000760071	0.00175106	High
High	[R].NGTGHGNSTHHGPEYMR.[C]	1xHexNAc(6)Hex(6)NeuAc(2) [N7]	246	1	1	1	P02790	P02790-246-[R].NGTGHGNSTHHGPEYMR.[C]-HexNAc(6)Hex(6)NeuAc(2)	P02790-246	P02790-246-HexNAc(6)Hex(6)NeuAc(2)	P02790 [240-256]	0	4624.78	HexNAc(6)Hex(6)NeuAc(2)	0	5.26	252.4	136.6	132.8	5.50337e-06	7.62428e-05	6.8106e-05	0.000161812	0.000250212	0.000350361	0.000344495	0.000805412	High
High	[R].NYSHHQLNR.[S]	1xHexNAc(4)Hex(5)NeuAc(2) [N1]	169	1	1	1	Q14515	Q14515-169-[R].NYSHHQLNR.[S]-HexNAc(4)Hex(5)NeuAc(2)	Q14515-169	Q14515-169-HexNAc(4)Hex(5)NeuAc(2)	Q14515 [169-177]	0	3373.33	HexNAc(4)Hex(5)NeuAc(2)	0	2.17	252.5	26.8	26.8	0.00671468	0.000893708	0.000880695	0.00189882	0.225728	0.00480085	0.0048	0.00965147	High
High	[K].SLQLSVDNVTVEGQMAGAHMR.[L]	1xDeamidated [Q14]; 1xOxidation [M20]; 1xHexNAc(4)Hex(5) [N8]	841	1	1	1	Q9P2S2	Q9P2S2-841-[K].SLQLSVDNVTVEGQMAGAHMR.[L]-HexNAc(4)Hex(5)	Q9P2S2-841	Q9P2S2-841-HexNAc(4)Hex(5)	Q9P2S2 [834-854]	0	3882.65	HexNAc(4)Hex(5)	0	6.57	252.6	186.9	113.1	2.67451e-07	1.34594e-08	0	0	1.21624e-05	8.43739e-05	8.03665e-05	0.00018997	High
High	[R].NVTAEQAR.[N]	1xHexNAc(4)Hex(5)NeuAc(1) [N1]	249	1	1	1	P00748	P00748-249-[R].NVTAEQAR.[N]-HexNAc(4)Hex(5)NeuAc(1)	P00748-249	P00748-249-HexNAc(4)Hex(5)NeuAc(1)	P00748 [249-256]	0	2802.13	HexNAc(4)Hex(5)NeuAc(1)	0	2.77	253	84.9	84.9	0.00170771	0.000627943	0.000604851	0.00114204	0.0691629	0.00233301	0.00232558	0.00481791	High
High	[K].LTSCATNASICGDEAR.[C]	2xCarbamidomethyl [C4; C11]; 1xHexNAc(4)Hex(5)Fuc(1)NeuAc(1) [N7]	3788	1	1	1	Q07954	Q07954-3788-[K].LTSCATNASICGDEAR.[C]-HexNAc(4)Hex(5)Fuc(1)NeuAc(1)	Q07954-3788	Q07954-3788-HexNAc(4)Hex(5)Fuc(1)NeuAc(1)	Q07954 [3782-3797]	0	3785.49	HexNAc(4)Hex(5)Fuc(1)NeuAc(1)	0	3.25	253.4	109	109	0.000561427	0.000549988	0.000549015	0.00127805	0.0237872	0.00129798	0.00129638	0.00296443	High
High	[K].EDALNETR.[E]	1xHexNAc(5)Hex(5)Fuc(1)NeuAc(1) [N5]	86	1	1	1	P10909	P10909-86-[K].EDALNETR.[E]-HexNAc(5)Hex(5)Fuc(1)NeuAc(1)	P10909-86	P10909-86-HexNAc(5)Hex(5)Fuc(1)NeuAc(1)	P10909 [82-89]	0	3210.26	HexNAc(5)Hex(5)Fuc(1)NeuAc(1)	0	1.97	253.5	66.5	66.5	0.0108387	0.0010023	0.000999001	0.00206982	0.322082	0.0065731	0.00657194	0.0127874	High
High	[R].CIQANYSLMENGK.[I]	1xCarbamidomethyl [C1]; 1xHexNAc(9)Hex(6) [N5]	65	1	1	1	P05090	P05090-65-[R].CIQANYSLMENGK.[I]-HexNAc(9)Hex(6)	P05090-65	P05090-65-HexNAc(9)Hex(6)	P05090 [61-73]	0	4327.72	HexNAc(9)Hex(6)	0	2.2	253.5	85.4	85.4	0.00638048	0.000893708	0.000884695	0.0019097	0.216397	0.00423501	0.00423299	0.0086545	High
High	[R].SRTNFTSK.[Y]	1xHexNAc(5)Hex(3)Fuc(1) [N4]	79	1	1	2	P04216	P04216-79-[R].SRTNFTSK.[Y]-HexNAc(5)Hex(3)Fuc(1)	P04216-79	P04216-79-HexNAc(5)Hex(3)Fuc(1)	P04216 [76-83]	1	2588.1	HexNAc(5)Hex(3)Fuc(1)	0	2.16	253.6	67.2	67.2	0.00698907	0.000887889	0.000887154	0.00180505	0.233829	0.00495375	0.00495197	0.0101481	High
High	[R].DTFVNASR.[T]	1xHexNAc(4)Hex(5)NeuAc(2) [N5]	238	1	1	4	P05155	P05155-238-[R].DTFVNASR.[T]-HexNAc(4)Hex(5)NeuAc(2)	P05155-238	P05155-238-HexNAc(4)Hex(5)NeuAc(2)	P05155 [234-241]	0	3114.21	HexNAc(4)Hex(5)NeuAc(2)	0	1.95	253.8	49.2	49.2	0.0111351	0.0010023	0.000998121	0.00206782	0.328113	0.00668481	0.00668402	0.0130435	High
High	[R].QNQCFYNSSYLNVQR.[E]	1xDeamidated [Q1]; 1xCarbamidomethyl [C4]; 1xHexNAc(6)Hex(6)NeuAc(1) [N7]	93	1	1	2	P19652	P19652-93-[R].QNQCFYNSSYLNVQR.[E]-HexNAc(6)Hex(6)NeuAc(1)	P19652-93	P19652-93-HexNAc(6)Hex(6)NeuAc(1)	P19652 [87-101]	0	4403.74	HexNAc(6)Hex(6)NeuAc(1)	-1	3	253.9	127.1	8.5	0.000999771	0.000786259	0.000785783	0.00168563	0.0414843	0.00159138	0.00159021	0.00348821	High
High	[K].GNETIVNLIHSTR.[I]	1xHexNAc(2)Hex(7) [N2]	139	1	1	2	P16870	P16870-139-[K].GNETIVNLIHSTR.[I]-HexNAc(2)Hex(7)	P16870-139	P16870-139-HexNAc(2)Hex(7)	P16870 [138-150]	0	2994.3	HexNAc(2)Hex(7)	0	2.81	254.2	145	145	0.00155704	0.000627943	0.000606318	0.00114564	0.0633848	0.00233301	0.00233286	0.00483779	High
High	[K].SVVAPATDGGLNLTSTFLRKNQCETR.[T]	1xCarbamidomethyl [C23]; 1xHexNAc(4)Hex(5)Fuc(1)NeuAc(2) [N12]	78	1	1	2	P41222	P41222-78-[K].SVVAPATDGGLNLTSTFLRKNQCETR.[T]-HexNAc(4)Hex(5)Fuc(1)NeuAc(2)	P41222-78	P41222-78-HexNAc(4)Hex(5)Fuc(1)NeuAc(2)	P41222 [67-92]	2	5186.27	HexNAc(4)Hex(5)Fuc(1)NeuAc(2)	0	5.46	254.3	168.7	1.8	3.50151e-06	7.62428e-05	6.95217e-05	0.000165344	0.00015921	0.000281571	0.000281432	0.000658762	High
High	[R].HAVYWNSSNQHLR.[R]	1xDeamidated [N9]; 1xHexNAc(5)Hex(4)Fuc(1)NeuAc(1) [N6]	38	1	1	1	P52797	P52797-38-[R].HAVYWNSSNQHLR.[R]-HexNAc(5)Hex(4)Fuc(1)NeuAc(1)	P52797-38	P52797-38-HexNAc(5)Hex(4)Fuc(1)NeuAc(1)	P52797 [33-45]	0	3713.52	HexNAc(5)Hex(4)Fuc(1)NeuAc(1)	0	2.59	254.4	71	71	0.00259293	0.000627943	0.000600492	0.00112994	0.101433	0.00273307	0.00273224	0.0057431	High
High	[K].GGETAQSADPQWEQLNNKNLSMPLLPADFHK.[E]	1xHexNAc(4)Hex(7)NeuAc(1) [N19]	49	1	1	1	P05546	P05546-49-[K].GGETAQSADPQWEQLNNKNLSMPLLPADFHK.[E]-HexNAc(4)Hex(7)NeuAc(1)	P05546-49	P05546-49-HexNAc(4)Hex(7)NeuAc(1)	P05546 [31-61]	1	5674.44	HexNAc(4)Hex(7)NeuAc(1)	-1	4.86	254.4	254.4	36.2	1.36999e-05	0.000146156	0.00013377	0.000159847	0.000609014	0.000479879	0.000473773	0.000955414	High
High	[K].LHINHNNLTESVGPLPK.[S]	1xHexNAc(5)Hex(6)Fuc(1)NeuAc(2) [N7]	127	1	1	1	P51884	P51884-127-[K].LHINHNNLTESVGPLPK.[S]-HexNAc(5)Hex(6)Fuc(1)NeuAc(2)	P51884-127	P51884-127-HexNAc(5)Hex(6)Fuc(1)NeuAc(2)	P51884 [121-137]	0	4598.98	HexNAc(5)Hex(6)Fuc(1)NeuAc(2)	1	5.66	254.5	185.6	65.3	2.1828e-06	7.57748e-05	7.34214e-05	0.000176678	9.70814e-05	0.000148898	0.000148622	0.000352237	High
High	[R].DLQGNPIANATISVEGIDHDVTSAK.[D]	1xHexNAc(4)Hex(5) [N9]	390	1	1	1	P16870	P16870-390-[R].DLQGNPIANATISVEGIDHDVTSAK.[D]-HexNAc(4)Hex(5)	P16870-390	P16870-390-HexNAc(4)Hex(5)	P16870 [382-406]	0	4187.86	HexNAc(4)Hex(5)	0	4.87	254.6	236.3	136.9	1.35774e-05	7.62428e-05	6.56814e-05	0.000155039	0.000617093	0.000468008	0.000464561	0.00107825	High
High	[R].LESMPPGLPSSLMYLSLENNSISSIPEK.[Y]	1xOxidation [M4]; 1xHexNAc(4)Hex(6)Fuc(1) [N19]	242	1	1	1	Q99983	Q99983-242-[R].LESMPPGLPSSLMYLSLENNSISSIPEK.[Y]-HexNAc(4)Hex(6)Fuc(1)	Q99983-242	Q99983-242-HexNAc(4)Hex(6)Fuc(1)	Q99983 [224-251]	0	4980.2	HexNAc(4)Hex(6)Fuc(1)	-1	5.5	254.7	250.7	198	3.19619e-06	0.000146156	0.000143864	0.000172592	0.000142146	0.000294898	0.000291206	0.000516351	High
High	[R].HNSTGCLR.[M]	1xCarbamidomethyl [C6]; 1xHexNAc(2)Hex(3)Fuc(1) [N2]	291	1	1	1	P10909	P10909-291-[R].HNSTGCLR.[M]-HexNAc(2)Hex(3)Fuc(1)	P10909-291	P10909-291-HexNAc(2)Hex(3)Fuc(1)	P10909 [290-297]	0	1982.81	HexNAc(2)Hex(3)Fuc(1)	0	2.56	254.8	104	104	0.00275928	0.00084317	0.000837671	0.00180505	0.106342	0.00254345	0.0025416	0.0052356	High
High	[R].VYIHPFHLVIHNESTCEQLAK.[A]	1xDeamidated [Q18]; 1xCarbamidomethyl [C16]; 1xHexNAc(1) [N12]	47	1	1	1	P01019	P01019-47-[R].VYIHPFHLVIHNESTCEQLAK.[A]-HexNAc(1)	P01019-47	P01019-47-HexNAc(1)	P01019 [36-56]	0	2739.34	HexNAc(1)	0	4.58	254.9	241.8	241.8	2.65656e-05	7.62428e-05	6.41313e-05	0.000150807	0.00120674	0.000522023	0.000518437	0.00119868	High
High	[K].QEEDNTQSDDILEESDQPTQVSKMQEDEFDQGNQEQEDNSNAEMEEENASNVNK.[H]	1xDeamidated [N53]; 1xOxidation [M44]; 1xHexNAc(1)Fuc(1) [N48]	280	1	1	1	Q14515	Q14515-280-[K].QEEDNTQSDDILEESDQPTQVSKMQEDEFDQGNQEQEDNSNAEMEEENASNVNK.[H]-HexNAc(1)Fuc(1)	Q14515-280	Q14515-280-HexNAc(1)Fuc(1)	Q14515 [233-286]	1	6584.65	HexNAc(1)Fuc(1)	1	4.92	254.9	254.9	0	1.19839e-05	7.62428e-05	6.6011e-05	0.000155933	0.000544703	0.000468008	0.000466947	0.0010846	High
High	[K].VGNNTIHVHR.[E]	1xHexNAc(8)Hex(8) [N3]	106	1	1	2	Q9UBP4	Q9UBP4-106-[K].VGNNTIHVHR.[E]-HexNAc(8)Hex(8)	Q9UBP4-106	Q9UBP4-106-HexNAc(8)Hex(8)	Q9UBP4 [104-113]	0	4067.67	HexNAc(8)Hex(8)	-1	2.49	255	175	175	0.00320976	0.000720029	0.000719683	0.00141004	0.122511	0.00278974	0.00278889	0.00587084	High
High	[R].QNQCFYNSSYLNVQR.[E]	1xCarbamidomethyl [C4]; 1xHexNAc(7)Hex(7)Fuc(1)NeuAc(2) [N7]	93	1	1	1	P19652	P19652-93-[R].QNQCFYNSSYLNVQR.[E]-HexNAc(7)Hex(7)Fuc(1)NeuAc(2)	P19652-93	P19652-93-HexNAc(7)Hex(7)Fuc(1)NeuAc(2)	P19652 [87-101]	0	5205.04	HexNAc(7)Hex(7)Fuc(1)NeuAc(2)	-1	3.26	255.1	138.8	138.8	0.000545496	0.000549988	0.000549316	0.00127877	0.0231321	0.00129798	0.00129734	0.00296778	High
High	[R].KVNASVPR.[G]	1xHexNAc(6)Hex(6)NeuAc(2) [N3]	551	1	1	1	P51693	P51693-551-[R].KVNASVPR.[G]-HexNAc(6)Hex(6)NeuAc(2)	P51693-551	P51693-551-HexNAc(6)Hex(6)NeuAc(2)	P51693 [549-556]	1	3643.5	HexNAc(6)Hex(6)NeuAc(2)	0	1.61	255.2	79.9	79.9	0.0244025	0.00154994	0.00152585	0.00312175	0.521223	0.0165341	0.0165219	0.0284706	High
High	[R].KVNASVPR.[G]	1xHexNAc(5)Hex(5)Fuc(1)NeuAc(1) [N3]	551	1	1	1	P51693	P51693-551-[R].KVNASVPR.[G]-HexNAc(5)Hex(5)Fuc(1)NeuAc(1)	P51693-551	P51693-551-HexNAc(5)Hex(5)Fuc(1)NeuAc(1)	P51693 [549-556]	1	3133.33	HexNAc(5)Hex(5)Fuc(1)NeuAc(1)	0	2.31	255.2	52.7	52.7	0.0049534	0.00077961	0.000776351	0.00154408	0.177185	0.00344224	0.00344078	0.00709318	High
High	[K].GENFTETDVK.[M]	1xHexNAc(5)Hex(5)Fuc(1)NeuAc(1) [N3]	197	1	1	1	P04156	P04156-197-[K].GENFTETDVK.[M]-HexNAc(5)Hex(5)Fuc(1)NeuAc(1)	P04156-197	P04156-197-HexNAc(5)Hex(5)Fuc(1)NeuAc(1)	P04156 [195-204]	0	3402.34	HexNAc(5)Hex(5)Fuc(1)NeuAc(1)	0	2.76	255.4	94	94	0.00173514	0.000627943	0.000604485	0.00114106	0.0702073	0.00233301	0.00232373	0.00481177	High
High	[R].GNLTGAPGQR.[L]	1xHexNAc(3)Hex(4)NeuAc(1) [N2]	105	1	1	1	O60883	O60883-105-[R].GNLTGAPGQR.[L]-HexNAc(3)Hex(4)NeuAc(1)	O60883-105	O60883-105-HexNAc(3)Hex(4)NeuAc(1)	O60883 [104-113]	0	2519.05	HexNAc(3)Hex(4)NeuAc(1)	0	2.93	255.6	136.1	136.1	0.00116314	0.000627943	0.000610911	0.00115607	0.0480526	0.00167152	0.0016709	0.00359299	High
High	[K].EEEEEEEEEQLNQTLAEMKAQEVAELKR.[K]	1xHexNAc(4)Hex(6)Fuc(1)NeuAc(1) [N12]	369	1	1	1	Q8IY81	Q8IY81-369-[K].EEEEEEEEEQLNQTLAEMKAQEVAELKR.[K]-HexNAc(4)Hex(6)Fuc(1)NeuAc(1)	Q8IY81-369	Q8IY81-369-HexNAc(4)Hex(6)Fuc(1)NeuAc(1)	Q8IY81 [358-385]	2	5583.35	HexNAc(4)Hex(6)Fuc(1)NeuAc(1)	1	4.02	255.7	127	14.5	9.5936e-05	0.000316496	0.000314881	0.000738662	0.000800765	0.000468008	0.00045977	0.00106496	High
High	[K].PRKNVSAAIPSSIHGSANQR.[T]	1xHexNAc(2)Hex(8) [N4]	175	1	1	2	Q8TAG5	Q8TAG5-175-[K].PRKNVSAAIPSSIHGSANQR.[T]-HexNAc(2)Hex(8)	Q8TAG5-175	Q8TAG5-175-HexNAc(2)Hex(8)	Q8TAG5 [172-191]	2	3792.7	HexNAc(2)Hex(8)	0	4.52	255.8	188.6	188.6	3.01391e-05	0.000197044	0.000194805	0.000309598	0.00133887	0.000479879	0.00045971	0.000924214	High
High	[K].GENFTETDVK.[M]	1xHexNAc(6)Hex(5)Fuc(1)NeuAc(2) [N3]	197	1	1	1	P04156	P04156-197-[K].GENFTETDVK.[M]-HexNAc(6)Hex(5)Fuc(1)NeuAc(2)	P04156-197	P04156-197-HexNAc(6)Hex(5)Fuc(1)NeuAc(2)	P04156 [195-204]	0	3896.51	HexNAc(6)Hex(5)Fuc(1)NeuAc(2)	0	2.4	255.9	82.6	82.6	0.00395122	0.000893708	0.000893602	0.00193317	0.145586	0.00295252	0.00295216	0.00616523	High
High	[K].SVVAPATDGGLNLTSTFLRK.[N]	1xHexNAc(5)Hex(5)Fuc(1)NeuAc(1) [N12]	78	1	1	1	P41222	P41222-78-[K].SVVAPATDGGLNLTSTFLRK.[N]-HexNAc(5)Hex(5)Fuc(1)NeuAc(1)	P41222-78	P41222-78-HexNAc(5)Hex(5)Fuc(1)NeuAc(1)	P41222 [67-86]	1	4309.93	HexNAc(5)Hex(5)Fuc(1)NeuAc(1)	-1	3.72	255.9	137.2	137.2	0.000189502	0.000374368	0.000373692	0.000874126	0.00820734	0.000762002	0.000756477	0.00173989	High
High	[R].NISDGFDGIPDNVDAALALPAHSYSGR.[E]	1xDeamidated [N12]; 1xHexNAc(4)Hex(5)NeuAc(2) [N1]	242	1	1	1	P04004	P04004-242-[R].NISDGFDGIPDNVDAALALPAHSYSGR.[E]-HexNAc(4)Hex(5)NeuAc(2)	P04004-242	P04004-242-HexNAc(4)Hex(5)NeuAc(2)	P04004 [242-268]	0	4978.08	HexNAc(4)Hex(5)NeuAc(2)	1	5.04	256	144.5	144.5	9.14964e-06	0.000146156	0.000136491	0.000162973	0.000406816	0.000414852	0.000414451	0.000812084	High
High	[K].LEKNATDNISK.[L]	1xHexNAc(5)Hex(4)Fuc(1) [N4]	346	1	1	1	Q8WXD2	Q8WXD2-346-[K].LEKNATDNISK.[L]-HexNAc(5)Hex(4)Fuc(1)	Q8WXD2-346	Q8WXD2-346-HexNAc(5)Hex(4)Fuc(1)	Q8WXD2 [343-353]	1	3042.31	HexNAc(5)Hex(4)Fuc(1)	0	3.62	256.1	100.1	100.1	0.000239209	0.000434918	0.000433598	0.00101258	0.0103199	0.000878735	0.000877853	0.00201584	High
High	[K].HMNETSHTQGSLR.[I]	1xOxidation [M2]; 1xHexNAc(1) [N3]	241	1	1	1	Q16620	Q16620-241-[K].HMNETSHTQGSLR.[I]-HexNAc(1)	Q16620-241	Q16620-241-HexNAc(1)	Q16620 [239-251]	0	1716.76	HexNAc(1)	0	2.9	256.2	145.4	145.4	0.00125783	0.000786259	0.000783416	0.00168067	0.0516134	0.00170815	0.00170669	0.00375365	High
High	[K].GLNLTEDTYKPR.[I]	1xHexNAc(5)Hex(6)Fuc(1)NeuAc(3) [N3]	398	1	1	1	Q08380	Q08380-398-[K].GLNLTEDTYKPR.[I]-HexNAc(5)Hex(6)Fuc(1)NeuAc(3)	Q08380-398	Q08380-398-HexNAc(5)Hex(6)Fuc(1)NeuAc(3)	Q08380 [396-407]	0	4413.79	HexNAc(5)Hex(6)Fuc(1)NeuAc(3)	-1	4.81	256.3	159.3	159.3	1.54566e-05	7.62428e-05	6.53424e-05	0.000154036	0.000702443	0.000468008	0.000462199	0.00107148	High
High	[K].ELPGVCNETMMALWEECKPCLK.[Q]	1xOxidation [M]; 3xCarbamidomethyl [C6; C17; C20]; 1xHexNAc(7)Hex(7) [N7]	103	1	1	2	P10909	P10909-103-[K].ELPGVCNETMMALWEECKPCLK.[Q]-HexNAc(7)Hex(7)	P10909-103	P10909-103-HexNAc(7)Hex(7)	P10909 [97-118]	0	5267.13	HexNAc(7)Hex(7)	0	5.51	256.3	187.5	18.7	3.08524e-06	7.62428e-05	7.00869e-05	0.000166833	0.000140286	0.00021369	0.000212751	0.000498339	High
High	[R].FSDGLESNSSTQFEVKK.[Y]	1xHexNAc(2)Hex(9) [N8]	226	1	1	2	P0C0L5	P0C0L5-226-[R].FSDGLESNSSTQFEVKK.[Y]-HexNAc(2)Hex(9)	P0C0L5-226	P0C0L5-226-HexNAc(2)Hex(9)	P0C0L5 [219-235]	1	3767.54	HexNAc(2)Hex(9)	0	5.53	256.3	161.7	161.7	2.9233e-06	0.000146156	0.00014453	0.000173702	0.000130012	0.000294898	0.00029259	0.000519751	High
High	[R].VAVVQHAPSESVDNASMPPVK.[V]	1xOxidation [M17]; 1xHexNAc(5)Hex(5)Fuc(1) [N14]	2677	1	1	1	P12111	P12111-2677-[R].VAVVQHAPSESVDNASMPPVK.[V]-HexNAc(5)Hex(5)Fuc(1)	P12111-2677	P12111-2677-HexNAc(5)Hex(5)Fuc(1)	P12111 [2664-2684]	0	4149.8	HexNAc(5)Hex(5)Fuc(1)	0	6.02	256.3	172.8	102.2	9.6062e-07	4.92414e-08	0	0	4.27264e-05	8.40407e-05	7.74653e-05	0.000183621	High
High	[R].NWSLPNR.[A]	1xHexNAc(4)Hex(5)Fuc(1)NeuAc(1) [N1]	245	1	1	1	P55058	P55058-245-[R].NWSLPNR.[A]-HexNAc(4)Hex(5)Fuc(1)NeuAc(1)	P55058-245	P55058-245-HexNAc(4)Hex(5)Fuc(1)NeuAc(1)	P55058 [245-251]	0	2946.19	HexNAc(4)Hex(5)Fuc(1)NeuAc(1)	0	2.24	256.4	110.6	110.6	0.00569544	0.000833681	0.000831848	0.00167645	0.198836	0.00414489	0.00413892	0.00842774	High
High	[R].HNSTGCLR.[M]	1xCarbamidomethyl [C6]; 1xHexNAc(3)Hex(4) [N2]	291	1	1	1	P10909	P10909-291-[R].HNSTGCLR.[M]-HexNAc(3)Hex(4)	P10909-291	P10909-291-HexNAc(3)Hex(4)	P10909 [290-297]	0	2201.89	HexNAc(3)Hex(4)	0	3.19	256.8	127.2	127.2	0.000643861	0.000627943	0.000616181	0.00116908	0.0272095	0.00131414	0.00131021	0.00290655	High
High	[K].KEDALNETR.[E]	1xHexNAc(5)Hex(5)Fuc(1) [N6]	86	1	1	1	P10909	P10909-86-[K].KEDALNETR.[E]-HexNAc(5)Hex(5)Fuc(1)	P10909-86	P10909-86-HexNAc(5)Hex(5)Fuc(1)	P10909 [81-89]	1	3047.26	HexNAc(5)Hex(5)Fuc(1)	0	3.83	256.8	88.4	88.4	0.000148852	0.000316496	0.000312735	0.000732493	0.0064732	0.000762002	0.000759494	0.00174876	High
High	[R].ENGTVSR.[Y]	1xHexNAc(4)Hex(5)Fuc(1)NeuAc(2) [N2]	103	1	1	1	P19652	P19652-103-[R].ENGTVSR.[Y]-HexNAc(4)Hex(5)Fuc(1)NeuAc(2)	P19652-103	P19652-103-HexNAc(4)Hex(5)Fuc(1)NeuAc(2)	P19652 [102-108]	0	3113.2	HexNAc(4)Hex(5)Fuc(1)NeuAc(2)	0	2.36	257	78.6	78.6	0.00440432	0.000893708	0.000892538	0.0019297	0.159644	0.00301023	0.0030086	0.00629017	High
High	[R].AQLLQGLGFNLTER.[S]	1xHexNAc(6)Hex(7)NeuAc(3) [N10]	96	1	1	1	P08185	P08185-96-[R].AQLLQGLGFNLTER.[S]-HexNAc(6)Hex(7)NeuAc(3)	P08185-96	P08185-96-HexNAc(6)Hex(7)NeuAc(3)	P08185 [87-100]	0	4785.99	HexNAc(6)Hex(7)NeuAc(3)	0	4.91	257.2	183.4	181	1.24043e-05	7.62428e-05	6.59283e-05	0.000155666	0.0005638	0.000468008	0.000466325	0.00108259	High
High	[R].WFSAGLASNSSWLR.[E]	1xHexNAc(7)Hex(8)NeuAc(1) [N9]	51	1	1	1	P41222	P41222-51-[R].WFSAGLASNSSWLR.[E]-HexNAc(7)Hex(8)NeuAc(1)	P41222-51	P41222-51-HexNAc(7)Hex(8)NeuAc(1)	P41222 [43-56]	0	4590.85	HexNAc(7)Hex(8)NeuAc(1)	1	4.55	257.3	167.9	167.9	2.8032e-05	7.62428e-05	6.40246e-05	0.000150512	0.00127328	0.000522023	0.000517598	0.00119635	High
High	[R].ENGTISR.[Y]	1xHexNAc(6)Hex(7)Fuc(1)NeuAc(4) [N2]	103	1	1	1	P02763	P02763-103-[R].ENGTISR.[Y]-HexNAc(6)Hex(7)Fuc(1)NeuAc(4)	P02763-103	P02763-103-HexNAc(6)Hex(7)Fuc(1)NeuAc(4)	P02763 [102-108]	0	4439.68	HexNAc(6)Hex(7)Fuc(1)NeuAc(4)	-1	1.61	257.6	26.9	26.9	0.0243864	0.00154994	0.00154648	0.00316206	0.519374	0.0119643	0.0119616	0.022056	High
High	[R].GSNGTICDNQR.[D]	1xCarbamidomethyl [C7]; 1xHexNAc(5)Hex(5)Fuc(1) [N3]	204	1	1	2	Q9UBP4	Q9UBP4-204-[R].GSNGTICDNQR.[D]-HexNAc(5)Hex(5)Fuc(1)	Q9UBP4-204	Q9UBP4-204-HexNAc(5)Hex(5)Fuc(1)	Q9UBP4 [202-212]	0	3193.25	HexNAc(5)Hex(5)Fuc(1)	0	4.11	257.6	119.7	119.7	7.78933e-05	0.000316496	0.000315716	0.00074107	0.00343197	0.000704406	0.000702247	0.00162027	High
High	[R].GSNGTICDNQR.[D]	1xCarbamidomethyl [C7]; 1xHexNAc(4)Hex(5)NeuAc(1) [N3]	204	1	1	2	Q9UBP4	Q9UBP4-204-[R].GSNGTICDNQR.[D]-HexNAc(4)Hex(5)NeuAc(1)	Q9UBP4-204	Q9UBP4-204-HexNAc(4)Hex(5)NeuAc(1)	Q9UBP4 [202-212]	0	3135.2	HexNAc(4)Hex(5)NeuAc(1)	0	2.61	257.7	69.5	69.5	0.00243582	0.000627943	0.000600745	0.00113074	0.0959052	0.00267412	0.0026725	0.00560538	High
High	[R].TNSTFVQALVEHVK.[E]	1xHexNAc(4)Hex(4)Fuc(1) [N2]	215	1	1	1	P07602	P07602-215-[R].TNSTFVQALVEHVK.[E]-HexNAc(4)Hex(4)Fuc(1)	P07602-215	P07602-215-HexNAc(4)Hex(4)Fuc(1)	P07602 [214-227]	0	3179.42	HexNAc(4)Hex(4)Fuc(1)	0	3.14	257.7	80.5	80.5	0.000727905	0.000627943	0.000615157	0.00116618	0.0306432	0.00137217	0.00137055	0.00304392	High
High	[R].LANLTQGEDQYYLR.[V]	1xHexNAc(6)Hex(6)NeuAc(2) [N3]	374	1	1	1	P10909	P10909-374-[R].LANLTQGEDQYYLR.[V]-HexNAc(6)Hex(6)NeuAc(2)	P10909-374	P10909-374-HexNAc(6)Hex(6)NeuAc(2)	P10909 [372-385]	0	4456.82	HexNAc(6)Hex(6)NeuAc(2)	-1	2.33	257.8	80.4	80.4	0.00470767	0.000893708	0.00089153	0.00192731	0.168807	0.00312594	0.00312575	0.00655648	High
High	[R].ALLTNVSSVALGSR.[R]	1xHexNAc(4)Hex(4) [N5]	1271	1	1	1	Q7Z7M0	Q7Z7M0-1271-[R].ALLTNVSSVALGSR.[R]-HexNAc(4)Hex(4)	Q7Z7M0-1271	Q7Z7M0-1271-HexNAc(4)Hex(4)	Q7Z7M0 [1267-1280]	0	2848.32	HexNAc(4)Hex(4)	0	5.08	257.9	176.7	176.7	8.31933e-06	7.62428e-05	6.6912e-05	0.000158428	0.000378195	0.000350361	0.000338341	0.000788271	High
High	[R].DTFVNASR.[T]	1xHexNAc(5)Hex(6)Fuc(1)NeuAc(2) [N5]	238	1	1	1	P05155	P05155-238-[R].DTFVNASR.[T]-HexNAc(5)Hex(6)Fuc(1)NeuAc(2)	P05155-238	P05155-238-HexNAc(5)Hex(6)Fuc(1)NeuAc(2)	P05155 [234-241]	0	3625.41	HexNAc(5)Hex(6)Fuc(1)NeuAc(2)	0	1.97	258	63.4	63.4	0.0108387	0.0010023	0.000998766	0.00206897	0.322082	0.0065731	0.00657038	0.0127822	High
High	[K].SVQEIQATFFYFTPNK.[T]	1xHexNAc(6)Hex(7)Fuc(1)NeuAc(3) [N15]	72	1	1	1	P02763	P02763-72-[K].SVQEIQATFFYFTPNK.[T]-HexNAc(6)Hex(7)Fuc(1)NeuAc(3)	P02763-72	P02763-72-HexNAc(6)Hex(7)Fuc(1)NeuAc(3)	P02763 [58-73]	0	5292.14	HexNAc(6)Hex(7)Fuc(1)NeuAc(3)	0	5.39	258.1	168	168	4.04164e-06	7.62428e-05	6.91419e-05	0.000164339	0.000183765	0.000350361	0.000349846	0.000818465	High
High	[R].NEEYNK.[S]	1xHexNAc(4)Hex(4)NeuAc(1) [N5]	56	1	1	1	P02763	P02763-56-[R].NEEYNK.[S]-HexNAc(4)Hex(4)NeuAc(1)	P02763-56	P02763-56-HexNAc(4)Hex(4)NeuAc(1)	P02763 [52-57]	0	2547.97	HexNAc(4)Hex(4)NeuAc(1)	0	2.25	258.4	66.2	66.2	0.00556799	0.000893708	0.0008891	0.00192097	0.19381	0.00371614	0.00371569	0.00775721	High
High	[K].SVVAPATDGGLNLTSTFLR.[K]	1xHexNAc(2)Hex(9) [N12]	78	1	1	1	P41222	P41222-78-[K].SVVAPATDGGLNLTSTFLR.[K]-HexNAc(2)Hex(9)	P41222-78	P41222-78-HexNAc(2)Hex(9)	P41222 [67-85]	0	3783.66	HexNAc(2)Hex(9)	0	4.84	258.4	170.6	170.6	1.42999e-05	0.000146156	0.000133476	0.000159413	0.000635669	0.000479879	0.000472749	0.000952835	High
High	[R].HNSTGCLR.[M]	1xCarbamidomethyl [C6]; 1xHexNAc(7)Hex(6)Fuc(1) [N2]	291	1	1	1	P10909	P10909-291-[R].HNSTGCLR.[M]-HexNAc(7)Hex(6)Fuc(1)	P10909-291	P10909-291-HexNAc(7)Hex(6)Fuc(1)	P10909 [290-297]	0	3484.37	HexNAc(7)Hex(6)Fuc(1)	0	3.16	258.7	92.3	92.3	0.000695583	0.000627943	0.000615385	0.00116686	0.0293255	0.00137217	0.00137097	0.00304569	High
High	[R].CIQANYSLMENGK.[I]	1xCarbamidomethyl [C1]; 1xOxidation [M9]; 1xHexNAc(5)Hex(6) [N5]	65	1	1	1	P05090	P05090-65-[R].CIQANYSLMENGK.[I]-HexNAc(5)Hex(6)	P05090-65	P05090-65-HexNAc(5)Hex(6)	P05090 [61-73]	0	3531.4	HexNAc(5)Hex(6)	0	3.69	258.9	128.2	128.2	0.000204289	0.000566608	0.000566572	0.00104932	0.00882537	0.000701934	0.000700637	0.00148898	High
High	[K].QNITYLLK.[W]	1xHexNAc(5)Hex(3)Fuc(1) [N2]	234	1	1	2	P23515	P23515-234-[K].QNITYLLK.[W]-HexNAc(5)Hex(3)Fuc(1)	P23515-234	P23515-234-HexNAc(5)Hex(3)Fuc(1)	P23515 [233-240]	0	2640.19	HexNAc(5)Hex(3)Fuc(1)	0	4.54	259	120.4	120.4	2.91227e-05	7.62428e-05	6.39304e-05	0.000150308	0.00132276	0.000522023	0.000516762	0.00119439	High
High	[R].ADGTVNQIEGEATPVNLTEPAKLEVK.[F]	1xHexNAc(5)Hex(6) [N16]	98	1	1	1	P05090	P05090-98-[R].ADGTVNQIEGEATPVNLTEPAKLEVK.[F]-HexNAc(5)Hex(6)	P05090-98	P05090-98-HexNAc(5)Hex(6)	P05090 [83-108]	1	4711.12	HexNAc(5)Hex(6)	-1	5.21	259.1	128.5	128.5	6.22901e-06	7.62428e-05	6.77645e-05	0.000160823	0.000283195	0.000350361	0.000342771	0.00080064	High
High	[K].KEDALNETR.[E]	1xHexNAc(5)Hex(4)Fuc(1)NeuAc(1) [N6]	86	1	1	2	P10909	P10909-86-[K].KEDALNETR.[E]-HexNAc(5)Hex(4)Fuc(1)NeuAc(1)	P10909-86	P10909-86-HexNAc(5)Hex(4)Fuc(1)NeuAc(1)	P10909 [81-89]	1	3176.3	HexNAc(5)Hex(4)Fuc(1)NeuAc(1)	0	3.54	259.5	90.1	90.1	0.000291557	0.000627943	0.00062543	0.00118994	0.0125342	0.0008863	0.000885964	0.0019208	High
High	[K].SVVAPATDGGLNLTSTFLRKNQCETR.[T]	1xDeamidated [Q22]; 1xCarbamidomethyl [C23]; 1xHexNAc(2)Hex(4)Fuc(1) [N12]	78	1	1	2	P41222	P41222-78-[K].SVVAPATDGGLNLTSTFLRKNQCETR.[T]-HexNAc(2)Hex(4)Fuc(1)	P41222-78	P41222-78-HexNAc(2)Hex(4)Fuc(1)	P41222 [67-92]	2	4036.85	HexNAc(2)Hex(4)Fuc(1)	1	4.12	260	116.6	0	7.55902e-05	0.000316496	0.000315916	0.00074195	0.00333295	0.000704406	0.000702606	0.00162194	High
High	[K].AINDTAAR.[L]	1xHexNAc(3)Hex(6)NeuAc(1) [N3]	629	1	1	3	Q02487	Q02487-629-[K].AINDTAAR.[L]-HexNAc(3)Hex(6)NeuAc(1)	Q02487-629	Q02487-629-HexNAc(3)Hex(6)NeuAc(1)	Q02487 [627-634]	0	2704.08	HexNAc(3)Hex(6)NeuAc(1)	0	2.18	260.2	46.3	46.3	0.00658858	0.000893708	0.000882976	0.00190606	0.222049	0.00440791	0.00440136	0.0090333	High
High	[K].MTQESALIFPFLNK.[S]	1xHexNAc(4)Hex(5)Fuc(1)NeuAc(2) [N13]	290	1	1	1	Q8N126	Q8N126-290-[K].MTQESALIFPFLNK.[S]-HexNAc(4)Hex(5)Fuc(1)NeuAc(2)	Q8N126-290	Q8N126-290-HexNAc(4)Hex(5)Fuc(1)NeuAc(2)	Q8N126 [278-291]	0	3989.69	HexNAc(4)Hex(5)Fuc(1)NeuAc(2)	0	3.52	260.2	103.6	103.6	0.000304665	0.000627943	0.000624688	0.00118906	0.0130889	0.000948587	0.000948107	0.00206703	High
High	[R].HNSTGCLR.[M]	1xCarbamidomethyl [C6]; 1xHexNAc(3)Hex(4)NeuAc(1) [N2]	291	1	1	1	P10909	P10909-291-[R].HNSTGCLR.[M]-HexNAc(3)Hex(4)NeuAc(1)	P10909-291	P10909-291-HexNAc(3)Hex(4)NeuAc(1)	P10909 [290-297]	0	2492.98	HexNAc(3)Hex(4)NeuAc(1)	0	2.7	260.3	68.1	68.1	0.0020167	0.000627943	0.000601757	0.00113411	0.0807996	0.00255661	0.00255552	0.00534083	High
High	[K].DANLTGLSDNKEIFLSK.[A]	1xHexNAc(4)Hex(3)Fuc(1) [N3]	321	1	1	1	Q99574	Q99574-321-[K].DANLTGLSDNKEIFLSK.[A]-HexNAc(4)Hex(3)Fuc(1)	Q99574-321	Q99574-321-HexNAc(4)Hex(3)Fuc(1)	Q99574 [319-335]	1	3309.5	HexNAc(4)Hex(3)Fuc(1)	0	4.72	260.4	160.9	160.9	1.92537e-05	0.000146156	0.000131935	0.000157803	0.0008557	0.000479879	0.00046704	0.000942359	High
High	[K].FNLTETSEAEIHQSFQHLLR.[T]	1xHexNAc(6)Hex(7)Fuc(1)NeuAc(4) [N2]	106	1	1	1	P01011	P01011-106-[K].FNLTETSEAEIHQSFQHLLR.[T]-HexNAc(6)Hex(7)Fuc(1)NeuAc(4)	P01011-106	P01011-106-HexNAc(6)Hex(7)Fuc(1)NeuAc(4)	P01011 [105-124]	0	6063.48	HexNAc(6)Hex(7)Fuc(1)NeuAc(4)	0	6.61	260.5	204.4	141.7	2.43119e-07	1.22249e-08	0	0	1.10559e-05	8.43739e-05	8.07754e-05	0.000191168	High
High	[K].VLNFTTK.[A]	1xHexNAc(4)Hex(5)NeuAc(2) [N3]	324	1	1	2	P13671	P13671-324-[K].VLNFTTK.[A]-HexNAc(4)Hex(5)NeuAc(2)	P13671-324	P13671-324-HexNAc(4)Hex(5)NeuAc(2)	P13671 [322-328]	0	3027.24	HexNAc(4)Hex(5)NeuAc(2)	0	2.22	260.6	50.1	50.1	0.00605766	0.000893708	0.000886734	0.0019144	0.20757	0.00400598	0.00400382	0.00826894	High
High	[K].EEEEEEEEEQLNQTLAEMKAQEVAELKR.[K]	1xOxidation [M18]; 1xHexNAc(3)Hex(4)NeuAc(1) [N12]	369	1	1	2	Q8IY81	Q8IY81-369-[K].EEEEEEEEEQLNQTLAEMKAQEVAELKR.[K]-HexNAc(3)Hex(4)NeuAc(1)	Q8IY81-369	Q8IY81-369-HexNAc(3)Hex(4)NeuAc(1)	Q8IY81 [358-385]	2	4926.1	HexNAc(3)Hex(4)NeuAc(1)	1	1.43	260.9	85.3	11	0.0372769	0.00168464	0.00167973	0.00340939	0.0727516	0.00233301	0.00231934	0.00479887	High
High	[K].EDALNETR.[E]	1xHexNAc(4)Hex(4)NeuAc(1) [N5]	86	1	1	1	P10909	P10909-86-[K].EDALNETR.[E]-HexNAc(4)Hex(4)NeuAc(1)	P10909-86	P10909-86-HexNAc(4)Hex(4)NeuAc(1)	P10909 [82-89]	0	2699.07	HexNAc(4)Hex(4)NeuAc(1)	0	2.29	261	101.2	101.2	0.00513086	0.00077961	0.000775286	0.00154213	0.182464	0.00367647	0.00367625	0.00763783	High
High	[K].KKEDALNETR.[E]	1xHexNAc(5)Hex(6)NeuAc(2) [N7]	86	1	1	1	P10909	P10909-86-[K].KKEDALNETR.[E]-HexNAc(5)Hex(6)NeuAc(2)	P10909-86	P10909-86-HexNAc(5)Hex(6)NeuAc(2)	P10909 [80-89]	2	3773.54	HexNAc(5)Hex(6)NeuAc(2)	0	2.79	261	110.3	110.3	0.00161271	0.00084317	0.00084165	0.00181564	0.0651496	0.00206901	0.00206712	0.00443398	High
High	[R].NLEKNSTK.[Q]	1xHexNAc(2)Hex(5)Fuc(1) [N5]	426	1	1	1	P07602	P07602-426-[R].NLEKNSTK.[Q]-HexNAc(2)Hex(5)Fuc(1)	P07602-426	P07602-426-HexNAc(2)Hex(5)Fuc(1)	P07602 [422-429]	1	2295.98	HexNAc(2)Hex(5)Fuc(1)	0	2.48	261.1	108.6	108.6	0.00330121	0.00084317	0.000836021	0.00180055	0.124599	0.00265781	0.00265749	0.00549753	High
High	[R].DTFVNASR.[T]	1xHexNAc(5)Hex(6)Fuc(1)NeuAc(1) [N5]	238	1	1	1	P05155	P05155-238-[R].DTFVNASR.[T]-HexNAc(5)Hex(6)Fuc(1)NeuAc(1)	P05155-238	P05155-238-HexNAc(5)Hex(6)Fuc(1)NeuAc(1)	P05155 [234-241]	0	3334.31	HexNAc(5)Hex(6)Fuc(1)NeuAc(1)	0	3.31	261.2	85.8	85.8	0.000494012	0.000490467	0.000489057	0.00113895	0.0210088	0.00123824	0.00123755	0.00283286	High
High	[R].EIRHNSTGCLR.[M]	1xCarbamidomethyl [C9]; 1xHexNAc(4)Hex(5)Fuc(1)NeuAc(2) [N5]	291	1	1	1	P10909	P10909-291-[R].EIRHNSTGCLR.[M]-HexNAc(4)Hex(5)Fuc(1)NeuAc(2)	P10909-291	P10909-291-HexNAc(4)Hex(5)Fuc(1)NeuAc(2)	P10909 [287-297]	1	3693.49	HexNAc(4)Hex(5)Fuc(1)NeuAc(2)	0	4.79	261.2	146.9	146.9	1.64035e-05	7.62428e-05	6.51551e-05	0.000153468	0.000745448	0.000468008	0.00046089	0.00106756	High
High	[R].TLNQSSDELQLSMGNAMFVK.[E]	1xOxidation [M17]; 1xHexNAc(5)Hex(5)Fuc(1)NeuAc(2) [N3]	127	1	1	1	P01011	P01011-127-[R].TLNQSSDELQLSMGNAMFVK.[E]-HexNAc(5)Hex(5)Fuc(1)NeuAc(2)	P01011-127	P01011-127-HexNAc(5)Hex(5)Fuc(1)NeuAc(2)	P01011 [125-144]	0	4782.96	HexNAc(5)Hex(5)Fuc(1)NeuAc(2)	-1	5.09	261.3	196.4	70.4	8.08693e-06	7.62428e-05	6.69703e-05	0.000158604	0.000367634	0.000350361	0.000338685	0.000789391	High
High	[R].ADGTVNQIEGEATPVNLTEPAK.[L]	1xHexNAc(5)Hex(6) [N16]	98	1	1	1	P05090	P05090-98-[R].ADGTVNQIEGEATPVNLTEPAK.[L]-HexNAc(5)Hex(6)	P05090-98	P05090-98-HexNAc(5)Hex(6)	P05090 [83-104]	0	4241.83	HexNAc(5)Hex(6)	-1	5.35	261.3	249.9	249.9	4.48315e-06	7.62428e-05	6.87474e-05	0.000163265	0.000203836	0.000350361	0.000347826	0.00081314	High
High	[R].TVIRPFYLTNSSGVD.[-]	1xHexNAc(5)Hex(6)Fuc(1)NeuAc(3) [N10]	580	1	1	2	Q08380	Q08380-580-[R].TVIRPFYLTNSSGVD.[-]-HexNAc(5)Hex(6)Fuc(1)NeuAc(3)	Q08380-580	Q08380-580-HexNAc(5)Hex(6)Fuc(1)NeuAc(3)	Q08380 [571-585]	0	4675.92	HexNAc(5)Hex(6)Fuc(1)NeuAc(3)	-1	4.68	261.8	169.9	169.9	2.07686e-05	7.62428e-05	6.46162e-05	0.000152114	0.000943645	0.000468008	0.000457009	0.00105772	High
High	[R].QNQCFYNSSYLNVQR.[E]	1xDeamidated [Q1]; 1xCarbamidomethyl [C4]; 1xHexNAc(5)Hex(6)NeuAc(2) [N7]	93	1	1	1	P19652	P19652-93-[R].QNQCFYNSSYLNVQR.[E]-HexNAc(5)Hex(6)NeuAc(2)	P19652-93	P19652-93-HexNAc(5)Hex(6)NeuAc(2)	P19652 [87-101]	0	4491.75	HexNAc(5)Hex(6)NeuAc(2)	1	4.71	261.9	149.4	8.4	1.93099e-05	7.62428e-05	6.47752e-05	0.000152439	0.00087742	0.000468008	0.000458205	0.00106061	High
High	[K].LNAENNATFYFK.[I]	1xDeamidated [N5]; 1xHexNAc(5)Hex(6)NeuAc(2) [N6]	294	1	1	1	P01042	P01042-294-[K].LNAENNATFYFK.[I]-HexNAc(5)Hex(6)NeuAc(2)	P01042-294	P01042-294-HexNAc(5)Hex(6)NeuAc(2)	P01042 [289-300]	0	4002.58	HexNAc(5)Hex(6)NeuAc(2)	1	2.8	262	113.5	74.1	0.00158132	0.000627943	0.000605987	0.00114498	0.0643206	0.00233301	0.00233129	0.00483366	High
High	[K].NCSLSIGDAR.[M]	1xCarbamidomethyl [C2]; 1xHexNAc(4)Hex(5)NeuAc(1) [N1]	100	1	1	1	Q08ET2	Q08ET2-100-[K].NCSLSIGDAR.[M]-HexNAc(4)Hex(5)NeuAc(1)	Q08ET2-100	Q08ET2-100-HexNAc(4)Hex(5)NeuAc(1)	Q08ET2 [100-109]	0	3006.19	HexNAc(4)Hex(5)NeuAc(1)	0	2.78	262.1	75.7	75.7	0.00164445	0.000627943	0.00060529	0.00114318	0.0667454	0.00233301	0.002328	0.00482406	High
High	[R].CIQANYSLMENGK.[I]	1xCarbamidomethyl [C1]; 1xHexNAc(6)Hex(6)Fuc(1)NeuAc(1) [N5]	65	1	1	2	P05090	P05090-65-[R].CIQANYSLMENGK.[I]-HexNAc(6)Hex(6)Fuc(1)NeuAc(1)	P05090-65	P05090-65-HexNAc(6)Hex(6)Fuc(1)NeuAc(1)	P05090 [61-73]	0	4155.64	HexNAc(6)Hex(6)Fuc(1)NeuAc(1)	0	3.74	262.3	109	109	0.000180548	0.000443571	0.000441529	0.000750751	0.00781165	0.000643376	0.000638121	0.00134228	High
High	[K].NATDNISK.[L]	1xHexNAc(2)Hex(5) [N1]	346	1	1	1	Q8WXD2	Q8WXD2-346-[K].NATDNISK.[L]-HexNAc(2)Hex(5)	Q8WXD2-346	Q8WXD2-346-HexNAc(2)Hex(5)	Q8WXD2 [346-353]	0	2078.85	HexNAc(2)Hex(5)	0	3.83	262.3	93	93	0.0001493	0.000316496	0.000312715	0.000732386	0.00649237	0.000762002	0.000759446	0.00174851	High
High	[R].FAMLANNNLQILNINK.[S]	1xDeamidated [N13]; 1xOxidation [M3]; 1xHexNAc(5)Hex(4)NeuAc(1) [N15]	177	1	1	1	O15394	O15394-177-[R].FAMLANNNLQILNINK.[S]-HexNAc(5)Hex(4)NeuAc(1)	O15394-177	O15394-177-HexNAc(5)Hex(4)NeuAc(1)	O15394 [163-178]	0	3802.67	HexNAc(5)Hex(4)NeuAc(1)	0	4.51	262.3	140.1	14.8	3.06624e-05	7.62428e-05	6.38203e-05	0.00015006	0.0013926	0.000522023	0.000515796	0.00119207	High
High	[R].CATPHGDNASLEATFVK.[R]	1xCarbamidomethyl [C1]; 1xHexNAc(5)Hex(4)Fuc(1)NeuAc(2) [N8]	98	1	1	1	P23142	P23142-98-[R].CATPHGDNASLEATFVK.[R]-HexNAc(5)Hex(4)Fuc(1)NeuAc(2)	P23142-98	P23142-98-HexNAc(5)Hex(4)Fuc(1)NeuAc(2)	P23142 [91-107]	0	4209.71	HexNAc(5)Hex(4)Fuc(1)NeuAc(2)	-1	3.38	262.5	195.5	195.5	0.000421161	0.000627943	0.000620001	0.0011782	0.0179926	0.00100566	0.00100408	0.00219587	High
High	[R].CIQANYSLMENGK.[I]	1xOxidation [M9]; 1xCarbamidomethyl [C1]; 1xHexNAc(7)Hex(8)Fuc(1) [N5]	65	1	1	1	P05090	P05090-65-[R].CIQANYSLMENGK.[I]-HexNAc(7)Hex(8)Fuc(1)	P05090-65	P05090-65-HexNAc(7)Hex(8)Fuc(1)	P05090 [61-73]	0	4407.72	HexNAc(7)Hex(8)Fuc(1)	-1	4.5	262.9	160.5	93	3.16988e-05	7.62428e-05	6.37511e-05	0.000149835	0.00143961	0.000522023	0.000515265	0.0011903	High
High	[R].NMTQGR.[C]	1xHexNAc(4)Hex(5)NeuAc(2) [N1]	62	1	1	1	P07998	P07998-62-[R].NMTQGR.[C]-HexNAc(4)Hex(5)NeuAc(2)	P07998-62	P07998-62-HexNAc(4)Hex(5)NeuAc(2)	P07998 [62-67]	0	2911.1	HexNAc(4)Hex(5)NeuAc(2)	0	2.71	263.2	88.9	88.9	0.00195197	0.000627943	0.000602192	0.00113523	0.0783849	0.00249878	0.0024965	0.0052054	High
High	[R].NEEYNK.[S]	1xHexNAc(5)Hex(6)NeuAc(3) [N5]	56	1	1	3	P02763	P02763-56-[R].NEEYNK.[S]-HexNAc(5)Hex(6)NeuAc(3)	P02763-56	P02763-56-HexNAc(5)Hex(6)NeuAc(3)	P02763 [52-57]	0	3657.35	HexNAc(5)Hex(6)NeuAc(3)	0	3.13	263.3	99.4	99.4	0.000741843	0.000609533	0.000607275	0.00127137	0.0311476	0.00135744	0.00135218	0.00308945	High
High	[R].FQLLNFSSSELK.[V]	1xHexNAc(5)Hex(5)Fuc(1)NeuAc(1) [N5]	101	1	1	1	Q9BY67	Q9BY67-101-[R].FQLLNFSSSELK.[V]-HexNAc(5)Hex(5)Fuc(1)NeuAc(1)	Q9BY67-101	Q9BY67-101-HexNAc(5)Hex(5)Fuc(1)NeuAc(1)	Q9BY67 [97-108]	0	3675.56	HexNAc(5)Hex(5)Fuc(1)NeuAc(1)	0	3.38	263.4	128.6	128.6	0.000421067	0.000490467	0.000490316	0.00114302	0.0179749	0.00118005	0.00117888	0.00270193	High
High	[K].GQGEQGSTGGTNISSTSEPK.[E]	1xHexNAc(4)Hex(6)Fuc(1)NeuAc(1) [N12]	530	1	1	1	Q16610	Q16610-530-[K].GQGEQGSTGGTNISSTSEPK.[E]-HexNAc(4)Hex(6)Fuc(1)NeuAc(1)	Q16610-530	Q16610-530-HexNAc(4)Hex(6)Fuc(1)NeuAc(1)	Q16610 [519-538]	0	4143.66	HexNAc(4)Hex(6)Fuc(1)NeuAc(1)	1	2.76	263.9	65.5	65.5	0.00175235	0.000627943	0.000604266	0.00114074	0.0708616	0.00233301	0.00232274	0.00480973	High
High	[R].SPHRPILQAGLPANK.[T]	1xHexNAc(4)Hex(5)Fuc(1) [N14]	264	1	1	2	P11362	P11362-264-[R].SPHRPILQAGLPANK.[T]-HexNAc(4)Hex(5)Fuc(1)	P11362-264	P11362-264-HexNAc(4)Hex(5)Fuc(1)	P11362 [251-265]	0	3367.55	HexNAc(4)Hex(5)Fuc(1)	0	5	263.9	185	185	1.00146e-05	0.000146156	0.00013575	0.000162206	0.00044526	0.000414852	0.000412201	0.000808407	High
High	[R].KVNASVPR.[G]	1xHexNAc(6)Hex(4)Fuc(1) [N3]	551	1	1	1	P51693	P51693-551-[R].KVNASVPR.[G]-HexNAc(6)Hex(4)Fuc(1)	P51693-551	P51693-551-HexNAc(6)Hex(4)Fuc(1)	P51693 [549-556]	1	2883.26	HexNAc(6)Hex(4)Fuc(1)	0	2.7	264	71.8	71.8	0.0020167	0.000627943	0.000601721	0.00113395	0.0807996	0.00255661	0.00255537	0.00534008	High
High	[R].CIQANYSLMENGK.[I]	1xCarbamidomethyl [C1]; 1xDeamidated [Q3]; 1xHexNAc(4)Hex(5)NeuAc(1) [N5]	65	1	1	1	P05090	P05090-65-[R].CIQANYSLMENGK.[I]-HexNAc(4)Hex(5)NeuAc(1)	P05090-65	P05090-65-HexNAc(4)Hex(5)NeuAc(1)	P05090 [61-73]	0	3442.35	HexNAc(4)Hex(5)NeuAc(1)	0	3.82	264.1	163.6	44.4	0.000149841	0.000443571	0.000443178	0.000754262	0.00649752	0.000643376	0.000640492	0.00134892	High
High	[R].NNSLR.[T]	1xHexNAc(4)Hex(5)NeuAc(2) [N1]	515	1	1	1	P35858	P35858-515-[R].NNSLR.[T]-HexNAc(4)Hex(5)NeuAc(2)	P35858-515	P35858-515-HexNAc(4)Hex(5)NeuAc(2)	P35858 [515-519]	0	2808.09	HexNAc(4)Hex(5)NeuAc(2)	0	1.63	264.2	48	48	0.0232737	0.00138929	0.00137072	0.00294551	0.510717	0.0153978	0.015396	0.0272904	High
High	[R].FGCEIENNR.[S]	1xDeamidated [N7]; 1xCarbamidomethyl [C3]; 1xHexNAc(4)Hex(5)NeuAc(2) [N8]	128	1	1	1	P25311	P25311-128-[R].FGCEIENNR.[S]-HexNAc(4)Hex(5)NeuAc(2)	P25311-128	P25311-128-HexNAc(4)Hex(5)NeuAc(2)	P25311 [121-129]	0	3344.25	HexNAc(4)Hex(5)NeuAc(2)	0	3.06	264.2	91.7	91.7	0.000870719	0.000667922	0.000666586	0.00140944	0.0363394	0.00141356	0.00141026	0.00308123	High
High	[K].YNSQNQSNNQFVLYR.[I]	1xHexNAc(4)Hex(5)NeuAc(2) [N5]	48	1	1	1	P01042	P01042-48-[K].YNSQNQSNNQFVLYR.[I]-HexNAc(4)Hex(5)NeuAc(2)	P01042-48	P01042-48-HexNAc(4)Hex(5)NeuAc(2)	P01042 [44-58]	0	4079.65	HexNAc(4)Hex(5)NeuAc(2)	-1	4.65	264.3	150.9	150.9	2.2349e-05	0.000197044	0.000196954	0.000313824	0.000993139	0.000479879	0.000464838	0.000937061	High
High	[R].TLNQSSDELQLSMGNAMFVK.[E]	1xHexNAc(5)Hex(4)NeuAc(1) [N3]	127	1	1	1	P01011	P01011-127-[R].TLNQSSDELQLSMGNAMFVK.[E]-HexNAc(5)Hex(4)NeuAc(1)	P01011-127	P01011-127-HexNAc(5)Hex(4)NeuAc(1)	P01011 [125-144]	0	4167.76	HexNAc(5)Hex(4)NeuAc(1)	1	3.44	264.4	176.3	63.4	0.000360742	0.000627943	0.000622432	0.00118396	0.0154553	0.000948587	0.000944822	0.00205882	High
High	[R].QQQHLFGSNVTDCSGNFCLFRSETKDLLFR.[D]	2xCarbamidomethyl [C13; C18]; 1xHexNAc(5)Hex(4)Fuc(1) [N9]	630	1	1	1	P02787	P02787-630-[R].QQQHLFGSNVTDCSGNFCLFRSETKDLLFR.[D]-HexNAc(5)Hex(4)Fuc(1)	P02787-630	P02787-630-HexNAc(5)Hex(4)Fuc(1)	P02787 [622-651]	2	5414.37	HexNAc(5)Hex(4)Fuc(1)	1	4.57	264.4	175.3	20.2	2.69171e-05	7.62428e-05	6.41108e-05	0.000150739	0.00122269	0.000522023	0.000518269	0.00119814	High
High	[K].ELPGVCNETMMALWEECKPCLK.[Q]	3xCarbamidomethyl [C6; C17; C20]; 1xHexNAc(5)Hex(6)NeuAc(2) [N7]	103	1	1	1	P10909	P10909-103-[K].ELPGVCNETMMALWEECKPCLK.[Q]-HexNAc(5)Hex(6)NeuAc(2)	P10909-103	P10909-103-HexNAc(5)Hex(6)NeuAc(2)	P10909 [97-118]	0	5265.11	HexNAc(5)Hex(6)NeuAc(2)	0	5.9	264.9	227	124	1.26225e-06	7.62428e-05	7.34808e-05	0.000175316	5.73986e-05	8.43739e-05	7.44048e-05	0.000174886	High
High	[R].FNDTEVLQR.[L]	1xHexNAc(4)Hex(5)NeuAc(2) [N2]	150	1	1	1	P43251	P43251-150-[R].FNDTEVLQR.[L]-HexNAc(4)Hex(5)NeuAc(2)	P43251-150	P43251-150-HexNAc(4)Hex(5)NeuAc(2)	P43251 [149-157]	0	3326.33	HexNAc(4)Hex(5)NeuAc(2)	0	2.18	265	67.2	67.2	0.00664923	0.000893708	0.000881575	0.00190217	0.223822	0.00457	0.00456973	0.0094086	High
High	[R].NASLR.[M]	1xHexNAc(2)Hex(5) [N1]	105	1	1	1	P15151	P15151-105-[R].NASLR.[M]-HexNAc(2)Hex(5)	P15151-105	P15151-105-HexNAc(2)Hex(5)	P15151 [105-109]	0	1776.74	HexNAc(2)Hex(5)	0	1.61	265.1	20.3	20.3	0.0244068	0.00154994	0.00151719	0.00310118	0.521808	0.0189534	0.0189491	0.0326317	High
High	[R].EEQYNSTYR.[V]	1xHexNAc(3)Hex(6)Fuc(1)NeuAc(1) [N5]	180	1	1	1	P01857	P01857-180-[R].EEQYNSTYR.[V]-HexNAc(3)Hex(6)Fuc(1)NeuAc(1)	P01857-180	P01857-180-HexNAc(3)Hex(6)Fuc(1)NeuAc(1)	P01857 [176-184]	0	3208.22	HexNAc(3)Hex(6)Fuc(1)NeuAc(1)	0	3.84	265.1	136	136	0.000142989	0.000443571	0.000443375	0.000754603	0.00620382	0.000643376	0.00064082	0.00134973	High
High	[R].EEQYNSTYR.[V]	1xHexNAc(5)Hex(4)Fuc(1) [N5]	180	1	1	3	P01857	P01857-180-[R].EEQYNSTYR.[V]-HexNAc(5)Hex(4)Fuc(1)	P01857-180	P01857-180-HexNAc(5)Hex(4)Fuc(1)	P01857 [176-184]	0	2999.18	HexNAc(5)Hex(4)Fuc(1)	0	4	265.1	109.9	109.9	9.99534e-05	0.000316496	0.000314683	0.000738116	0.00437938	0.000704406	0.00070028	0.0016148	High
High	[R].NEEYNK.[S]	1xHexNAc(4)Hex(5)Fuc(1)NeuAc(2) [N5]	56	1	1	2	P02763	P02763-56-[R].NEEYNK.[S]-HexNAc(4)Hex(5)Fuc(1)NeuAc(2)	P02763-56	P02763-56-HexNAc(4)Hex(5)Fuc(1)NeuAc(2)	P02763 [52-57]	0	3147.18	HexNAc(4)Hex(5)Fuc(1)NeuAc(2)	0	2.42	265.2	61.8	61.8	0.00377429	0.00084317	0.000834327	0.00179608	0.139972	0.00289331	0.00289296	0.0060307	High
High	[R].LANLTQGEDQYYLR.[V]	1xDeamidated [Q6]; 1xHexNAc(3)Hex(4)Fuc(1)NeuAc(1) [N3]	374	1	1	2	P10909	P10909-374-[R].LANLTQGEDQYYLR.[V]-HexNAc(3)Hex(4)Fuc(1)NeuAc(1)	P10909-374	P10909-374-HexNAc(3)Hex(4)Fuc(1)NeuAc(1)	P10909 [372-385]	0	3379.42	HexNAc(3)Hex(4)Fuc(1)NeuAc(1)	0	2.81	265.6	194.4	98.8	0.00153458	0.00084317	0.000841903	0.00181691	0.0622072	0.00206901	0.00206787	0.00443766	High
High	[R].WFSAGLASNSSWLR.[E]	1xHexNAc(4)Hex(5)NeuAc(1) [N9]	51	1	1	1	P41222	P41222-51-[R].WFSAGLASNSSWLR.[E]-HexNAc(4)Hex(5)NeuAc(1)	P41222-51	P41222-51-HexNAc(4)Hex(5)NeuAc(1)	P41222 [43-56]	0	3495.46	HexNAc(4)Hex(5)NeuAc(1)	0	1.92	265.7	22	22	0.0121407	0.0010023	0.000995958	0.00206299	0.347833	0.0070809	0.00707923	0.0138137	High
High	[K].TVLTPATNHMGNVTFTIPANR.[E]	1xDeamidated [N8]; 1xOxidation [M10]; 1xHexNAc(1) [N12]	85	1	1	1	P01024	P01024-85-[K].TVLTPATNHMGNVTFTIPANR.[E]-HexNAc(1)	P01024-85	P01024-85-HexNAc(1)	P01024 [74-94]	0	2475.22	HexNAc(1)	0	5.72	266	248.9	130.2	1.8856e-06	7.57748e-05	7.40028e-05	0.00017838	8.38642e-05	8.40407e-05	7.48895e-05	0.000177778	High
High	[R].GSNGTICDNQR.[D]	1xCarbamidomethyl [C7]; 1xHexNAc(2)Hex(4)Fuc(1) [N3]	204	1	1	1	Q9UBP4	Q9UBP4-204-[R].GSNGTICDNQR.[D]-HexNAc(2)Hex(4)Fuc(1)	Q9UBP4-204	Q9UBP4-204-HexNAc(2)Hex(4)Fuc(1)	Q9UBP4 [202-212]	0	2421.96	HexNAc(2)Hex(4)Fuc(1)	0	5	266.2	181.3	181.3	1.00546e-05	7.62428e-05	6.65026e-05	0.000157406	0.000457047	0.000404776	0.00040328	0.00093882	High
High	[R].QVPGLHNGTK.[A]	1xHexNAc(5)Hex(4)Fuc(1) [N7]	53	1	1	2	Q99435	Q99435-53-[R].QVPGLHNGTK.[A]-HexNAc(5)Hex(4)Fuc(1)	Q99435-53	Q99435-53-HexNAc(5)Hex(4)Fuc(1)	Q99435 [47-56]	0	2860.24	HexNAc(5)Hex(4)Fuc(1)	0	3.86	266.3	127.4	127.4	0.000137442	0.000316496	0.000313048	0.000733783	0.0059854	0.000762002	0.000760215	0.00175157	High
High	[R].WFSAGLASNSSWLR.[E]	1xHexNAc(5)Hex(7)Fuc(1)NeuAc(1) [N9]	51	1	1	1	P41222	P41222-51-[R].WFSAGLASNSSWLR.[E]-HexNAc(5)Hex(7)Fuc(1)NeuAc(1)	P41222-51	P41222-51-HexNAc(5)Hex(7)Fuc(1)NeuAc(1)	P41222 [43-56]	0	4168.7	HexNAc(5)Hex(7)Fuc(1)NeuAc(1)	-1	2.08	266.7	55.7	55.7	0.00828367	0.000944176	0.000943841	0.00193798	0.265918	0.0056514	0.00564871	0.0116104	High
High	[K].SNSSMHITDCR.[L]	1xCarbamidomethyl [C10]; 1xHexNAc(4)Hex(3)Fuc(1) [N2]	104	1	1	1	P07998	P07998-104-[K].SNSSMHITDCR.[L]-HexNAc(4)Hex(3)Fuc(1)	P07998-104	P07998-104-HexNAc(4)Hex(3)Fuc(1)	P07998 [103-113]	0	2752.08	HexNAc(4)Hex(3)Fuc(1)	0	5.29	266.7	150.7	150.7	5.07311e-06	7.62428e-05	6.83667e-05	0.000162549	0.000230654	0.000350361	0.000345829	0.000809192	High
High	[R].QNQCFYNSSYLNVQR.[E]	1xCarbamidomethyl [C4]; 1xHexNAc(6)Hex(6)Fuc(1)NeuAc(1) [N7]	93	1	1	1	P19652	P19652-93-[R].QNQCFYNSSYLNVQR.[E]-HexNAc(6)Hex(6)Fuc(1)NeuAc(1)	P19652-93	P19652-93-HexNAc(6)Hex(6)Fuc(1)NeuAc(1)	P19652 [87-101]	0	4548.81	HexNAc(6)Hex(6)Fuc(1)NeuAc(1)	-1	3.16	266.8	132.7	132.7	0.000689808	0.000609533	0.000608199	0.00127389	0.0290359	0.00135744	0.00135426	0.00309598	High
High	[K].HSNCTHQQDAGVTCSDGSNLEMR.[L]	2xCarbamidomethyl [C4; C14]; 1xHexNAc(6)Hex(7)Fuc(1)NeuAc(2) [N3]	140	1	1	1	Q86VB7	Q86VB7-140-[K].HSNCTHQQDAGVTCSDGSNLEMR.[L]-HexNAc(6)Hex(7)Fuc(1)NeuAc(2)	Q86VB7-140	Q86VB7-140-HexNAc(6)Hex(7)Fuc(1)NeuAc(2)	Q86VB7 [138-160]	0	5685.16	HexNAc(6)Hex(7)Fuc(1)NeuAc(2)	1	6.72	266.8	180.5	58.8	1.91791e-07	9.79667e-09	0	0	8.72175e-06	8.43739e-05	8.17728e-05	0.000193311	High
High	[R].ADGTVNQIEGEATPVNLTEPAK.[L]	1xHexNAc(6)Hex(6)NeuAc(2) [N16]	98	1	1	2	P05090	P05090-98-[R].ADGTVNQIEGEATPVNLTEPAK.[L]-HexNAc(6)Hex(6)NeuAc(2)	P05090-98	P05090-98-HexNAc(6)Hex(6)NeuAc(2)	P05090 [83-104]	0	5027.1	HexNAc(6)Hex(6)NeuAc(2)	0	6.13	266.9	197.4	152.3	7.49756e-07	3.86246e-08	0	0	3.33479e-05	8.40407e-05	7.85114e-05	0.000186498	High
High	[R].QDQCIYNTTYLNVQR.[E]	1xCarbamidomethyl [C4]; 1xHexNAc(6)Hex(8)Fuc(1)NeuAc(1) [N7]	93	1	1	2	P02763	P02763-93-[R].QDQCIYNTTYLNVQR.[E]-HexNAc(6)Hex(8)Fuc(1)NeuAc(1)	P02763-93	P02763-93-HexNAc(6)Hex(8)Fuc(1)NeuAc(1)	P02763 [87-101]	0	4867.95	HexNAc(6)Hex(8)Fuc(1)NeuAc(1)	0	3.64	267.1	80.2	44.8	0.000228284	0.000434918	0.000434055	0.00101449	0.0098563	0.000819207	0.000816019	0.00187563	High
High	[R].HGIQYFNNNTQHSSLFMLNEVK.[R]	1xDeamidated [N7]; 1xHexNAc(6)Hex(5)Fuc(1) [N8]	169	1	1	1	P01042	P01042-169-[R].HGIQYFNNNTQHSSLFMLNEVK.[R]-HexNAc(6)Hex(5)Fuc(1)	P01042-169	P01042-169-HexNAc(6)Hex(5)Fuc(1)	P01042 [162-183]	0	4797.04	HexNAc(6)Hex(5)Fuc(1)	1	5.26	267.2	117.3	33.4	5.45157e-06	7.62428e-05	6.81245e-05	0.000161891	0.000247858	0.000350361	0.00034459	0.000805802	High
High	[R].ERPPTFLTPEGNASNKEELR.[G]	1xHexNAc(5)Hex(4)NeuAc(1) [N12]	276	1	1	1	Q92823	Q92823-276-[R].ERPPTFLTPEGNASNKEELR.[G]-HexNAc(5)Hex(4)NeuAc(1)	Q92823-276	Q92823-276-HexNAc(5)Hex(4)NeuAc(1)	Q92823 [265-284]	1	4239.86	HexNAc(5)Hex(4)NeuAc(1)	1	5.53	267.2	217.2	150.4	2.97186e-06	0.000146156	0.000144404	0.000173461	0.000132171	0.000294898	0.000292334	0.000519031	High
High	[K].SVVAPATDGGLNLTSTFLRK.[N]	1xHexNAc(4)Hex(6)Fuc(1) [N12]	78	1	1	3	P41222	P41222-78-[K].SVVAPATDGGLNLTSTFLRK.[N]-HexNAc(4)Hex(6)Fuc(1)	P41222-78	P41222-78-HexNAc(4)Hex(6)Fuc(1)	P41222 [67-86]	1	3977.81	HexNAc(4)Hex(6)Fuc(1)	0	3.94	267.4	88.2	88.2	0.000113614	0.000316496	0.000314051	0.000736703	0.00496519	0.000704406	0.00069899	0.00161196	High
High	[R].ERPPTFLTPEGNASNKEELR.[G]	1xHexNAc(4)Hex(5)NeuAc(1) [N12]	276	1	1	1	Q92823	Q92823-276-[R].ERPPTFLTPEGNASNKEELR.[G]-HexNAc(4)Hex(5)NeuAc(1)	Q92823-276	Q92823-276-HexNAc(4)Hex(5)NeuAc(1)	Q92823 [265-284]	1	4198.83	HexNAc(4)Hex(5)NeuAc(1)	1	4.63	267.8	257.9	257.9	2.34498e-05	7.62428e-05	6.43708e-05	0.000151355	0.00106535	0.000522023	0.000520393	0.00120283	High
High	[R].NEEYNK.[S]	1xHexNAc(4)Hex(5)NeuAc(1) [N5]	56	1	1	1	P02763	P02763-56-[R].NEEYNK.[S]-HexNAc(4)Hex(5)NeuAc(1)	P02763-56	P02763-56-HexNAc(4)Hex(5)NeuAc(1)	P02763 [52-57]	0	2710.02	HexNAc(4)Hex(5)NeuAc(1)	0	2.57	268.3	64.5	64.5	0.00266401	0.00084317	0.000838022	0.00180631	0.103055	0.00254345	0.00254268	0.00523921	High
High	[K].EDALNETR.[E]	1xHexNAc(5)Hex(6)Fuc(1)NeuAc(2) [N5]	86	1	1	1	P10909	P10909-86-[K].EDALNETR.[E]-HexNAc(5)Hex(6)Fuc(1)NeuAc(2)	P10909-86	P10909-86-HexNAc(5)Hex(6)Fuc(1)NeuAc(2)	P10909 [82-89]	0	3663.41	HexNAc(5)Hex(6)Fuc(1)NeuAc(2)	0	1.83	268.4	66.9	66.9	0.0147734	0.00116632	0.00116604	0.00246204	0.394568	0.00803802	0.0080366	0.0156019	High
High	[K].CGLVPVLAENYNK.[S]	1xCarbamidomethyl [C1]; 1xDeamidated [N10]; 1xHexNAc(3)Hex(6)NeuAc(1) [N12]	432	1	1	1	P02787	P02787-432-[K].CGLVPVLAENYNK.[S]-HexNAc(3)Hex(6)NeuAc(1)	P02787-432	P02787-432-HexNAc(3)Hex(6)NeuAc(1)	P02787 [421-433]	0	3350.39	HexNAc(3)Hex(6)NeuAc(1)	0	2.79	268.4	119.7	119.7	0.0016168	0.000627943	0.00060573	0.00114416	0.0656847	0.00233301	0.00232972	0.00482817	High
High	[R].ENGTISR.[Y]	1xHexNAc(1) [N2]	103	1	1	2	P02763	P02763-103-[R].ENGTISR.[Y]-HexNAc(1)	P02763-103	P02763-103-HexNAc(1)	P02763 [102-108]	0	979.469	HexNAc(1)	0	1.36	269.2	9.3	9.3	0.0438312	0.00173563	0.00171441	0.00348522	0.668256	0.0346281	0.0346262	0.061816	High
High	[K].MLNTSSLLEQLNEQFNWVSRLANLTQGEDQYYLR.[V]	2xDeamidated [N12; Q14]; 1xHexNAc(5)Hex(5)Fuc(1) [N3]	354	1	1	1	P10909	P10909-354-[K].MLNTSSLLEQLNEQFNWVSRLANLTQGEDQYYLR.[V]-HexNAc(5)Hex(5)Fuc(1)	P10909-354	P10909-354-HexNAc(5)Hex(5)Fuc(1)	P10909 [352-385]	1	6047.69	HexNAc(5)Hex(5)Fuc(1)	1	3.08	269.3	206.8	5.8	0.000829865	0.000667922	0.00066695	0.00140984	0.0346995	0.00141356	0.00141139	0.00308339	High
High	[K].NGTAVCATNR.[R]	1xCarbamidomethyl [C6]; 1xHexNAc(5)Hex(5)Fuc(1) [N1]	70	1	1	1	P05156	P05156-70-[K].NGTAVCATNR.[R]-HexNAc(5)Hex(5)Fuc(1)	P05156-70	P05156-70-HexNAc(5)Hex(5)Fuc(1)	P05156 [70-79]	0	3035.21	HexNAc(5)Hex(5)Fuc(1)	0	3.91	269.5	144.9	144.9	0.000122322	0.000316496	0.000313578	0.000735294	0.00533827	0.000762002	0.000761325	0.0017549	High
High	[K].GENFTETDVK.[M]	1xHexNAc(4)Hex(4)Fuc(1)NeuAc(1) [N3]	197	1	1	1	P04156	P04156-197-[K].GENFTETDVK.[M]-HexNAc(4)Hex(4)Fuc(1)NeuAc(1)	P04156-197	P04156-197-HexNAc(4)Hex(4)Fuc(1)NeuAc(1)	P04156 [195-204]	0	3037.2	HexNAc(4)Hex(4)Fuc(1)NeuAc(1)	0	4.44	269.7	124.4	124.4	3.6017e-05	0.000197044	0.000193974	0.000308071	0.00159658	0.000479879	0.000457756	0.00091954	High
High	[R].GNLTGAPGQR.[L]	1xHexNAc(6)Hex(7)Fuc(1)NeuAc(2) [N2]	105	1	1	1	O60883	O60883-105-[R].GNLTGAPGQR.[L]-HexNAc(6)Hex(7)Fuc(1)NeuAc(2)	O60883-105	O60883-105-HexNAc(6)Hex(7)Fuc(1)NeuAc(2)	O60883 [104-113]	0	4051.6	HexNAc(6)Hex(7)Fuc(1)NeuAc(2)	0	2.78	270.3	74.7	74.7	0.0016524	0.00084317	0.000841296	0.00181463	0.0666376	0.00212779	0.00212688	0.00443152	High
High	[R].HNSTGCLR.[M]	1xCarbamidomethyl [C6]; 1xHexNAc(4)Hex(6) [N2]	291	1	1	1	P10909	P10909-291-[R].HNSTGCLR.[M]-HexNAc(4)Hex(6)	P10909-291	P10909-291-HexNAc(4)Hex(6)	P10909 [290-297]	0	2729.07	HexNAc(4)Hex(6)	0	2.26	270.5	57.9	57.9	0.00547778	0.000833681	0.000833333	0.00167879	0.1926	0.00397208	0.00396802	0.00817061	High
High	[R].NEEYNK.[S]	1xHexNAc(5)Hex(6)Fuc(1)NeuAc(3) [N5]	56	1	1	1	P02763	P02763-56-[R].NEEYNK.[S]-HexNAc(5)Hex(6)Fuc(1)NeuAc(3)	P02763-56	P02763-56-HexNAc(5)Hex(6)Fuc(1)NeuAc(3)	P02763 [52-57]	0	3803.41	HexNAc(5)Hex(6)Fuc(1)NeuAc(3)	0	2.17	270.6	82.7	82.7	0.00678346	0.000887889	0.000887626	0.00180681	0.228473	0.00489698	0.00489611	0.0100247	High
High	[K].AMDNVTVR.[Q]	1xHexNAc(3)Hex(4)Fuc(1)NeuAc(1) [N4]	44	1	1	1	Q9P121	Q9P121-44-[K].AMDNVTVR.[Q]-HexNAc(3)Hex(4)Fuc(1)NeuAc(1)	Q9P121-44	Q9P121-44-HexNAc(3)Hex(4)Fuc(1)NeuAc(1)	Q9P121 [41-48]	0	2600.05	HexNAc(3)Hex(4)Fuc(1)NeuAc(1)	0	2.18	270.7	71	71	0.00656931	0.000893708	0.000883652	0.00190736	0.221484	0.00440791	0.00440581	0.00904428	High
High	[K].GSALHEDIYVLHENGTLEIPVAQK.[D]	1xDeamidated [Q23]; 1xHexNAc(6)Hex(3) [N14]	507	1	1	1	Q92823	Q92823-507-[K].GSALHEDIYVLHENGTLEIPVAQK.[D]-HexNAc(6)Hex(3)	Q92823-507	Q92823-507-HexNAc(6)Hex(3)	Q92823 [494-517]	0	4338.98	HexNAc(6)Hex(3)	0	4.73	270.7	270.7	270.7	1.85549e-05	0.000146156	0.000132109	0.000157928	0.000824669	0.000479879	0.000467664	0.0009431	High
High	[K].LIDNNKTEK.[E]	1xHexNAc(2)Hex(5) [N5]	332	1	1	2	P07602	P07602-332-[K].LIDNNKTEK.[E]-HexNAc(2)Hex(5)	P07602-332	P07602-332-HexNAc(2)Hex(5)	P07602 [328-336]	1	2291	HexNAc(2)Hex(5)	0	3.5	270.8	118.1	118.1	0.00031897	0.000627943	0.000623908	0.00118677	0.0136937	0.000948587	0.000947089	0.00206368	High
High	[K].GSALHEDIYVLHENGTLEIPVAQK.[D]	1xHexNAc(6)Hex(6)Fuc(1) [N14]	507	1	1	1	Q92823	Q92823-507-[K].GSALHEDIYVLHENGTLEIPVAQK.[D]-HexNAc(6)Hex(6)Fuc(1)	Q92823-507	Q92823-507-HexNAc(6)Hex(6)Fuc(1)	Q92823 [494-517]	0	4970.21	HexNAc(6)Hex(6)Fuc(1)	1	6	270.8	270.8	270.8	1.00449e-06	5.07451e-08	0	0	4.46777e-05	8.40407e-05	7.73335e-05	0.000183352	High
High	[K].EDALNETR.[E]	1xHexNAc(5)Hex(5)Fuc(1)NeuAc(2) [N5]	86	1	1	1	P10909	P10909-86-[K].EDALNETR.[E]-HexNAc(5)Hex(5)Fuc(1)NeuAc(2)	P10909-86	P10909-86-HexNAc(5)Hex(5)Fuc(1)NeuAc(2)	P10909 [82-89]	0	3501.35	HexNAc(5)Hex(5)Fuc(1)NeuAc(2)	0	2.87	271.2	95.6	95.6	0.0013633	0.000627943	0.000609125	0.00115108	0.0558556	0.00179046	0.00178924	0.00386321	High
High	[R].HNSTGCLR.[M]	1xCarbamidomethyl [C6]; 1xHexNAc(6)Hex(4)NeuAc(1) [N2]	291	1	1	1	P10909	P10909-291-[R].HNSTGCLR.[M]-HexNAc(6)Hex(4)NeuAc(1)	P10909-291	P10909-291-HexNAc(6)Hex(4)NeuAc(1)	P10909 [290-297]	0	3102.22	HexNAc(6)Hex(4)NeuAc(1)	0	4.33	271.4	101.9	101.9	4.62599e-05	0.00019073	0.000190512	0.000447294	0.00207035	0.000642343	0.000641684	0.00148082	High
High	[K].KKEDALNETR.[E]	1xHexNAc(6)Hex(6)Fuc(1)NeuAc(3) [N7]	86	1	1	3	P10909	P10909-86-[K].KKEDALNETR.[E]-HexNAc(6)Hex(6)Fuc(1)NeuAc(3)	P10909-86	P10909-86-HexNAc(6)Hex(6)Fuc(1)NeuAc(3)	P10909 [80-89]	2	4413.77	HexNAc(6)Hex(6)Fuc(1)NeuAc(3)	0	5.28	271.6	181.1	181.1	5.20795e-06	0.000146156	0.000140144	0.000168124	0.000231597	0.000294898	0.000283748	0.000503102	High
High	[R].YNCTATNHIGTR.[F]	1xCarbamidomethyl [C3]; 1xHexNAc(2)Hex(4) [N2]	474	1	1	1	O15394	O15394-474-[R].YNCTATNHIGTR.[F]-HexNAc(2)Hex(4)	O15394-474	O15394-474-HexNAc(2)Hex(4)	O15394 [473-484]	0	2462.01	HexNAc(2)Hex(4)	0	5.3	271.8	182	182	4.96589e-06	0.000146156	0.000140519	0.000168577	0.000220835	0.000294898	0.000284495	0.000504541	High
High	[K].EHEGAIYPDNTTDFQR.[A]	1xDeamidated [Q15]; 1xHexNAc(4)Hex(5)NeuAc(1) [N10]	138	1	1	1	P00450	P00450-138-[K].EHEGAIYPDNTTDFQR.[A]-HexNAc(4)Hex(5)NeuAc(1)	P00450-138	P00450-138-HexNAc(4)Hex(5)NeuAc(1)	P00450 [129-144]	0	3807.5	HexNAc(4)Hex(5)NeuAc(1)	0	4.2	271.9	147.7	147.7	6.25398e-05	0.000385332	0.000384911	0.000611808	0.00274279	0.000479879	0.000454398	0.000912964	High
High	[K].SVVAPATDGGLNLTSTFLRK.[N]	1xHexNAc(6)Hex(7)Fuc(1)NeuAc(1) [N12]	78	1	1	2	P41222	P41222-78-[K].SVVAPATDGGLNLTSTFLRK.[N]-HexNAc(6)Hex(7)Fuc(1)NeuAc(1)	P41222-78	P41222-78-HexNAc(6)Hex(7)Fuc(1)NeuAc(1)	P41222 [67-86]	1	4837.12	HexNAc(6)Hex(7)Fuc(1)NeuAc(1)	-1	3.8	272.3	127	127	0.000158402	0.000443571	0.000442674	0.000753466	0.00686423	0.000643376	0.000639795	0.00134751	High
High	[R].FGCEIENNR.[S]	1xCarbamidomethyl [C3]; 1xHexNAc(4)Hex(5)Fuc(1)NeuAc(2) [N8]	128	1	1	1	P25311	P25311-128-[R].FGCEIENNR.[S]-HexNAc(4)Hex(5)Fuc(1)NeuAc(2)	P25311-128	P25311-128-HexNAc(4)Hex(5)Fuc(1)NeuAc(2)	P25311 [121-129]	0	3489.32	HexNAc(4)Hex(5)Fuc(1)NeuAc(2)	0	3.23	272.4	97.8	97.8	0.000582945	0.000627943	0.000617208	0.00117182	0.0247058	0.00131414	0.00131242	0.00291333	High
High	[K].LDAPTNLQFVNETDSTVLVR.[W]	1xHexNAc(4)Hex(6) [N11]	1007	1	1	1	P02751	P02751-1007-[K].LDAPTNLQFVNETDSTVLVR.[W]-HexNAc(4)Hex(6)	P02751-1007	P02751-1007-HexNAc(4)Hex(6)	P02751 [997-1016]	0	4016.79	HexNAc(4)Hex(6)	1	5.35	272.4	188.5	188.5	4.45492e-06	7.62428e-05	6.87711e-05	0.000163319	0.000202553	0.000350361	0.000347947	0.000813405	High
High	[K].FHVNYTQPLVAVK.[F]	1xHexNAc(2)Hex(6) [N4]	238	1	1	1	P14415	P14415-238-[K].FHVNYTQPLVAVK.[F]-HexNAc(2)Hex(6)	P14415-238	P14415-238-HexNAc(2)Hex(6)	P14415 [235-247]	0	2894.31	HexNAc(2)Hex(6)	0	5.54	272.5	187.3	187.3	2.85853e-06	0.000146156	0.000144707	0.000173943	0.000127131	0.000294898	0.000292933	0.000520382	High
High	[R].DTFVNASR.[T]	1xHexNAc(4)Hex(5) [N5]	238	1	1	1	P05155	P05155-238-[R].DTFVNASR.[T]-HexNAc(4)Hex(5)	P05155-238	P05155-238-HexNAc(4)Hex(5)	P05155 [234-241]	0	2532.02	HexNAc(4)Hex(5)	0	2.87	272.7	114.3	114.3	0.00133932	0.000627943	0.00060931	0.00115191	0.0549274	0.00179046	0.0017899	0.00386598	High
High	[K].SVVAPATDGGLNLTSTFLRK.[N]	1xHexNAc(6)Hex(7)NeuAc(2) [N12]	78	1	1	1	P41222	P41222-78-[K].SVVAPATDGGLNLTSTFLRK.[N]-HexNAc(6)Hex(7)NeuAc(2)	P41222-78	P41222-78-HexNAc(6)Hex(7)NeuAc(2)	P41222 [67-86]	1	4982.16	HexNAc(6)Hex(7)NeuAc(2)	0	4.58	272.9	147.1	147.1	2.60643e-05	7.62428e-05	6.41519e-05	0.000150852	0.001184	0.000522023	0.000518605	0.00119904	High
High	[R].GTANLSETIR.[V]	1xHexNAc(5)Hex(3)Fuc(1) [N4]	245	1	1	1	P78324	P78324-245-[R].GTANLSETIR.[V]-HexNAc(5)Hex(3)Fuc(1)	P78324-245	P78324-245-HexNAc(5)Hex(3)Fuc(1)	P78324 [242-251]	0	2709.17	HexNAc(5)Hex(3)Fuc(1)	0	4.59	273	129.3	129.3	2.55443e-05	0.000197044	0.000195797	0.000311526	0.00113498	0.000479879	0.000462016	0.0009298	High
High	[R].CSDGWSFDATTLDDNGTMLFFK.[G]	1xCarbamidomethyl [C1]; 1xOxidation [M18]; 1xHexNAc(4)Hex(7)NeuAc(1) [N15]	64	1	1	3	P02790	P02790-64-[R].CSDGWSFDATTLDDNGTMLFFK.[G]-HexNAc(4)Hex(7)NeuAc(1)	P02790-64	P02790-64-HexNAc(4)Hex(7)NeuAc(1)	P02790 [50-71]	0	4781.85	HexNAc(4)Hex(7)NeuAc(1)	-1	5.39	273	161.7	161.7	4.10836e-06	0.000146156	0.000141975	0.000170561	0.000182707	0.000294898	0.000287398	0.000510291	High
High	[K].ASSEVNLANLPPSYHNETNTDTK.[V]	1xHexNAc(4)Hex(5)Fuc(1)NeuAc(1) [N16]	96	1	1	1	Q9UBP4	Q9UBP4-96-[K].ASSEVNLANLPPSYHNETNTDTK.[V]-HexNAc(4)Hex(5)Fuc(1)NeuAc(1)	Q9UBP4-96	Q9UBP4-96-HexNAc(4)Hex(5)Fuc(1)NeuAc(1)	Q9UBP4 [81-103]	0	4561.91	HexNAc(4)Hex(5)Fuc(1)NeuAc(1)	0	6.27	273.2	208.7	107.7	5.32529e-07	2.60624e-08	0	0	2.36862e-05	8.40407e-05	8.01603e-05	0.000190512	High
High	[R].SWPAVGNCSSALR.[W]	1xCarbamidomethyl [C8]; 1xHexNAc(5)Hex(6)Fuc(1)NeuAc(2) [N7]	187	1	1	1	P02790	P02790-187-[R].SWPAVGNCSSALR.[W]-HexNAc(5)Hex(6)Fuc(1)NeuAc(2)	P02790-187	P02790-187-HexNAc(5)Hex(6)Fuc(1)NeuAc(2)	P02790 [181-193]	0	4120.63	HexNAc(5)Hex(6)Fuc(1)NeuAc(2)	-1	3.02	273.3	142.1	142.1	0.000944531	0.000627943	0.000612745	0.00116077	0.0393854	0.00155212	0.00155135	0.0034632	High
High	[K].SNSSMHITDCR.[L]	1xCarbamidomethyl [C10]; 1xHexNAc(6)Hex(7)Fuc(1)NeuAc(1) [N2]	104	1	1	1	P07998	P07998-104-[K].SNSSMHITDCR.[L]-HexNAc(6)Hex(7)Fuc(1)NeuAc(1)	P07998-104	P07998-104-HexNAc(6)Hex(7)Fuc(1)NeuAc(1)	P07998 [103-113]	0	4097.55	HexNAc(6)Hex(7)Fuc(1)NeuAc(1)	0	4.12	273.3	108.4	108.4	7.56551e-05	0.000316496	0.000315896	0.00074184	0.00333575	0.000704406	0.000702561	0.0016217	High
High	[K].ISGVNLTQK.[T]	1xHexNAc(5)Hex(4)Fuc(1) [N5]	1026	1	1	1	O00533	O00533-1026-[K].ISGVNLTQK.[T]-HexNAc(5)Hex(4)Fuc(1)	O00533-1026	O00533-1026-HexNAc(5)Hex(4)Fuc(1)	O00533 [1022-1030]	0	2769.22	HexNAc(5)Hex(4)Fuc(1)	0	3.62	273.7	90.7	90.7	0.000239435	0.000434918	0.000433544	0.00101229	0.0103295	0.000878735	0.000877743	0.00201526	High
High	[R].HENTSSSPIQYEFSLTR.[E]	1xHexNAc(3)Hex(5)NeuAc(1) [N3]	42	1	1	1	P04216	P04216-42-[R].HENTSSSPIQYEFSLTR.[E]-HexNAc(3)Hex(5)NeuAc(1)	P04216-42	P04216-42-HexNAc(3)Hex(5)NeuAc(1)	P04216 [40-56]	0	3706.54	HexNAc(3)Hex(5)NeuAc(1)	0	5.14	273.8	171	171	7.19234e-06	0.000146156	0.000138026	0.000165262	0.000319816	0.000352262	0.000349284	0.000659087	High
High	[R].LVPHMNVSAVEK.[Q]	1xHexNAc(4)Hex(3)Fuc(1) [N6]	382	1	1	2	Q96KN2	Q96KN2-382-[R].LVPHMNVSAVEK.[Q]-HexNAc(4)Hex(3)Fuc(1)	Q96KN2-382	Q96KN2-382-HexNAc(4)Hex(3)Fuc(1)	Q96KN2 [377-388]	0	2768.24	HexNAc(4)Hex(3)Fuc(1)	0	5.34	273.8	149.2	149.2	4.57255e-06	7.62428e-05	6.86813e-05	0.000163132	0.0002079	0.000350361	0.000347464	0.000812348	High
High	[K].ALPQPQNVTSLLGCTH.[-]	1xCarbamidomethyl [C14]; 1xHexNAc(5)Hex(6)NeuAc(3) [N7]	453	1	1	3	P02790	P02790-453-[K].ALPQPQNVTSLLGCTH.[-]-HexNAc(5)Hex(6)NeuAc(3)	P02790-453	P02790-453-HexNAc(5)Hex(6)NeuAc(3)	P02790 [447-462]	0	4596.88	HexNAc(5)Hex(6)NeuAc(3)	0	4.29	274.2	138.1	137.8	5.12819e-05	0.00019073	0.000190331	0.000447027	0.00228676	0.000642343	0.000641067	0.00147995	High
High	[R].DTFVNASR.[T]	1xHexNAc(5)Hex(5)Fuc(1)NeuAc(1) [N5]	238	1	1	1	P05155	P05155-238-[R].DTFVNASR.[T]-HexNAc(5)Hex(5)Fuc(1)NeuAc(1)	P05155-238	P05155-238-HexNAc(5)Hex(5)Fuc(1)NeuAc(1)	P05155 [234-241]	0	3172.26	HexNAc(5)Hex(5)Fuc(1)NeuAc(1)	0	3.16	274.4	90.3	90.3	0.000694297	0.000609533	0.000607866	0.00127244	0.0292184	0.00135744	0.00135351	0.00309249	High
High	[R].CSDGWSFDATTLDDNGTMLFFK.[G]	1xCarbamidomethyl [C1]; 1xOxidation [M18]; 1xHexNAc(4)Hex(6)Fuc(1)NeuAc(1) [N15]	64	1	1	1	P02790	P02790-64-[R].CSDGWSFDATTLDDNGTMLFFK.[G]-HexNAc(4)Hex(6)Fuc(1)NeuAc(1)	P02790-64	P02790-64-HexNAc(4)Hex(6)Fuc(1)NeuAc(1)	P02790 [50-71]	0	4765.86	HexNAc(4)Hex(6)Fuc(1)NeuAc(1)	-1	4.53	274.4	148.7	107.3	2.92082e-05	0.000197044	0.000194944	0.000309837	0.00129757	0.000479879	0.000460042	0.000924927	High
High	[K].SFNATAER.[G]	1xHexNAc(5)Hex(3)Fuc(1) [N3]	219	1	1	1	O15394	O15394-219-[K].SFNATAER.[G]-HexNAc(5)Hex(3)Fuc(1)	O15394-219	O15394-219-HexNAc(5)Hex(3)Fuc(1)	O15394 [217-224]	0	2543.04	HexNAc(5)Hex(3)Fuc(1)	0	2.87	274.5	112.2	112.2	0.00133932	0.000627943	0.000609385	0.00115224	0.0549274	0.00179046	0.00179012	0.00386709	High
High	[K].SVVAPATDGGLNLTSTFLRK.[N]	1xHexNAc(5)Hex(6)Fuc(1)NeuAc(2) [N12]	78	1	1	1	P41222	P41222-78-[K].SVVAPATDGGLNLTSTFLRK.[N]-HexNAc(5)Hex(6)Fuc(1)NeuAc(2)	P41222-78	P41222-78-HexNAc(5)Hex(6)Fuc(1)NeuAc(2)	P41222 [67-86]	1	4763.08	HexNAc(5)Hex(6)Fuc(1)NeuAc(2)	0	5.02	274.7	194	194	9.53427e-06	7.62428e-05	6.66178e-05	0.000157679	0.000433404	0.000404776	0.000404013	0.000940586	High
High	[K].ANDTSYIR.[D]	1xHexNAc(4)Hex(5)Fuc(1)NeuAc(2) [N2]	258	1	1	1	P20774	P20774-258-[K].ANDTSYIR.[D]-HexNAc(4)Hex(5)Fuc(1)NeuAc(2)	P20774-258	P20774-258-HexNAc(4)Hex(5)Fuc(1)NeuAc(2)	P20774 [257-264]	0	3290.28	HexNAc(4)Hex(5)Fuc(1)NeuAc(2)	0	2.87	274.8	104.9	104.9	0.00133932	0.000627943	0.000609273	0.00115174	0.0549274	0.00179046	0.00178979	0.00386543	High
High	[R].HNSTGCLR.[M]	1xCarbamidomethyl [C6]; 1xHexNAc(7)Hex(3)Fuc(1) [N2]	291	1	1	3	P10909	P10909-291-[R].HNSTGCLR.[M]-HexNAc(7)Hex(3)Fuc(1)	P10909-291	P10909-291-HexNAc(7)Hex(3)Fuc(1)	P10909 [290-297]	0	2998.21	HexNAc(7)Hex(3)Fuc(1)	0	4.54	275.1	113.7	113.7	2.91648e-05	7.62428e-05	6.39141e-05	0.00015024	0.00132467	0.000522023	0.000516629	0.00119385	High
High	[K].SVQEIQATFFYFTPNK.[T]	1xHexNAc(6)Hex(6)Fuc(1)NeuAc(2) [N15]	72	1	1	1	P02763	P02763-72-[K].SVQEIQATFFYFTPNK.[T]-HexNAc(6)Hex(6)Fuc(1)NeuAc(2)	P02763-72	P02763-72-HexNAc(6)Hex(6)Fuc(1)NeuAc(2)	P02763 [58-73]	0	4839	HexNAc(6)Hex(6)Fuc(1)NeuAc(2)	-1	5.62	275.3	179.4	179.4	2.40905e-06	7.62428e-05	7.09774e-05	0.000168833	0.000109542	8.43739e-05	7.18184e-05	0.000168152	High
High	[K].SVVAPATDGGLNLTSTFLRKNQCETR.[T]	1xCarbamidomethyl [C23]; 1xDeamidated [N/Q]; 1xHexNAc(2)Hex(5)Fuc(1) [N12]	78	1	1	2	P41222	P41222-78-[K].SVVAPATDGGLNLTSTFLRKNQCETR.[T]-HexNAc(2)Hex(5)Fuc(1)	P41222-78	P41222-78-HexNAc(2)Hex(5)Fuc(1)	P41222 [67-92]	2	4198.91	HexNAc(2)Hex(5)Fuc(1)	1	3.65	275.4	150.1	0	0.000223215	0.000566608	0.00056554	0.00104696	0.00963199	0.000764331	0.000763068	0.00163496	High
High	[R].KVNASVPR.[G]	1xHexNAc(4)Hex(5)Fuc(1)NeuAc(2) [N3]	551	1	1	1	P51693	P51693-551-[R].KVNASVPR.[G]-HexNAc(4)Hex(5)Fuc(1)NeuAc(2)	P51693-551	P51693-551-HexNAc(4)Hex(5)Fuc(1)NeuAc(2)	P51693 [549-556]	1	3221.35	HexNAc(4)Hex(5)Fuc(1)NeuAc(2)	0	3.02	275.6	86.3	86.3	0.00095031	0.000627943	0.000612632	0.00116043	0.0396165	0.00155212	0.00155106	0.0034622	High
High	[R].NEEYNK.[S]	1xHexNAc(5)Hex(6)NeuAc(2) [N5]	56	1	1	3	P02763	P02763-56-[R].NEEYNK.[S]-HexNAc(5)Hex(6)NeuAc(2)	P02763-56	P02763-56-HexNAc(5)Hex(6)NeuAc(2)	P02763 [52-57]	0	3366.25	HexNAc(5)Hex(6)NeuAc(2)	0	2.42	275.7	70.4	70.4	0.00377429	0.00084317	0.000834277	0.00179583	0.139972	0.00289331	0.00289279	0.00602988	High
High	[R].HNSTGCLR.[M]	1xCarbamidomethyl [C6]; 1xHexNAc(6)Hex(5) [N2]	291	1	1	1	P10909	P10909-291-[R].HNSTGCLR.[M]-HexNAc(6)Hex(5)	P10909-291	P10909-291-HexNAc(6)Hex(5)	P10909 [290-297]	0	2973.18	HexNAc(6)Hex(5)	0	3.82	275.8	113.2	113.2	0.000150726	0.000443571	0.000443094	0.000754148	0.00653545	0.000643376	0.00064041	0.00134872	High
High	[R].GTDNITVR.[Q]	1xHexNAc(4)Hex(5)Fuc(1)NeuAc(1) [N4]	40	1	1	1	Q13449	Q13449-40-[R].GTDNITVR.[Q]-HexNAc(4)Hex(5)Fuc(1)NeuAc(1)	Q13449-40	Q13449-40-HexNAc(4)Hex(5)Fuc(1)NeuAc(1)	Q13449 [37-44]	0	2935.19	HexNAc(4)Hex(5)Fuc(1)NeuAc(1)	0	2.87	275.9	112.1	112.1	0.00133932	0.000627943	0.000609347	0.00115207	0.0549274	0.00179046	0.00179001	0.00386653	High
High	[K].SVVAPATDGGLNLTSTFLRK.[N]	1xHexNAc(5)Hex(6)NeuAc(3) [N12]	78	1	1	3	P41222	P41222-78-[K].SVVAPATDGGLNLTSTFLRK.[N]-HexNAc(5)Hex(6)NeuAc(3)	P41222-78	P41222-78-HexNAc(5)Hex(6)NeuAc(3)	P41222 [67-86]	1	4908.12	HexNAc(5)Hex(6)NeuAc(3)	1	4.88	275.9	182.2	182.2	1.32614e-05	0.000146156	0.000134012	0.000160128	0.000589531	0.000479879	0.000474705	0.000957396	High
High	[K].QVNDSSWHFLMVSR.[D]	1xHexNAc(5)Hex(4)NeuAc(1) [N3]	105	1	1	1	Q9Y4C0	Q9Y4C0-105-[K].QVNDSSWHFLMVSR.[D]-HexNAc(5)Hex(4)NeuAc(1)	Q9Y4C0-105	Q9Y4C0-105-HexNAc(5)Hex(4)NeuAc(1)	Q9Y4C0 [103-116]	0	3660.52	HexNAc(5)Hex(4)NeuAc(1)	0	3.5	276	114.6	114.6	0.000313638	0.000627943	0.00062422	0.0011873	0.0134683	0.000948587	0.000947568	0.0020649	High
High	[R].GNLTGAPGQR.[L]	1xHexNAc(5)Hex(5)Fuc(1)NeuAc(1) [N2]	105	1	1	1	O60883	O60883-105-[R].GNLTGAPGQR.[L]-HexNAc(5)Hex(5)Fuc(1)NeuAc(1)	O60883-105	O60883-105-HexNAc(5)Hex(5)Fuc(1)NeuAc(1)	O60883 [104-113]	0	3233.32	HexNAc(5)Hex(5)Fuc(1)NeuAc(1)	0	3.95	276.4	122.1	122.1	0.000111371	0.000316496	0.00031413	0.000737137	0.00486903	0.000704406	0.000699123	0.00161267	High
High	[K].TPLTANITK.[S]	1xHexNAc(5)Hex(4)Fuc(1)NeuAc(1) [N6]	205	1	1	1	P01877	P01877-205-[K].TPLTANITK.[S]-HexNAc(5)Hex(4)Fuc(1)NeuAc(1)	P01877-205	P01877-205-HexNAc(5)Hex(4)Fuc(1)NeuAc(1)	P01877 [200-208]	0	3059.32	HexNAc(5)Hex(4)Fuc(1)NeuAc(1)	0	3.62	276.5	97.7	97.7	0.000239435	0.000434918	0.000433571	0.00101244	0.0103295	0.000878735	0.000877798	0.00201555	High
High	[K].KLHINHNNLTESVGPLPK.[S]	1xHexNAc(4)Hex(5)Fuc(1)NeuAc(1) [N8]	127	1	1	1	P51884	P51884-127-[K].KLHINHNNLTESVGPLPK.[S]-HexNAc(4)Hex(5)Fuc(1)NeuAc(1)	P51884-127	P51884-127-HexNAc(4)Hex(5)Fuc(1)NeuAc(1)	P51884 [120-137]	1	4070.84	HexNAc(4)Hex(5)Fuc(1)NeuAc(1)	1	5.83	276.5	203.2	130.5	1.47578e-06	7.62428e-05	7.28279e-05	0.000173551	6.71081e-05	8.43739e-05	7.37137e-05	0.00017298	High
High	[R].HGIQYFNNNTQHSSLFMLNEVK.[R]	1xDeamidated [N/Q]; 1xOxidation [M17]; 1xHexNAc(6)Hex(4)NeuAc(1) [N8]	169	1	1	2	P01042	P01042-169-[R].HGIQYFNNNTQHSSLFMLNEVK.[R]-HexNAc(6)Hex(4)NeuAc(1)	P01042-169	P01042-169-HexNAc(6)Hex(4)NeuAc(1)	P01042 [162-183]	0	4796.02	HexNAc(6)Hex(4)NeuAc(1)	1	6.03	276.5	144.5	50.8	9.39352e-07	4.80678e-08	0	0	4.17805e-05	8.40407e-05	7.75675e-05	0.000183824	High
High	[R].ENGTISR.[Y]	1xHexNAc(4)Hex(5)Fuc(1)NeuAc(2) [N2]	103	1	1	2	P02763	P02763-103-[R].ENGTISR.[Y]-HexNAc(4)Hex(5)Fuc(1)NeuAc(2)	P02763-103	P02763-103-HexNAc(4)Hex(5)Fuc(1)NeuAc(2)	P02763 [102-108]	0	3127.22	HexNAc(4)Hex(5)Fuc(1)NeuAc(2)	0	2.1	276.7	32.6	32.6	0.00801237	0.000936056	0.000932727	0.00201857	0.259108	0.00657586	0.00657277	0.0125761	High
High	[R].QNQCFYNSSYLNVQR.[E]	1xCarbamidomethyl [C4]; 1xHexNAc(7)Hex(8) [N7]	93	1	1	1	P19652	P19652-93-[R].QNQCFYNSSYLNVQR.[E]-HexNAc(7)Hex(8)	P19652-93	P19652-93-HexNAc(7)Hex(8)	P19652 [87-101]	0	4638.84	HexNAc(7)Hex(8)	1	3.82	276.9	139.7	16.6	0.000151862	0.000443571	0.000442982	0.00075392	0.00658414	0.000643376	0.000640246	0.00134831	High
High	[K].TKPREEQYNSTYR.[V]	1xHexNAc(4)Hex(5) [N9]	180	1	1	1	P01857	P01857-180-[K].TKPREEQYNSTYR.[V]-HexNAc(4)Hex(5)	P01857-180	P01857-180-HexNAc(4)Hex(5)	P01857 [172-184]	1	3294.39	HexNAc(4)Hex(5)	0	4.1	277	159	159	7.93586e-05	0.000385332	0.000383558	0.000609292	0.00346831	0.000517967	0.000517464	0.00106045	High
High	[K].NLFLNHSENATAK.[D]	1xHexNAc(6)Hex(6)NeuAc(2) [N5]	207	1	1	1	P00738	P00738-207-[K].NLFLNHSENATAK.[D]-HexNAc(6)Hex(6)NeuAc(2)	P00738-207	P00738-207-HexNAc(6)Hex(6)NeuAc(2)	P00738 [203-215]	0	4231.72	HexNAc(6)Hex(6)NeuAc(2)	0	4.65	277.1	153.6	7.4	2.2573e-05	0.000197044	0.00019685	0.000313676	0.00100308	0.000479879	0.000464561	0.000936476	High
High	[R].LANLTQGEDQYYLR.[V]	1xHexNAc(7)Hex(7) [N3]	374	1	1	1	P10909	P10909-374-[R].LANLTQGEDQYYLR.[V]-HexNAc(7)Hex(7)	P10909-374	P10909-374-HexNAc(7)Hex(7)	P10909 [372-385]	0	4239.76	HexNAc(7)Hex(7)	0	2.46	277.4	168.5	89.3	0.0034509	0.00077961	0.000779096	0.00155017	0.13049	0.00296916	0.00296844	0.00614439	High
High	[K].DIVEYYNDSNGSHVLQGR.[F]	1xDeamidated [N10]; 1xHexNAc(4)Hex(5)NeuAc(2) [N7]	109	1	1	1	P25311	P25311-109-[K].DIVEYYNDSNGSHVLQGR.[F]-HexNAc(4)Hex(5)NeuAc(2)	P25311-109	P25311-109-HexNAc(4)Hex(5)NeuAc(2)	P25311 [103-120]	0	4271.71	HexNAc(4)Hex(5)NeuAc(2)	-1	3.03	277.5	35	35	0.000930414	0.000667922	0.000665658	0.00140687	0.038726	0.00153177	0.00153102	0.00335524	High
High	[R].GHVNITR.[S]	1xHexNAc(3)Hex(4) [N4]	121	1	1	1	P00734	P00734-121-[R].GHVNITR.[S]-HexNAc(3)Hex(4)	P00734-121	P00734-121-HexNAc(3)Hex(4)	P00734 [118-124]	0	2053.89	HexNAc(3)Hex(4)	0	2.32	277.8	101.4	101.4	0.00476602	0.00077961	0.000776954	0.00154516	0.171618	0.00338573	0.00338328	0.00695991	High
High	[R].VYKPSAGNNSLYR.[D]	1xDeamidated [N9]; 1xHexNAc(5)Hex(6)NeuAc(1) [N8]	162	1	1	1	P02749	P02749-162-[R].VYKPSAGNNSLYR.[D]-HexNAc(5)Hex(6)NeuAc(1)	P02749-162	P02749-162-HexNAc(5)Hex(6)NeuAc(1)	P02749 [155-167]	0	3748.55	HexNAc(5)Hex(6)NeuAc(1)	0	2.94	277.8	196.3	196.3	0.00113907	0.000786259	0.000784314	0.00168232	0.0469778	0.00164896	0.00164785	0.00361865	High
High	[R].IYSNHSALESLALIPLQAPLK.[T]	1xHexNAc(5)Hex(5)Fuc(1) [N4]	398	1	1	2	P55058	P55058-398-[R].IYSNHSALESLALIPLQAPLK.[T]-HexNAc(5)Hex(5)Fuc(1)	P55058-398	P55058-398-HexNAc(5)Hex(5)Fuc(1)	P55058 [395-415]	0	4250	HexNAc(5)Hex(5)Fuc(1)	0	6.73	277.8	277.8	182.7	1.88315e-07	9.60702e-09	0	0	8.56369e-06	8.43739e-05	8.18599e-05	0.000193498	High
High	[R].ENGTISR.[Y]	1xHexNAc(6)Hex(7)NeuAc(3) [N2]	103	1	1	4	P02763	P02763-103-[R].ENGTISR.[Y]-HexNAc(6)Hex(7)NeuAc(3)	P02763-103	P02763-103-HexNAc(6)Hex(7)NeuAc(3)	P02763 [102-108]	0	4002.52	HexNAc(6)Hex(7)NeuAc(3)	0	2.17	278.1	48.1	48.1	0.00674192	0.000887889	0.000887732	0.00180706	0.227382	0.00484305	0.00483726	0.0100275	High
High	[K].SVVAPATDGGLNLTSTFLRK.[N]	1xHexNAc(5)Hex(4)NeuAc(2) [N12]	78	1	1	1	P41222	P41222-78-[K].SVVAPATDGGLNLTSTFLRK.[N]-HexNAc(5)Hex(4)NeuAc(2)	P41222-78	P41222-78-HexNAc(5)Hex(4)NeuAc(2)	P41222 [67-86]	1	4292.92	HexNAc(5)Hex(4)NeuAc(2)	-1	4.2	278.2	136.8	136.8	6.32792e-05	0.000253759	0.000253277	0.000594972	0.00280337	0.000704406	0.00070391	0.00162554	High
High	[R].ADGTVNQIEGEATPVNLTEPAK.[L]	1xDeamidated [Q7]; 1xHexNAc(2)Hex(5) [N16]	98	1	1	1	P05090	P05090-98-[R].ADGTVNQIEGEATPVNLTEPAK.[L]-HexNAc(2)Hex(5)	P05090-98	P05090-98-HexNAc(2)Hex(5)	P05090 [83-104]	0	3471.53	HexNAc(2)Hex(5)	0	5.31	278.3	206.5	35.2	4.88351e-06	0.000146156	0.000140706	0.000168862	0.000217172	0.000294898	0.00028488	0.000505391	High
High	[R].ENGTISR.[Y]	1xHexNAc(5)Hex(6)NeuAc(1) [N2]	103	1	1	5	P02763	P02763-103-[R].ENGTISR.[Y]-HexNAc(5)Hex(6)NeuAc(1)	P02763-103	P02763-103-HexNAc(5)Hex(6)NeuAc(1)	P02763 [102-108]	0	3055.2	HexNAc(5)Hex(6)NeuAc(1)	0	2.1	278.6	31.7	31.7	0.00801237	0.000936056	0.000932781	0.00201884	0.259108	0.00657586	0.00657316	0.0125778	High
High	[R].KVNASVPR.[G]	1xHexNAc(5)Hex(5)Fuc(1)NeuAc(2) [N3]	551	1	1	1	P51693	P51693-551-[R].KVNASVPR.[G]-HexNAc(5)Hex(5)Fuc(1)NeuAc(2)	P51693-551	P51693-551-HexNAc(5)Hex(5)Fuc(1)NeuAc(2)	P51693 [549-556]	1	3424.43	HexNAc(5)Hex(5)Fuc(1)NeuAc(2)	0	2.66	278.7	52	52	0.00216398	0.000627943	0.000601034	0.0011317	0.0861806	0.00267412	0.00267347	0.00560852	High
High	[K].TMFPNLTDVR.[E]	1xHexNAc(4)Hex(5)NeuAc(2) [N5]	651	1	1	1	P06681	P06681-651-[K].TMFPNLTDVR.[E]-HexNAc(4)Hex(5)NeuAc(2)	P06681-651	P06681-651-HexNAc(4)Hex(5)NeuAc(2)	P06681 [647-656]	0	3398.37	HexNAc(4)Hex(5)NeuAc(2)	0	2.78	278.7	66.1	66.1	0.00164445	0.000627943	0.000605254	0.00114302	0.0667454	0.00233301	0.00232786	0.00482338	High
High	[K].VGNNTIHVHR.[E]	1xHexNAc(5)Hex(4)NeuAc(2) [N3]	106	1	1	1	Q9UBP4	Q9UBP4-106-[K].VGNNTIHVHR.[E]-HexNAc(5)Hex(4)NeuAc(2)	Q9UBP4-106	Q9UBP4-106-HexNAc(5)Hex(4)NeuAc(2)	Q9UBP4 [104-113]	0	3392.41	HexNAc(5)Hex(4)NeuAc(2)	0	3.14	278.7	195.2	195.2	0.000716684	0.000609533	0.000607644	0.00127173	0.0301277	0.00135744	0.00135293	0.00309032	High
High	[R].LANLTQGEDQYYLR.[V]	1xDeamidated [Q6]; 1xHexNAc(6)Hex(9) [N3]	374	1	1	1	P10909	P10909-374-[R].LANLTQGEDQYYLR.[V]-HexNAc(6)Hex(9)	P10909-374	P10909-374-HexNAc(6)Hex(9)	P10909 [372-385]	0	4361.77	HexNAc(6)Hex(9)	1	4.8	278.8	163.9	152.4	1.58334e-05	0.000146156	0.000132952	0.000158755	0.000703792	0.000479879	0.000470841	0.000948617	High
High	[K].ELHHLQEQNVSNAFLDK.[G]	1xHexNAc(5)Hex(6)NeuAc(3) [N9]	762	1	1	1	P00450	P00450-762-[K].ELHHLQEQNVSNAFLDK.[G]-HexNAc(5)Hex(6)NeuAc(3)	P00450-762	P00450-762-HexNAc(5)Hex(6)NeuAc(3)	P00450 [754-770]	0	4883	HexNAc(5)Hex(6)NeuAc(3)	1	6.11	278.8	190.2	42.7	7.72545e-07	7.62428e-05	7.51258e-05	0.00017963	3.51309e-05	8.43739e-05	7.60746e-05	0.000179147	High
High	[R].DTFVNASR.[T]	1xHexNAc(4)Hex(5)Fuc(1)NeuAc(2) [N5]	238	1	1	1	P05155	P05155-238-[R].DTFVNASR.[T]-HexNAc(4)Hex(5)Fuc(1)NeuAc(2)	P05155-238	P05155-238-HexNAc(4)Hex(5)Fuc(1)NeuAc(2)	P05155 [234-241]	0	3260.27	HexNAc(4)Hex(5)Fuc(1)NeuAc(2)	0	2.16	278.9	62.9	62.9	0.00695397	0.000887889	0.000887311	0.00180556	0.23292	0.00495375	0.00495286	0.0101509	High
High	[R].YLPVNSSLLTSDCSER.[C]	1xCarbamidomethyl [C13]; 1xHexNAc(6)Hex(7)Fuc(1)NeuAc(2) [N5]	5186	1	1	1	Q9Y6R7	Q9Y6R7-5186-[R].YLPVNSSLLTSDCSER.[C]-HexNAc(6)Hex(7)Fuc(1)NeuAc(2)	Q9Y6R7-5186	Q9Y6R7-5186-HexNAc(6)Hex(7)Fuc(1)NeuAc(2)	Q9Y6R7 [5182-5197]	0	4921.97	HexNAc(6)Hex(7)Fuc(1)NeuAc(2)	-1	3.51	278.9	151.6	151.6	0.000308166	0.000627943	0.000624337	0.00118782	0.013237	0.000948587	0.000947688	0.00206551	High
High	[R].QNQCFYNSSYLNVQR.[E]	1xCarbamidomethyl [C4]; 1xHexNAc(3)Hex(4)NeuAc(1) [N7]	93	1	1	1	P19652	P19652-93-[R].QNQCFYNSSYLNVQR.[E]-HexNAc(3)Hex(4)NeuAc(1)	P19652-93	P19652-93-HexNAc(3)Hex(4)NeuAc(1)	P19652 [87-101]	0	3469.41	HexNAc(3)Hex(4)NeuAc(1)	0	4.8	279.1	169.8	169.8	1.58334e-05	0.000146156	0.000132943	0.00015873	0.000703792	0.000479879	0.00047081	0.000948467	High
High	[K].YNSQNQSNNQFVLYR.[I]	1xHexNAc(5)Hex(6)NeuAc(2) [N5]	48	1	1	1	P01042	P01042-48-[K].YNSQNQSNNQFVLYR.[I]-HexNAc(5)Hex(6)NeuAc(2)	P01042-48	P01042-48-HexNAc(5)Hex(6)NeuAc(2)	P01042 [44-58]	0	4444.78	HexNAc(5)Hex(6)NeuAc(2)	0	3.66	279.4	150.9	82.9	0.000217956	0.000566608	0.000565753	0.00104743	0.009408	0.000764331	0.000763359	0.00163569	High
High	[R].ENGTVSR.[Y]	1xHexNAc(5)Hex(6)NeuAc(3) [N2]	103	1	1	4	P19652	P19652-103-[R].ENGTVSR.[Y]-HexNAc(5)Hex(6)NeuAc(3)	P19652-103	P19652-103-HexNAc(5)Hex(6)NeuAc(3)	P19652 [102-108]	0	3623.37	HexNAc(5)Hex(6)NeuAc(3)	0	3.16	279.5	82.2	82.2	0.000694297	0.000609533	0.00060794	0.0012728	0.0292184	0.00135744	0.00135368	0.00309336	High
High	[R].QVPGLHNGTK.[A]	1xHexNAc(4)Hex(6) [N7]	53	1	1	1	Q99435	Q99435-53-[R].QVPGLHNGTK.[A]-HexNAc(4)Hex(6)	Q99435-53	Q99435-53-HexNAc(4)Hex(6)	Q99435 [47-56]	0	2835.2	HexNAc(4)Hex(6)	0	5.03	279.6	170.5	170.5	9.34453e-06	0.000146156	0.00013624	0.000162681	0.000415478	0.000414852	0.000413708	0.000810767	High
High	[R].ENGTISR.[Y]	1xHexNAc(4)Hex(5) [N2]	103	1	1	3	P02763	P02763-103-[R].ENGTISR.[Y]-HexNAc(4)Hex(5)	P02763-103	P02763-103-HexNAc(4)Hex(5)	P02763 [102-108]	0	2398.97	HexNAc(4)Hex(5)	0	2.1	279.8	27.2	27.2	0.00801237	0.000936056	0.000932836	0.00201911	0.259108	0.00657586	0.00657354	0.0125794	High
High	[R].QVPGLHNGTK.[A]	1xHexNAc(3)Hex(4)Fuc(1) [N7]	53	1	1	1	Q99435	Q99435-53-[R].QVPGLHNGTK.[A]-HexNAc(3)Hex(4)Fuc(1)	Q99435-53	Q99435-53-HexNAc(3)Hex(4)Fuc(1)	Q99435 [47-56]	0	2454.08	HexNAc(3)Hex(4)Fuc(1)	0	3.48	280	162.9	162.9	0.000332424	0.000627943	0.000623403	0.00118571	0.0142617	0.000948587	0.000946253	0.00206155	High
High	[K].EDAAVNCTDISVQK.[T]	1xCarbamidomethyl [C7]; 1xHexNAc(8)Hex(8)Fuc(1) [N6]	1027	1	1	1	Q86VB7	Q86VB7-1027-[K].EDAAVNCTDISVQK.[T]-HexNAc(8)Hex(8)Fuc(1)	Q86VB7-1027	Q86VB7-1027-HexNAc(8)Hex(8)Fuc(1)	Q86VB7 [1022-1035]	0	4616.83	HexNAc(8)Hex(8)Fuc(1)	0	4.64	280.2	182.6	182.6	2.30284e-05	0.000197044	0.000196618	0.000313185	0.0010233	0.000479879	0.000464006	0.000934871	High
High	[R].QVPGLHNGTK.[A]	1xHexNAc(3)Hex(5)Fuc(1) [N7]	53	1	1	1	Q99435	Q99435-53-[R].QVPGLHNGTK.[A]-HexNAc(3)Hex(5)Fuc(1)	Q99435-53	Q99435-53-HexNAc(3)Hex(5)Fuc(1)	Q99435 [47-56]	0	2616.13	HexNAc(3)Hex(5)Fuc(1)	0	3.95	280.3	126.8	126.8	0.000112445	0.000385332	0.000381485	0.000605785	0.00489256	0.000643376	0.000643335	0.00135522	High
High	[R].ENGTISR.[Y]	1xHexNAc(5)Hex(6)NeuAc(3) [N2]	103	1	1	7	P02763	P02763-103-[R].ENGTISR.[Y]-HexNAc(5)Hex(6)NeuAc(3)	P02763-103	P02763-103-HexNAc(5)Hex(6)NeuAc(3)	P02763 [102-108]	0	3637.39	HexNAc(5)Hex(6)NeuAc(3)	0	1.61	280.4	30	30	0.0243947	0.00154994	0.0015396	0.00314672	0.520153	0.0133737	0.013373	0.0241905	High
High	[R].ALLTNVSSVALGSR.[R]	1xHexNAc(5)Hex(4)Fuc(1) [N5]	1271	1	1	1	Q7Z7M0	Q7Z7M0-1271-[R].ALLTNVSSVALGSR.[R]-HexNAc(5)Hex(4)Fuc(1)	Q7Z7M0-1271	Q7Z7M0-1271-HexNAc(5)Hex(4)Fuc(1)	Q7Z7M0 [1267-1280]	0	3197.46	HexNAc(5)Hex(4)Fuc(1)	0	4.49	280.5	158	158	3.24016e-05	7.62428e-05	6.37308e-05	0.000149768	0.00147148	0.000522023	0.000515099	0.00118977	High
High	[K].SVVAPATDGGLNLTSTFLRK.[N]	1xHexNAc(4)Hex(5)Fuc(1) [N12]	78	1	1	2	P41222	P41222-78-[K].SVVAPATDGGLNLTSTFLRK.[N]-HexNAc(4)Hex(5)Fuc(1)	P41222-78	P41222-78-HexNAc(4)Hex(5)Fuc(1)	P41222 [67-86]	1	3815.76	HexNAc(4)Hex(5)Fuc(1)	0	5.14	280.6	169.9	169.9	7.20416e-06	7.62428e-05	6.72721e-05	0.000159413	0.000327515	0.000350361	0.000340205	0.000793399	High
High	[K].EQYTIINR.[T]	1xHexNAc(2)Hex(5) [N7]	83	1	1	1	P40189	P40189-83-[K].EQYTIINR.[T]-HexNAc(2)Hex(5)	P40189-83	P40189-83-HexNAc(2)Hex(5)	P40189 [77-84]	0	2252.97	HexNAc(2)Hex(5)	0	5.12	280.7	177.2	177.2	7.6262e-06	0.000146156	0.000137722	0.000164826	0.000339102	0.000352262	0.000348554	0.000657354	High
High	[R].HNSTGCLR.[M]	1xCarbamidomethyl [C6]; 1xHexNAc(6)Hex(7)NeuAc(1) [N2]	291	1	1	1	P10909	P10909-291-[R].HNSTGCLR.[M]-HexNAc(6)Hex(7)NeuAc(1)	P10909-291	P10909-291-HexNAc(6)Hex(7)NeuAc(1)	P10909 [290-297]	0	3588.38	HexNAc(6)Hex(7)NeuAc(1)	0	3.94	281.1	109.6	109.6	0.000114614	0.000385332	0.000381388	0.000605694	0.00498577	0.000643376	0.00064317	0.00135501	High
High	[K].YLGNATAIFFLPDEGK.[L]	1xHexNAc(7)Hex(8)NeuAc(1) [N4]	271	1	1	1	P01009	P01009-271-[K].YLGNATAIFFLPDEGK.[L]-HexNAc(7)Hex(8)NeuAc(1)	P01009-271	P01009-271-HexNAc(7)Hex(8)NeuAc(1)	P01009 [268-283]	0	4764.97	HexNAc(7)Hex(8)NeuAc(1)	1	5.02	281.1	221	221	9.61786e-06	7.62428e-05	6.66045e-05	0.000157654	0.000437203	0.000404776	0.000403932	0.000940439	High
High	[R].ERPPTFLTPEGNASNKEELR.[G]	1xHexNAc(4)Hex(4)Fuc(1) [N12]	276	1	1	1	Q92823	Q92823-276-[R].ERPPTFLTPEGNASNKEELR.[G]-HexNAc(4)Hex(4)Fuc(1)	Q92823-276	Q92823-276-HexNAc(4)Hex(4)Fuc(1)	Q92823 [265-284]	1	3891.74	HexNAc(4)Hex(4)Fuc(1)	0	5.06	281.2	239	239	8.64518e-06	0.000146156	0.000136949	0.000163559	0.000384394	0.000352262	0.000346596	0.000652209	High
High	[K].ITNNQTGQMVFSETVITSVGDEEGRR.[S]	1xHexNAc(5)Hex(4)Fuc(1) [N4]; 1xOxidation [M9]	121	1	1	1	Q9UBP4	Q9UBP4-121-[K].ITNNQTGQMVFSETVITSVGDEEGRR.[S]-HexNAc(5)Hex(4)Fuc(1)	Q9UBP4-121	Q9UBP4-121-HexNAc(5)Hex(4)Fuc(1)	Q9UBP4 [118-143]	1	4694.04	HexNAc(5)Hex(4)Fuc(1)	0	6.23	281.2	171.2	114.8	5.86691e-07	2.96125e-08	0	0	2.60952e-05	8.40407e-05	7.96369e-05	0.000189036	High
High	[R].LLNINPNK.[T]	1xHexNAc(2)Hex(5) [N7]	261	1	1	2	P11279	P11279-261-[R].LLNINPNK.[T]-HexNAc(2)Hex(5)	P11279-261	P11279-261-HexNAc(2)Hex(5)	P11279 [255-262]	0	2141.97	HexNAc(2)Hex(5)	0	5.06	281.3	171.2	171.2	8.62478e-06	0.000146156	0.000136977	0.000163639	0.000383488	0.000352262	0.000346669	0.000652529	High
High	[R].EYQTRQDQCIYNTTYLNVQR.[E]	1xCarbamidomethyl [C9]; 1xHexNAc(3)Hex(6)Fuc(1)NeuAc(1) [N12]	93	1	1	1	P02763	P02763-93-[R].EYQTRQDQCIYNTTYLNVQR.[E]-HexNAc(3)Hex(6)Fuc(1)NeuAc(1)	P02763-93	P02763-93-HexNAc(3)Hex(6)Fuc(1)NeuAc(1)	P02763 [82-101]	1	4611.92	HexNAc(3)Hex(6)Fuc(1)NeuAc(1)	1	5.16	281.5	149.4	12	6.88222e-06	7.62428e-05	6.74445e-05	0.000159872	0.000312883	0.000350361	0.000341134	0.000795925	High
High	[R].ENGTISR.[Y]	1xHexNAc(6)Hex(7)NeuAc(1) [N2]	103	1	1	1	P02763	P02763-103-[R].ENGTISR.[Y]-HexNAc(6)Hex(7)NeuAc(1)	P02763-103	P02763-103-HexNAc(6)Hex(7)NeuAc(1)	P02763 [102-108]	0	3420.33	HexNAc(6)Hex(7)NeuAc(1)	0	1.8	281.7	30.1	30.1	0.0158519	0.00116632	0.00116401	0.00245767	0.411913	0.0088392	0.00883764	0.0166309	High
High	[R].NEEYNK.[S]	1xHexNAc(5)Hex(6)NeuAc(1) [N5]	56	1	1	1	P02763	P02763-56-[R].NEEYNK.[S]-HexNAc(5)Hex(6)NeuAc(1)	P02763-56	P02763-56-HexNAc(5)Hex(6)NeuAc(1)	P02763 [52-57]	0	3075.16	HexNAc(5)Hex(6)NeuAc(1)	0	2.18	281.9	61.4	61.4	0.00656733	0.000893708	0.000883965	0.00190814	0.221426	0.00440791	0.00440739	0.00904794	High
High	[R].NYSHHQLNR.[S]	1xDeamidated [N8]; 1xHexNAc(5)Hex(3)Fuc(1) [N1]	169	1	1	1	Q14515	Q14515-169-[R].NYSHHQLNR.[S]-HexNAc(5)Hex(3)Fuc(1)	Q14515-169	Q14515-169-HexNAc(5)Hex(3)Fuc(1)	Q14515 [169-177]	0	2817.16	HexNAc(5)Hex(3)Fuc(1)	0	2.13	282.3	50.4	38.1	0.00737536	0.000936056	0.000935454	0.00202511	0.243191	0.00601238	0.00600848	0.0114407	High
High	[K].TPLTANITK.[S]	1xHexNAc(5)Hex(5)Fuc(1)NeuAc(2) [N6]	205	1	1	1	P01877	P01877-205-[K].TPLTANITK.[S]-HexNAc(5)Hex(5)Fuc(1)NeuAc(2)	P01877-205	P01877-205-HexNAc(5)Hex(5)Fuc(1)NeuAc(2)	P01877 [200-208]	0	3512.47	HexNAc(5)Hex(5)Fuc(1)NeuAc(2)	0	2.23	282.5	57.4	57.4	0.00585438	0.000833681	0.000831156	0.00167434	0.203332	0.00431577	0.00431474	0.00883002	High
High	[R].LYLDHNNLTR.[M]	1xHexNAc(5)Hex(4)Fuc(1) [N7]	166	1	1	1	Q06828	Q06828-166-[R].LYLDHNNLTR.[M]-HexNAc(5)Hex(4)Fuc(1)	Q06828-166	Q06828-166-HexNAc(5)Hex(4)Fuc(1)	Q06828 [160-169]	0	3068.32	HexNAc(5)Hex(4)Fuc(1)	0	4.38	282.6	81.9	81.9	4.1951e-05	0.00019073	0.000190706	0.000447828	0.0018846	0.000642343	0.000642302	0.00148236	High
High	[R].LLANYASQNITYHCK.[N]	1xCarbamidomethyl [C14]; 1xHexNAc(2)Hex(8) [N9]	1267	1	1	1	P08123	P08123-1267-[R].LLANYASQNITYHCK.[N]-HexNAc(2)Hex(8)	P08123-1267	P08123-1267-HexNAc(2)Hex(8)	P08123 [1259-1273]	0	3498.46	HexNAc(2)Hex(8)	0	5.6	282.6	171.6	171.6	2.48982e-06	0.000146156	0.000145975	0.000175531	0.000110735	0.000222601	0.000221615	0.000524934	High
High	[K].EGHFYYNISEVK.[V]	1xHexNAc(5)Hex(4)Fuc(1) [N7]	64	1	1	1	P55058	P55058-64-[K].EGHFYYNISEVK.[V]-HexNAc(5)Hex(4)Fuc(1)	P55058-64	P55058-64-HexNAc(5)Hex(4)Fuc(1)	P55058 [58-69]	0	3295.37	HexNAc(5)Hex(4)Fuc(1)	0	2.27	282.7	44.6	44.6	0.00541206	0.00077961	0.00077427	0.00153997	0.190698	0.00397208	0.00397064	0.00817627	High
High	[R].QNQCFYNSSYLNVQR.[E]	1xCarbamidomethyl [C4]; 2xDeamidated [Q1; N12]; 1xHexNAc(3)Hex(6)Fuc(1)NeuAc(1) [N7]	93	1	1	1	P19652	P19652-93-[R].QNQCFYNSSYLNVQR.[E]-HexNAc(3)Hex(6)Fuc(1)NeuAc(1)	P19652-93	P19652-93-HexNAc(3)Hex(6)Fuc(1)NeuAc(1)	P19652 [87-101]	0	3941.54	HexNAc(3)Hex(6)Fuc(1)NeuAc(1)	0	3.31	282.9	126	24.9	0.000490624	0.000627943	0.000618735	0.00117561	0.0208871	0.00119182	0.00119018	0.00263004	High
High	[K].LLSNR.[S]	1xHexNAc(2)Hex(5) [N4]	92	1	1	1	P54289	P54289-92-[K].LLSNR.[S]-HexNAc(2)Hex(5)	P54289-92	P54289-92-HexNAc(2)Hex(5)	P54289 [89-93]	0	1818.78	HexNAc(2)Hex(5)	0	1.65	283	58.2	58.2	0.0224629	0.00154994	0.00154985	0.00316957	0.498285	0.011587	0.0115857	0.0213371	High
High	[K].EDALNETR.[E]	1xHexNAc(4)Hex(3)Fuc(1) [N5]	86	1	1	3	P10909	P10909-86-[K].EDALNETR.[E]-HexNAc(4)Hex(3)Fuc(1)	P10909-86	P10909-86-HexNAc(4)Hex(3)Fuc(1)	P10909 [82-89]	0	2391.98	HexNAc(4)Hex(3)Fuc(1)	0	4.36	283.1	128.8	128.8	4.38083e-05	0.00019073	0.000190621	0.000447494	0.00196467	0.000642343	0.000642055	0.00148148	High
High	[K].CGLVPVLAENYNK.[S]	1xCarbamidomethyl [C1]; 1xHexNAc(6)Hex(7)NeuAc(3) [N12]	432	1	1	1	P02787	P02787-432-[K].CGLVPVLAENYNK.[S]-HexNAc(6)Hex(7)NeuAc(3)	P02787-432	P02787-432-HexNAc(6)Hex(7)NeuAc(3)	P02787 [421-433]	0	4702.88	HexNAc(6)Hex(7)NeuAc(3)	1	4.74	283.1	184.9	117.9	1.8261e-05	0.000146156	0.000132162	0.000158028	0.000811616	0.000479879	0.000467883	0.000943841	High
High	[K].ALPQPQNVTSLLGCTH.[-]	1xCarbamidomethyl [C14]; 1xHexNAc(4)Hex(5)Fuc(1) [N7]	453	1	1	1	P02790	P02790-453-[K].ALPQPQNVTSLLGCTH.[-]-HexNAc(4)Hex(5)Fuc(1)	P02790-453	P02790-453-HexNAc(4)Hex(5)Fuc(1)	P02790 [447-462]	0	3504.52	HexNAc(4)Hex(5)Fuc(1)	0	5.03	283.3	133	133	9.25896e-06	7.62428e-05	6.66889e-05	0.000157853	0.000420895	0.000404776	0.000404503	0.000941915	High
High	[K].DEGTYTCALHHSGHSPPISSQNVTVLR.[D]	1xCarbamidomethyl [C7]; 1xHexNAc(4)Hex(7)Fuc(1) [N22]	119	1	1	1	P04216	P04216-119-[K].DEGTYTCALHHSGHSPPISSQNVTVLR.[D]-HexNAc(4)Hex(7)Fuc(1)	P04216-119	P04216-119-HexNAc(4)Hex(7)Fuc(1)	P04216 [98-124]	0	5056.15	HexNAc(4)Hex(7)Fuc(1)	1	5.52	283.3	283.3	127.8	3.00673e-06	0.000146156	0.0001443	0.00017334	0.000133722	0.000294898	0.000292099	0.000518583	High
High	[K].TPLTANITK.[S]	1xHexNAc(5)Hex(5)Fuc(1)NeuAc(1) [N6]	205	1	1	2	P01877	P01877-205-[K].TPLTANITK.[S]-HexNAc(5)Hex(5)Fuc(1)NeuAc(1)	P01877-205	P01877-205-HexNAc(5)Hex(5)Fuc(1)NeuAc(1)	P01877 [200-208]	0	3221.37	HexNAc(5)Hex(5)Fuc(1)NeuAc(1)	0	2.23	283.4	56.1	56.1	0.00585438	0.000833681	0.000831206	0.00167457	0.203332	0.00431577	0.00431499	0.00883124	High
High	[R].LANLTQGEDQYYLR.[V]	1xHexNAc(7)Hex(8) [N3]	374	1	1	1	P10909	P10909-374-[R].LANLTQGEDQYYLR.[V]-HexNAc(7)Hex(8)	P10909-374	P10909-374-HexNAc(7)Hex(8)	P10909 [372-385]	0	4401.81	HexNAc(7)Hex(8)	0	3.29	283.7	130.9	76.7	0.000513876	0.000549988	0.000549887	0.00128041	0.0218291	0.00123824	0.00123686	0.00283046	High
High	[R].WFSAGLASNSSWLR.[E]	1xHexNAc(3)Hex(6)NeuAc(1) [N9]	51	1	1	1	P41222	P41222-51-[R].WFSAGLASNSSWLR.[E]-HexNAc(3)Hex(6)NeuAc(1)	P41222-51	P41222-51-HexNAc(3)Hex(6)NeuAc(1)	P41222 [43-56]	0	3454.43	HexNAc(3)Hex(6)NeuAc(1)	0	4.5	283.7	162	162	3.15688e-05	7.62428e-05	6.37552e-05	0.000149858	0.00143372	0.000522023	0.000515298	0.00119048	High
High	[R].EVFWAGNCSEAACGAADCEQCTR.[E]	4xCarbamidomethyl [C8; C13; C18; C21]; 1xDeamidated [Q20]; 1xHexNAc(2)Hex(5) [N7]	1990	1	1	1	Q7Z7M0	Q7Z7M0-1990-[R].EVFWAGNCSEAACGAADCEQCTR.[E]-HexNAc(2)Hex(5)	Q7Z7M0-1990	Q7Z7M0-1990-HexNAc(2)Hex(5)	Q7Z7M0 [1984-2006]	0	3866.43	HexNAc(2)Hex(5)	0	5.27	283.7	160.4	160.4	5.41276e-06	0.000146156	0.000139958	0.00016787	0.000240703	0.000294898	0.000283386	0.000502344	High
High	[K].FSQYLHENASYVR.[P]	1xHexNAc(4)Hex(4)Fuc(1)NeuAc(1) [N8]	307	1	1	1	Q6ZMI0	Q6ZMI0-307-[K].FSQYLHENASYVR.[P]-HexNAc(4)Hex(4)Fuc(1)NeuAc(1)	Q6ZMI0-307	Q6ZMI0-307-HexNAc(4)Hex(4)Fuc(1)NeuAc(1)	Q6ZMI0 [300-312]	0	3511.45	HexNAc(4)Hex(4)Fuc(1)NeuAc(1)	0	1.48	284	37.9	37.9	0.0334024	0.00157667	0.0015748	0.00316164	0.0652005	0.00233301	0.00233057	0.00483229	High
High	[K].SVVAPATDGGLNLTSTFLR.[K]	1xHexNAc(7)Hex(3)Fuc(1) [N12]	78	1	1	1	P41222	P41222-78-[K].SVVAPATDGGLNLTSTFLR.[K]-HexNAc(7)Hex(3)Fuc(1)	P41222-78	P41222-78-HexNAc(7)Hex(3)Fuc(1)	P41222 [67-85]	0	3972.8	HexNAc(7)Hex(3)Fuc(1)	0	2.95	284.1	153.8	153.8	0.00112413	0.000627943	0.000611247	0.00115674	0.0465173	0.00161031	0.00160961	0.00359454	High
High	[R].NLSGPDKR.[L]	1xHexNAc(2)Hex(5) [N1]	500	1	1	1	Q6EMK4	Q6EMK4-500-[R].NLSGPDKR.[L]-HexNAc(2)Hex(5)	Q6EMK4-500	Q6EMK4-500-HexNAc(2)Hex(5)	Q6EMK4 [500-507]	1	2102.9	HexNAc(2)Hex(5)	0	3.22	284.2	118	118	0.000601594	0.000627943	0.000616827	0.00117079	0.0254736	0.00131414	0.00131152	0.00291036	High
High	[R].YIGELDQSHFTCYAPVIVEPPTDLNVTEGMAAELK.[C]	1xOxidation [M30]; 1xCarbamidomethyl [C12]; 1xHexNAc(2)Hex(5) [N25]	374	1	1	1	Q9NT99	Q9NT99-374-[R].YIGELDQSHFTCYAPVIVEPPTDLNVTEGMAAELK.[C]-HexNAc(2)Hex(5)	Q9NT99-374	Q9NT99-374-HexNAc(2)Hex(5)	Q9NT99 [350-384]	0	5140.29	HexNAc(2)Hex(5)	1	5.27	284.3	284.3	233	5.32479e-06	7.62428e-05	6.82035e-05	0.00016218	0.000242095	0.000350361	0.00034497	0.000807233	High
High	[R].EIRHNSTGCLR.[M]	1xCarbamidomethyl [C9]; 1xHexNAc(5)Hex(6)Fuc(1)NeuAc(3) [N5]	291	1	1	3	P10909	P10909-291-[R].EIRHNSTGCLR.[M]-HexNAc(5)Hex(6)Fuc(1)NeuAc(3)	P10909-291	P10909-291-HexNAc(5)Hex(6)Fuc(1)NeuAc(3)	P10909 [287-297]	1	4349.72	HexNAc(5)Hex(6)Fuc(1)NeuAc(3)	-1	4.9	284.4	127.9	127.9	1.26771e-05	7.62428e-05	6.58501e-05	0.000155448	0.000576193	0.000468008	0.000465766	0.00108108	High
[truncated: 1,784 more rows]

## Sheet: Control_Site_Specific_Glycoform
Confidence	Annotated Sequence	Modifications	N-glycosylation position in protein	# Protein Groups	# Proteins	# PSMs	Master Protein Accessions	N-glycopeptide unique identifier (Protein acession + Site + Peptide sequence + Glycan composition)	Protein accession + Site	Protein accession + Site + Glycan composition	Positions in Master Proteins	# Missed Cleavages	Theo. MH+ [Da]	Glycan composition	Off By X	|Log Prob| A2	Byonic Score A2	Delta Byonic Score A2	Delta Mod Score A2	PEP 2D A2	q-Value 2D A2	FDR 2D A2	Peptide Group FDR 2D A2	PEP 1D A2	q-Value 1D A2	FDR 1D A2	Peptide Group FDR 1D A2	Confidence A2
[truncated: 2,612 more rows]

[truncated: 4 more sheets: AD_Site_Spe_N-glycopeptide, AD_Site_Specific_Glycoform, Control_AD_Shared_Glycosite, Overall Changes]
