# Supplementary material for: In-depth Site-specific Analysis of N-glycoproteome in Human Cerebrospinal Fluid and Glycosylation Landscape Changes in Alzheimer's Disease
Source: Mol Cell Proteomics. 2021 Apr 20;20:100081. doi: 10.1016/j.mcpro.2021.100081 (PMC8724636; doi:10.1016/j.mcpro.2021.100081)
Supplement: Supplemental Table S5 [file mmc5.xlsx]

## Sheet: Global_Proteomics_Comparison
Zhong's Global CSF Proteomics Study					CSF Glycoproteome in Our Study					Shared Proteins
Accession	Description	Intensity			Accession	Description	Area			Accession	Glycoprotein Abundance	Global Protein Abundance	log2(Glycoprotein Abundance)	log2(Global Protein Abundance)
Q9BT88	Synaptotagmin-11	34797.8			O00451	GDNF family receptor alpha-2 OS=Homo sapiens GN=GFRA2 PE=2 SV=2	1.58389e+08			P28799	9.7497e+07	124625	26.5389	16.9272
P61626	Lysozyme C	35612.2			O00462	Beta-mannosidase OS=Homo sapiens GN=MANBA PE=2 SV=3	9.15272e+07			Q92820	2.66086e+08	126152	27.9873	16.9448
Q9HBR0	Putative sodium-coupled neutral amino acid transporter 10	53302.2			O00533	Neural cell adhesion molecule L1-like protein OS=Homo sapiens GN=CHL1 PE=1 SV=4	3.29479e+09			Q8IZS8	2.11232e+08	178950	27.6543	17.4492
P61278	Somatostatin;Somatostatin-28;Somatostatin-14	59588.9			O00584	Ribonuclease T2 OS=Homo sapiens GN=RNASET2 PE=1 SV=2	4.18278e+08			Q6YHK3	2.56873e+08	262856	27.9365	18.0039
P15086	Carboxypeptidase B	67894.4			O15031	Plexin-B2 OS=Homo sapiens GN=PLXNB2 PE=1 SV=3	1.96622e+08			Q9HCK4	4.62572e+07	295706	25.4632	18.1738
O94769	Extracellular matrix protein 2	74716.7			O15354	Prosaposin receptor GPR37 OS=Homo sapiens GN=GPR37 PE=1 SV=2	4.15764e+07			O75493	1.73776e+08	461958	27.3727	18.8174
P00505	Aspartate aminotransferase, mitochondrial	75016.7			O15394	Neural cell adhesion molecule 2 OS=Homo sapiens GN=NCAM2 PE=1 SV=2	1.61248e+09			P11717	6.65844e+07	541583	25.9887	19.0468
P20933	N(4)-(beta-N-acetylglucosaminyl)-L-asparaginase;Glycosylasparaginase alpha chain;Glycosylasparaginase beta chain	100911			O43505	Beta-1,4-glucuronyltransferase 1 OS=Homo sapiens GN=B4GAT1 PE=1 SV=1	9024204275			P55291	9.68485e+07	638333	26.5292	19.284
P22061	Protein-L-isoaspartate(D-aspartate) O-methyltransferase	105567			O60883	Prosaposin receptor GPR37L1 OS=Homo sapiens GN=GPR37L1 PE=1 SV=2	1.31341e+08			Q9NZ53	5.94239e+07	910224	25.8245	19.7959
Q9BUN1	Protein MENT	108572			O75144	ICOS ligand OS=Homo sapiens GN=ICOSLG PE=1 SV=2	1.21105e+08			P01009	9.55749e+10	930761	36.4759	19.8281
O14917	Protocadherin-17	112072			O75173	A disintegrin and metalloproteinase with thrombospondin motifs 4 OS=Homo sapiens GN=ADAMTS4 PE=1 SV=3	5.34377e+07			P35555	1.3946e+09	1160200	30.3772	20.1459
Q9H3T3	Semaphorin-6B	112672			O75326	Semaphorin-7A OS=Homo sapiens GN=SEMA7A PE=1 SV=1	1.02613e+09			Q92752	3.29491e+07	1.2073e+06	24.9737	20.2034
Q14393	Growth arrest-specific protein 6	112950			O75493	Carbonic anhydrase-related protein 11 OS=Homo sapiens GN=CA11 PE=1 SV=2	1.73776e+08			Q16288	5.28086e+08	1.37049e+06	28.9762	20.3863
P50897	Palmitoyl-protein thioesterase 1	113878			O75509	Tumor necrosis factor receptor superfamily member 21 OS=Homo sapiens GN=TNFRSF21 PE=1 SV=1	6.61047e+08			P51888	5.43846e+07	1.48209e+06	25.6967	20.4992
Q86VZ4	Low-density lipoprotein receptor-related protein 11	114932			O75882	Attractin OS=Homo sapiens GN=ATRN PE=1 SV=2	2.61654e+08			Q9H4D0	3.09813e+09	1.55447e+06	31.5288	20.568
P25713	Metallothionein-3	117900			O94856	Neurofascin OS=Homo sapiens GN=NFASC PE=1 SV=4	1.15538e+09			Q13641	5.62397e+06	1634005	22.4232	20.64
P28799	Granulins;Acrogranin;Paragranulin;Granulin-1;Granulin-2;Granulin-3;Granulin-4;Granulin-5;Granulin-6;Granulin-7	124625			O95502	Neuronal pentraxin receptor OS=Homo sapiens GN=NPTXR PE=3 SV=2	1.70314e+09			P05154	2.8499e+08	1825200	28.0863	20.7996
Q92820	Gamma-glutamyl hydrolase	126152			P00450	Ceruloplasmin OS=Homo sapiens GN=CP PE=1 SV=1	1.27275e+10			P35442	5.63116e+07	1.89157e+06	25.7469	20.8512
O14672	Disintegrin and metalloproteinase domain-containing protein 10	127711			P00734	Prothrombin OS=Homo sapiens GN=F2 PE=1 SV=2	4.21294e+09			Q08431	2.27512e+08	2087150	27.7614	20.9931
A1L4H1	Soluble scavenger receptor cysteine-rich domain-containing protein SSC5D	137817			P00736	Complement C1r subcomponent OS=Homo sapiens GN=C1R PE=1 SV=2	1.34269e+09			P17936	2.10083e+08	2.09126e+06	27.6464	20.9959
P12955	Xaa-Pro dipeptidase	139544			P00748	Coagulation factor XII OS=Homo sapiens GN=F12 PE=1 SV=3	5.13575e+08			Q9UBG0	1.01637e+08	2.21113e+06	26.5988	21.0764
Q9UHI8	A disintegrin and metalloproteinase with thrombospondin motifs 1	151917			P00751	Complement factor B OS=Homo sapiens GN=CFB PE=1 SV=2	4.91764e+09			P01024	2.70337e+10	2.37816e+06	34.654	21.1814
O75781	Paralemmin-1	173028			P01008	Antithrombin-III OS=Homo sapiens GN=SERPINC1 PE=1 SV=1	1.40796e+10			P11279	2.85125e+08	2380050	28.087	21.1826
Q8IZS8	Voltage-dependent calcium channel subunit alpha-2/delta-3;Voltage-dependent calcium channel subunit alpha-2-3;Voltage-dependent calcium channel subunit delta-3	178950			P01009	Alpha-1-antitrypsin OS=Homo sapiens GN=SERPINA1 PE=1 SV=3	9.55749e+10			Q9H3G5	1.16467e+08	2.88381e+06	26.7953	21.4595
Q9NZ94	Neuroligin-3	185267			P01011	Alpha-1-antichymotrypsin OS=Homo sapiens GN=SERPINA3 PE=1 SV=2	1.99825e+10			Q6UXK2	4.79293e+06	3.05098e+06	22.1925	21.5408
O95159	Zinc finger protein-like 1	195544			P01019	Angiotensinogen OS=Homo sapiens GN=AGT PE=1 SV=1	2.17789e+10			P08185	1.65661e+09	3.09272e+06	30.6256	21.5604
Q9NQ36	Signal peptide, CUB and EGF-like domain-containing protein 2	198878			P01023	Alpha-2-macroglobulin OS=Homo sapiens GN=A2M PE=1 SV=3	2.02877e+10			Q06828	1.44554e+08	3.51932e+06	27.107	21.7469
P35443	Thrombospondin-4	214183			P01024	Complement C3 OS=Homo sapiens GN=C3 PE=1 SV=2	2.70337e+10			Q96BZ4	3.18897e+07	3.89078e+06	24.9266	21.8916
Q6ZVL6	UPF0606 protein KIAA1549L	224922			P01031	Complement C5 OS=Homo sapiens GN=C5 PE=1 SV=4	6.4824e+08			P49747	1.45386e+08	4.07206e+06	27.1153	21.9573
O14668	Transmembrane gamma-carboxyglutamic acid protein 1	227450			P01033	Metalloproteinase inhibitor 1 OS=Homo sapiens GN=TIMP1 PE=1 SV=1	1434577079			Q9NX62	2.84113e+08	4.22238e+06	28.0819	22.0096
O43173	Sia-alpha-2,3-Gal-beta-1,4-GlcNAc-R:alpha 2,8-sialyltransferase	232433			P01042	Kininogen-1 OS=Homo sapiens GN=KNG1 PE=1 SV=2	1.64682e+10			Q6UX71	2.42086e+08	4.36443e+06	27.8509	22.0574
Q29960	HLA class I histocompatibility antigen, Cw-16 alpha chain	244028			P01859	Ig gamma-2 chain C region OS=Homo sapiens GN=IGHG2 PE=1 SV=2	2.42155e+10			Q9HC56	2.05205e+08	4.72843e+06	27.6125	22.1729
P31946;P27348;Q04917;P31947	14-3-3 protein beta/alpha;14-3-3 protein beta/alpha, N-terminally processed;14-3-3 protein theta;14-3-3 protein eta;14-3-3 protein sigma	259394			P01861	Ig gamma-4 chain C region OS=Homo sapiens GN=IGHG4 PE=1 SV=1	4.88031e+09			P15586	2.33207e+07	4.76099e+06	24.4751	22.1828
Q6YHK3	CD109 antigen	262856			P02452	Collagen alpha-1(I) chain OS=Homo sapiens GN=COL1A1 PE=1 SV=5	5.16477e+08			O75882	2.61654e+08	5.30845e+06	27.9631	22.3399
P29323	Ephrin type-B receptor 2	264338			P02461	Collagen alpha-1(III) chain OS=Homo sapiens GN=COL3A1 PE=1 SV=4	2.38473e+08			O00462	9.15272e+07	5650650	26.4477	22.43
Q7Z5A7	Protein FAM19A5	270273			P02745	Complement C1q subcomponent subunit A OS=Homo sapiens GN=C1QA PE=1 SV=2	454728609			P26927	1.62334e+08	5.70608e+06	27.2744	22.4441
Q6PUV4	Complexin-2	272694			P02749	Beta-2-glycoprotein 1 OS=Homo sapiens GN=APOH PE=1 SV=3	1.54788e+10			Q9NRN5	4.68931e+08	5.73137e+06	28.8048	22.4504
Q8IXL6	Extracellular serine/threonine protein kinase FAM20C	272844			P02750	Leucine-rich alpha-2-glycoprotein OS=Homo sapiens GN=LRG1 PE=1 SV=2	8.64195e+08			P98172	5.67054e+07	5768850	25.757	22.4599
O60568	Procollagen-lysine,2-oxoglutarate 5-dioxygenase 3	278511			P02751	Fibronectin OS=Homo sapiens GN=FN1 PE=1 SV=4	3.89771e+09			O75173	5.34377e+07	6.37722e+06	25.6714	22.6045
P08138	Tumor necrosis factor receptor superfamily member 16	281383			P02763	Alpha-1-acid glycoprotein 1 OS=Homo sapiens GN=ORM1 PE=1 SV=1	2.63138e+10			P04278	6.63196e+07	6.74298e+06	25.9829	22.685
Q8NHP8	Putative phospholipase B-like 2;Putative phospholipase B-like 2 32 kDa form;Putative phospholipase B-like 2 45 kDa form	293539			P02765	Alpha-2-HS-glycoprotein OS=Homo sapiens GN=AHSG PE=1 SV=1	2.86772e+10			Q02487	1.5937e+08	6.91577e+06	27.2478	22.7215
Q99972	Myocilin;Myocilin, N-terminal fragment;Myocilin, C-terminal fragment	294783			P02787	Serotransferrin OS=Homo sapiens GN=TF PE=1 SV=3	1.78118e+11			P04070	1.5064e+08	7.36098e+06	27.1665	22.8115
Q9HCK4	Roundabout homolog 2	295706			P02790	Hemopexin OS=Homo sapiens GN=HPX PE=1 SV=2	5.98102e+10			Q5VU97	3.84776e+09	7.79686e+06	31.8414	22.8945
Q96AP7	Endothelial cell-selective adhesion molecule	297000			P03952	Plasma kallikrein OS=Homo sapiens GN=KLKB1 PE=1 SV=1	3.51445e+08			P42785	2.36642e+08	7.98713e+06	27.8181	22.9292
Q02413	Desmoglein-1	309941			P04004	Vitronectin OS=Homo sapiens GN=VTN PE=1 SV=1	3.71601e+09			Q9UNW1	3.74331e+07	8.14873e+06	25.1578	22.9581
Q8NFZ4	Neuroligin-2	323422			P04070	Vitamin K-dependent protein C OS=Homo sapiens GN=PROC PE=1 SV=1	1.5064e+08			P35613	6.70943e+07	8.66066e+06	25.9997	23.046
Q9UK55	Protein Z-dependent protease inhibitor	345118			P04156	Major prion protein OS=Homo sapiens GN=PRNP PE=1 SV=1	1.00078e+10			P04233	150587818	9.21822e+06	27.166	23.1361
P08670	Vimentin	348244			P04180	Phosphatidylcholine-sterol acyltransferase OS=Homo sapiens GN=LCAT PE=1 SV=1	8.03282e+08			P02787	1.78118e+11	1.02636e+07	37.374	23.291
Q92485	Acid sphingomyelinase-like phosphodiesterase 3b	348839			P04196	Histidine-rich glycoprotein OS=Homo sapiens GN=HRG PE=1 SV=1	1.98596e+09			P23468	3.4107e+08	1.03585e+07	28.3455	23.3043
P40616	ADP-ribosylation factor-like protein 1	355900			P04216	Thy-1 membrane glycoprotein OS=Homo sapiens GN=THY1 PE=1 SV=2	9.07007e+08			P22304	2.26902e+08	1.07586e+07	27.7575	23.359
Q04721	Neurogenic locus notch homolog protein 2;Notch 2 extracellular truncation;Notch 2 intracellular domain	365439			P04217	Alpha-1B-glycoprotein OS=Homo sapiens GN=A1BG PE=1 SV=4	7.51774e+09			Q9NZP8	9.28421e+07	1.11864e+07	26.4683	23.4152
O60242	Brain-specific angiogenesis inhibitor 3	369689			P04233	HLA class II histocompatibility antigen gamma chain OS=Homo sapiens GN=CD74 PE=1 SV=3	150587818			Q9NYQ8	3.52957e+08	1.1526e+07	28.3949	23.4584
Q15303	Receptor tyrosine-protein kinase erbB-4;ERBB4 intracellular domain	380083			P04278	Sex hormone-binding globulin OS=Homo sapiens GN=SHBG PE=1 SV=2	6.63196e+07			P02745	454728609	1.15311e+07	28.7604	23.459
P50993;P13637;P05023;P20648	Sodium/potassium-transporting ATPase subunit alpha-2;Sodium/potassium-transporting ATPase subunit alpha-3;Sodium/potassium-transporting ATPase subunit alpha-1;Potassium-transporting ATPase alpha chain 1	382146			P05060	Secretogranin-1 OS=Homo sapiens GN=CHGB PE=1 SV=2	1.90561e+10			Q9UBX7	1.50579e+08	1.30785e+07	27.1659	23.6407
P56975	Pro-neuregulin-3, membrane-bound isoform;Neuregulin-3	383380			P05090	Apolipoprotein D OS=Homo sapiens GN=APOD PE=1 SV=1	6.55892e+10			Q8IWV2	2.98333e+08	1.36169e+07	28.1523	23.6989
P04259	Keratin, type II cytoskeletal 6B	400778			P05154	Plasma serine protease inhibitor OS=Homo sapiens GN=SERPINA5 PE=1 SV=3	2.8499e+08			P27169	7.28437e+08	1.3758e+07	29.4402	23.7138
Q969Z4	Tumor necrosis factor receptor superfamily member 19L	401529			P05155	Plasma protease C1 inhibitor OS=Homo sapiens GN=SERPING1 PE=1 SV=2	8.28643e+09			Q9NY97	210486005	1.40534e+07	27.6491	23.7444
P33151	Cadherin-5	404833			P05156	Complement factor I OS=Homo sapiens GN=CFI PE=1 SV=2	1.09e+09			Q08345	1.39528e+08	1.42066e+07	27.056	23.7601
P01213	Proenkephalin-B;Alpha-neoendorphin;Beta-neoendorphin;Big dynorphin;Dynorphin A(1-17);Dynorphin A(1-13);Dynorphin A(1-8);Leu-enkephalin;Rimorphin;Leumorphin	414428			P05543	Thyroxine-binding globulin OS=Homo sapiens GN=SERPINA7 PE=1 SV=2	7.64644e+08			Q06033	2.66922e+07	1.4414e+07	24.6699	23.781
O14514	Brain-specific angiogenesis inhibitor 1	420761			P05546	Heparin cofactor 2 OS=Homo sapiens GN=SERPIND1 PE=1 SV=3	2.1007e+09			P03952	3.51445e+08	16076750	28.3887	23.9385
Q14563	Semaphorin-3A	421411			P06681	Complement C2 OS=Homo sapiens GN=C2 PE=1 SV=2	7.72299e+08			P52797	8.03023e+07	1.70565e+07	26.2589	24.0238
Q7Z7G0	Target of Nesh-SH3	437986			P07333	Macrophage colony-stimulating factor 1 receptor OS=Homo sapiens GN=CSF1R PE=1 SV=2	1.3162e+09			P41271	9.82522e+08	1.73348e+07	29.8719	24.0472
Q9HC38	Glyoxalase domain-containing protein 4	444844			P07339	Cathepsin D OS=Homo sapiens GN=CTSD PE=1 SV=1	2.90991e+09			Q9Y4L1	4.21298e+08	1.81325e+07	28.6503	24.1121
Q99880;Q99879;Q99877;Q93079;Q8N257;Q5QNW6;Q16778;P62807;P58876;P57053;P33778;P23527;P06899;O60814;Q96A08	Histone H2B type 1-L;Histone H2B type 1-M;Histone H2B type 1-N;Histone H2B type 1-H;Histone H2B type 3-B;Histone H2B type 2-F;Histone H2B type 2-E;Histone H2B type 1-C/E/F/G/I;Histone H2B type 1-D;Histone H2B type F-S;Histone H2B type 1-B;Histone H2B type 1-O;Histone H2B type 1-J;Histone H2B type 1-K;Histone H2B type 1-A	452009			P07357	Complement component C8 alpha chain OS=Homo sapiens GN=C8A PE=1 SV=2	5.15279e+08			P22607	4.46186e+07	1.83527e+07	25.4111	24.1295
Q6UWR7	Ectonucleotide pyrophosphatase/phosphodiesterase family member 6	456033			P07358	Complement component C8 beta chain OS=Homo sapiens GN=C8B PE=1 SV=3	4.7499e+08			Q9NS98	9.43752e+07	18992100	26.4919	24.1789
O75493	Carbonic anhydrase-related protein 11	461958			P07602	Prosaposin OS=Homo sapiens GN=PSAP PE=1 SV=2	5.61353e+09			Q6MZW2	2.84183e+08	19461200	28.0822	24.2141
Q9P2E7	Protocadherin-10	471600			P07711	Cathepsin L1 OS=Homo sapiens GN=CTSL PE=1 SV=2	1.35069e+08			P12111	2.39863e+08	2.07305e+07	27.8376	24.3052
O75629	Protein CREG1	477388			P07998	Ribonuclease pancreatic OS=Homo sapiens GN=RNASE1 PE=1 SV=4	9.07443e+09			Q9Y287	8.38386e+07	2.10997e+07	26.3211	24.3307
P10586	Receptor-type tyrosine-protein phosphatase F	481850			P08123	Collagen alpha-2(I) chain OS=Homo sapiens GN=COL1A2 PE=1 SV=7	1.9886e+08			Q9NPR2	8.67657e+07	2.37304e+07	26.3706	24.5002
Q5JRA6	Melanoma inhibitory activity protein 3	489600			P08185	Corticosteroid-binding globulin OS=Homo sapiens GN=SERPINA6 PE=1 SV=1	1.65661e+09			Q9NTU7	6.38944e+07	2.37643e+07	25.9292	24.5023
P14923;P35222	Junction plakoglobin;Catenin beta-1	490444			P08294	Extracellular superoxide dismutase [Cu-Zn] OS=Homo sapiens GN=SOD3 PE=1 SV=2	1.09374e+09			P47972	1.20482e+08	2.47696e+07	26.8442	24.5621
Q99497	Protein deglycase DJ-1	504067			P08571	Monocyte differentiation antigen CD14 OS=Homo sapiens GN=CD14 PE=1 SV=2	1.30391e+09			Q9H2E6	38012937	2.49969e+07	25.18	24.5752
P09619	Platelet-derived growth factor receptor beta	522679			P08603	Complement factor H OS=Homo sapiens GN=CFH PE=1 SV=4	6.81196e+09			Q96IY4	1.21842e+08	2.51296e+07	26.8604	24.5829
Q13519	Prepronociceptin;Neuropeptide 1;Nociceptin;Neuropeptide 2	531789			P09603	Macrophage colony-stimulating factor 1 OS=Homo sapiens GN=CSF1 PE=1 SV=2	8.68869e+08			P07358	4.7499e+08	2.52936e+07	28.8233	24.5923
P11717	Cation-independent mannose-6-phosphate receptor	541583			P09668	Pro-cathepsin H OS=Homo sapiens GN=CTSH PE=1 SV=4	3.10893e+08			Q8NFY4	2.45304e+08	2.59494e+07	27.87	24.6292
Q53RD9	Fibulin-7	544789			P0C0L5	Complement C4-B OS=Homo sapiens GN=C4B PE=1 SV=2	1.4589e+10			O75509	6.61047e+08	2.69358e+07	29.3002	24.683
P17066;P48741	Heat shock 70 kDa protein 6;Putative heat shock 70 kDa protein 7	573244			P10253	Lysosomal alpha-glucosidase OS=Homo sapiens GN=GAA PE=1 SV=4	3.24169e+07			P14151	5.38868e+07	2.72305e+07	25.6834	24.6987
P17050	Alpha-N-acetylgalactosaminidase	576978			P10643	Complement component C7 OS=Homo sapiens GN=C7 PE=1 SV=2	2.60873e+09			P02461	2.38473e+08	2.74745e+07	27.8293	24.7116
P55291	Cadherin-15	638333			P10645	Chromogranin-A OS=Homo sapiens GN=CHGA PE=1 SV=7	20983462246			P15151	1.36488e+08	2.86039e+07	27.0242	24.7697
Q8TER0	Sushi, nidogen and EGF-like domain-containing protein 1	653961			P10909	Clusterin OS=Homo sapiens GN=CLU PE=1 SV=1	8.09126e+10			Q9P0K1	9.2122e+08	2.87217e+07	29.779	24.7756
P02647	Apolipoprotein A-I;Proapolipoprotein A-I;Truncated apolipoprotein A-I	654178			P11047	Laminin subunit gamma-1 OS=Homo sapiens GN=LAMC1 PE=1 SV=3	2.82892e+08			Q8TAG5	1.32153e+09	2.90507e+07	30.2996	24.7921
Q9BRA2	Thioredoxin domain-containing protein 17	659117			P11279	Lysosome-associated membrane glycoprotein 1 OS=Homo sapiens GN=LAMP1 PE=1 SV=3	2.85125e+08			P21802	1.28305e+08	29552650	26.935	24.8168
P19835	Bile salt-activated lipase	697161			P11362	Fibroblast growth factor receptor 1 OS=Homo sapiens GN=FGFR1 PE=1 SV=3	1.56795e+08			Q15223	1.81661e+08	2.96362e+07	27.4367	24.8209
Q9H2A9	Carbohydrate sulfotransferase 8	709278			P11717	Cation-independent mannose-6-phosphate receptor OS=Homo sapiens GN=IGF2R PE=1 SV=3	6.65844e+07			P11047	2.82892e+08	2.9828e+07	28.0757	24.8302
Q01995	Transgelin	723933			P12111	Collagen alpha-3(VI) chain OS=Homo sapiens GN=COL6A3 PE=1 SV=5	2.39863e+08			P02749	1.54788e+10	3.01935e+07	33.8496	24.8477
Q9NZT1	Calmodulin-like protein 5	731944			P12259	Coagulation factor V OS=Homo sapiens GN=F5 PE=1 SV=4	3.52083e+08			P49908	4.786e+08	3.03752e+07	28.8342	24.8564
O95390	Growth/differentiation factor 11	737362			P13473	Lysosome-associated membrane glycoprotein 2 OS=Homo sapiens GN=LAMP2 PE=1 SV=2	3.60048e+08			Q9UMF0	1.00529e+08	3.04247e+07	26.583	24.8587
Q14126	Desmoglein-2	754472			P13591	Neural cell adhesion molecule 1 OS=Homo sapiens GN=NCAM1 PE=1 SV=3	3.67448e+09			P24043	2.94426e+08	31498500	28.1333	24.9088
P27918	Properdin	765900			P13671	Complement component C6 OS=Homo sapiens GN=C6 PE=1 SV=3	2.27764e+08			P05090	6.55892e+10	3.19102e+07	35.9327	24.9275
P0DMQ5	Putative transmembrane protein INAFM2	778044			P13987	CD59 glycoprotein OS=Homo sapiens GN=CD59 PE=1 SV=1	7.42391e+09			P35052	5.49679e+08	3.22153e+07	29.034	24.9412
Q16706	Alpha-mannosidase 2	779861			P14151	L-selectin OS=Homo sapiens GN=SELL PE=1 SV=2	5.38868e+07			O15354	4.15764e+07	3.35373e+07	25.3093	24.9993
P13497	Bone morphogenetic protein 1	822568			P14415	Sodium/potassium-transporting ATPase subunit beta-2 OS=Homo sapiens GN=ATP1B2 PE=1 SV=3	2.71289e+07			P01042	1.64682e+10	3.35754e+07	33.939	25.0009
Q92896	Golgi apparatus protein 1	828252			P15151	Poliovirus receptor OS=Homo sapiens GN=PVR PE=1 SV=2	1.36488e+08			P23470	2.78934e+08	3.35801e+07	28.0554	25.0011
Q9NR34	Mannosyl-oligosaccharide 1,2-alpha-mannosidase IC	828711			P15586	N-acetylglucosamine-6-sulfatase OS=Homo sapiens GN=GNS PE=1 SV=3	2.33207e+07			Q9UGM5	1.63353e+08	3.49116e+07	27.2834	25.0572
P00558	Phosphoglycerate kinase 1	836426			P16070	CD44 antigen OS=Homo sapiens GN=CD44 PE=1 SV=3	3.38483e+08			P23435	6.85113e+07	3.52537e+07	26.0298	25.0713
Q99523	Sortilin	840510			P16870	Carboxypeptidase E OS=Homo sapiens GN=CPE PE=1 SV=1	2982770889			O75144	1.21105e+08	3.65293e+07	26.8517	25.1226
Q9NZ53	Podocalyxin-like protein 2	910224			P17936	Insulin-like growth factor-binding protein 3 OS=Homo sapiens GN=IGFBP3 PE=1 SV=2	2.10083e+08			P32004	3.0056e+08	4.02317e+07	28.1631	25.2618
Q9UJJ9	N-acetylglucosamine-1-phosphotransferase subunit gamma	926128			P19022	Cadherin-2 OS=Homo sapiens GN=CDH2 PE=1 SV=4	1.69874e+09			P48740	2.70067e+08	4.22104e+07	28.0087	25.3311
P55011	Solute carrier family 12 member 2	927522			P19652	Alpha-1-acid glycoprotein 2 OS=Homo sapiens GN=ORM2 PE=1 SV=2	2.13885e+09			Q9UHC6	1.7516e+08	4.23158e+07	27.3841	25.3347
P01009	Alpha-1-antitrypsin;Short peptide from AAT	930761			P19823	Inter-alpha-trypsin inhibitor heavy chain H2 OS=Homo sapiens GN=ITIH2 PE=1 SV=2	1.57409e+09			P05543	7.64644e+08	4.3476e+07	29.5102	25.3737
P15924	Desmoplakin	946028			P20774	Mimecan OS=Homo sapiens GN=OGN PE=1 SV=1	2.49353e+09			P55058	7.90653e+08	4.37653e+07	29.5585	25.3833
Q10472	Polypeptide N-acetylgalactosaminyltransferase 1;Polypeptide N-acetylgalactosaminyltransferase 1 soluble form	956793			P21802	Fibroblast growth factor receptor 2 OS=Homo sapiens GN=FGFR2 PE=1 SV=1	1.28305e+08			Q96PX8	2.19517e+08	4.45818e+07	27.7098	25.41
P07996	Thrombospondin-1	968794			P22304	Iduronate 2-sulfatase OS=Homo sapiens GN=IDS PE=1 SV=1	2.26902e+08			Q8N2S1	1.09596e+09	4.49751e+07	30.0296	25.4226
Q5BIV9	Shadow of prion protein	972967			P22607	Fibroblast growth factor receptor 3 OS=Homo sapiens GN=FGFR3 PE=1 SV=1	4.46186e+07			P13473	3.60048e+08	4.73552e+07	28.4236	25.497
P62942	Peptidyl-prolyl cis-trans isomerase FKBP1A	988878			P23142	Fibulin-1 OS=Homo sapiens GN=FBLN1 PE=1 SV=4	1.04207e+10			Q08174	2.22954e+08	4.94789e+07	27.7322	25.5603
P20062	Transcobalamin-2	1.05744e+06			P23435	Cerebellin-1 OS=Homo sapiens GN=CBLN1 PE=1 SV=1	6.85113e+07			Q86UX2	3.42938e+08	4.95061e+07	28.3534	25.5611
Q9BZM5;Q5VY80;Q6H3X3	NKG2D ligand 2;Retinoic acid early transcript 1L protein;Retinoic acid early transcript 1G protein	1.07608e+06			P23468	Receptor-type tyrosine-protein phosphatase delta OS=Homo sapiens GN=PTPRD PE=1 SV=2	3.4107e+08			Q8N3J6	2.52737e+08	5.37676e+07	27.9131	25.6802
P22303	Acetylcholinesterase	1.08022e+06			P23470	Receptor-type tyrosine-protein phosphatase gamma OS=Homo sapiens GN=PTPRG PE=1 SV=4	2.78934e+08			P35858	2.06147e+08	54339200	27.6191	25.6955
P55286	Cadherin-8	1.08906e+06			P23471	Receptor-type tyrosine-protein phosphatase zeta OS=Homo sapiens GN=PTPRZ1 PE=1 SV=4	1.40209e+09			Q99983	3.94765e+08	5.52697e+07	28.5564	25.72
P00533	Epidermal growth factor receptor	1.08914e+06			P23515	Oligodendrocyte-myelin glycoprotein OS=Homo sapiens GN=OMG PE=1 SV=2	7.96413e+08			Q6EMK4	3.11717e+08	5.53128e+07	28.2157	25.7211
Q7Z5H3	Rho GTPase-activating protein 22	1.15084e+06			P24043	Laminin subunit alpha-2 OS=Homo sapiens GN=LAMA2 PE=1 SV=4	2.94426e+08			P48058	2.56108e+08	59193000	27.9322	25.8189
P35555	Fibrillin-1	1160200			P25311	Zinc-alpha-2-glycoprotein OS=Homo sapiens GN=AZGP1 PE=1 SV=2	2.55874e+09			Q92859	1.21732e+09	62858000	30.1811	25.9056
P39059	Collagen alpha-1(XV) chain;Restin;Restin-2;Restin-3;Restin-4	1.17476e+06			P26927	Hepatocyte growth factor-like protein OS=Homo sapiens GN=MST1 PE=1 SV=2	1.62334e+08			Q07954	2.65679e+08	7.29639e+07	27.9851	26.1207
O00264	Membrane-associated progesterone receptor component 1	1.17626e+06			P27169	Serum paraoxonase/arylesterase 1 OS=Homo sapiens GN=PON1 PE=1 SV=3	7.28437e+08			P09668	3.10893e+08	7.46888e+07	28.2118	26.1544
P12110	Collagen alpha-2(VI) chain	1.19094e+06			P28799	Granulins OS=Homo sapiens GN=GRN PE=1 SV=2	9.7497e+07			P0C0L5	1.4589e+10	7.92101e+07	33.7642	26.2392
Q92752	Tenascin-R	1.2073e+06			P29622	Kallistatin OS=Homo sapiens GN=SERPINA4 PE=1 SV=3	4.51983e+08			Q96KG7	2.67297e+08	80024500	27.9939	26.2539
O94760;O95865	N(G),N(G)-dimethylarginine dimethylaminohydrolase 1;N(G),N(G)-dimethylarginine dimethylaminohydrolase 2	1.21932e+06			P32004	Neural cell adhesion molecule L1 OS=Homo sapiens GN=L1CAM PE=1 SV=2	3.0056e+08			Q8NFT8	3.87029e+08	8.14631e+07	28.5279	26.2796
P25774	Cathepsin S	1235150			P35052	Glypican-1 OS=Homo sapiens GN=GPC1 PE=1 SV=2	5.49679e+08			P11362	1.56795e+08	8.36839e+07	27.2243	26.3184
P06276	Cholinesterase	1.24801e+06			P35442	Thrombospondin-2 OS=Homo sapiens GN=THBS2 PE=1 SV=2	5.63116e+07			Q16620	7.94082e+08	8.56909e+07	29.5647	26.3526
Q8WUM4	Programmed cell death 6-interacting protein	1.26083e+06			P35555	Fibrillin-1 OS=Homo sapiens GN=FBN1 PE=1 SV=3	1.3946e+09			O00451	1.58389e+08	8.64791e+07	27.2389	26.3658
P01178	Oxytocin-neurophysin 1;Oxytocin;Neurophysin 1	1.27562e+06			P35613	Basigin OS=Homo sapiens GN=BSG PE=1 SV=2	6.70943e+07			P09603	8.68869e+08	91019000	29.6946	26.4397
Q9UNN8	Endothelial protein C receptor	1276800			P35858	Insulin-like growth factor-binding protein complex acid labile subunit OS=Homo sapiens GN=IGFALS PE=1 SV=1	2.06147e+08			Q99574	4.55699e+08	9.15613e+07	28.7635	26.4482
P54802	Alpha-N-acetylglucosaminidase;Alpha-N-acetylglucosaminidase 82 kDa form;Alpha-N-acetylglucosaminidase 77 kDa form	1.29859e+06			P40189	Interleukin-6 receptor subunit beta OS=Homo sapiens GN=IL6ST PE=1 SV=2	4.43472e+08			Q9BYH1	6.44118e+08	9.30719e+07	29.2627	26.4718
P55287	Cadherin-11	1.31524e+06			P41222	Prostaglandin-H2 D-isomerase OS=Homo sapiens GN=PTGDS PE=1 SV=1	1.09457e+11			O15031	1.96622e+08	9.43592e+07	27.5509	26.4917
Q9Y2E5	Epididymis-specific alpha-mannosidase	1.32341e+06			P41271	Neuroblastoma suppressor of tumorigenicity 1 OS=Homo sapiens GN=NBL1 PE=1 SV=2	9.82522e+08			Q15904	8.86834e+08	9.54038e+07	29.7241	26.5075
P00338	L-lactate dehydrogenase A chain	1.33999e+06			P42785	Lysosomal Pro-X carboxypeptidase OS=Homo sapiens GN=PRCP PE=1 SV=1	2.36642e+08			P01031	6.4824e+08	9.61227e+07	29.272	26.5184
P10153	Non-secretory ribonuclease	1.34586e+06			P43121	Cell surface glycoprotein MUC18 OS=Homo sapiens GN=MCAM PE=1 SV=2	1.14018e+09			Q96FE7	2.38268e+09	1.00833e+08	31.1499	26.5874
Q13683	Integrin alpha-7;Integrin alpha-7 heavy chain;Integrin alpha-7 light chain;Integrin alpha-7 70 kDa form	1.34792e+06			P43251	Biotinidase OS=Homo sapiens GN=BTD PE=1 SV=2	6.73366e+08			Q9Y5Y7	3.39118e+08	1.05666e+08	28.3372	26.6549
Q9UM47	Neurogenic locus notch homolog protein 3;Notch 3 extracellular truncation;Notch 3 intracellular domain	1.3557e+06			P43652	Afamin OS=Homo sapiens GN=AFM PE=1 SV=1	2.64288e+09			Q12841	2.55059e+08	1.06343e+08	27.9263	26.6642
P80303	Nucleobindin-2;Nesfatin-1	1.36318e+06			P47972	Neuronal pentraxin-2 OS=Homo sapiens GN=NPTX2 PE=1 SV=2	1.20482e+08			P04180	8.03282e+08	1.12963e+08	29.5813	26.7513
P53634	Dipeptidyl peptidase 1;Dipeptidyl peptidase 1 exclusion domain chain;Dipeptidyl peptidase 1 heavy chain;Dipeptidyl peptidase 1 light chain	1369650			P48058	Glutamate receptor 4 OS=Homo sapiens GN=GRIA4 PE=2 SV=2	2.56108e+08			Q14624	1.78242e+09	1.15999e+08	30.7312	26.7895
Q16288	NT-3 growth factor receptor	1.37049e+06			P48740	Mannan-binding lectin serine protease 1 OS=Homo sapiens GN=MASP1 PE=1 SV=3	2.70067e+08			P78509	4.98383e+08	1.17222e+08	28.8927	26.8047
O60462	Neuropilin-2	1.37675e+06			P48745	Protein NOV homolog OS=Homo sapiens GN=NOV PE=1 SV=1	2.72646e+08			P25311	2.55874e+09	1.24769e+08	31.2528	26.8947
O43493	Trans-Golgi network integral membrane protein 2	1378330			P49747	Cartilage oligomeric matrix protein OS=Homo sapiens GN=COMP PE=1 SV=2	1.45386e+08			P07333	1.3162e+09	1.25293e+08	30.2937	26.9007
Q9Y639	Neuroplastin	1.40971e+06			P49908	Selenoprotein P OS=Homo sapiens GN=SEPP1 PE=1 SV=3	4.786e+08			P12259	3.52083e+08	1.2559e+08	28.3913	26.9041
P26572	Alpha-1,3-mannosyl-glycoprotein 2-beta-N-acetylglucosaminyltransferase	1.41094e+06			P51693	Amyloid-like protein 1 OS=Homo sapiens GN=APLP1 PE=1 SV=3	1.3576e+10			P40189	4.43472e+08	1.26863e+08	28.7243	26.9187
O75077	Disintegrin and metalloproteinase domain-containing protein 23	1.41612e+06			P51884	Lumican OS=Homo sapiens GN=LUM PE=1 SV=2	7.96151e+08			Q9BZR6	7.56196e+08	1.30987e+08	29.4942	26.9648
Q9UQM7	Calcium/calmodulin-dependent protein kinase type II subunit alpha	1.46404e+06			P51888	Prolargin OS=Homo sapiens GN=PRELP PE=1 SV=1	5.43846e+07			Q9Y646	1.85461e+08	1.39399e+08	27.4665	27.0546
P51888	Prolargin	1.48209e+06			P52797	Ephrin-A3 OS=Homo sapiens GN=EFNA3 PE=1 SV=1	8.03023e+07			Q13740	860191450	1.40376e+08	29.6801	27.0647
Q8NBJ7	Sulfatase-modifying factor 2	1.48409e+06			P54289	Voltage-dependent calcium channel subunit alpha-2/delta-1 OS=Homo sapiens GN=CACNA2D1 PE=1 SV=3	9.82977e+08			P29622	4.51983e+08	1.42536e+08	28.7517	27.0867
Q9H4D0	Calsyntenin-2	1.55447e+06			P54764	Ephrin type-A receptor 4 OS=Homo sapiens GN=EPHA4 PE=1 SV=1	1.208e+09			P02750	8.64195e+08	1.43335e+08	29.6868	27.0948
Q02809	Procollagen-lysine,2-oxoglutarate 5-dioxygenase 1	1.55974e+06			P55058	Phospholipid transfer protein OS=Homo sapiens GN=PLTP PE=1 SV=1	7.90653e+08			P07711	1.35069e+08	1.44426e+08	27.0091	27.1058
P21810	Biglycan	1.62226e+06			P55290	Cadherin-13 OS=Homo sapiens GN=CDH13 PE=1 SV=1	2.23707e+09			Q86VB7	2.52574e+08	1.45393e+08	27.9121	27.1154
Q8TCZ2	CD99 antigen-like protein 2	1.62376e+06			P55291	Cadherin-15 OS=Homo sapiens GN=CDH15 PE=1 SV=1	9.68485e+07			Q08380	2.02731e+09	1.49351e+08	30.9169	27.1541
Q13641	Trophoblast glycoprotein	1634005			P78509	Reelin OS=Homo sapiens GN=RELN PE=1 SV=3	4.98383e+08			Q53EL9	5.98317e+08	1.53393e+08	29.1563	27.1927
Q9UHL4	Dipeptidyl peptidase 2	1.63816e+06			P98160	Basement membrane-specific heparan sulfate proteoglycan core protein OS=Homo sapiens GN=HSPG2 PE=1 SV=4	579437895			Q9C0A0	5.38492e+08	1.60501e+08	29.0044	27.258
Q8NCC3	Group XV phospholipase A2	1.65191e+06			P98172	Ephrin-B1 OS=Homo sapiens GN=EFNB1 PE=1 SV=1	5.67054e+07			P07357	5.15279e+08	1.60645e+08	28.9408	27.2593
Q9BX67	Junctional adhesion molecule C	1.67623e+06			Q02246	Contactin-2 OS=Homo sapiens GN=CNTN2 PE=1 SV=1	1.73948e+09			P08123	1.9886e+08	1.62384e+08	27.5672	27.2748
Q08ET2;O15389	Sialic acid-binding Ig-like lectin 14;Sialic acid-binding Ig-like lectin 5	1.68577e+06			Q02487	Desmocollin-2 OS=Homo sapiens GN=DSC2 PE=1 SV=1	1.5937e+08			Q6UXD5	3.12659e+08	176575000	28.22	27.3957
P18509	Pituitary adenylate cyclase-activating polypeptide;PACAP-related peptide;Pituitary adenylate cyclase-activating polypeptide 27;Pituitary adenylate cyclase-activating polypeptide 38	1.68592e+06			Q03591	Complement factor H-related protein 1 OS=Homo sapiens GN=CFHR1 PE=1 SV=2	697036797			O15394	1.61248e+09	1.76757e+08	30.5866	27.3972
Q08554	Desmocollin-1	1.69117e+06			Q06033	Inter-alpha-trypsin inhibitor heavy chain H3 OS=Homo sapiens GN=ITIH3 PE=1 SV=2	2.66922e+07			Q9ULB1	3.65527e+08	1.78104e+08	28.4454	27.4081
Q6P9A2	Polypeptide N-acetylgalactosaminyltransferase 18	1743100			Q06828	Fibromodulin OS=Homo sapiens GN=FMOD PE=1 SV=2	1.44554e+08			P23142	1.04207e+10	1.83258e+08	33.2787	27.4493
P05154	Plasma serine protease inhibitor	1825200			Q07954	Prolow-density lipoprotein receptor-related protein 1 OS=Homo sapiens GN=LRP1 PE=1 SV=2	2.65679e+08			Q9P2S2	9.0292e+08	1.94896e+08	29.75	27.5381
Q15782	Chitinase-3-like protein 2	1.85131e+06			Q08174	Protocadherin-1 OS=Homo sapiens GN=PCDH1 PE=1 SV=2	2.22954e+08			P05155	8.28643e+09	1.9778e+08	32.9481	27.5593
P27824	Calnexin	1851700			Q08345	Epithelial discoidin domain-containing receptor 1 OS=Homo sapiens GN=DDR1 PE=1 SV=1	1.39528e+08			P13671	2.27764e+08	2.18899e+08	27.763	27.7057
P98153	Integral membrane protein DGCR2/IDD	1.88049e+06			Q08380	Galectin-3-binding protein OS=Homo sapiens GN=LGALS3BP PE=1 SV=1	2.02731e+09			Q9NT99	2.52662e+08	2.20298e+08	27.9126	27.7149
P35442	Thrombospondin-2	1.89157e+06			Q08431	Lactadherin OS=Homo sapiens GN=MFGE8 PE=1 SV=2	2.27512e+08			P48745	2.72646e+08	2.26423e+08	28.0225	27.7544
Q9HCU0	Endosialin	1.90337e+06			Q12841	Follistatin-related protein 1 OS=Homo sapiens GN=FSTL1 PE=1 SV=1	2.55059e+08			O00584	4.18278e+08	2.44971e+08	28.6399	27.868
P11142	Heat shock cognate 71 kDa protein	1.91612e+06			Q12860	Contactin-1 OS=Homo sapiens GN=CNTN1 PE=1 SV=1	3.76318e+09			Q9BY67	1.2904e+09	2.47534e+08	30.2652	27.8831
P03950	Angiogenin	2.06804e+06			Q13449	Limbic system-associated membrane protein OS=Homo sapiens GN=LSAMP PE=1 SV=2	5.39703e+09			P02765	2.86772e+10	2.53751e+08	34.7392	27.9188
Q96HD1	Cysteine-rich with EGF-like domain protein 1	2.07998e+06			Q13641	Trophoblast glycoprotein OS=Homo sapiens GN=TPBG PE=1 SV=1	5.62397e+06			Q8NFZ8	9.92594e+08	2.55723e+08	29.8866	27.93
P26038	Moesin	2.08412e+06			Q13740	CD166 antigen OS=Homo sapiens GN=ALCAM PE=1 SV=2	860191450			P23515	7.96413e+08	2.65227e+08	29.5689	27.9827
Q08431	Lactadherin;Lactadherin short form;Medin	2087150			Q13822	Ectonucleotide pyrophosphatase/phosphodiesterase family member 2 OS=Homo sapiens GN=ENPP2 PE=1 SV=3	5.07296e+09			Q9Y4C0	9.38732e+08	2.86534e+08	29.8061	28.0941
P17936	Insulin-like growth factor-binding protein 3	2.09126e+06			Q14118	Dystroglycan OS=Homo sapiens GN=DAG1 PE=1 SV=2	3.21316e+09			P00748	5.13575e+08	2.88485e+08	28.936	28.1039
P22105	Tenascin-X	2.14503e+06			Q14515	SPARC-like protein 1 OS=Homo sapiens GN=SPARCL1 PE=1 SV=2	9.05697e+09			P98160	579437895	2.89339e+08	29.1101	28.1082
P57087	Junctional adhesion molecule B	2.16619e+06			Q14624	Inter-alpha-trypsin inhibitor heavy chain H4 OS=Homo sapiens GN=ITIH4 PE=1 SV=4	1.78242e+09			P06681	7.72299e+08	3.01057e+08	29.5246	28.1655
P00492	Hypoxanthine-guanine phosphoribosyltransferase	2.16864e+06			Q14982	Opioid-binding protein/cell adhesion molecule OS=Homo sapiens GN=OPCML PE=1 SV=1	1.80804e+09			P43121	1.14018e+09	3.01191e+08	30.0866	28.1661
Q9UBG0	C-type mannose receptor 2	2.21113e+06			Q15223	Nectin-1 OS=Homo sapiens GN=PVRL1 PE=1 SV=3	1.81661e+08			Q14982	1.80804e+09	3.03769e+08	30.7518	28.1784
O95158	Neurexophilin-4	2.29237e+06			Q15818	Neuronal pentraxin-1 OS=Homo sapiens GN=NPTX1 PE=2 SV=2	1.00191e+09			P05546	2.1007e+09	3.04166e+08	30.9682	28.1803
P00740	Coagulation factor IX;Coagulation factor IXa light chain;Coagulation factor IXa heavy chain	2.29547e+06			Q15904	V-type proton ATPase subunit S1 OS=Homo sapiens GN=ATP6AP1 PE=1 SV=2	8.86834e+08			P02751	3.89771e+09	3.13436e+08	31.86	28.2236
Q8IYJ0	PILR alpha-associated neural protein	2.32833e+06			Q16288	NT-3 growth factor receptor OS=Homo sapiens GN=NTRK3 PE=1 SV=2	5.28086e+08			Q8N126	1.11505e+09	323685000	30.0545	28.27
Q8NCL4	Polypeptide N-acetylgalactosaminyltransferase 6	2.37014e+06			Q16610	Extracellular matrix protein 1 OS=Homo sapiens GN=ECM1 PE=1 SV=2	2.00354e+09			Q7Z7M0	8.17391e+08	330275000	29.6065	28.2991
P01024	Complement C3;Complement C3 beta chain;C3-beta-c;Complement C3 alpha chain;C3a anaphylatoxin;Acylation stimulating protein;Complement C3b alpha chain;Complement C3c alpha chain fragment 1;Complement C3dg fragment;Complement C3g fragment;Complement C3d fragment;Complement C3f fragment;Complement C3c alpha chain fragment 2	2.37816e+06			Q16620	BDNF/NT-3 growth factors receptor OS=Homo sapiens GN=NTRK2 PE=1 SV=1	7.94082e+08			Q96PD5	7.29647e+08	3.33481e+08	29.4426	28.313
Q14574	Desmocollin-3	2.37851e+06			Q53EL9	Seizure protein 6 homolog OS=Homo sapiens GN=SEZ6 PE=1 SV=2	5.98317e+08			O94856	1.15538e+09	3.70037e+08	30.1057	28.4631
P11279	Lysosome-associated membrane glycoprotein 1	2380050			Q5VU97	VWFA and cache domain-containing protein 1 OS=Homo sapiens GN=CACHD1 PE=2 SV=2	3.84776e+09			P23471	1.40209e+09	4.01707e+08	30.3849	28.5816
P55285	Cadherin-6	2.38761e+06			Q6EMK4	Vasorin OS=Homo sapiens GN=VASN PE=1 SV=1	3.11717e+08			P02452	5.16477e+08	4.09324e+08	28.9441	28.6087
O75078	Disintegrin and metalloproteinase domain-containing protein 11	2.39113e+06			Q6MZW2	Follistatin-related protein 4 OS=Homo sapiens GN=FSTL4 PE=2 SV=3	2.84183e+08			Q9P121	1582234492	4.20787e+08	30.5593	28.6485
P22897	Macrophage mannose receptor 1	2.4236e+06			Q6UX71	Plexin domain-containing protein 2 OS=Homo sapiens GN=PLXDC2 PE=1 SV=1	2.42086e+08			P43251	6.73366e+08	4.25621e+08	29.3268	28.665
P60033	CD81 antigen	2.43819e+06			Q6UXD5	Seizure 6-like protein 2 OS=Homo sapiens GN=SEZ6L2 PE=1 SV=2	3.12659e+08			Q7Z3B1	1.74279e+09	439145000	30.6987	28.7101
P43146	Netrin receptor DCC	2.44194e+06			Q6UXK2	Immunoglobulin superfamily containing leucine-rich repeat protein 2 OS=Homo sapiens GN=ISLR2 PE=2 SV=1	4.79293e+06			P16070	3.38483e+08	4.49276e+08	28.3345	28.743
Q6ZMI3	Gliomedin	2.47377e+06			Q6YHK3	CD109 antigen OS=Homo sapiens GN=CD109 PE=1 SV=2	2.56873e+08			P55290	2.23707e+09	4.56327e+08	31.059	28.7655
Q10588	ADP-ribosyl cyclase/cyclic ADP-ribose hydrolase 2	2.50607e+06			Q7Z3B1	Neuronal growth regulator 1 OS=Homo sapiens GN=NEGR1 PE=1 SV=3	1.74279e+09			P05156	1.09e+09	4.63242e+08	30.0217	28.7872
Q9UM22	Mammalian ependymin-related protein 1	2527800			Q7Z7M0	Multiple epidermal growth factor-like domains protein 8 OS=Homo sapiens GN=MEGF8 PE=1 SV=2	8.17391e+08			O95502	1.70314e+09	5.07973e+08	30.6656	28.9202
Q14789	Golgin subfamily B member 1	2.60639e+06			Q86UX2	Inter-alpha-trypsin inhibitor heavy chain H5 OS=Homo sapiens GN=ITIH5 PE=2 SV=2	3.42938e+08			Q9Y6R7	1.19891e+09	513590000	30.1591	28.936
Q15375	Ephrin type-A receptor 7	2.63452e+06			Q86VB7	Scavenger receptor cysteine-rich type 1 protein M130 OS=Homo sapiens GN=CD163 PE=1 SV=2	2.52574e+08			Q15818	1.00191e+09	5.20277e+08	29.9001	28.9547
Q96JF0	Beta-galactoside alpha-2,6-sialyltransferase 2	2.73353e+06			Q8IWV2	Contactin-4 OS=Homo sapiens GN=CNTN4 PE=1 SV=1	2.98333e+08			P54764	1.208e+09	5.21867e+08	30.17	28.9591
P15328	Folate receptor alpha	2.74433e+06			Q8IZS8	Voltage-dependent calcium channel subunit alpha-2/delta-3 OS=Homo sapiens GN=CACNA2D3 PE=1 SV=1	2.11232e+08			P04156	1.00078e+10	5.35822e+08	33.2204	28.9972
P50895	Basal cell adhesion molecule	2.75806e+06			Q8N126	Cell adhesion molecule 3 OS=Homo sapiens GN=CADM3 PE=1 SV=1	1.11505e+09			P19823	1.57409e+09	5.46143e+08	30.5519	29.0247
Q13214	Semaphorin-3B	2.80436e+06			Q8N2S1	Latent-transforming growth factor beta-binding protein 4 OS=Homo sapiens GN=LTBP4 PE=1 SV=2	1.09596e+09			P04196	1.98596e+09	5.75819e+08	30.8872	29.101
Q8N3T6	Transmembrane protein 132C	2.81029e+06			Q8N3J6	Cell adhesion molecule 2 OS=Homo sapiens GN=CADM2 PE=2 SV=1	2.52737e+08			P08294	1.09374e+09	586720000	30.0266	29.1281
Q9H3G5	Probable serine carboxypeptidase CPVL	2.88381e+06			Q8NFT8	Delta and Notch-like epidermal growth factor-related receptor OS=Homo sapiens GN=DNER PE=1 SV=1	3.87029e+08			Q96GW7	3087386321	6.36976e+08	31.5237	29.2467
Q01469	Fatty acid-binding protein, epidermal	2.91906e+06			Q8NFY4	Semaphorin-6D OS=Homo sapiens GN=SEMA6D PE=2 SV=1	2.45304e+08			P01008	1.40796e+10	6.75917e+08	33.7129	29.3323
Q9NPY3	Complement component C1q receptor	2.95059e+06			Q8NFZ8	Cell adhesion molecule 4 OS=Homo sapiens GN=CADM4 PE=1 SV=1	9.92594e+08			P08571	1.30391e+09	7.39272e+08	30.2802	29.4615
Q6UY11	Protein delta homolog 2	2.97086e+06			Q8TAG5	V-set and transmembrane domain-containing protein 2A OS=Homo sapiens GN=VSTM2A PE=2 SV=3	1.32153e+09			P01033	1434577079	7.52363e+08	30.418	29.4869
Q9Y279	V-set and immunoglobulin domain-containing protein 4	3.01244e+06			Q8WXD2	Secretogranin-3 OS=Homo sapiens GN=SCG3 PE=1 SV=3	6.5794e+09			P51884	7.96151e+08	754715000	29.5685	29.4914
Q96CN9	GRIP and coiled-coil domain-containing protein 1	3.02122e+06			Q92752	Tenascin-R OS=Homo sapiens GN=TNR PE=1 SV=3	3.29491e+07			O75326	1.02613e+09	7.59086e+08	29.9346	29.4997
Q6P2Q9	Pre-mRNA-processing-splicing factor 8	3046500			Q92820	Gamma-glutamyl hydrolase OS=Homo sapiens GN=GGH PE=1 SV=2	2.66086e+08			P07602	5.61353e+09	7.92189e+08	32.3863	29.5613
Q6UXK2	Immunoglobulin superfamily containing leucine-rich repeat protein 2	3.05098e+06			Q92823	Neuronal cell adhesion molecule OS=Homo sapiens GN=NRCAM PE=1 SV=3	6.40969e+09			Q02246	1.73948e+09	796095000	30.696	29.5684
Q9Y3B3	Transmembrane emp24 domain-containing protein 7	3.09026e+06			Q92859	Neogenin OS=Homo sapiens GN=NEO1 PE=1 SV=2	1.21732e+09			Q16610	2.00354e+09	7.96896e+08	30.8999	29.5698
P08185	Corticosteroid-binding globulin	3.09272e+06			Q92876	Kallikrein-6 OS=Homo sapiens GN=KLK6 PE=1 SV=1	1.31935e+10			P54289	9.82977e+08	8.01392e+08	29.8726	29.5779
P34931;P0DMV9;P0DMV8	Heat shock 70 kDa protein 1-like;Heat shock 70 kDa protein 1B;Heat shock 70 kDa protein 1A	3.11487e+06			Q96BZ4	Phospholipase D4 OS=Homo sapiens GN=PLD4 PE=2 SV=2	3.18897e+07			P13591	3.67448e+09	8.02681e+08	31.7749	29.5803
P62987;P62979;P0CG47;P0CG48	Ubiquitin-60S ribosomal protein L40;Ubiquitin;60S ribosomal protein L40;Ubiquitin-40S ribosomal protein S27a;Ubiquitin;40S ribosomal protein S27a;Polyubiquitin-B;Ubiquitin;Polyubiquitin-C;Ubiquitin	3164900			Q96FE7	Phosphoinositide-3-kinase-interacting protein 1 OS=Homo sapiens GN=PIK3IP1 PE=1 SV=2	2.38268e+09			Q13449	5.39703e+09	8.20291e+08	32.3295	29.6116
O76061	Stanniocalcin-2	3.21069e+06			Q96GW7	Brevican core protein OS=Homo sapiens GN=BCAN PE=1 SV=2	3087386321			P19022	1.69874e+09	8.20567e+08	30.6618	29.612
Q14C87	Transmembrane protein 132D	3.29808e+06			Q96IY4	Carboxypeptidase B2 OS=Homo sapiens GN=CPB2 PE=1 SV=2	1.21842e+08			Q14118	3.21316e+09	8.29481e+08	31.5813	29.6276
P04085	Platelet-derived growth factor subunit A	3.30467e+06			Q96KG7	Multiple epidermal growth factor-like domains protein 10 OS=Homo sapiens GN=MEGF10 PE=1 SV=1	2.67297e+08			P20774	2.49353e+09	861055000	31.2155	29.6815
P14174	Macrophage migration inhibitory factor	3.31993e+06			Q96KN2	Beta-Ala-His dipeptidase OS=Homo sapiens GN=CNDP1 PE=1 SV=4	1.54256e+10			P02790	5.98102e+10	1.01615e+09	35.7997	29.9205
Q06828	Fibromodulin	3.51932e+06			Q96PD5	N-acetylmuramoyl-L-alanine amidase OS=Homo sapiens GN=PGLYRP2 PE=1 SV=1	7.29647e+08			P04004	3.71601e+09	1.09628e+09	31.7911	30.03
P61981	14-3-3 protein gamma;14-3-3 protein gamma, N-terminally processed	3.53664e+06			Q96PX8	SLIT and NTRK-like protein 1 OS=Homo sapiens GN=SLITRK1 PE=1 SV=2	2.19517e+08			P16870	2982770889	1.10008e+09	31.474	30.035
P16519	Neuroendocrine convertase 2	3.56862e+06			Q99435	Protein kinase C-binding protein NELL2 OS=Homo sapiens GN=NELL2 PE=1 SV=1	4.01557e+09			O43505	9024204275	1.12628e+09	33.0712	30.0689
Q5JZY3	Ephrin type-A receptor 10	3.61468e+06			Q99574	Neuroserpin OS=Homo sapiens GN=SERPINI1 PE=1 SV=1	4.55699e+08			P00736	1.34269e+09	1.16882e+09	30.3225	30.1224
Q9Y6N7	Roundabout homolog 1	3.62986e+06			Q99983	Osteomodulin OS=Homo sapiens GN=OMD PE=1 SV=1	3.94765e+08			P13987	7.42391e+09	1.18865e+09	32.7895	30.1467
O94991;Q9H5Y7	SLIT and NTRK-like protein 5;SLIT and NTRK-like protein 6	3.68141e+06			Q9BY67	Cell adhesion molecule 1 OS=Homo sapiens GN=CADM1 PE=1 SV=2	1.2904e+09			P07339	2.90991e+09	1.23617e+09	31.4383	30.2032
Q9NPH3	Interleukin-1 receptor accessory protein	3.68808e+06			Q9BYH1	Seizure 6-like protein OS=Homo sapiens GN=SEZ6L PE=1 SV=1	6.44118e+08			P01011	1.99825e+10	1252835000	34.218	30.2225
Q8NFP4	MAM domain-containing glycosylphosphatidylinositol anchor protein 1	3.89029e+06			Q9BZR6	Reticulon-4 receptor OS=Homo sapiens GN=RTN4R PE=1 SV=1	7.56196e+08			P07998	9.07443e+09	1.31235e+09	33.0792	30.2895
Q96BZ4	Phospholipase D4	3.89078e+06			Q9C0A0	Contactin-associated protein-like 4 OS=Homo sapiens GN=CNTNAP4 PE=1 SV=3	5.38492e+08			P04216	9.07007e+08	1.49379e+09	29.7565	30.4763
Q14767	Latent-transforming growth factor beta-binding protein 2	3.8937e+06			Q9H2E6	Semaphorin-6A OS=Homo sapiens GN=SEMA6A PE=1 SV=2	38012937			P10643	2.60873e+09	1.62442e+09	31.2807	30.5973
P01303	Pro-neuropeptide Y;Neuropeptide Y;C-flanking peptide of NPY	3.92013e+06			Q9H3G5	Probable serine carboxypeptidase CPVL OS=Homo sapiens GN=CPVL PE=1 SV=2	1.16467e+08			P00734	4.21294e+09	1934000000	31.9722	30.8489
P49747	Cartilage oligomeric matrix protein	4.07206e+06			Q9H4D0	Calsyntenin-2 OS=Homo sapiens GN=CLSTN2 PE=1 SV=2	3.09813e+09			O00533	3.29479e+09	2.02179e+09	31.6175	30.913
P63010	AP-2 complex subunit beta	4.13466e+06			Q9HC56	Protocadherin-9 OS=Homo sapiens GN=PCDH9 PE=1 SV=2	2.05205e+08			P08603	6.81196e+09	2.04671e+09	32.6654	30.9307
Q9NPF0	CD320 antigen	4.14942e+06			Q9HCK4	Roundabout homolog 2 OS=Homo sapiens GN=ROBO2 PE=1 SV=2	4.62572e+07			Q92823	6.40969e+09	2.92224e+09	32.5776	31.4444
Q9NX62	Inositol monophosphatase 3	4.22238e+06			Q9NPR2	Semaphorin-4B OS=Homo sapiens GN=SEMA4B PE=1 SV=3	8.67657e+07			Q99435	4.01557e+09	2.93966e+09	31.903	31.453
Q9H6I2	Transcription factor SOX-17	4.25263e+06			Q9NRN5	Olfactomedin-like protein 3 OS=Homo sapiens GN=OLFML3 PE=2 SV=1	4.68931e+08			Q12860	3.76318e+09	2.94773e+09	31.8093	31.457
Q6UX71	Plexin domain-containing protein 2	4.36443e+06			Q9NS98	Semaphorin-3G OS=Homo sapiens GN=SEMA3G PE=2 SV=1	9.43752e+07			Q8WXD2	6.5794e+09	2.97008e+09	32.6153	31.4679
Q9HDB5	Neurexin-3-beta;Neurexin-3-beta, soluble form;Neurexin-3-beta, C-terminal fragment	4.45171e+06			Q9NT99	Leucine-rich repeat-containing protein 4B OS=Homo sapiens GN=LRRC4B PE=2 SV=3	2.52662e+08			P51693	1.3576e+10	3.36002e+09	33.6603	31.6458
Q9ULF5	Zinc transporter ZIP10	4.60091e+06			Q9NTU7	Cerebellin-4 OS=Homo sapiens GN=CBLN4 PE=1 SV=1	6.38944e+07			P00751	4.91764e+09	3.74959e+09	32.1953	31.8041
Q8WY21	VPS10 domain-containing receptor SorCS1	4.70222e+06			Q9NX62	Inositol monophosphatase 3 OS=Homo sapiens GN=IMPAD1 PE=1 SV=1	2.84113e+08			Q14515	9.05697e+09	4.18282e+09	33.0764	31.9618
Q9HC56	Protocadherin-9	4.72843e+06			Q9NY97	N-acetyllactosaminide beta-1,3-N-acetylglucosaminyltransferase 2 OS=Homo sapiens GN=B3GNT2 PE=1 SV=2	210486005			P10645	20983462246	4.69823e+09	34.2885	32.1295
P15586	N-acetylglucosamine-6-sulfatase	4.76099e+06			Q9NYQ8	Protocadherin Fat 2 OS=Homo sapiens GN=FAT2 PE=1 SV=2	3.52957e+08			P01019	2.17789e+10	5.12131e+09	34.3422	32.2539
Q8N3H0	Protein FAM19A2	4.89733e+06			Q9NZ53	Podocalyxin-like protein 2 OS=Homo sapiens GN=PODXL2 PE=1 SV=1	5.94239e+07			Q92876	1.31935e+10	5.60609e+09	33.6191	32.3843
Q8IW52	SLIT and NTRK-like protein 4	4.92256e+06			Q9NZP8	Complement C1r subcomponent-like protein OS=Homo sapiens GN=C1RL PE=1 SV=2	9.28421e+07			P05060	1.90561e+10	5.80748e+09	34.1495	32.4353
Q16627	C-C motif chemokine 14;HCC-1(3-74);HCC-1(4-74);HCC-1(9-74)	5.06546e+06			Q9P0K1	Disintegrin and metalloproteinase domain-containing protein 22 OS=Homo sapiens GN=ADAM22 PE=1 SV=1	9.2122e+08			P00450	1.27275e+10	6.04967e+09	33.5672	32.4942
P61970	Nuclear transport factor 2	5.08156e+06			Q9P121	Neurotrimin OS=Homo sapiens GN=NTM PE=1 SV=1	1582234492			Q13822	5.07296e+09	6.08447e+09	32.2402	32.5025
Q99946	Proline-rich transmembrane protein 1	5.14761e+06			Q9P2S2	Neurexin-2 OS=Homo sapiens GN=NRXN2 PE=2 SV=1	9.0292e+08			P10909	8.09126e+10	6.26188e+09	36.2356	32.5439
P04406	Glyceraldehyde-3-phosphate dehydrogenase	5.17534e+06			Q9UBG0	C-type mannose receptor 2 OS=Homo sapiens GN=MRC2 PE=1 SV=2	1.01637e+08			Q96KN2	1.54256e+10	6.69672e+09	33.8446	32.6408
Q9HCU4	Cadherin EGF LAG seven-pass G-type receptor 2	5.17663e+06			Q9UBP4	Dickkopf-related protein 3 OS=Homo sapiens GN=DKK3 PE=1 SV=2	1.29655e+10			Q9UBP4	1.29655e+10	12323800000	33.594	33.5207
Q16674	Melanoma-derived growth regulatory protein	5191650			Q9UBX7	Kallikrein-11 OS=Homo sapiens GN=KLK11 PE=1 SV=2	1.50579e+08			P41222	1.09457e+11	3.42547e+10	36.6716	34.9956
Q86UD1	Out at first protein homolog	5.25771e+06			Q9UGM5	Fetuin-B OS=Homo sapiens GN=FETUB PE=1 SV=2	1.63353e+08
O75882	Attractin	5.30845e+06			Q9UHC6	Contactin-associated protein-like 2 OS=Homo sapiens GN=CNTNAP2 PE=1 SV=1	1.7516e+08
O43827	Angiopoietin-related protein 7	5.50902e+06			Q9ULB1	Neurexin-1 OS=Homo sapiens GN=NRXN1 PE=2 SV=1	3.65527e+08
O00461	Golgi integral membrane protein 4	5.51447e+06			Q9UMF0	Intercellular adhesion molecule 5 OS=Homo sapiens GN=ICAM5 PE=1 SV=3	1.00529e+08
P08195	4F2 cell-surface antigen heavy chain	5.54468e+06			Q9UNW1	Multiple inositol polyphosphate phosphatase 1 OS=Homo sapiens GN=MINPP1 PE=1 SV=1	3.74331e+07
Q6FHJ7	Secreted frizzled-related protein 4	5.56032e+06			Q9Y287	Integral membrane protein 2B OS=Homo sapiens GN=ITM2B PE=1 SV=1	8.38386e+07
O43157	Plexin-B1	5580350			Q9Y4C0	Neurexin-3 OS=Homo sapiens GN=NRXN3 PE=1 SV=4	9.38732e+08
P35318	ADM;Adrenomedullin;Proadrenomedullin N-20 terminal peptide	5.63672e+06			Q9Y4L1	Hypoxia up-regulated protein 1 OS=Homo sapiens GN=HYOU1 PE=1 SV=1	4.21298e+08
O00462	Beta-mannosidase	5650650			Q9Y5Y7	Lymphatic vessel endothelial hyaluronic acid receptor 1 OS=Homo sapiens GN=LYVE1 PE=1 SV=2	3.39118e+08
P26927	Hepatocyte growth factor-like protein;Hepatocyte growth factor-like protein alpha chain;Hepatocyte growth factor-like protein beta chain	5.70608e+06			Q9Y646	Carboxypeptidase Q OS=Homo sapiens GN=CPQ PE=1 SV=1	1.85461e+08
Q9NRN5	Olfactomedin-like protein 3	5.73137e+06			Q9Y6R7	IgGFc-binding protein OS=Homo sapiens GN=FCGBP PE=1 SV=3	1.19891e+09
Q6UVK1	Chondroitin sulfate proteoglycan 4	5.76203e+06			A6NL88	Protein shisa-7 OS=Homo sapiens GN=SHISA7 PE=2 SV=3	6.74063e+07
P98172	Ephrin-B1	5768850			O75445	Usherin OS=Homo sapiens GN=USH2A PE=1 SV=3	3.25938e+08
P98095	Fibulin-2	5.79543e+06			O75752	UDP-GalNAc:beta-1,3-N-acetylgalactosaminyltransferase 1 OS=Homo sapiens GN=B3GALNT1 PE=2 SV=1	2.79571e+08
Q9H741	UPF0454 protein C12orf49	5.83331e+06			O95445	Apolipoprotein M OS=Homo sapiens GN=APOM PE=1 SV=2	3.04414e+07
Q5T848	Probable G-protein coupled receptor 158	5.84324e+06			P00738	Haptoglobin OS=Homo sapiens GN=HP PE=1 SV=1	1.62107e+10
Q9GZX9	Twisted gastrulation protein homolog 1	6.02946e+06			P01591	Immunoglobulin J chain OS=Homo sapiens GN=JCHAIN PE=1 SV=4	5.66501e+08
P01127	Platelet-derived growth factor subunit B	6.08541e+06			P01857	Ig gamma-1 chain C region OS=Homo sapiens GN=IGHG1 PE=1 SV=1	8.66936e+10
P48723	Heat shock 70 kDa protein 13	6.09214e+06			P01871	Ig mu chain C region OS=Homo sapiens GN=IGHM PE=1 SV=3	4.87699e+08
O15197	Ephrin type-B receptor 6	6147400			P01876	Ig alpha-1 chain C region OS=Homo sapiens GN=IGHA1 PE=1 SV=2	2.0619e+10
O00115	Deoxyribonuclease-2-alpha	6.34399e+06			P01877	Ig alpha-2 chain C region OS=Homo sapiens GN=IGHA2 PE=1 SV=3	3.50081e+08
O75173	A disintegrin and metalloproteinase with thrombospondin motifs 4	6.37722e+06			P02675	Fibrinogen beta chain OS=Homo sapiens GN=FGB PE=1 SV=2	2.2152e+09
Q9UN36	Protein NDRG2	6.48743e+06			P02679	Fibrinogen gamma chain OS=Homo sapiens GN=FGG PE=1 SV=3	3.31131e+09
P15289	Arylsulfatase A;Arylsulfatase A component B;Arylsulfatase A component C	6.56797e+06			P13598	Intercellular adhesion molecule 2 OS=Homo sapiens GN=ICAM2 PE=1 SV=2	2.08492e+07
A6NGN9	IgLON family member 5	6.59088e+06			P16112	Aggrecan core protein OS=Homo sapiens GN=ACAN PE=1 SV=2	1.78995e+07
Q9H4A3	Serine/threonine-protein kinase WNK1	6.61208e+06			P37173	TGF-beta receptor type-2 OS=Homo sapiens GN=TGFBR2 PE=1 SV=2	3.4085e+08
P55268	Laminin subunit beta-2	6.65759e+06			P55083	Microfibril-associated glycoprotein 4 OS=Homo sapiens GN=MFAP4 PE=1 SV=2	4.95657e+08
P29279	Connective tissue growth factor	6.70262e+06			P58417	Neurexophilin-1 OS=Homo sapiens GN=NXPH1 PE=2 SV=1	2.74354e+07
Q9BRK3	Matrix-remodeling-associated protein 8	6.70598e+06			P78324	Tyrosine-protein phosphatase non-receptor type substrate 1 OS=Homo sapiens GN=SIRPA PE=1 SV=2	3.09516e+09
P04278	Sex hormone-binding globulin	6.74298e+06			P80108	Phosphatidylinositol-glycan-specific phospholipase D OS=Homo sapiens GN=GPLD1 PE=1 SV=3	2.1241e+08
Q02487	Desmocollin-2	6.91577e+06			Q08ET2	Sialic acid-binding Ig-like lectin 14 OS=Homo sapiens GN=SIGLEC14 PE=1 SV=1	1.51306e+08
Q86Y38	Xylosyltransferase 1	6.91666e+06			Q12866	Tyrosine-protein kinase Mer OS=Homo sapiens GN=MERTK PE=1 SV=2	5.3689e+07
P41217	OX-2 membrane glycoprotein	7.11111e+06			Q14956	Transmembrane glycoprotein NMB OS=Homo sapiens GN=GPNMB PE=1 SV=2	100519030
O14793	Growth/differentiation factor 8	7.14361e+06			Q15262	Receptor-type tyrosine-protein phosphatase kappa OS=Homo sapiens GN=PTPRK PE=1 SV=2	78994529
P22792	Carboxypeptidase N subunit 2	7.22392e+06			Q53SF7	Cordon-bleu protein-like 1 OS=Homo sapiens GN=COBLL1 PE=1 SV=2	1.44566e+08
O75071	EF-hand calcium-binding domain-containing protein 14	7.25912e+06			Q6GTX8	Leukocyte-associated immunoglobulin-like receptor 1 OS=Homo sapiens GN=LAIR1 PE=1 SV=1	1.06075e+07
P18669;Q8N0Y7	Phosphoglycerate mutase 1;Probable phosphoglycerate mutase 4	7.28479e+06			Q6ZMI0	Protein phosphatase 1 regulatory subunit 21 OS=Homo sapiens GN=PPP1R21 PE=1 SV=1	3.23207e+08
P04070	Vitamin K-dependent protein C;Vitamin K-dependent protein C light chain;Vitamin K-dependent protein C heavy chain;Activation peptide	7.36098e+06			Q8IUK8	Cerebellin-2 OS=Homo sapiens GN=CBLN2 PE=2 SV=1	1.28702e+07
Q6ZSJ9	Protein shisa-6 homolog	7.50154e+06			Q8IY81	pre-rRNA processing protein FTSJ3 OS=Homo sapiens GN=FTSJ3 PE=1 SV=2	1.33953e+08
Q16849	Receptor-type tyrosine-protein phosphatase-like N	7.59082e+06			Q8NES3	Beta-1,3-N-acetylglucosaminyltransferase lunatic fringe OS=Homo sapiens GN=LFNG PE=1 SV=2	7.30162e+06
Q5VU97	VWFA and cache domain-containing protein 1	7.79686e+06			Q8TBP5	Membrane protein FAM174A OS=Homo sapiens GN=FAM174A PE=2 SV=1	4.07987e+07
Q5VST9	Obscurin	7.84667e+06			Q92673	Sortilin-related receptor OS=Homo sapiens GN=SORL1 PE=1 SV=2	4.31579e+08
Q5T124	UBX domain-containing protein 11	7.85976e+06			Q92854	Semaphorin-4D OS=Homo sapiens GN=SEMA4D PE=1 SV=1	5.46614e+07
O75503	Ceroid-lipofuscinosis neuronal protein 5	7.97422e+06			Q99459	Cell division cycle 5-like protein OS=Homo sapiens GN=CDC5L PE=1 SV=2	5.52245e+09
Q9NZ08	Endoplasmic reticulum aminopeptidase 1	7.97459e+06			Q9HBW1	Leucine-rich repeat-containing protein 4 OS=Homo sapiens GN=LRRC4 PE=1 SV=2	7.37561e+08
P42785	Lysosomal Pro-X carboxypeptidase	7.98713e+06			Q9UHD9	Ubiquilin-2 OS=Homo sapiens GN=UBQLN2 PE=1 SV=2	1.09473e+07
P09382	Galectin-1	8075050			Q9Y5F6	Protocadherin gamma-C5 OS=Homo sapiens GN=PCDHGC5 PE=2 SV=1	1.38314e+08
Q9P0K9	DOMON domain-containing protein FRRS1L	8.10046e+06			Q9Y5I4	Protocadherin alpha-C2 OS=Homo sapiens GN=PCDHAC2 PE=2 SV=1	6.43458e+07
Q9UNW1	Multiple inositol polyphosphate phosphatase 1	8.14873e+06
P14207	Folate receptor beta	8.19695e+06
Q9UQ52	Contactin-6	8.19971e+06
Q9UPU3	VPS10 domain-containing receptor SorCS3	8.29881e+06
O43556	Epsilon-sarcoglycan	8.32864e+06
P30101	Protein disulfide-isomerase A3	8.55856e+06
Q99969	Retinoic acid receptor responder protein 2	8.59367e+06
P35613	Basigin	8.66066e+06
Q9P232	Contactin-3	8.72517e+06
P80723	Brain acid soluble protein 1	8.78761e+06
P07737	Profilin-1	8.85233e+06
P17677	Neuromodulin	8.87358e+06
Q06418	Tyrosine-protein kinase receptor TYRO3	8.89397e+06
Q99784	Noelin	8.90347e+06
P04233	HLA class II histocompatibility antigen gamma chain	9.21822e+06
P54756	Ephrin type-A receptor 5	9.35327e+06
Q93091	Ribonuclease K6	9.66864e+06
P15169	Carboxypeptidase N catalytic chain	9.82844e+06
Q14314	Fibroleukin	9.88949e+06
O15335	Chondroadherin	1.00861e+07
P52803	Ephrin-A5	1.01184e+07
A0AV02	Solute carrier family 12 member 8	10153450
Q8IUC8	Polypeptide N-acetylgalactosaminyltransferase 13	10157850
Q9H8J5	MANSC domain-containing protein 1	1.02367e+07
P02787	Serotransferrin	1.02636e+07
P23468	Receptor-type tyrosine-protein phosphatase delta	1.03585e+07
Q13145	BMP and activin membrane-bound inhibitor homolog	1.06338e+07
P22304	Iduronate 2-sulfatase;Iduronate 2-sulfatase 42 kDa chain;Iduronate 2-sulfatase 14 kDa chain	1.07586e+07
O95633	Follistatin-related protein 3	1.07846e+07
P14625	Endoplasmin	1.09898e+07
Q14508	WAP four-disulfide core domain protein 2	1.11718e+07
Q9NZP8	Complement C1r subcomponent-like protein	1.11864e+07
Q9HAT2	Sialate O-acetylesterase	1.1239e+07
Q8IZP7	Heparan-sulfate 6-O-sulfotransferase 3	1.12796e+07
Q9NYQ8	Protocadherin Fat 2	1.1526e+07
P02745	Complement C1q subcomponent subunit A	1.15311e+07
P45877	Peptidyl-prolyl cis-trans isomerase C	1.15474e+07
P19320	Vascular cell adhesion protein 1	1.16077e+07
Q03167	Transforming growth factor beta receptor type 3	1.1611e+07
Q9NYX4	Neuron-specific vesicular protein calcyon	1.16685e+07
Q13228	Selenium-binding protein 1	1.18557e+07
Q9H0Q3	FXYD domain-containing ion transport regulator 6	1.19122e+07
Q9UBX1	Cathepsin F	1.24281e+07
Q13510	Acid ceramidase;Acid ceramidase subunit alpha;Acid ceramidase subunit beta	1.28389e+07
Q06830	Peroxiredoxin-1	1.30338e+07
Q9UBX7	Kallikrein-11;Kallikrein-11 inactive chain 1;Kallikrein-11 inactive chain 2	1.30785e+07
P42857	Neuron-specific protein family member 1	13085400
Q86SF2	N-acetylgalactosaminyltransferase 7	1.31806e+07
Q9UMX5	Neudesin	1.33564e+07
P04066	Tissue alpha-L-fucosidase	1.3385e+07
Q9BQ16	Testican-3	1.3446e+07
Q8IWV2	Contactin-4	1.36169e+07
P32119	Peroxiredoxin-2	1.3728e+07
P27169	Serum paraoxonase/arylesterase 1	1.3758e+07
Q9H1U4	Multiple epidermal growth factor-like domains protein 9	1.37783e+07
O60241	Brain-specific angiogenesis inhibitor 2	1.37866e+07
P20916	Myelin-associated glycoprotein	1.39045e+07
Q92743	Serine protease HTRA1	1.39304e+07
Q9NY97	N-acetyllactosaminide beta-1,3-N-acetylglucosaminyltransferase 2	1.40534e+07
Q08345	Epithelial discoidin domain-containing receptor 1	1.42066e+07
Q8TEW8	Partitioning defective 3 homolog B	1.43784e+07
P06733	Alpha-enolase	14397550
Q06033	Inter-alpha-trypsin inhibitor heavy chain H3	1.4414e+07
Q12797	Aspartyl/asparaginyl beta-hydroxylase	1.47191e+07
Q9HCB6	Spondin-1	1.48831e+07
Q969H8	Myeloid-derived growth factor	1.50555e+07
Q6NW40	RGM domain family member B	1.51904e+07
Q15828	Cystatin-M	1.52258e+07
Q9BWQ8	Protein lifeguard 2	1.5324e+07
P63104	14-3-3 protein zeta/delta	1.5326e+07
Q13421	Mesothelin;Megakaryocyte-potentiating factor;Mesothelin, cleaved form	1.54967e+07
Q9H1Z8	Augurin	1.55573e+07
P08637	Low affinity immunoglobulin gamma Fc region receptor III-A	1.56465e+07
P07942	Laminin subunit beta-1	1.57606e+07
Q9H8L6	Multimerin-2	1.57978e+07
A6NLU5	V-set and transmembrane domain-containing protein 2B	1.59326e+07
P03952	Plasma kallikrein;Plasma kallikrein heavy chain;Plasma kallikrein light chain	16076750
P06865	Beta-hexosaminidase subunit alpha	1.65863e+07
P26992	Ciliary neurotrophic factor receptor subunit alpha	1.65942e+07
P10721	Mast/stem cell growth factor receptor Kit	1.67003e+07
Q9NY47	Voltage-dependent calcium channel subunit alpha-2/delta-2;Voltage-dependent calcium channel subunit alpha-2-2;Voltage-dependent calcium channel subunit delta-2	16724150
P30530	Tyrosine-protein kinase receptor UFO	1.67433e+07
Q99674	Cell growth regulator with EF hand domain protein 1	1.70294e+07
P52797	Ephrin-A3	1.70565e+07
P41271	Neuroblastoma suppressor of tumorigenicity 1	1.73348e+07
P09211	Glutathione S-transferase P	1.75616e+07
Q9Y4L1	Hypoxia up-regulated protein 1	1.81325e+07
Q9BRK5	45 kDa calcium-binding protein	1.82212e+07
P22607	Fibroblast growth factor receptor 3	1.83527e+07
P24593	Insulin-like growth factor-binding protein 5	1.88447e+07
Q9NS98	Semaphorin-3G	18992100
Q14520	Hyaluronan-binding protein 2;Hyaluronan-binding protein 2 50 kDa heavy chain;Hyaluronan-binding protein 2 50 kDa heavy chain alternate form;Hyaluronan-binding protein 2 27 kDa light chain;Hyaluronan-binding protein 2 27 kDa light chain alternate form	1.90432e+07
Q6MZW2	Follistatin-related protein 4	19461200
O14786	Neuropilin-1	1.96003e+07
P07585	Decorin	2.0219e+07
O43405	Cochlin	2.06608e+07
P12111	Collagen alpha-3(VI) chain	2.07305e+07
Q9Y287	Integral membrane protein 2B;BRI2, membrane form;BRI2 intracellular domain;BRI2C, soluble form;Bri23 peptide	2.10997e+07
P29120	Neuroendocrine convertase 1	2.1115e+07
P52799	Ephrin-B2	2.12875e+07
P07686	Beta-hexosaminidase subunit beta;Beta-hexosaminidase subunit beta chain B;Beta-hexosaminidase subunit beta chain A	2.13394e+07
P22748	Carbonic anhydrase 4	2.15067e+07
Q8TDQ0	Hepatitis A virus cellular receptor 2	2.16071e+07
P00742	Coagulation factor X;Factor X light chain;Factor X heavy chain;Activated factor Xa heavy chain	2.16393e+07
P20827	Ephrin-A1;Ephrin-A1, secreted form	2.26087e+07
P31150	Rab GDP dissociation inhibitor alpha	2.27116e+07
Q14766	Latent-transforming growth factor beta-binding protein 1	2.31525e+07
Q8N114	Protein shisa-5	2.35564e+07
Q9BTY2	Plasma alpha-L-fucosidase	2.36276e+07
Q9NPR2	Semaphorin-4B	2.37304e+07
Q9NTU7	Cerebellin-4	2.37643e+07
Q10471	Polypeptide N-acetylgalactosaminyltransferase 2;Polypeptide N-acetylgalactosaminyltransferase 2 soluble form	2.38994e+07
P47972	Neuronal pentraxin-2	2.47696e+07
Q8WVQ1	Soluble calcium-activated nucleotidase 1	2.4965e+07
Q9H2E6	Semaphorin-6A	2.49969e+07
Q96IY4	Carboxypeptidase B2	2.51296e+07
P07358	Complement component C8 beta chain	2.52936e+07
Q9H2A7	C-X-C motif chemokine 16	25378000
Q9Y2I2	Netrin-G1	2.55392e+07
Q9Y2T3	Guanine deaminase	2.55853e+07
P63261;P60709	Actin, cytoplasmic 2;Actin, cytoplasmic 2, N-terminally processed;Actin, cytoplasmic 1;Actin, cytoplasmic 1, N-terminally processed	2.56219e+07
Q8NFY4	Semaphorin-6D	2.59494e+07
O75509	Tumor necrosis factor receptor superfamily member 21	2.69358e+07
P55283	Cadherin-4	2.71125e+07
P14151	L-selectin	2.72305e+07
Q9NQX5	Neural proliferation differentiation and control protein 1	2.73355e+07
Q92563	Testican-2	2.73786e+07
P02461	Collagen alpha-1(III) chain	2.74745e+07
P15151	Poliovirus receptor	2.86039e+07
Q9P0K1	Disintegrin and metalloproteinase domain-containing protein 22	2.87217e+07
Q8TAG5	V-set and transmembrane domain-containing protein 2A	2.90507e+07
P0C0L4	Complement C4-A;Complement C4 beta chain;Complement C4-A alpha chain;C4a anaphylatoxin;C4b-A;C4d-A;Complement C4 gamma chain	2.91755e+07
O60888	Protein CutA	2.92038e+07
P21802	Fibroblast growth factor receptor 2	29552650
Q15223	Nectin-1	2.96362e+07
P11047	Laminin subunit gamma-1	2.9828e+07
P02749	Beta-2-glycoprotein 1	3.01935e+07
P49908	Selenoprotein P	3.03752e+07
Q96ID5	Immunoglobulin superfamily member 21	3.03902e+07
Q9UMF0	Intercellular adhesion molecule 5	3.04247e+07
P24043	Laminin subunit alpha-2	31498500
Q5FWE3	Proline-rich transmembrane protein 3	3.16524e+07
P05090	Apolipoprotein D	3.19102e+07
P23582	C-type natriuretic peptide;CNP-22;CNP-29;CNP-53	3.21927e+07
P35052	Glypican-1;Secreted glypican-1	3.22153e+07
P17174	Aspartate aminotransferase, cytoplasmic	3.28377e+07
O15354	Prosaposin receptor GPR37	3.35373e+07
P01042	Kininogen-1;Kininogen-1 heavy chain;T-kinin;Bradykinin;Lysyl-bradykinin;Kininogen-1 light chain;Low molecular weight growth-promoting factor	3.35754e+07
P23470	Receptor-type tyrosine-protein phosphatase gamma	3.35801e+07
Q6UW01	Cerebellin-3	3.37776e+07
P10599	Thioredoxin	3.44407e+07
Q9UGM5	Fetuin-B	3.49116e+07
P23435	Cerebellin-1;Cerebellin;[des-Ser1]-cerebellin	3.52537e+07
O75144	ICOS ligand	3.65293e+07
P39060	Collagen alpha-1(XVIII) chain;Endostatin	3.70312e+07
Q13332	Receptor-type tyrosine-protein phosphatase S	37184500
P11021	78 kDa glucose-regulated protein	3.77388e+07
Q8IV08	Phospholipase D3	3.85337e+07
P09104	Gamma-enolase	3.93223e+07
P22352	Glutathione peroxidase 3	3.99739e+07
O75711	Scrapie-responsive protein 1	4.01564e+07
P32004	Neural cell adhesion molecule L1	4.02317e+07
Q9BQT9	Calsyntenin-3	4.10328e+07
Q14112	Nidogen-2	41041000
O75093	Slit homolog 1 protein	4.15981e+07
Q96FE5	Leucine-rich repeat and immunoglobulin-like domain-containing nogo receptor-interacting protein 1	4.17641e+07
O60279	Sushi domain-containing protein 5	42129350
P48740	Mannan-binding lectin serine protease 1;Mannan-binding lectin serine protease 1 heavy chain;Mannan-binding lectin serine protease 1 light chain	4.22104e+07
Q9UHC6	Contactin-associated protein-like 2	4.23158e+07
O43291	Kunitz-type protease inhibitor 2	43218500
P05543	Thyroxine-binding globulin	4.3476e+07
P55058	Phospholipid transfer protein	4.37653e+07
Q16653	Myelin-oligodendrocyte glycoprotein	4.37752e+07
O00468	Agrin;Agrin N-terminal 110 kDa subunit;Agrin C-terminal 110 kDa subunit;Agrin C-terminal 90 kDa fragment;Agrin C-terminal 22 kDa fragment	4.37778e+07
Q96PX8	SLIT and NTRK-like protein 1	4.45818e+07
Q8N2S1	Latent-transforming growth factor beta-binding protein 4	4.49751e+07
O00391	Sulfhydryl oxidase 1	4.58869e+07
Q5KU26	Collectin-12	4.62218e+07
P49641	Alpha-mannosidase 2x	46798000
P13473	Lysosome-associated membrane glycoprotein 2	4.73552e+07
P16035	Metalloproteinase inhibitor 2	4.77261e+07
Q08174	Protocadherin-1	4.94789e+07
Q86UX2	Inter-alpha-trypsin inhibitor heavy chain H5	4.95061e+07
Q8IWU5	Extracellular sulfatase Sulf-2	49595000
Q9H4F8	SPARC-related modular calcium-binding protein 1	4.98526e+07
P62328	Thymosin beta-4;Hematopoietic system regulatory peptide	5.02603e+07
Q9UBQ6	Exostosin-like 2;Processed exostosin-like 2	5.09251e+07
P14543	Nidogen-1	5.30101e+07
Q01459	Di-N-acetylchitobiase	5.35666e+07
Q9HAR2	Latrophilin-3	5.37006e+07
Q8N3J6	Cell adhesion molecule 2	5.37676e+07
P35858	Insulin-like growth factor-binding protein complex acid labile subunit	54339200
P33908	Mannosyl-oligosaccharide 1,2-alpha-mannosidase IA	5.48308e+07
P14314	Glucosidase 2 subunit beta	5.49872e+07
Q99983	Osteomodulin	5.52697e+07
Q6EMK4	Vasorin	5.53128e+07
Q96B86	Repulsive guidance molecule A	5.57186e+07
P62937	Peptidyl-prolyl cis-trans isomerase A;Peptidyl-prolyl cis-trans isomerase A, N-terminally processed	5.70156e+07
P48058	Glutamate receptor 4	59193000
O95196	Chondroitin sulfate proteoglycan 5	6.02174e+07
Q16568	Cocaine- and amphetamine-regulated transcript protein;CART(1-39);CART(42-89)	62020500
P13611	Versican core protein	6.21061e+07
Q92859	Neogenin	62858000
Q6P4E1	Protein CASC4	6.30211e+07
P23284	Peptidyl-prolyl cis-trans isomerase B	6.38243e+07
Q6UX73	UPF0764 protein C16orf89	6.64444e+07
Q9UBR2	Cathepsin Z	6.76089e+07
Q24JP5	Transmembrane protein 132A	7.18366e+07
Q07954	Prolow-density lipoprotein receptor-related protein 1;Low-density lipoprotein receptor-related protein 1 85 kDa subunit;Low-density lipoprotein receptor-related protein 1 515 kDa subunit;Low-density lipoprotein receptor-related protein 1 intracellular domain	7.29639e+07
P09668	Pro-cathepsin H;Cathepsin H mini chain;Cathepsin H;Cathepsin H heavy chain;Cathepsin H light chain	7.46888e+07
Q15582	Transforming growth factor-beta-induced protein ig-h3	7.77503e+07
Q13508	Ecto-ADP-ribosyltransferase 3	7.88102e+07
P0C0L5	Complement C4-B;Complement C4 beta chain;Complement C4-B alpha chain;C4a anaphylatoxin;C4b-B;C4d-B;Complement C4 gamma chain	7.92101e+07
Q96KG7	Multiple epidermal growth factor-like domains protein 10	80024500
Q8NFT8	Delta and Notch-like epidermal growth factor-related receptor	8.14631e+07
P11362	Fibroblast growth factor receptor 1	8.36839e+07
O94772	Lymphocyte antigen 6H	8.42743e+07
Q16620	BDNF/NT-3 growth factors receptor	8.56909e+07
O00451	GDNF family receptor alpha-2	8.64791e+07
P04075	Fructose-bisphosphate aldolase A	8.71139e+07
Q86UN3	Reticulon-4 receptor-like 2	9.07658e+07
P09603	Macrophage colony-stimulating factor 1;Processed macrophage colony-stimulating factor 1	91019000
Q99574	Neuroserpin	9.15613e+07
Q9BYH1	Seizure 6-like protein	9.30719e+07
P08174	Complement decay-accelerating factor	9.41316e+07
O15031	Plexin-B2	9.43592e+07
Q15904	V-type proton ATPase subunit S1	9.54038e+07
P01031	Complement C5;Complement C5 beta chain;Complement C5 alpha chain;C5a anaphylatoxin;Complement C5 alpha chain	9.61227e+07
P08697	Alpha-2-antiplasmin	9.61439e+07
Q9NPD7	Neuritin	9.98233e+07
Q08629	Testican-1	1.00204e+08
Q96FE7	Phosphoinositide-3-kinase-interacting protein 1	1.00833e+08
O14498	Immunoglobulin superfamily containing leucine-rich repeat protein	1.01558e+08
O14773	Tripeptidyl-peptidase 1	1.02966e+08
Q9Y5Y7	Lymphatic vessel endothelial hyaluronic acid receptor 1	1.05666e+08
P09417	Dihydropteridine reductase	1.05834e+08
Q12841	Follistatin-related protein 1	1.06343e+08
Q5BLP8	Neuropeptide-like protein C4orf48	1.07039e+08
P51530	DNA replication ATP-dependent helicase/nuclease DNA2;DNA replication nuclease DNA2;DNA replication ATP-dependent helicase DNA2	1.08222e+08
Q8NBJ4	Golgi membrane protein 1	1.0992e+08
Q8WZA1	Protein O-linked-mannose beta-1,2-N-acetylglucosaminyltransferase 1	1.10969e+08
P04180	Phosphatidylcholine-sterol acyltransferase	1.12963e+08
Q8TEU8	WAP, Kazal, immunoglobulin, Kunitz and NTR domain-containing protein 2	1.15489e+08
Q14624	Inter-alpha-trypsin inhibitor heavy chain H4;70 kDa inter-alpha-trypsin inhibitor heavy chain H4;35 kDa inter-alpha-trypsin inhibitor heavy chain H4	1.15999e+08
P78509	Reelin	1.17222e+08
P07195	L-lactate dehydrogenase B chain	1.24766e+08
P25311	Zinc-alpha-2-glycoprotein	1.24769e+08
P07333	Macrophage colony-stimulating factor 1 receptor	1.25293e+08
P12259	Coagulation factor V;Coagulation factor V heavy chain;Coagulation factor V light chain	1.2559e+08
P14618	Pyruvate kinase PKM	1.26419e+08
Q92932	Receptor-type tyrosine-protein phosphatase N2	1.26516e+08
P40189	Interleukin-6 receptor subunit beta	1.26863e+08
Q9BZR6	Reticulon-4 receptor	1.30987e+08
Q02818	Nucleobindin-1	1.3729e+08
Q9Y646	Carboxypeptidase Q	1.39399e+08
Q13740	CD166 antigen	1.40376e+08
P29622	Kallistatin	1.42536e+08
P60174	Triosephosphate isomerase	1.43045e+08
P02750	Leucine-rich alpha-2-glycoprotein	1.43335e+08
P40925	Malate dehydrogenase, cytoplasmic	1.44053e+08
P27797	Calreticulin	1.44211e+08
P07711	Cathepsin L1;Cathepsin L1 heavy chain;Cathepsin L1 light chain	1.44426e+08
Q86VB7	Scavenger receptor cysteine-rich type 1 protein M130;Soluble CD163	1.45393e+08
Q08380	Galectin-3-binding protein	1.49351e+08
Q9GZM5	Protein YIPF3;Protein YIPF3, 36 kDa form III	1.49955e+08
Q53EL9	Seizure protein 6 homolog	1.53393e+08
P09972	Fructose-bisphosphate aldolase C	1.54963e+08
P78324;Q5TFQ8	Tyrosine-protein phosphatase non-receptor type substrate 1;Signal-regulatory protein beta-1 isoform 3	1.56773e+08
Q9C0A0	Contactin-associated protein-like 4	1.60501e+08
P07357	Complement component C8 alpha chain	1.60645e+08
P08123	Collagen alpha-2(I) chain	1.62384e+08
P07858	Cathepsin B;Cathepsin B light chain;Cathepsin B heavy chain	1.64568e+08
O94910	Latrophilin-1	1.69417e+08
O75116	Rho-associated protein kinase 2	1.72157e+08
O94919	Endonuclease domain-containing 1 protein	1.73043e+08
Q6UXD5	Seizure 6-like protein 2	176575000
O15394	Neural cell adhesion molecule 2	1.76757e+08
P36222	Chitinase-3-like protein 1	1.77105e+08
Q9ULB1	Neurexin-1	1.78104e+08
P07360	Complement component C8 gamma chain	1.79218e+08
P00746	Complement factor D	1.81313e+08
P23142	Fibulin-1	1.83258e+08
P08253	72 kDa type IV collagenase;PEX	1.83901e+08
Q969P0	Immunoglobulin superfamily member 8	1.91232e+08
Q6UXB8	Peptidase inhibitor 16	1.92182e+08
Q9P2S2	Neurexin-2	1.94896e+08
P05155	Plasma protease C1 inhibitor	1.9778e+08
P13671	Complement component C6	2.18899e+08
Q9NT99	Leucine-rich repeat-containing protein 4B	2.20298e+08
P48745	Protein NOV homolog	2.26423e+08
P07225	Vitamin K-dependent protein S	2.33544e+08
O00584	Ribonuclease T2	2.44971e+08
P22692	Insulin-like growth factor-binding protein 4	247365000
Q9BY67	Cell adhesion molecule 1	2.47534e+08
Q12907	Vesicular integral-membrane protein VIP36	2.49927e+08
P02765	Alpha-2-HS-glycoprotein;Alpha-2-HS-glycoprotein chain A;Alpha-2-HS-glycoprotein chain B	2.53751e+08
Q8NFZ8	Cell adhesion molecule 4	2.55723e+08
P23515	Oligodendrocyte-myelin glycoprotein	2.65227e+08
Q12805	EGF-containing fibulin-like extracellular matrix protein 1	2.75296e+08
Q9Y4C0	Neurexin-3	2.86534e+08
P00748	Coagulation factor XII;Coagulation factor XIIa heavy chain;Beta-factor XIIa part 1;Coagulation factor XIIa light chain	2.88485e+08
P98160	Basement membrane-specific heparan sulfate proteoglycan core protein;Endorepellin;LG3 peptide	2.89339e+08
P06681	Complement C2;Complement C2b fragment;Complement C2a fragment	3.01057e+08
P43121	Cell surface glycoprotein MUC18	3.01191e+08
Q14982	Opioid-binding protein/cell adhesion molecule	3.03769e+08
P05546	Heparin cofactor 2	3.04166e+08
P19021	Peptidyl-glycine alpha-amidating monooxygenase;Peptidylglycine alpha-hydroxylating monooxygenase;Peptidyl-alpha-hydroxyglycine alpha-amidating lyase	3.05444e+08
P02751	Fibronectin;Anastellin;Ugl-Y1;Ugl-Y2;Ugl-Y3	3.13436e+08
Q8N126	Cell adhesion molecule 3	323685000
Q7Z7M0	Multiple epidermal growth factor-like domains protein 8	330275000
P02747	Complement C1q subcomponent subunit C	3.30722e+08
Q96PD5	N-acetylmuramoyl-L-alanine amidase	3.33481e+08
P13521	Secretogranin-2;Secretoneurin;Manserin	3.52109e+08
O94856	Neurofascin	3.70037e+08
P19827	Inter-alpha-trypsin inhibitor heavy chain H1	3.83606e+08
P23471	Receptor-type tyrosine-protein phosphatase zeta	4.01707e+08
P02452	Collagen alpha-1(I) chain	4.09324e+08
P01344	Insulin-like growth factor II;Insulin-like growth factor II;Insulin-like growth factor II Ala-25 Del;Preptin	417960000
Q9P121	Neurotrimin	4.20787e+08
P43251	Biotinidase	4.25621e+08
Q7Z3B1	Neuronal growth regulator 1	439145000
P09486	SPARC	4.42794e+08
P16070	CD44 antigen	4.49276e+08
P55290	Cadherin-13	4.56327e+08
P05156	Complement factor I;Complement factor I heavy chain;Complement factor I light chain	4.63242e+08
P12109	Collagen alpha-1(VI) chain	4.74876e+08
P18065	Insulin-like growth factor-binding protein 2	489620000
O14594	Neurocan core protein	4.96107e+08
O95502	Neuronal pentraxin receptor	5.07973e+08
Q9Y6R7	IgGFc-binding protein	513590000
Q96S96	Phosphatidylethanolamine-binding protein 4	5.15221e+08
P02746	Complement C1q subcomponent subunit B	5.17677e+08
P01210	Proenkephalin-A;Synenkephalin;Met-enkephalin;PENK(114-133);PENK(143-183);Met-enkephalin-Arg-Gly-Leu;Leu-enkephalin;PENK(237-258);Met-enkephalin-Arg-Phe	5.17971e+08
Q15818	Neuronal pentraxin-1	5.20277e+08
P05408	Neuroendocrine protein 7B2;N-terminal peptide;C-terminal peptide	5.21571e+08
P54764	Ephrin type-A receptor 4	5.21867e+08
Q06481	Amyloid-like protein 2	5.23034e+08
P04156	Major prion protein	5.35822e+08
P19823	Inter-alpha-trypsin inhibitor heavy chain H2	5.46143e+08
Q9NQ79	Cartilage acidic protein 1	552750000
P30086	Phosphatidylethanolamine-binding protein 1;Hippocampal cholinergic neurostimulating peptide	5.58097e+08
P04196	Histidine-rich glycoprotein	5.75819e+08
Q9UHG2	ProSAAS;KEP;Big SAAS;Little SAAS;Big PEN-LEN;PEN;Little LEN;Big LEN	5.82232e+08
P08294	Extracellular superoxide dismutase [Cu-Zn]	586720000
P02748	Complement component C9;Complement component C9a;Complement component C9b	6.08676e+08
P17900	Ganglioside GM2 activator;Ganglioside GM2 activator isoform short	6.20248e+08
Q96GW7	Brevican core protein	6.36976e+08
P01008	Antithrombin-III	6.75917e+08
P08571	Monocyte differentiation antigen CD14;Monocyte differentiation antigen CD14, urinary form;Monocyte differentiation antigen CD14, membrane-bound form	7.39272e+08
P02760	Protein AMBP;Alpha-1-microglobulin;Inter-alpha-trypsin inhibitor light chain;Trypstatin	746395000
P01033	Metalloproteinase inhibitor 1	7.52363e+08
P51884	Lumican	754715000
O75326	Semaphorin-7A	7.59086e+08
P07602	Prosaposin;Saposin-A;Saposin-B-Val;Saposin-B;Saposin-C;Saposin-D	7.92189e+08
P05452	Tetranectin	7.94304e+08
Q02246	Contactin-2	796095000
Q16610	Extracellular matrix protein 1	7.96896e+08
P54289	Voltage-dependent calcium channel subunit alpha-2/delta-1;Voltage-dependent calcium channel subunit alpha-2-1;Voltage-dependent calcium channel subunit delta-1	8.01392e+08
P13591	Neural cell adhesion molecule 1	8.02681e+08
Q13449	Limbic system-associated membrane protein	8.20291e+08
P19022	Cadherin-2	8.20567e+08
Q14118	Dystroglycan;Alpha-dystroglycan;Beta-dystroglycan	8.29481e+08
P20774	Mimecan	861055000
Q15113	Procollagen C-endopeptidase enhancer 1	9.55983e+08
Q92520	Protein FAM3C	9.93158e+08
P02790	Hemopexin	1.01615e+09
P04004	Vitronectin;Vitronectin V65 subunit;Vitronectin V10 subunit;Somatomedin-B	1.09628e+09
P16870	Carboxypeptidase E	1.10008e+09
O43505	Beta-1,4-glucuronyltransferase 1	1.12628e+09
P00736	Complement C1r subcomponent;Complement C1r subcomponent heavy chain;Complement C1r subcomponent light chain	1.16882e+09
P13987	CD59 glycoprotein	1.18865e+09
P02753	Retinol-binding protein 4;Plasma retinol-binding protein(1-182);Plasma retinol-binding protein(1-181);Plasma retinol-binding protein(1-179);Plasma retinol-binding protein(1-176)	1.22939e+09
P07339	Cathepsin D;Cathepsin D light chain;Cathepsin D heavy chain	1.23617e+09
P01011	Alpha-1-antichymotrypsin;Alpha-1-antichymotrypsin His-Pro-less	1252835000
P07998	Ribonuclease pancreatic	1.31235e+09
P61916	Epididymal secretory protein E1	1.32362e+09
O15240	Neurosecretory protein VGF;Neuroendocrine regulatory peptide-1;Neuroendocrine regulatory peptide-2;Antimicrobial peptide VGF[554-577]	1.3905e+09
P61769	Beta-2-microglobulin;Beta-2-microglobulin form pI 5.3	1.40695e+09
P04216	Thy-1 membrane glycoprotein	1.49379e+09
P10643	Complement component C7	1.62442e+09
P09871	Complement C1s subcomponent;Complement C1s subcomponent heavy chain;Complement C1s subcomponent light chain	1.67553e+09
Q16270	Insulin-like growth factor-binding protein 7	1.84206e+09
P00734	Prothrombin;Activation peptide fragment 1;Activation peptide fragment 2;Thrombin light chain;Thrombin heavy chain	1934000000
P00441	Superoxide dismutase [Cu-Zn]	2.01119e+09
O00533	Neural cell adhesion molecule L1-like protein;Processed neural cell adhesion molecule L1-like protein	2.02179e+09
P24592	Insulin-like growth factor-binding protein 6	2.04243e+09
P08603	Complement factor H	2.04671e+09
P00747	Plasminogen;Plasmin heavy chain A;Activation peptide;Angiostatin;Plasmin heavy chain A, short form;Plasmin light chain B	2.26494e+09
O94985	Calsyntenin-1;Soluble Alc-alpha;CTF1-alpha	2.36504e+09
Q92823	Neuronal cell adhesion molecule	2.92224e+09
Q99435	Protein kinase C-binding protein NELL2	2.93966e+09
Q12860	Contactin-1	2.94773e+09
Q8WXD2	Secretogranin-3	2.97008e+09
P51693	Amyloid-like protein 1;C30	3.36002e+09
P00751	Complement factor B;Complement factor B Ba fragment;Complement factor B Bb fragment	3.74959e+09
P02774	Vitamin D-binding protein	3887200000
P02766	Transthyretin	4.11259e+09
Q14515	SPARC-like protein 1	4.18282e+09
P36955	Pigment epithelium-derived factor	4419900000
P10645	Chromogranin-A;Vasostatin-1;Vasostatin-2;EA-92;ES-43;Pancreastatin;SS-18;WA-8;WE-14;LF-19;Catestatin;AL-11;GV-19;GR-44;ER-37;GE-25;Serpinin-RRG;Serpinin;p-Glu serpinin precursor	4.69823e+09
P10451	Osteopontin	4.82604e+09
P06727	Apolipoprotein A-IV	5.06226e+09
P01019	Angiotensinogen;Angiotensin-1;Angiotensin-2;Angiotensin-3;Angiotensin-4;Angiotensin 1-9;Angiotensin 1-7;Angiotensin 1-5;Angiotensin 1-4	5.12131e+09
P00924	Enolase 1	5.18459e+09
Q92876	Kallikrein-6	5.60609e+09
P05060	Secretogranin-1;PE-11;GAWK peptide;CCB peptide	5.80748e+09
P00450	Ceruloplasmin	6.04967e+09
Q13822	Ectonucleotide pyrophosphatase/phosphodiesterase family member 2	6.08447e+09
P05067	Amyloid beta A4 protein;N-APP;Soluble APP-alpha;Soluble APP-beta;C99;Beta-amyloid protein 42;Beta-amyloid protein 40;C83;P3(42);P3(40);C80;Gamma-secretase C-terminal fragment 59;Gamma-secretase C-terminal fragment 57;Gamma-secretase C-terminal fragment 50;C31	6.09392e+09
P10909	Clusterin;Clusterin beta chain;Clusterin alpha chain	6.26188e+09
Q96KN2	Beta-Ala-His dipeptidase	6.69672e+09
P02649	Apolipoprotein E	8.12758e+09
Q9UBP4	Dickkopf-related protein 3	12323800000
P06396	Gelsolin	1.26741e+10
P41222	Prostaglandin-H2 D-isomerase	3.42547e+10
P01034	Cystatin-C	3.66212e+10

## Sheet: N-GlycositeAtlas_Comparison
N-glycositeAtlas (All human Glycosites)	N-glycositeAtlas (All human CSF Glycosites)	Glycosites Identified in Our Study
A8MPS7-65	A8MPS7-65	P02790-246
O00241-291	O00241-291	P10909-374
O00451-357	O00451-357	P05090-98
O00451-362	O00451-362	P41222-78
O00533-87	O00533-87	Q9UBP4-106
O00533-476	O00533-476	P10909-103
O00533-482	O00533-482	Q8WXD2-68
O00533-562	O00533-562	P22304-115
O00533-641	O00533-641	P02787-432
O00533-767	O00533-767	P01042-169
O14498-51	O14498-51	P55058-398
O14498-120	O14498-120	P02787-630
O14498-309	O14498-309	P23142-98
O14511-147	O14511-147	Q13822-411
O14594-122	O14594-122	P01876-340
O14773-443	O14773-443	P05060-315
O14917-439	O14917-439	Q9Y6R7-2138
O15031-391	O15031-391	P00738-207
O15031-402	O15031-402	P01008-128
O15031-733	O15031-733	P08603-882
O15031-759	O15031-759	P01009-271
O15031-1002	O15031-1002	Q9Y6R7-3339
O15144-92	O15144-92	P00450-397
O15354-36	O15354-36	P25311-128
O15394-177	O15394-177	Q92823-858
O15394-445	O15394-445	Q14515-176
O15394-562	O15394-562	P02749-193
O43505-204	O43505-204	P02790-240
O43505-300	O43505-300	P02765-176
O43556-200	O43556-200	Q92823-802
O43827-253	O43827-253	P02763-93
O43827-267	O43827-267	Q9Y6R7-4540
O75144-70	O75144-70	P01011-271
O75144-186	O75144-186	Q92823-507
O75326-157	O75326-157	P01859-176
O75326-258	O75326-258	P19652-93
O75493-118	O75493-118	P08603-1095
O75493-260	O75493-260	P01019-47
O75509-278	O75509-278	P04004-242
O75711-72	O75711-72	P01876-144
O75882-416	O75882-416	P0C0L5-226
O75882-428	O75882-428	P51888-289
O75882-914	O75882-914	P10909-86
O75882-923	O75882-923	P51884-127
O94856-409	O94856-409	P02765-156
O94856-752	O94856-752	Q12860-494
O94856-1154	O94856-1154	P02763-72
O95445-135	O95445-135	P00738-184
O95502-42	O95502-42	P01011-127
O95502-216	O95502-216	P41222-51
O95998-147	O95998-147	O00533-562
P00450-138	P00450-138	P02790-453
P00450-358	P00450-358	P10909-354
P00450-397	P00450-397	P02763-103
P00450-588	P00450-588	P05090-65
P00450-762	P00450-762	P10909-291
P00734-143	P00734-143	P08603-911
P00736-514	P00736-514	Q9Y4C0-105
P00738-184	P00738-184	P05155-25
P00738-207	P00738-207	P10909-145
P00738-211	P00738-211	Q96KN2-382
P00738-241	P00738-241	P13987-43
P00739-126	P00739-126	P0C0L5-1328
P00739-149	P00739-149	O95502-42
P00739-153	P00739-153	P04196-125
P00751-122	P00751-122	P13473-257
P00751-285	P00751-285	P00450-762
P01008-128	P01008-128	Q02246-775
P01008-187	P01008-187	Q08380-551
P01009-70	P01009-70	P12111-2677
P01009-107	P01009-107	P04004-86
P01009-271	P01009-271	O15394-445
P01011-33	P01011-33	P49908-83
P01011-106	P01011-106	P07602-426
P01011-127	P01011-127	P07602-215
P01011-271	P01011-271	P01861-177
P01019-47	P01019-47	P07998-62
P01023-55	P01023-55	Q9Y6R7-1743
P01023-70	P01023-70	Q9ULB1-190
P01023-247	P01023-247	Q14515-169
P01023-396	P01023-396	Q16620-121
P01023-410	P01023-410	P04216-119
P01023-869	P01023-869	P07333-275
P01023-991	P01023-991	Q9UGM5-136
P01023-1424	P01023-1424	Q8N126-290
P01024-85	P01024-85	P02763-56
P01033-53	P01033-53	P05155-253
P01042-48	P01042-48	P19652-103
P01042-169	P01042-169	Q9H2E6-434
P01042-205	P01042-205	P02790-187
P01042-294	P01042-294	P00450-358
P01857-180	P01857-180	P02750-186
P01859-176	P01859-176	Q96IY4-73
P01861-177	P01861-177	P00738-241
P01871-209	P01871-209	P02751-528
P01871-272	P01871-272	P16870-390
P01871-279	P01871-279	Q92823-276
P01876-144	P01876-144	P55083-137
P01876-340	P01876-340	P05155-238
P01877-47	P01877-47	P01042-48
P01877-131	P01877-131	P01011-106
P01877-205	P01877-205	Q08380-69
P02675-394	P02675-394	Q7Z3B1-286
P02679-78	P02679-78	Q8NFT8-223
P02745-146	P02745-146	P48058-371
P02748-277	P02748-277	P08294-107
P02748-415	P02748-415	Q9UBP4-96
P02749-162	P02749-162	Q9Y646-179
P02749-183	P02749-183	P04156-197
P02749-193	P02749-193	P01042-294
P02749-253	P02749-253	Q9BYH1-618
P02750-79	P02750-79	Q12860-473
P02750-186	P02750-186	P04196-345
P02750-269	P02750-269	P19823-118
P02751-528	P02751-528	O00533-641
P02751-1007	P02751-1007	Q96GW7-337
P02760-250	P02760-250	P01033-53
P02763-33	P02763-33	P00734-143
P02763-56	P02763-56	P00738-211
P02763-72	P02763-72	Q9BZR6-179
P02763-93	P02763-93	P02749-162
P02763-103	P02763-103	Q9ULB1-125
P02765-156	P02765-156	P78324-292
P02765-176	P02765-176	Q08380-192
P02766-118	P02766-118	P20774-258
P02787-432	P02787-432	Q16620-67
P02787-630	P02787-630	P01042-205
P02790-64	P02790-64	P05546-188
P02790-187	P02790-187	P06681-621
P02790-240	P02790-240	P16870-139
P02790-246	P02790-246	P04216-42
P02790-453	P02790-453	P00450-138
P03952-308	P03952-308	P07339-263
P03952-453	P03952-453	P40189-157
P03952-494	P03952-494	P78324-270
P04004-86	P04004-86	P13473-356
P04004-242	P04004-242	P00736-514
P04156-181	P04156-181	P08571-282
P04156-197	P04156-197	P43251-150
P04180-296	P04180-296	P05546-49
P04196-63	P04196-63	P41271-39
P04196-125	P04196-125	P43652-33
P04196-344	P04196-344	P05156-177
P04196-345	P04196-345	P02790-64
P04216-42	P04216-42	Q9Y6R7-5186
P04216-119	P04216-119	P25311-109
P04217-179	P04217-179	Q9UBP4-121
P04220-147	P04220-147	Q9P2S2-841
P05060-315	P05060-315	Q99983-242
P05067-542	P05067-542	Q8TAG5-175
P05067-571	P05067-571	Q08380-398
P05090-65	P05090-65	P08185-96
P05090-98	P05090-98	Q7Z7M0-1271
P05154-262	P05154-262	Q08380-580
P05155-25	P05155-25	O15394-177
P05155-238	P05155-238	Q9BY67-101
P05155-253	P05155-253	P01024-85
P05155-352	P05155-352	P02751-1007
P05156-177	P05156-177	P78324-245
P05543-165	P05543-165	P06681-651
P05546-49	P05546-49	Q06828-166
P05546-188	P05546-188	P08123-1267
P06681-333	P06681-333	P55058-64
P06681-467	P06681-467	Q9NT99-374
P06681-471	P06681-471	P43652-402
P06681-621	P06681-621	O15354-36
P06681-651	P06681-651	O95502-216
P07225-530	P07225-530	Q13822-54
P07333-275	P07333-275	P55083-87
P07333-302	P07333-302	P29622-157
P07333-335	P07333-335	Q9HC56-307
P07333-480	P07333-480	Q13449-300
P07339-263	P07339-263	Q07954-729
P07585-211	P07585-211	Q7Z7M0-421
P07602-80	P07602-80	Q92823-223
P07602-215	P07602-215	Q96PD5-367
P07602-426	P07602-426	P08603-1029
P07686-327	P07686-327	Q92823-993
P07711-221	P07711-221	P01023-869
P07998-62	P07998-62	P10253-140
P08123-1267	P08123-1267	Q12860-591
P08172-284	P08172-284	Q16620-95
P08174-95	P08174-95	Q9BY67-113
P08183-91	P08183-91	Q12860-208
P08183-94	P08183-94	P32004-979
P08185-96	P08185-96	Q92876-134
P08185-330	P08185-330	P07711-221
P08185-369	P08185-369	O00451-357
P08294-107	P08294-107	P25311-112
P08571-282	P08571-282	P05154-262
P08603-882	P08603-882	P29622-238
P08603-911	P08603-911	P13591-459
P08603-1029	P08603-1029	O00533-482
P08603-1095	P08603-1095	Q9Y6R7-4145
P08697-126	P08697-126	O75493-260
P09871-174	P09871-174	P03952-494
P0C0L4-226	P0C0L4-226	Q9NZP8-242
P0C0L4-1328	P0C0L4-1328	P43251-349
P0C0L4-1391	P0C0L4-1391	O00533-767
P0C0L5-226	P0C0L5-226	Q9NPR2-64
P0C0L5-1328	P0C0L5-1328	P02749-253
P0C0L5-1391	P0C0L5-1391	Q12860-457
P10253-140	P10253-140	Q9H4D0-729
P10253-925	P10253-925	Q14624-517
P10586-966	P10586-966	Q9BY67-67
P10619-333	P10619-333	P78509-305
P10645-110	P10645-110	O75882-428
P10909-86	P10909-86	P27169-253
P10909-103	P10909-103	P23515-103
P10909-145	P10909-145	P23471-105
P10909-291	P10909-291	P23515-152
P10909-354	P10909-354	Q92859-470
P10909-374	P10909-374	P02745-146
P11362-317	P11362-317	P01871-209
P12111-2677	P12111-2677	Q7Z3B1-275
P12259-297	P12259-297	P78324-110
P12259-821	P12259-821	O75326-258
P13473-101	P13473-101	P03952-453
P13473-257	P13473-257	P51693-461
P13473-356	P13473-356	Q12860-258
P13591-222	P13591-222	O15031-759
P13591-315	P13591-315	P04217-179
P13591-459	P13591-459	P27169-324
P13591-488	P13591-488	Q9NYQ8-2183
P13598-176	P13598-176	Q9UMF0-646
P13611-330	P13611-330	P54289-781
P13611-1442	P13611-1442	P78509-3015
P13987-43	P13987-43	Q6UXD5-373
P14151-60	P14151-60	P05543-165
P15586-183	P15586-183	P35052-116
P16070-57	P16070-57	P16070-57
P16519-514	P16519-514	P00751-122
P16870-139	P16870-139	Q8NFZ8-286
P16870-390	P16870-390	O15031-733
P19320-531	P19320-531	Q92859-639
P19652-33	P19652-33	P23471-677
P19652-56	P19652-56	Q86UX2-862
P19652-72	P19652-72	P14151-60
P19652-93	P19652-93	Q6UXD5-247
P19652-103	P19652-103	Q9BY67-165
P19823-118	P19823-118	P10645-110
P19827-285	P19827-285	P13591-488
P19827-588	P19827-588	P07333-480
P20701-670	P20701-670	P13598-176
P20774-214	P20774-214	Q9NX62-259
P20774-258	P20774-258	P35613-160
P20827-26	P20827-26	Q9Y6R7-2944
P20916-406	P20916-406	O75144-70
P21810-270	P21810-270	Q9H3G5-346
P22304-115	P22304-115	O43505-204
P22304-280	P22304-280	Q92752-55
P23142-98	P23142-98	O75509-278
P23470-444	P23470-444	Q9UMF0-214
P23471-105	P23471-105	P02675-394
P23471-223	P23471-223	P02679-78
P23471-677	P23471-677	P01857-180
P23515-103	P23515-103	P01877-205
P23515-152	P23515-152	O95445-135
P23515-176	P23515-176	P35555-448
P23515-189	P23515-189	P09668-72
P23515-192	P23515-192	P55291-531
P24043-55	P24043-55	P23435-79
P24043-1597	P24043-1597	P02452-1365
P24043-2648	P24043-2648	O75173-68
P25311-109	P25311-109	P54764-235
P25311-112	P25311-112	Q92820-203
P25311-128	P25311-128	P54756-758
P27169-253	P27169-253	P01031-741
P27169-324	P27169-324	P52797-38
P29622-108	P29622-108	P02461-1367
P29622-157	P29622-157	P19022-651
P29622-238	P29622-238	P04070-290
P31946-175	P31946-175	Q08174-305
P32004-247	P32004-247	Q08431-238
P32004-479	P32004-479	Q9UNW1-242
P32004-825	P32004-825	Q96FE7-66
P32004-876	P32004-876	Q9NTU7-88
P32004-979	P32004-979	Q8N3J6-211
P34059-204	P34059-204	O60883-105
P35052-116	P35052-116	P42785-47
P35613-160	P35613-160	P17936-116
P35637-233	P35637-233	Q9P121-44
P35858-368	P35858-368	P07358-243
P36955-285	P36955-285	Q9NS98-44
P40189-157	P40189-157	Q9Y5Y7-53
P40189-227	P40189-227	P26927-296
P40189-564	P40189-564	P23468-724
P40925-26	P40925-26	Q02487-629
P41222-51	P41222-51	P13671-324
P41222-78	P41222-78	Q9UBX7-197
P41271-39	P41271-39	Q06033-580
P42858-2141	P42858-2141	P35442-1069
P43121-467	P43121-467	Q13641-124
P43146-94	P43146-94	P04278-380
P43146-478	P43146-478	P11717-400
P43251-119	P43251-119	Q15223-202
P43251-150	P43251-150	Q5VU97-905
P43251-203	P43251-203	P98172-139
P43251-349	P43251-349	Q96KG7-678
P43652-33	P43652-33	Q9Y287-170
P43652-402	P43652-402	Q14118-141
P47972-148	P47972-148	P07357-437
P48058-371	P48058-371	Q9UBG0-140
P49908-83	P49908-83	P48740-178
P49908-119	P49908-119	P49747-121
P49908-128	P49908-128	P28799-236
P51692-125	P51692-125	P22607-98
P51692-145	P51692-145	P04233-270
P51693-461	P51693-461	P16112-126
P51884-88	P51884-88	Q8IUK8-110
P51884-127	P51884-127	Q14956-249
P51884-160	P51884-160	P01591-71
P51884-252	P51884-252	A6NL88-59
P51888-124	P51888-124	Q8NES3-167
P51888-289	P51888-289	P37173-94
P52597-362	P52597-362	O75752-198
P52790-221	P52790-221	P58417-68
P52799-139	P52799-139	Q12866-454
P52803-37	P52803-37	Q8TBP5-83
P54289-348	P54289-348	Q6GTX8-69
P54289-675	P54289-675	P11279-103
P54289-781	P54289-781	P12259-554
P54289-824	P54289-824	Q02246-904
P54289-888	P54289-888	P11047-1107
P54289-895	P54289-895	P14415-118
P54289-998	P54289-998	Q14515-476
P55058-64	P55058-64	P05156-70
P55058-94	P55058-94	O94856-483
P55058-398	P55058-398	Q12860-933
P55083-87	P55083-87	P15151-120
P55083-137	P55083-137	Q9UBP4-204
P55285-399	P55285-399	O15394-474
P55286-33	P55286-33	Q9NY97-127
P55286-57	P55286-57	P48745-97
P55290-52	P55290-52	P05156-103
P55290-638	P55290-638	Q99435-53
P61916-58	P61916-58	Q9NRN5-177
P61981-178	P61981-178	Q13740-265
P63104-173	P63104-173	P00748-433
P63261-12	P63261-12	P78509-2961
P78324-110	P78324-110	Q8WXD2-346
P78324-245	P78324-245	P13598-82
P78324-270	P78324-270	P49908-174
P78324-292	P78324-292	P13591-347
P78509-257	P78509-257	Q6YHK3-247
P78509-305	P78509-305	Q9UGM5-182
P78509-3015	P78509-3015	Q16610-354
P80108-659	P80108-659	O00584-76
P80188-85	P80188-85	Q86VB7-140
P98160-554	P98160-554	P98160-1755
P98160-3780	P98160-3780	Q16620-241
Q01518-336	Q01518-336	P10643-754
Q02246-461	Q02246-461	P05156-494
Q02246-775	Q02246-775	P43121-56
Q02413-110	Q02413-110	P00734-416
Q03591-194	Q03591-194	P07998-104
Q06418-191	Q06418-191	Q92673-1894
Q06418-240	Q06418-240	Q9NT99-333
Q06481-541	Q06481-541	P07998-116
Q06828-166	Q06828-166	O75882-300
Q06828-201	Q06828-201	P11362-264
Q06828-291	Q06828-291	P07333-353
Q07954-446	Q07954-446	P55058-143
Q07954-729	Q07954-729	P24043-1810
Q07954-3048	Q07954-3048	Q13740-306
Q08380-69	Q08380-69	Q16610-444
Q08380-192	Q08380-192	Q6EMK4-500
Q08380-398	Q08380-398	Q13449-66
Q08380-551	Q08380-551	P02750-325
Q08380-580	Q08380-580	P04216-79
Q12841-175	Q12841-175	Q92673-1608
Q12841-180	Q12841-180	Q03591-126
Q12860-208	Q12860-208	O00533-1026
Q12860-258	Q12860-258	P14415-153
Q12860-457	Q12860-457	Q15818-193
Q12860-473	Q12860-473	P05154-249
Q12860-494	Q12860-494	P07602-332
Q12860-591	Q12860-591	P01011-186
Q12907-183	Q12907-183	Q8NFT8-361
Q13332-263	Q13332-263	P51693-551
Q13449-279	Q13449-279	P32004-294
Q13449-287	Q13449-287	P05543-36
Q13449-300	Q13449-300	P55290-86
Q13508-248	Q13508-248	Q7Z3B1-73
Q13510-259	Q13510-259	P21802-318
Q13620-60	Q13620-60	Q6UX71-213
Q13620-68	Q13620-68	Q08380-125
Q13740-91	Q13740-91	P00748-249
Q13740-95	Q13740-95	P54289-92
Q13822-54	Q13822-54	P01008-224
Q13822-411	Q13822-411	P43121-418
Q14393-463	Q14393-463	O75144-102
Q14515-169	Q14515-169	P01871-46
Q14515-176	Q14515-176	O94856-973
Q14574-757	Q14574-757	P04004-169
Q14574-758	Q14574-758	P13473-58
Q14624-517	Q14624-517	Q13449-40
Q14982-285	Q14982-285	P01019-170
Q15818-154	Q15818-154	P15586-362
Q16620-67	Q16620-67	O94856-446
Q16620-95	Q16620-95	Q9NRN5-248
Q16620-121	Q16620-121	P00734-121
Q16620-178	Q16620-178	Q07954-3788
Q16769-49	Q16769-49	Q14515-280
Q16769-296	Q16769-296	P55058-245
Q16849-524	Q16849-524	Q99574-321
Q16878-144	Q16878-144	Q08ET2-100
Q24JP5-71	Q24JP5-71	Q16610-530
Q4G148-278	Q4G148-278	P35858-515
Q53EL9-313	Q53EL9-313	P15151-105
Q53G59-455	Q53G59-455	P14415-238
Q5SZK8-2427	Q5SZK8-2427	O15394-219
Q5TFQ8-244	Q5TFQ8-244	Q86VB7-1027
Q5TFQ8-269	Q5TFQ8-269	P40189-83
Q5TFQ8-291	Q5TFQ8-291	P11279-261
Q6MZW2-394	Q6MZW2-394	Q12841-144
Q6NUJ1-311	Q6NUJ1-311	P03952-127
Q6PJP8-806	Q6PJP8-806	P02751-542
Q6UX71-160	Q6UX71-160	Q07954-2502
Q6UX71-316	Q6UX71-316	Q92673-1986
Q6UXB8-403	Q6UXB8-403	P11047-650
Q6UXB8-409	Q6UXB8-409	Q02246-940
Q6UXD5-247	Q6UXD5-247	P21802-83
Q6UXD5-373	Q6UXD5-373	O00533-367
Q6UXK2-337	Q6UXK2-337	Q14982-293
Q6YHK3-118	Q6YHK3-118	Q08ET2-210
Q6ZMI3-464	Q6ZMI3-464	Q9NYQ8-3125
Q7Z3B1-275	Q7Z3B1-275	P43652-109
Q7Z3B1-286	Q7Z3B1-286	Q9Y4L1-869
Q7Z3B1-294	Q7Z3B1-294	P08571-151
Q7Z553-703	Q7Z553-703	P48745-280
Q7Z7M0-421	Q7Z7M0-421	Q53EL9-399
Q7Z7M0-1271	Q7Z7M0-1271	Q7Z7M0-1115
Q86UX2-97	Q86UX2-97	Q16620-254
Q86UX2-231	Q86UX2-231	Q6EMK4-117
Q86UX2-862	Q86UX2-862	P98160-3836
Q86WC4-135	Q86WC4-135	Q8IWV2-191
Q8IUX7-922	Q8IUX7-922	Q13822-525
Q8IV08-236	Q8IV08-236	Q9UMF0-195
Q8IWV2-65	Q8IWV2-65	P10253-882
Q8IWV2-893	Q8IWV2-893	Q96BZ4-417
Q8IZA0-395	Q8IZA0-395	Q9P0K1-519
Q8N126-290	Q8N126-290	P13473-275
Q8N130-265	Q8N130-265	P02751-430
Q8N130-268	Q8N130-268	P47972-189
Q8N6Q3-189	Q8N6Q3-189	O75882-1082
Q8NCC3-289	Q8NCC3-289	Q7Z7M0-2229
Q8NFT8-223	Q8NFT8-223	Q9NYQ8-2325
Q8NFT8-286	Q8NFT8-286	Q92673-2092
Q8NFY4-435	Q8NFY4-435	P08603-217
Q8NFZ8-67	Q8NFZ8-67	Q9NY97-89
Q8NFZ8-286	Q8NFZ8-286	Q7Z7M0-50
Q8TAG5-175	Q8TAG5-175	Q9Y6R7-75
Q8TDJ6-569	Q8TDJ6-569	O75509-82
Q8WXD2-68	Q8WXD2-68	Q8NFZ8-262
Q8WXI7-20817	Q8WXI7-20817	Q9BYH1-514
Q8WXR4-1115	Q8WXR4-1115	O00584-212
Q8WXR4-1128	Q8WXR4-1128	Q8N2S1-352
Q8WY21-765	Q8WY21-765	P23471-134
Q92673-871	Q92673-871	O15031-1049
Q92736-3992	Q92736-3992	P11279-84
Q92752-55	Q92752-55	P54289-136
Q92752-581	Q92752-581	P10643-202
Q92823-83	Q92823-83	P13598-153
Q92823-223	Q92823-223	P23470-113
Q92823-245	Q92823-245	P04180-44
Q92823-251	Q92823-251	Q9HC56-734
Q92823-276	Q92823-276	P80108-568
Q92823-433	Q92823-433	Q92854-379
Q92823-507	Q92823-507	Q7Z553-92
Q92823-716	Q92823-716	Q8N3T6-96
Q92823-802	Q92823-802	Q8IZS8-553
Q92823-858	Q92823-858	Q9Y5I4-280
Q92823-993	Q92823-993	Q8IY81-369
Q92823-1019	Q92823-1019	Q08345-777
Q92854-77	Q92854-77	Q9HCK4-845
Q92859-73	Q92859-73	O00462-763
Q92859-210	Q92859-210	P09603-381
Q92859-470	Q92859-470	Q15262-1319
Q92859-489	Q92859-489	Q9Y5F6-265
Q92859-639	Q92859-639	Q99459-436
Q92859-909	Q92859-909	Q9UHD9-122
Q92876-134	Q92876-134	Q53SF7-392
Q96BZ4-403	Q96BZ4-403	O75445-4564
Q96EF0-585	Q96EF0-585	Q6ZMI0-307
Q96FE5-144	Q96FE5-144	Q9HBW1-388
Q96FE5-293	Q96FE5-293	Q9UMF0-397
Q96GW7-130	Q96GW7-130	P35858-64
Q96GW7-337	Q96GW7-337	Q9Y646-61
Q96IY4-73	Q96IY4-73	Q16288-203
Q96KN2-322	Q96KN2-322	Q8NFT8-375
Q96KN2-382	Q96KN2-382	Q8N2S1-425
Q96PD5-77	Q96PD5-77	Q9NZ53-193
Q96PD5-367	Q96PD5-367	Q6MZW2-615
Q96PD5-485	Q96PD5-485	Q99435-635
Q96PX8-253	Q96PX8-253	O00533-513
Q96QU8-293	Q96QU8-293	Q92823-1009
Q96RT1-773	Q96RT1-773	O00533-225
Q96S59-555	Q96S59-555	Q9C0A0-1073
Q96S59-582	Q96S59-582	P23515-234
Q99523-162	Q99523-162	Q7Z7M0-1990
Q99538-263	Q99538-263	Q9Y4C0-1257
Q99538-272	Q99538-272	Q9C0A0-1023
Q99574-157	Q99574-157	Q99435-517
Q99653-43	Q99653-43	Q16288-388
Q99784-103	Q99784-103	Q9H2E6-461
Q99784-288	Q99784-288	Q96PX8-363
Q99983-113	Q99983-113	Q99435-615
Q99983-187	Q99983-187	Q6UXK2-364
Q99983-242	Q99983-242	Q9C0A0-285
Q99985-465	Q99985-465	Q8NFY4-461
Q9BSN7-164	Q9BSN7-164
Q9BWT3-636	Q9BWT3-636
Q9BWV1-189	Q9BWV1-189
Q9BXN1-282	Q9BXN1-282
Q9BY67-67	Q9BY67-67
Q9BY67-101	Q9BY67-101
Q9BY67-113	Q9BY67-113
Q9BY67-165	Q9BY67-165
Q9BYH1-328	Q9BYH1-328
Q9BYH1-350	Q9BYH1-350
Q9BYH1-618	Q9BYH1-618
Q9BZR6-179	Q9BZR6-179
Q9BZR6-237	Q9BZR6-237
Q9C0A0-260	Q9C0A0-260
Q9C0B6-658	Q9C0B6-658
Q9H0C5-394	Q9H0C5-394
Q9H2E6-434	Q9H2E6-434
Q9H3G5-346	Q9H3G5-346
Q9H492-59	Q9H492-59
Q9H4B8-243	Q9H4B8-243
Q9H4D0-729	Q9H4D0-729
Q9H8L6-845	Q9H8L6-845
Q9HAT2-422	Q9HAT2-422
Q9HC56-306	Q9HC56-306
Q9HC56-307	Q9HC56-307
Q9HC56-347	Q9HC56-347
Q9HC56-450	Q9HC56-450
Q9NPR2-64	Q9NPR2-64
Q9NT99-374	Q9NT99-374
Q9NW38-233	Q9NW38-233
Q9NX62-259	Q9NX62-259
Q9NX65-643	Q9NX65-643
Q9NX65-644	Q9NX65-644
Q9NYQ8-1417	Q9NYQ8-1417
Q9NYQ8-2183	Q9NYQ8-2183
Q9NYQ8-2470	Q9NYQ8-2470
Q9NYQ8-2597	Q9NYQ8-2597
Q9NYQ8-3840	Q9NYQ8-3840
Q9NZ53-480	Q9NZ53-480
Q9NZP8-242	Q9NZP8-242
Q9NZT1-25	Q9NZT1-25
Q9P0K1-208	Q9P0K1-208
Q9P2S2-841	Q9P2S2-841
Q9UBP4-96	Q9UBP4-96
Q9UBP4-106	Q9UBP4-106
Q9UBP4-121	Q9UBP4-121
Q9UBX1-378	Q9UBX1-378
Q9UBZ4-75	Q9UBZ4-75
Q9UGM5-136	Q9UGM5-136
Q9UHC6-346	Q9UHC6-346
Q9UHC6-436	Q9UHC6-436
Q9UHL4-315	Q9UHL4-315
Q9UJJ9-88	Q9UJJ9-88
Q9UKU6-800	Q9UKU6-800
Q9UKW4-691	Q9UKW4-691
Q9ULB1-125	Q9ULB1-125
Q9ULB1-190	Q9ULB1-190
Q9ULI3-159	Q9ULI3-159
Q9UMF0-214	Q9UMF0-214
Q9UMF0-646	Q9UMF0-646
Q9UMS5-733	Q9UMS5-733
Q9UP95-245	Q9UP95-245
Q9UPU3-789	Q9UPU3-789
Q9UQ52-765	Q9UQ52-765
Q9UQ52-895	Q9UQ52-895
Q9Y222-639	Q9Y222-639
Q9Y2E5-748	Q9Y2E5-748
Q9Y4C0-105	Q9Y4C0-105
Q9Y4F5-1411	Q9Y4F5-1411
Q9Y4F5-1420	Q9Y4F5-1420
Q9Y4L1-830	Q9Y4L1-830
Q9Y5C1-23	Q9Y5C1-23
Q9Y646-179	Q9Y646-179
Q9Y6R7-91	Q9Y6R7-91
Q9Y6R7-1317	Q9Y6R7-1317
Q9Y6R7-1743	Q9Y6R7-1743
Q9Y6R7-1830	Q9Y6R7-1830
Q9Y6R7-2111	Q9Y6R7-2111
Q9Y6R7-2138	Q9Y6R7-2138
Q9Y6R7-2518	Q9Y6R7-2518
Q9Y6R7-2944	Q9Y6R7-2944
Q9Y6R7-3031	Q9Y6R7-3031
Q9Y6R7-3312	Q9Y6R7-3312
Q9Y6R7-3339	Q9Y6R7-3339
Q9Y6R7-3719	Q9Y6R7-3719
Q9Y6R7-4145	Q9Y6R7-4145
Q9Y6R7-4232	Q9Y6R7-4232
Q9Y6R7-4513	Q9Y6R7-4513
Q9Y6R7-4540	Q9Y6R7-4540
Q9Y6R7-5186	Q9Y6R7-5186
Q9Y6R7-5242	Q9Y6R7-5242
A0A075B759-108	B2RMS9-81
A0A0B4J2A2-108	B4DQM5-63
A0A5B9-69	H0Y7Z1-7
A0AUZ9-86	Q14427-21
A0AUZ9-364	Q68DH2-81
A0AV96-302	Q6MZM7-1038
A0AVI2-45
A0AVI2-59
A0AVK6-659
A0AVT1-220
A0FGR8-643
A0JNW5-675
A0JP26-432
A0PJK1-239
A0PJZ3-233
A1A5B4-641
A1A5B4-652
A1A5B4-674
A1A5C7-173
A1L020-397
A1L4H1-376
A1Z1Q3-309
A2A2Z9-470
A2A3L6-494
A2PYH4-1372
A2RU67-237
A2RU67-254
A2RU67-372
A2RU67-396
A2RU67-415
A2RUS2-488
A2RUS2-930
A2VDJ0-225
A2VDJ0-268
A2VDJ0-343
A2VDJ0-403
A2VDJ0-593
A2VDJ0-649
A2VDJ0-709
A2VDJ0-809
A2VDJ0-908
A2VEC9-2936
A4D0S4-1333
A4D0V7-251
A4D0V7-791
A4D174-69
A4D1N5-112
A4D1S0-395
A4D1T9-90
A4D256-333
A4UGR9-772
A4UGR9-1591
A5A3E0-240
A5A3E0-712
A5X5Y0-31
A5YKK6-135
A5YKK6-1105
A5YKK6-1110
A6H8Y1-962
A6H8Y1-1959
A6NC57-99
A6NC57-105
A6NC57-150
A6NCK2-418
A6NCW0-444
A6NCW7-488
A6NCW7-493
A6NDA9-261
A6NDX5-484
A6NE02-44
A6NE02-61
A6NE02-307
A6NF34-293
A6NF34-307
A6NFC5-41
A6NFN3-159
A6NFN3-172
A6NG13-275
A6NGJ6-414
A6NGN4-159
A6NGN9-67
A6NGN9-280
A6NGN9-288
A6NGU5-95
A6NGU5-120
A6NGU5-266
A6NGU5-297
A6NGU5-344
A6NGU5-510
A6NGW2-1180
A6NH00-3
A6NH00-17
A6NH11-276
A6NHA9-6
A6NHN0-372
A6NHR9-787
A6NHR9-797
A6NHR9-1082
A6NHY2-101
A6NI03-414
A6NI73-242
A6NI73-248
A6NJL1-292
A6NJW4-79
A6NJW9-102
A6NK06-425
A6NKC4-78
A6NKC4-152
A6NKC4-159
A6NKQ9-63
A6NKQ9-80
A6NKT7-361
A6NKW6-15
A6NL88-59
A6NLI5-412
A6NM11-864
A6NM11-900
A6NM11-943
A6NM11-1053
A6NM11-1553
A6NM62-275
A6NMB1-78
A6NMB1-338
A6NMS7-864
A6NMS7-900
A6NMS7-943
A6NMS7-1053
A6NMS7-1553
A6NMZ7-198
A6NMZ7-239
A6NMZ7-275
A6NMZ7-288
A6NMZ7-298
A6NMZ7-347
A6NMZ7-400
A6NMZ7-520
A6NMZ7-576
A6NMZ7-761
A6NMZ7-930
A6NMZ7-988
A6NMZ7-1290
A6NMZ7-2034
A6NN14-1031
A6NNS2-127
A6NNZ2-184
A6QL64-1606
A6XGL0-39
A7E2F4-117
A7E2V4-128
A7KAX9-928
A7KAX9-933
A7KAX9-1083
A7MBM2-792
A8K0Z3-177
A8K2U0-104
A8K2U0-120
A8K2U0-281
A8K2U0-409
A8K2U0-857
A8K2U0-867
A8K2U0-1020
A8K7I4-503
A8K7I4-585
A8K7I4-770
A8K7I4-804
A8K7I4-810
A8K7I4-890
A8MPX8-613
A8MPX8-622
A8MQT2-89
A8MTB9-112
A8MTB9-121
A8MTB9-270
A8MTB9-275
A8MTJ6-196
A8MTJ6-246
A8MU46-401
A8MUK1-444
A8MV57-32
A8MVS5-48
A8MVS5-73
A8MVW0-66
A8MVW0-221
A8MVW0-265
A8MVW5-85
A8MVW5-104
A8MVW5-129
A8MVW5-201
A8MVW5-216
A8MVW5-288
A8MVW5-320
A8MW99-162
A8MWS1-273
A8MWX3-190
A8MWY0-405
A8MWY0-682
A8MWY0-691
A8MWY0-716
A8MWY0-733
A8MXK1-44
A8MYU2-8
A8MZF0-322
A8TX70-1074
B0FP48-51
B0FP48-91
B0FP48-110
B0FP48-140
B0I1T2-229
B0I1T2-238
B1AJZ9-1261
B1APH4-176
B1APH4-184
B2RPK0-134
B2RTY4-826
B2RTY4-1852
B2RU33-240
B2RV13-2
B2RXH2-10
B5MD39-167
B6SEH8-312
B6SEH9-312
C9J2P7-444
C9J798-151
C9JJH3-444
C9JLJ4-444
C9JPN9-444
C9JVI0-444
D6R901-444
D6R9N7-444
D6RA61-444
D6RBQ6-444
D6RCP7-444
D6RJB6-444
E9PAV3-2052
F2Z333-109
F5H284-108
G3V0H7-469
H0Y7S4-63
H3BUK9-395
O00115-86
O00115-212
O00115-266
O00115-290
O00139-133
O00141-44
O00144-53
O00144-158
O00151-57
O00151-60
O00151-76
O00151-121
O00159-398
O00161-155
O00178-353
O00186-266
O00186-506
O00187-547
O00194-59
O00206-173
O00220-156
O00241-109
O00241-244
O00241-269
O00267-656
O00295-447
O00299-42
O00300-98
O00300-152
O00300-165
O00300-178
O00300-289
O00303-342
O00308-102
O00337-543
O00337-643
O00339-221
O00391-130
O00391-575
O00400-18
O00410-468
O00410-967
O00425-515
O00429-141
O00429-280
O00429-448
O00442-182
O00451-52
O00459-628
O00461-257
O00462-77
O00462-280
O00462-284
O00468-135
O00468-250
O00468-777
O00468-932
O00469-63
O00469-209
O00469-297
O00469-365
O00469-522
O00469-696
O00469-725
O00472-500
O00472-501
O00472-505
O00478-115
O00481-115
O00487-241
O00499-587
O00505-70
O00505-79
O00507-244
O00533-367
O00533-394
O00533-822
O00533-1026
O00533-1055
O00555-1100
O00567-207
O00571-22
O00571-26
O00571-414
O00584-76
O00584-106
O00584-212
O00587-109
O00587-185
O00592-33
O00592-43
O00592-104
O00592-144
O00592-360
O00592-544
O00624-47
O00624-56
O00624-68
O00624-69
O00629-79
O00634-387
O00635-249
O00712-219
O00748-111
O00748-276
O00754-133
O00754-310
O00754-367
O00754-497
O00754-645
O00754-651
O00754-692
O00754-766
O00754-832
O00754-930
O00754-989
O00755-83
O00755-127
O00763-118
O00763-2402
O00764-45
O00767-259
O14494-142
O14495-170
O14497-742
O14514-1304
O14523-668
O14524-125
O14525-984
O14545-457
O14556-221
O14576-272
O14579-116
O14594-1223
O14626-3
O14638-279
O14638-290
O14638-426
O14638-533
O14638-687
O14638-699
O14647-1083
O14649-53
O14656-143
O14656-158
O14657-64
O14657-165
O14672-267
O14672-278
O14672-439
O14672-551
O14686-284
O14715-942
O14717-213
O14727-420
O14727-602
O14727-605
O14746-204
O14771-237
O14773-210
O14773-222
O14773-286
O14773-313
O14786-150
O14786-261
O14786-300
O14786-522
O14791-261
O14792-242
O14792-249
O14798-77
O14802-355
O14802-791
O14817-152
O14817-161
O14836-128
O14894-138
O14904-103
O14917-22
O14917-566
O14950-82
O14950-95
O14964-313
O14965-52
O14976-221
O14976-1152
O14981-1228
O14981-1604
O14981-1630
O14983-739
O14983-919
O15014-451
O15014-775
O15018-839
O15018-1058
O15018-1144
O15018-1522
O15018-2403
O15027-1370
O15031-127
O15031-242
O15031-528
O15031-795
O15031-844
O15031-1049
O15031-1068
O15031-1099
O15033-287
O15033-303
O15033-306
O15034-235
O15042-465
O15054-1592
O15056-598
O15063-357
O15066-89
O15067-1275
O15068-809
O15072-83
O15075-676
O15078-728
O15084-134
O15091-296
O15117-44
O15118-70
O15118-122
O15118-135
O15118-185
O15118-222
O15118-524
O15118-557
O15118-572
O15118-598
O15118-916
O15118-931
O15118-961
O15118-968
O15118-1064
O15118-1072
O15123-89
O15123-151
O15123-240
O15127-256
O15131-404
O15162-9
O15165-101
O15204-61
O15204-184
O15204-237
O15213-338
O15218-37
O15226-331
O15226-354
O15226-456
O15230-95
O15230-143
O15230-243
O15230-452
O15230-479
O15230-900
O15230-921
O15230-959
O15230-1330
O15230-1529
O15230-1555
O15230-2019
O15230-2196
O15230-2209
O15230-2303
O15230-2423
O15230-2501
O15230-2568
O15230-2707
O15230-3107
O15230-3209
O15230-3257
O15230-3287
O15230-3626
O15244-97
O15245-71
O15245-96
O15245-112
O15247-48
O15265-847
O15265-848
O15266-123
O15296-450
O15297-502
O15321-178
O15342-70
O15344-254
O15347-135
O15354-222
O15357-551
O15371-322
O15371-427
O15374-204
O15381-120
O15381-637
O15389-100
O15389-210
O15389-231
O15389-253
O15389-375
O15393-213
O15393-249
O15394-219
O15394-309
O15394-406
O15394-419
O15394-474
O15399-92
O15399-715
O15405-178
O15439-746
O15439-754
O15440-890
O15440-897
O15444-139
O15455-52
O15455-57
O15455-70
O15455-124
O15455-196
O15455-247
O15455-252
O15455-265
O15455-275
O15455-398
O15455-413
O15455-636
O15455-662
O15457-246
O15457-332
O15457-340
O15457-665
O15457-682
O15460-115
O15460-264
O15466-284
O15514-48
O15520-51
O15523-412
O15525-20
O15533-253
O15540-35
O15550-1346
O15553-206
O15554-384
O43147-151
O43149-324
O43155-202
O43156-457
O43157-31
O43157-543
O43157-1183
O43157-1253
O43157-1330
O43166-127
O43166-358
O43166-1411
O43173-113
O43181-163
O43182-671
O43184-149
O43187-346
O43194-206
O43194-212
O43240-39
O43242-125
O43251-194
O43255-316
O43278-66
O43278-235
O43280-369
O43286-111
O43286-128
O43286-364
O43286-373
O43286-377
O43290-554
O43291-57
O43291-94
O43292-203
O43293-316
O43295-193
O43300-477
O43303-257
O43306-987
O43306-1044
O43315-142
O43318-245
O43318-326
O43318-329
O43318-342
O43325-53
O43353-457
O43361-151
O43374-151
O43390-93
O43399-184
O43405-100
O43405-221
O43426-961
O43451-135
O43451-295
O43451-457
O43451-458
O43451-707
O43451-827
O43451-885
O43451-912
O43451-977
O43451-1323
O43451-1388
O43451-1603
O43451-1672
O43451-1842
O43451-1847
O43462-337
O43482-181
O43490-206
O43490-220
O43490-274
O43490-395
O43490-414
O43491-36
O43493-39
O43493-152
O43508-139
O43516-338
O43520-283
O43520-368
O43524-431
O43529-99
O43561-222
O43566-93
O43567-43
O43567-88
O43570-80
O43639-289
O43653-40
O43657-134
O43660-72
O43663-489
O43663-495
O43663-499
O43663-552
O43678-81
O43679-262
O43679-269
O43679-277
O43688-139
O43699-103
O43699-212
O43699-233
O43699-258
O43707-680
O43707-726
O43707-821
O43711-253
O43711-265
O43731-90
O43736-166
O43739-112
O43809-7
O43809-44
O43815-207
O43815-299
O43815-662
O43815-693
O43820-69
O43820-348
O43825-176
O43827-58
O43852-131
O43854-140
O43868-600
O43868-605
O43889-372
O43895-65
O43895-291
O43897-125
O43897-169
O43897-390
O43897-626
O43909-277
O43909-290
O43909-592
O43921-42
O43921-174
O43929-271
O43933-1268
O43934-213
O43934-219
O60229-914
O60229-919
O60241-192
O60242-82
O60242-1456
O60243-264
O60243-320
O60244-428
O60245-79
O60245-518
O60245-780
O60245-822
O60245-840
O60245-845
O60256-28
O60271-694
O60279-47
O60279-354
O60282-79
O60284-111
O60284-611
O60287-1969
O60292-367
O60292-470
O60293-1270
O60309-864
O60309-900
O60309-943
O60309-1053
O60309-1553
O60312-291
O60312-413
O60313-650
O60315-861
O60318-381
O60330-419
O60330-901
O60333-232
O60333-235
O60341-33
O60344-384
O60344-429
O60346-64
O60353-38
O60383-236
O60449-135
O60449-345
O60449-377
O60449-529
O60449-865
O60449-934
O60449-1076
O60449-1103
O60449-1225
O60449-1392
O60449-1535
O60449-1593
O60449-1642
O60462-152
O60462-157
O60469-487
O60477-553
O60477-599
O60481-371
O60486-86
O60486-141
O60486-149
O60486-407
O60486-686
O60486-692
O60486-715
O60486-871
O60486-890
O60486-895
O60486-920
O60486-1211
O60486-1219
O60487-39
O60487-118
O60494-105
O60494-482
O60494-711
O60494-781
O60494-1319
O60494-1500
O60494-1802
O60494-1819
O60494-2085
O60494-2274
O60494-2400
O60494-2531
O60494-2813
O60494-2923
O60494-3103
O60494-3125
O60494-3357
O60494-3457
O60494-3533
O60500-708
O60503-206
O60503-660
O60503-964
O60504-608
O60506-90
O60507-262
O60512-57
O60512-166
O60512-337
O60512-385
O60513-220
O60548-213
O60563-53
O60565-42
O60566-52
O60566-983
O60568-63
O60568-548
O60583-52
O60602-37
O60602-46
O60602-422
O60603-199
O60603-414
O60603-442
O60609-309
O60610-70
O60635-141
O60635-154
O60635-178
O60635-184
O60637-127
O60637-152
O60637-167
O60637-183
O60641-105
O60656-71
O60656-292
O60656-344
O60673-1122
O60673-1608
O60673-1778
O60673-1794
O60673-2729
O60673-2738
O60674-589
O60676-39
O60684-404
O60704-343
O60704-368
O60716-57
O60716-609
O60716-641
O60716-855
O60721-290
O60729-256
O60729-464
O60733-311
O60739-70
O60759-85
O60762-221
O60763-882
O60809-187
O60810-159
O60858-353
O60879-716
O60883-105
O60884-392
O60896-103
O60902-146
O60909-357
O60911-221
O60911-292
O60925-38
O60938-167
O60938-298
O60939-42
O75015-56
O75015-63
O75015-82
O75015-92
O75015-180
O75015-187
O75019-281
O75022-301
O75023-139
O75023-279
O75023-339
O75031-239
O75037-1163
O75037-1259
O75051-76
O75051-163
O75051-655
O75051-696
O75051-1133
O75054-101
O75054-321
O75054-655
O75054-700
O75054-825
O75054-842
O75054-961
O75054-1077
O75054-1175
O75063-193
O75071-153
O75071-256
O75071-296
O75071-301
O75071-324
O75071-347
O75072-92
O75074-359
O75077-76
O75077-96
O75077-100
O75083-356
O75093-72
O75093-192
O75093-406
O75093-630
O75093-1306
O75094-72
O75094-192
O75094-622
O75094-1008
O75094-1181
O75094-1247
O75095-552
O75095-961
O75095-972
O75095-998
O75095-1246
O75095-1317
O75095-1352
O75095-1353
O75096-264
O75096-1077
O75096-1415
O75096-1467
O75106-133
O75116-1372
O75121-33
O75121-37
O75121-67
O75121-111
O75121-168
O75122-884
O75128-80
O75129-770
O75129-783
O75131-12
O75131-443
O75140-311
O75140-684
O75144-102
O75144-173
O75144-225
O75145-873
O75147-423
O75151-84
O75151-1062
O75153-632
O75159-44
O75165-645
O75173-68
O75179-1180
O75179-2386
O75182-1110
O75192-9
O75197-138
O75197-705
O75197-940
O75208-310
O75290-92
O75290-259
O75325-583
O75326-105
O75330-133
O75330-567
O75339-129
O75339-132
O75339-346
O75339-420
O75339-550
O75339-631
O75339-1056
O75340-54
O75355-81
O75355-149
O75356-42
O75356-232
O75363-284
O75365-27
O75369-79
O75369-1001
O75369-2125
O75369-2362
O75369-2483
O75369-2570
O75376-2298
O75381-269
O75387-57
O75390-15
O75390-239
O75390-269
O75396-172
O75398-321
O75409-9
O75409-15
O75417-1664
O75426-107
O75439-163
O75443-2
O75443-1538
O75443-1880
O75444-359
O75445-3032
O75460-176
O75462-92
O75462-104
O75462-168
O75462-292
O75473-77
O75473-500
O75477-106
O75486-84
O75487-514
O75503-130
O75503-143
O75503-178
O75503-203
O75503-255
O75503-271
O75503-281
O75503-352
O75509-82
O75509-141
O75509-252
O75509-257
O75509-289
O75521-204
O75534-319
O75556-68
O75578-839
O75578-1039
O75581-81
O75581-486
O75581-926
O75581-1039
O75592-2460
O75594-112
O75603-300
O75604-548
O75626-220
O75626-270
O75626-378
O75629-160
O75629-193
O75629-216
O75635-68
O75635-88
O75635-148
O75635-215
O75636-189
O75643-1026
O75674-305
O75677-255
O75688-193
O75691-59
O75691-1508
O75694-648
O75717-1105
O75718-87
O75718-363
O75751-72
O75751-99
O75751-119
O75752-154
O75752-198
O75764-317
O75781-344
O75795-65
O75795-316
O75817-101
O75830-202
O75841-131
O75864-168
O75882-213
O75882-237
O75882-253
O75882-264
O75882-300
O75882-325
O75882-362
O75882-383
O75882-575
O75882-623
O75882-731
O75882-863
O75882-1043
O75882-1054
O75882-1073
O75882-1082
O75882-1198
O75882-1206
O75882-1250
O75882-1259
O75888-124
O75891-246
O75891-250
O75899-389
O75899-453
O75900-92
O75900-232
O75914-121
O75925-605
O75925-612
O75935-46
O75943-68
O75947-35
O75951-58
O75954-180
O75962-2289
O75969-763
O75970-1015
O75970-1413
O75970-1583
O75976-172
O75976-399
O75976-410
O75976-429
O75976-522
O75976-626
O75976-811
O75976-855
O75976-867
O75976-955
O75976-978
O75976-1070
O75976-1142
O76009-226
O76021-61
O76024-661
O76024-746
O76050-183
O76061-73
O76064-238
O76064-355
O76064-463
O76082-57
O76082-64
O76082-91
O76083-48
O76090-365
O76093-39
O76094-77
O76096-62
O76096-115
O76100-5
O94766-300
O94769-378
O94769-506
O94772-36
O94776-16
O94779-397
O94779-816
O94782-725
O94805-381
O94812-332
O94812-527
O94813-66
O94813-186
O94813-623
O94813-794
O94813-799
O94813-1183
O94813-1300
O94818-268
O94822-577
O94832-537
O94851-509
O94851-655
O94855-346
O94856-305
O94856-446
O94856-483
O94856-778
O94856-973
O94856-984
O94856-988
O94875-559
O94886-28
O94886-426
O94886-450
O94887-906
O94898-91
O94898-173
O94898-189
O94898-274
O94898-441
O94898-571
O94898-728
O94901-588
O94901-732
O94905-106
O94907-256
O94910-531
O94910-640
O94910-1249
O94911-71
O94911-84
O94911-194
O94911-879
O94911-908
O94911-927
O94911-1268
O94911-1333
O94915-2283
O94916-377
O94916-637
O94916-644
O94923-225
O94923-303
O94923-393
O94925-375
O94925-620
O94933-399
O94933-430
O94933-596
O94955-407
O94956-176
O94964-1102
O94973-814
O94985-366
O94988-492
O95045-198
O95049-86
O95049-541
O95071-1773
O95084-93
O95084-207
O95084-349
O95136-19
O95150-133
O95155-59
O95158-72
O95158-143
O95158-149
O95163-1290
O95168-24
O95171-172
O95171-352
O95171-461
O95171-562
O95183-52
O95185-236
O95185-663
O95196-57
O95196-355
O95198-362
O95199-296
O95206-70
O95206-464
O95208-482
O95232-417
O95235-138
O95235-376
O95248-1761
O95249-190
O95256-345
O95274-118
O95274-129
O95274-163
O95274-176
O95274-183
O95274-227
O95297-50
O95297-130
O95299-111
O95299-306
O95302-174
O95302-286
O95302-397
O95319-503
O95342-109
O95342-116
O95342-122
O95342-125
O95376-351
O95388-86
O95390-94
O95393-67
O95394-331
O95395-69
O95405-411
O95405-849
O95409-376
O95425-903
O95425-1427
O95425-1434
O95427-128
O95427-192
O95427-350
O95433-34
O95436-136
O95436-295
O95436-308
O95436-313
O95436-321
O95436-340
O95450-251
O95450-949
O95450-1098
O95453-339
O95453-340
O95460-69
O95461-122
O95470-562
O95477-98
O95477-151
O95477-161
O95477-196
O95477-244
O95477-349
O95477-478
O95477-489
O95477-521
O95477-1504
O95477-1637
O95479-157
O95479-282
O95479-683
O95490-520
O95490-629
O95490-731
O95490-744
O95490-787
O95490-792
O95490-813
O95497-38
O95497-130
O95497-200
O95497-283
O95497-315
O95497-353
O95498-39
O95498-347
O95498-357
O95498-411
O95498-468
O95551-214
O95622-1079
O95628-438
O95628-466
O95631-95
O95631-116
O95631-131
O95631-417
O95633-73
O95633-215
O95671-448
O95674-295
[truncated: 11,080 more rows]
