# Supplementary material for: In-depth Site-specific Analysis of N-glycoproteome in Human Cerebrospinal Fluid and Glycosylation Landscape Changes in Alzheimer's Disease
Source: Mol Cell Proteomics. 2021 Apr 20;20:100081. doi: 10.1016/j.mcpro.2021.100081 (PMC8724636; doi:10.1016/j.mcpro.2021.100081)
Supplement: Supplemental Table S6 [file mmc6.xlsx]

## Sheet: pGlyco_MSFragger_Byonic
Glycosites Identified in Our Study (Byonic)	Glycosites Identified from pGlyco	Glycosites Identified from MSFragger
P02790-246	P07602-426	P02765-176
P10909-374	P07998-62	P41222-78
P05090-98	P04196-345	P05090-98
P41222-78	P10909-291	P05090-98
Q9UBP4-106	P43652-109	Q14515-476
P10909-103	Q14515-169	Q8NFZ8-286
Q8WXD2-68	P10909-86	P04180-44
P22304-115	Q9C0A0-1023	P78324-270
P02787-432	Q9NS98-127	P16070-57
P01042-169	Q99435-635	P00450-358
P55058-398	Q9UBP4-204	Q02246-904
P02787-630	Q8WXD2-346	Q13822-411
P23142-98	Q16620-241	Q08380-69
Q13822-411	P05156-70	Q7Z7M0-1271
P01876-340	O75882-1082	O75493-260
P05060-315	Q9Y4L1-869	O95502-42
Q9Y6R7-2138	Q92823-223	P02790-453
P00738-207	Q9UBV2-217	Q14982-44
P01008-128	Q9UBP4-106	P20774-258
P08603-882	P55290-86	P08185-96
P01009-271	P13473-275	Q9UBP4-96
Q9Y6R7-3339	P51693-551	P23142-98
P00450-397	Q99435-53	P02787-432
P25311-128	P01857-180	P49908-174
Q92823-858	O94856-973	P05090-65
Q14515-176	Q7Z3B1-73	O75509-82
P02749-193	P01861-177	P02790-64
P02790-240	Q96KN2-382	P43121-418
P02765-176	Q9NRN5-248	Q9Y287-170
Q92823-802	P08603-1029	Q99574-321
P02763-93	O00533-225	Q92876-134
Q9Y6R7-4540	P05156-103	P54289-136
P01011-271	P10643-754	P04216-119
Q92823-507	P23468-724	P05546-188
P01859-176	P01859-176	P13591-459
P19652-93	Q07954-1511	P21802-83
P08603-1095	P05060-315	P43652-33
P01019-47	P78324-270	P25311-112
P04004-242	P25311-128	P16870-390
P01876-144	P00748-433	P02679-78
P0C0L5-226	P02751-542	P02751-528
P51888-289	P02768-123	P05155-238
P10909-86	O00533-87	P43251-119
P51884-127	Q93091-55	Q9BY67-67
P02765-156	Q15223-202	Q14982-293
Q12860-494	P41271-39	O15031-1049
P02763-72	Q9C0A0-285	Q7Z7M0-50
P00738-184	P01877-205	Q86VB7-1027
P01011-127	P43652-33	P10909-86
P41222-51	P02749-162	P10909-86
O00533-562	O75509-82	Q14515-169
P02790-453	Q9UBX7-197	P01859-176
P10909-354	Q9UJ14-198	P01861-177
P02763-103	P08571-151	P01857-180
P05090-65	Q6EMK4-117	P55058-64
P10909-291	O15394-445	P00736-514
P08603-911	P36980-126	P00450-138
Q9Y4C0-105	A6NGN9-67	P10909-291
P05155-25	Q16620-121	P00450-762
P10909-145	Q06828-166	P00450-762
Q96KN2-382	Q13822-411	P10909-103
P13987-43	P0C0L4-1328	P58417-68
P0C0L5-1328	Q12860-494	P02763-103
O95502-42	P08603-882	P19652-103
P04196-125	Q16620-95	P00450-397
P13473-257	P02675-394	Q08380-192
P00450-762	P01042-205	Q92823-276
Q02246-775	Q9H4D0-729	P04070-290
Q08380-551	P55058-64	P19652-93
P12111-2677	Q92876-134	O15394-177
P04004-86	P02749-253	P14151-60
O15394-445	P23142-98	P25311-128
P49908-83	P00450-762	P29622-157
P07602-426	P04216-119	P05156-103
P07602-215	P01033-53	P43251-150
P01861-177	Q8IWV2-191	Q92823-223
P07998-62	P78324-110	Q5VU97-905
Q9Y6R7-1743	P16870-139	P0C0L5-226
Q9ULB1-190	P51884-127	P0C0L5-226
Q14515-169	P13987-43	P01033-53
Q16620-121	Q99435-615	P19823-118
P04216-119	P05090-98	P04156-197
P07333-275	P10909-374	P02751-430
Q9UGM5-136	P02787-432	Q15818-193
Q8N126-290	P02790-187	P07357-437
P02763-56	Q92823-993	P04233-270
P05155-253	P02765-156	P05060-315
P19652-103	P19823-118	P00734-121
Q9H2E6-434	P04004-169	P17936-116
P02790-187	O00533-767	Q08380-398
P00450-358	Q92823-507	P0C0L5-1328
P02750-186	P02751-528	P16870-139
Q96IY4-73	P02765-176	P13598-153
P00738-241	P02790-453	O60883-105
P02751-528	Q9BY67-67	Q12860-208
P16870-390	P02751-1007	Q92823-507
Q92823-276	P48058-371	P54764-235
P55083-137	P04217-179	Q8TBP5-83
P05155-238	P07602-215	Q9UBP4-204
P01042-48	P01023-869	P02675-394
P01011-106	Q16620-67	P78324-245
Q08380-69	P04004-242	Q13449-40
Q7Z3B1-286	P10909-103	Q7Z7M0-1115
Q8NFT8-223	P02679-78	P27169-253
P48058-371	P07602-332	P02751-542
P08294-107	P04216-79	P04216-42
Q9UBP4-96	Q8WY21-776	Q9Y6H3-94
Q9Y646-179	Q14515-176	P01042-169
P04156-197	P01871-46	Q16610-444
P01042-294	P00734-121	Q6YHK3-247
Q9BYH1-618	Q9UMF0-195	Q53EL9-399
Q12860-473	Q7Z7M0-1115	Q16620-241
P04196-345	Q8WYK1-1071	P43652-109
P19823-118	Q6YHK3-247	P10909-291
O00533-641	Q9P0K1-519	Q99435-615
Q96GW7-337	P78509-2961	P04196-344
P01033-53	Q92673-1894	Q86VB7-140
P00734-143	O60883-105	Q8NES3-167
P00738-211	O00391-575	P13598-82
Q9BZR6-179	Q07954-1995	Q9HC56-734
P02749-162	Q16620-254	P78324-110
Q9ULB1-125	P55058-143	P78509-2961
P78324-292	P35442-1069	P35613-160
Q08380-192	P07998-104	P09668-72
P20774-258	O15394-219	P10643-202
Q16620-67	O15394-474	P08603-882
P01042-205	P21802-83	P98160-3836
P05546-188	P20774-258	P08603-911
P06681-621	P05155-238	O00533-1026
P16870-139	Q9UHC6-1116	Q12866-454
P04216-42	P02452-1365	Q16620-254
P00450-138	Q7Z7M0-2229	Q9UBP4-121
P07339-263	Q13822-525	P01042-205
P40189-157	P13473-356	Q9Y646-179
P78324-270	P05090-65	P03952-453
P13473-356	P12111-2677	P55058-398
P00736-514	O94856-988	Q9Y5Y7-53
P08571-282	P20807-579	P10909-86
P43251-150	P13473-257	P09668-72
P05546-49	P00450-138	P10909-86
P41271-39	P08123-1267	P51884-127
P43652-33	P01591-71	P02750-186
P05156-177	P0C0L4-226	Q8TAG5-175
P02790-64	Q92823-276	P23468-724
Q9Y6R7-5186	Q7Z7M0-421	P51693-551
P25311-109	P40189-157	P01876-340
Q9UBP4-121	Q9UBP4-96	P07333-353
Q9P2S2-841	P49908-174	P10909-374
Q99983-242	Q05823-637	P02751-1007
Q8TAG5-175	Q9Y6R7-91	Q8WXD2-346
Q08380-398	P29622-157	Q7Z3B1-275
P08185-96	P11279-103	P01008-128
Q7Z7M0-1271	P23471-105	Q14118-141
Q08380-580	P23515-152	Q13740-167
O15394-177	Q92823-802	P02749-253
Q9BY67-101	P01024-85	Q13449-300
P01024-85	Q9ULB1-125	O15031-759
P02751-1007	P23515-103	P07602-332
P78324-245	P27169-253	P05156-494
P06681-651	P01876-340	Q6UXD5-247
Q06828-166	P11279-84	P08123-1267
P08123-1267	P05546-49	P02452-1365
P55058-64	P01042-294	P01042-294
Q9NT99-374	Q9Y6R7-1743	P02750-186
P43652-402	P04216-42	Q03591-126
O15354-36	P01011-127	P22607-98
O95502-216	Q99574-321	P05156-177
Q13822-54	Q9Y6R7-5186	O15031-733
P55083-87	P01019-47	Q92823-716
P29622-157	P02763-93	A6NL88-59
Q9HC56-307	Q92859-639	O00533-225
Q13449-300	Q9Y4C0-105	O00533-641
Q07954-729	P06681-651	O15394-445
Q7Z7M0-421	Q9Y6R7-1063	Q96KN2-382
Q92823-223	Q9UMF0-214	Q8NFT8-223
Q96PD5-367	P01042-169	Q06828-166
P08603-1029	P04196-125	P08603-1029
Q92823-993	P00738-241	P02750-325
P01023-869	P02745-146	Q8N126-290
P10253-140	Q92823-83	Q9BYH1-514
Q12860-591	Q8WXD2-68	Q13740-306
Q16620-95	P02787-630	Q96KG7-678
Q9BY67-113	P00751-122	Q99435-635
Q12860-208	P10645-110	P20916-99
P32004-979	O00533-641	O15354-36
Q92876-134	P41222-78	Q9BZ23-303
P07711-221	Q92823-858	Q92820-203
O00451-357	P03952-453	P04004-169
P25311-112	O95180-271	Q9C0A0-1073
P05154-262	P01008-128	P05156-70
P29622-238	P08185-96	P02790-240
P13591-459	Q99983-242	Q92823-83
O00533-482	P01009-271	P00748-433
Q9Y6R7-4145	P02790-64	P04004-242
O75493-260	Q6EMK4-500	P13591-347
P03952-494	P11717-400	P55290-86
Q9NZP8-242	Q9Y5H9-930	P41271-39
P43251-349	Q8TAG5-175	Q8WXD2-346
O00533-767	Q92823-1019	P00738-207
Q9NPR2-64	P78324-245	P05546-49
P02749-253	P11279-261	Q16620-95
Q12860-457	Q92613-739	P04004-86
Q9H4D0-729	P49747-742	Q08431-238
Q14624-517	P00734-143	Q15223-202
Q9BY67-67	P23515-234	P02745-146
P78509-305	O75882-731	P43251-349
O75882-428	Q8NFT8-223	Q16620-121
P27169-253	P05156-177	P07602-426
P23515-103	Q9Y5F6-265	O00391-575
P23471-105	P25311-109	Q07954-1825
P23515-152	Q92859-470	Q9ULB1-125
Q92859-470	P25311-112	P00748-249
P02745-146	O15031-733	Q14515-169
P01871-209	P35052-116	P02763-93
Q7Z3B1-275	Q12860-591	O00584-212
P78324-110	O00533-367	P04156-197
O75326-258	Q02246-940	O94856-988
P03952-453	Q9UK59-143	Q92823-802
P51693-461	Q9UBP4-121	P10909-145
Q12860-258	P78509-3015	P23515-234
O15031-759	P00736-514	P19652-93
P04217-179	P00450-397	P02787-630
P27169-324	Q9H4D0-98	Q92752-55
Q9NYQ8-2183	P00450-358	P06681-621
Q9UMF0-646	Q14118-141	Q9Y4C0-105
P54289-781	Q8NFZ8-286	Q9C0A0-285
P78509-3015	P98160-3836	Q99435-53
Q6UXD5-373	A8MPY1-126	Q9UMF0-195
P05543-165	P16870-390	P04217-179
P35052-116	Q8NFY4-461	P02751-542
P16070-57	P02763-56	P00748-433
P00751-122	Q92673-1608	P07998-62
Q8NFZ8-286	Q15818-193	O15394-219
O15031-733	P23435-79	P54289-781
Q92859-639	P02763-103	P27540-147
P23471-677	Q13740-306	P23515-103
Q86UX2-862	P13591-347	P07998-104
P14151-60	P00748-249	P11362-264
Q6UXD5-247	Q08431-238	P04216-79
Q9BY67-165	P24043-1810	Q08ET2-210
P10645-110	P02750-325	Q16620-178
P13591-488	Q9P121-44	P01871-440
P07333-480	P54764-235	Q9NTU7-88
P13598-176	P05546-188	P23435-79
Q9NX62-259	P08603-911	Q6GTX8-69
P35613-160	P43652-402	P02763-72
Q9Y6R7-2944	P04156-197	P41222-78
O75144-70	Q9Y5I4-280	P41222-78
Q9H3G5-346	P11362-264	P41222-78
O43505-204	Q16610-444	P02790-187
Q92752-55	P11047-650	P11362-317
O75509-278	Q9UMF0-646	P13987-43
Q9UMF0-214	Q9Y646-179	P01859-176
P02675-394	O95502-216	P01857-180
P02679-78	Q92823-716	Q92673-1608
P01857-180	O75493-260	P01011-127
P01877-205	Q16288-388	Q92859-639
O95445-135	P43121-418	Q9NPG4-415
P11279-103	P14415-238	P07602-215
Q9UMF0-397	Q7Z7M0-1271	P07602-215
P12259-554	P55083-87	Q92859-470
P35555-448	Q9NYQ8-3125	P01877-205
Q08345-777	P22304-115	Q9UBG0-140
Q02246-904	Q53EL9-399	P23471-105
P09668-72	Q9UGM5-136	P01024-85
P55291-531	Q6MZW2-615	Q8WXD2-68
P11047-1107	Q7Z3B1-275	O43505-204
P14415-118	O14594-122	P13473-257
P23435-79	Q9HBW1-388	P12111-2677
P35858-64	Q9NYQ8-2183	P02765-156
Q14515-476	Q5TKA1-46	Q9BY67-304
P05156-70	O15394-177	P02679-78
O94856-483	P78324-292	P55083-137
P02452-1365	Q9Y287-170	Q9UBP4-106
O75173-68	Q5VU97-905	P22304-115
Q9Y646-61	Q9NPR2-64	P04196-125
Q16288-203	Q96GW7-337	P13671-324
Q12860-933	P41222-51	P05155-253
Q8NFT8-375	Q9BY67-101	Q9UGM5-136
P15151-120	Q6UX71-160	O95502-216
Q9UBP4-204	P00739-126	Q9ULB1-190
O15394-474	Q6PEW1-107	Q7Z7M0-421
Q9NY97-127	Q8N126-290	Q92823-858
Q9HCK4-845	P05154-262	Q9NYQ8-2183
P48745-97	P78509-305	Q9BY67-113
P54764-235	P55058-398	P55058-143
Q8N2S1-425	P02750-186	P05543-36
Q8N3T6-96	P19652-103	O00533-767
P05156-103	Q9Y2P8-60	P05154-262
Q92820-203	P07333-353	P00738-241
Q99435-53	Q9Y561-146	Q9Y6R7-1743
Q9NRN5-177	Q6DN90-899	P01019-47
P54756-758	P02790-240	P02749-162
P01031-741	P05156-494	Q02246-940
O00462-763	P02790-246	P41222-51
Q9NZ53-193	Q06033-580	P23515-234
Q13740-265	P43652-383	P43652-402
P00748-433	Q08380-125	P01871-46
P52797-38	Q13449-40	P01009-271
P78509-2961	O00584-212	O15394-474
P02461-1367	Q9NS98-44	P01042-48
Q6MZW2-615	P05543-36	Q6N043-652
Q99435-635	P00739-153	Q92823-993
Q8WXD2-346	O00533-1026	P01011-271
P19022-651	Q9Y5Y7-53
P13598-82	P22792-74
P49908-174	O15389-100
P04070-290	P00739-149
P13591-347	O95502-42
O00533-513	Q86VB7-1027
Q6YHK3-247	Q08380-551
Q9UGM5-182	Q9NZP8-242
Q16610-354	P17936-116
Q08174-305	A7E2V4-128
Q08431-238	P43251-150
Q8IZS8-553	P55058-245
O00584-76	O00533-482
Q86VB7-140	Q12841-144
P98160-1755	P04278-380
Q9UNW1-242	P04004-86
Q96FE7-66	P01042-48
Q16620-241	P19652-93
P10643-754	P13591-459
P05156-494	P01871-209
P43121-56	P07339-263
P00734-416	Q08380-69
P07998-104	P00734-416
Q9NTU7-88	P49908-83
Q92673-1894	P27169-324
Q9NT99-333	P01011-271
P09603-381	Q96IY4-73
Q8N3J6-211	P07333-153
P07998-116	P02763-72
O75882-300	O95445-135
P11362-264	Q96BZ4-417
P07333-353	Q13822-54
P55058-143	Q68DQ2-417
P24043-1810	P05155-253
Q92823-1009	P01011-106
Q13740-306	P04196-344
Q16610-444	Q6PJG9-324
Q6EMK4-500	O75326-258
Q13449-66	Q99574-157
O60883-105	P32004-979
P02750-325	O75144-102
P42785-47	P13671-324
P04216-79	Q16620-178
P17936-116	P98172-139
Q9P121-44	Q96KN2-322
Q92673-1608	Q12860-208
Q03591-126	P54289-604
O00533-1026	P08582-135
P14415-153	Q92854-191
Q15818-193	Q9Y4C0-1257
P05154-249	P35968-318
P07602-332	A1L4H1-376
P01011-186	P52797-100
Q8NFT8-361	Q13214-124
P51693-551	Q02246-904
P07358-243	P48745-280
P32004-294	Q9NPG4-857
P05543-36	O94856-446
P55290-86	P55083-137
Q7Z3B1-73	P55290-671
O00533-225	O75173-68
P21802-318	Q96PD5-367
Q6UX71-213	Q14624-517
Q9NS98-44	P10643-202
Q08380-125	Q86UX2-862
P00748-249	P43251-119
P54289-92	Q9BYH1-514
P01008-224	P15586-362
P43121-418	Q07954-1825
Q9Y5Y7-53	Q9C0A0-1073
O75144-102	Q86YD3-106
P26927-296	P40189-83
P01871-46	Q14982-293
O94856-973	P06681-621
P04004-169	Q12860-457
P13473-58	P41217-157
Q13449-40	P07358-243
P23468-724	O00451-357
P01019-170	Q9NTJ3-862
P15586-362	Q92673-871
O94856-446	Q08174-305
Q9C0A0-1073	Q13740-167
Q9NRN5-248	Q16445-128
P00734-121	P05543-165
Q07954-3788	P13671-855
Q14515-280	O75882-300
P55058-245	P26927-296
P23515-234	Q86VB7-140
Q02487-629	P07357-437
Q99574-321	P03952-127
P13671-324	Q92673-2092
Q08ET2-100	Q04756-290
Q16610-530	P08603-217
P35858-515	O15354-36
P15151-105	Q08380-398
P14415-238	Q9NVH0-418
O15394-219	P19652-88
Q86VB7-1027	P22897-1205
P40189-83	P54289-888
P11279-261	Q9UBF6-97
Q7Z7M0-1990	Q9Y2I7-303
Q12841-144	Q17R89-13
P03952-127	Q08380-580
Q9UBX7-197	P54289-781
P02751-542	P07333-480
Q07954-2502	Q9Y6R7-75
Q9Y4C0-1257	Q92820-203
Q92673-1986	O00533-562
Q06033-580	O15031-759
P11047-650	O75882-428
Q02246-940	Q96FE7-66
P21802-83	Q13641-124
O00533-367	Q9HC56-307
Q14982-293	Q02246-775
Q08ET2-210	Q9BZR6-179
Q9NYQ8-3125
P43652-109
Q9Y4L1-869
P08571-151
P35442-1069
Q13641-124
P48745-280
P04278-380
Q53EL9-399
Q7Z7M0-1115
Q16620-254
Q9C0A0-1023
Q6EMK4-117
P98160-3836
Q8IWV2-191
P11717-400
Q15223-202
Q13822-525
Q9UMF0-195
P10253-882
Q99435-517
Q96BZ4-417
Q9P0K1-519
P13473-275
Q5VU97-905
P98172-139
P02751-430
Q16288-388
Q96KG7-678
Q9Y287-170
P47972-189
Q9H2E6-461
O75882-1082
Q7Z7M0-2229
Q9NYQ8-2325
Q92673-2092
Q96PX8-363
P08603-217
Q14118-141
Q9NY97-89
P07357-437
Q7Z7M0-50
Q9Y6R7-75
Q99435-615
O75509-82
Q6UXK2-364
Q8NFZ8-262
Q9UBG0-140
Q9BYH1-514
Q9C0A0-285
O00584-212
Q8N2S1-352
Q8NFY4-461
P48740-178
P23471-134
P49747-121
O15031-1049
P28799-236
P11279-84
P54289-136
P10643-202
P13598-153
P23470-113
P04180-44
P22607-98
Q9HC56-734
P04233-270
P80108-568
Q92854-379
Q15262-1319
Q7Z553-92
P16112-126
Q9Y5I4-280
Q8IY81-369
Q9Y5F6-265
Q8IUK8-110
Q99459-436
Q14956-249
Q9UHD9-122
Q53SF7-392
O75445-4564
Q6ZMI0-307
P01591-71
Q9HBW1-388
A6NL88-59
Q8NES3-167
P37173-94
O75752-198
P58417-68
Q12866-454
Q8TBP5-83
Q6GTX8-69
