# Supplementary material for: In-depth Site-specific Analysis of N-glycoproteome in Human Cerebrospinal Fluid and Glycosylation Landscape Changes in Alzheimer's Disease
Source: Mol Cell Proteomics. 2021 Apr 20;20:100081. doi: 10.1016/j.mcpro.2021.100081 (PMC8724636; doi:10.1016/j.mcpro.2021.100081)
Supplement: Supplemental Table S7 [file mmc7.xlsx]

## Sheet: Glycoprotein list
CSF Protein List	Background Protein List
P02790	P04217
P10909	P01023
P11279	A8K2U0
P80108	Q9NPC4
P05090	Q86V21
P41222	Q2M2I8
Q9UBP4	Q9H7C9
Q8WXD2	Q13685
P22304	P49588
P02787	Q9BTE6
Q9UMF0	Q9NRN7
P01042	Q9UDR5
P55058	P80404
P12259	Q9BZC7
P35555	P78363
P23142	Q8WWZ7
Q08345	O94911-3
Q02246	P08183
Q13822	P21439
P01876	P33527
P09668	O15439
P55291	P61221
P05060	Q8NE71
Q9Y6R7	Q9UG63
P11047	Q9NUQ8
P14415	Q9NUJ1
P23435	Q8NFV4
P00738	Q96IU4
P01008	Q8TB40
P35858	Q8IZP0-10
P08603	Q9NYB9
P01009	Q9P2A4
P00450	Q7Z7G0
P25311	P00519
Q14515	P16442
Q92823	Q12979
P02675	P09110
P02749	P42765
Q92854	Q13085
P02765	O00763
P05156	Q9UKU7
P02763	Q9H845
P01011	P28330
P02679	P11310
P01857	P16219
O94856	P45954
P02452	P49748
P01859	P16112
P19652	Q15057
O75173	P24752
P01019	Q9BWD1
P04004	Q9H3P7
Q9Y646	Q8N6N7
Q16288	P12821
Q12860	P22303
P0C0L5	Q9UKV3
P51888	P53396
P51884	P21399
Q8NFT8	Q86TX2
P15151	Q8WXI4-2
O15394	Q9NPJ3
Q9NY97	O00154
O00533	Q9Y305
Q9HCK4	Q15067
Q15262	P24666-2
P48745	P11117
Q7Z553	Q9NPH0
P54764	P15309
Q8N2S1	Q96CM8
Q8N3T6	Q4G176
Q92820	P33121
Q99435	O95573
Q9NRN5	O60488
P54756	Q9UKU0
Q9Y4C0	Q9NUB1
P05155	Q9NR19
Q96KN2	Q9H6R3
P01031	Q562R1
O00462	P63267
Q9NZ53	O96019
Q13740	O94805
P00748	P12814
P52797	P35609-2
P78509	O43707
P02461	Q9NZ32
Q6MZW2	P61163
P13987	P42025
P16112	P61160
Q9Y5I4	P61158
O95502	Q9P1U1
P19022	Q04771
P04196	Q03154
P13473	Q96HD9
P13598	P07311
Q8IY81	P14621
P49908	P00813
P04070	Q6DHV7
Q08380	O14672
P12111	O75078
P13591	Q13444
Q6YHK3	P78536
Q9UGM5	Q9P0K1
Q16610	O75077
P07602	Q9UKQ2
Q08174	Q13443
Q08431	O15204
Q8IZS8	Q9UHI8
P01861	O95450
O00584	O75173
P07998	Q9UP79
Q86VB7	Q86TH1
Q9ULB1	P82987
P98160	Q6UY14
Q16620	O75689
Q9UNW1	P55265
P04216	O95622
P07333	O60503
Q96FE7	P18509
Q8N126	P35611
P10643	P35612
Q9Y5F6	Q9UEY8
Q9H2E6	Q96PE1
P43121	Q8IWK6
P00734	O60241
P02750	O60242
Q96IY4	Q8IZF2
P02751	Q9Y653
P16870	Q86SQ4
Q9NTU7	O94910
Q92673	O95490
Q8IUK8	P07327
Q9NT99	P00325
P55083	P00326
P09603	P08319
Q8N3J6	P11766
O75882	Q8IWW8
P11362	Q9BV57
Q7Z3B1	Q15848
P48058	Q96A54
P08294	Q15847
P04156	P55263
P24043	P35318
Q9BYH1	Q96SZ5
P19823	P54922
Q6EMK4	Q9NX46
Q96GW7	Q16186
P01033	P30566
Q13449	P30520
Q9BZR6	Q8N142
O60883	Q8IUX7
P78324	P55196
P42785	Q9Y4W6
P17936	P43652
Q9P121	Q6ULP2
P20774	P20933
Q03591	Q9UPQ3
P05546	Q96P47
Q15818	P52594
P05154	O95081
P06681	Q53H12
Q99459	P35573
Q14956	Q9UL18
P51693	Q9UKV8
P07358	Q9H9G7
P32004	Q9NRZ7
P05543	O00116
P55290	O00468-6
P01877	P01019
P07339	Q9UPW5
P40189	Q6RW13-2
Q9UHD9	P23526
P21802	O43865
Q6UX71	Q96HN2-2
Q9NS98	Q09666
Q53SF7	Q8IVF2
P54289	O95433
P00736	P02765
P08571	Q9NZD4
Q9Y5Y7	Q96BJ3
O75144	P55008
P43251	O95831
P26927	Q9BRQ8
P01871	Q96NN9-2
O75445	Q9Y4K1
Q6ZMI0	Q12904
P41271	Q13155
P43652	O00170
P23468	Q9UKB5
P15586	P00568
Q9C0A0	P54819
Q9P2S2	Q9UIJ7
Q07954	P27144
Q99983	O43572
Q8TAG5	Q9UKA4
P08185	Q02952
Q7Z7M0	Q12802
P23515	Q86UN6
Q02487	Q9Y2D5
Q99574	P24588
P13671	Q9P0M2
Q08ET2	Q99996
Q9BY67	P14550
P01024	P15121
Q06828	O60218
P08123	C9JRZ8
Q12841	Q04828
P03952	P42330
Q9UBX7	P17516
O15354	O43488
Q06033	O95154
P29622	P31749
Q9HC56	P31751
Q14982	Q9Y243
Q96PD5	Q9H8T0
Q9NYQ8	P13716
Q9Y4L1	Q13740-2
P35442	Q8IZ83
Q13641	P54886
P01023	P00352
P01591	O94788
P10253	P47895
P04278	P30837
Q53EL9	O75891
Q92876	Q3SY69
P07711	P05091
O00451	P30838
Q8IWV2	P51648
P11717	P43353
Q15223	P30038
O75493	P51649
Q9NZP8	Q02252
Q96BZ4	P49419
Q9P0K1	P49189
Q5VU97	P04075
Q9NPR2	P05062
P98172	P09972
Q9H4D0	Q9NP73-2
Q14624	Q9NXW9
Q96KG7	Q6P6C2
P27169	O75342
Q9HBW1	Q9BYJ1
P23471	P05186
Q9Y287	Q96Q42
Q92859	Q86V81
P47972	P02760
P02745	Q96NU7
Q96PX8	Q9Y303
Q14118	Q8N7J2
O75326	Q86WK6
P07357	Q01433
O15031	Q01432
P04217	P49418
O75509	P48728
A6NL88	P04745
Q6UXK2	P04746
Q8NFZ8	P19961
Q9UBG0	Q9H1A4
Q6UXD5	Q9UJX4
Q8NES3	Q9UJX3
P35052	P03950
P16070	O15123
P00751	O95841
Q8NFY4	Q9UKU9
P37173	Q9Y5C1
O75752	Q9BY76
P48740	Q8NI99
P58417	O43827
P49747	P16157
P28799	Q01484
Q86UX2	Q12955
P14151	Q9P2R3
Q12866	Q8IWZ3
Q8TBP5	Q8IV38
P10645	Q6ZTN6-3
O95445	O75179
Q6GTX8	Q96NW4
P23470	O15084
P04180	Q8N283
P22607	Q8N8A2
Q9NX62	Q5TZF3
P35613	Q92625
Q9H3G5	Q7Z6G8-10
P04233	Q9NQW6
O43505	Q4KMQ2
Q92752	P39687
	Q92688
	Q9BTT0
	P15144
	Q9H6X2
	P58335
	P04083
	P50995
	P07355
	P12429
	P09525
	P08758
	P08133
	P20073
	Q16853
	Q06278
	Q10567-3
	O43747
	Q9BXS5
	P61966
	P56377
	O95782
	O94973
	P63010
	Q96CW1
	P53680
	O00203
	Q13367
	O14617
	Q9Y2T2
	P53677
	Q92572
	P59780
	Q9H0R1
	Q9NUS5
	O43299
	O14727
	Q02410
	O00213
	P25054
	P02743
	P13798
	P27695
	Q9BZZ5-2
	Q96GX9
	P51693
	Q06481
	Q9HDC9
	P02647
	P02652
	P06727
	Q6Q788
	P04114
	P02654
	P02655
	P02656
	P55056
	P05090
	P02649
	Q13790
	P02749
	O14791
	Q9BQE5
	O95445
	Q6UXV4
	P05067
	P05067
	Q92624
	Q9UKG1
	Q8NEU8
	P07741
	P29972
	P55087
	P10398
	Q96P48
	P48444
	P84077
	P18085
	P84085
	P62330
	Q8N6T3
	Q8N6H7
	Q9NP61
	Q9Y6D6
	Q9Y6D5
	Q5TH69
	P53367
	P53365
	P05089
	Q07960
	A1A4S6
	Q8IWW6
	Q68EM7
	Q8N392
	P42331
	Q9UNA1
	Q9NRY4
	Q9C0H5
	P98171
	Q17R89
	Q13017
	P52565
	P52566
	Q92888
	O15013
	Q9HCE6
	Q9NZN5-2
	Q5VV41
	Q92974
	A5YM69
	A1IGU5
	Q12774
	Q15052
	Q14155
	Q9Y4X5
	P40616
	Q3SXY8
	Q9NXU5
	P36404
	Q9Y2Y0
	P36405
	Q9H0F7
	O75915
	Q96BM9
	Q8N2F6
	Q6NXE6
	Q8IUR7
	Q7Z3E5
	Q9UH62
	Q9H993
	Q92747
	O15143
	O15144
	O15145
	P59998
	O15511
	Q9BPX5
	Q7Z6K5
	P56211
	Q9UBL0-2
	P49407-2
	P32121
	Q8N5I2
	P15289
	P15848
	Q13508
	Q93070
	Q9HBK9
	Q13510
	Q9ULH1
	O43150-2
	Q8TDY4
	Q8N9N2-2
	Q8N3C0
	Q9Y294
	P07307
	P04424
	O95671
	O43681
	P08243
	P45381
	Q12797
	Q9BXN1
	Q53RT3
	Q9BZE9
	Q7L266
	P00966
	O14525
	O75129
	Q8NBU5
	Q9NVI7-2
	O95260
	P18846
	P18850
	Q99941
	O94817
	Q676U5
	Q2TAZ0
	Q96BY7
	Q9NT62
	Q9Y4P1
	Q96DT6
	Q9H1Y0
	O95352
	P31939
	Q8WXF7
	Q6DD88
	Q13315
	O00244
	Q9P241
	P98196
	Q9Y2G3
	Q8NB49
	P54707
	Q9HD20
	Q4VNC1
	Q4VNC0
	P05023
	P50993
	P13637-3
	Q13733
	P05026
	P14415
	P54709
	P16615
	Q93084
	P20020
	Q01814
	Q16720-5
	P23634
	P98194
	P25705
	P06576
	P36542
	P24539
	O75947
	P56385
	P18859
	O75964
	P48047
	Q99766
	Q15904
	O75787
	Q93050
	Q9HBG4
	P27449
	P61421
	P38606
	P21281
	P21283
	Q9Y5K8
	P36543
	Q16864
	O75348
	O95670
	Q9UI12
	Q9Y2Q0
	O75110
	O43861
	Q5TC12
	Q9UII2
	O75882
	Q5VV63
	Q9UBB4
	Q99700
	Q8WWM7
	Q13825
	Q9NQS1
	Q8NBF6
	P01185
	P30530
	P25311
	P61769
	O75752
	O94766
	Q6Y288
	Q9NY97
	Q6UX72
	Q67FW5
	Q00973
	Q76KP1
	P15291
	O60512
	O43505
	Q9UPM9
	Q9BPU9
	Q9NWV8
	P56817
	Q92934
	Q99933
	O95816
	O95817
	Q9UL15
	P46379
	O14514
	Q9UQB8
	Q9UHR4
	Q13145
	O75531
	P80723
	Q07812
	O75936
	Q8NFJ9
	Q9BXC9
	Q96RK4
	Q8N3I7
	Q8IWZ6
	Q3SYG4
	P50895
	Q96GW7
	P51572
	P56945
	O75363-2
	Q9H6U6
	P54687
	O15382
	Q9P287
	P06276
	P12694
	P21953
	O95999
	Q07817
	Q9BXK5
	Q9NYF8
	Q9HAY6
	P11274
	Q02338
	Q9BUT1
	Q14457
	P21810
	Q93088
	Q8TD16
	P55957
	O00499
	Q9UBW5
	Q9NQY0
	Q9NR09
	Q13867
	Q8WV28
	P78537
	Q6QNY1
	Q6QNY0
	Q9NUP1
	Q8TDH9
	P53004
	P30043
	P13497
	Q9NSY1
	P22004
	Q13873
	Q9BWV1
	Q96IK1
	Q9Y3E2
	Q9H3K6
	Q969J3
	Q96GS4
	Q96B45
	P07738
	Q86WA6
	Q8TDL5
	O95861
	P15056
	Q7Z569
	P46736
	Q9NXR7
	O60477
	Q8WUW1
	Q5VW32
	Q8IWQ3
	Q9NW68
	P35613
	Q9UPA5
	Q10588
	Q10589
	P43251
	P20290
	Q96K17
	Q7KYR7
	O00481
	O00478
	O60566
	O43684
	Q7L1Q6
	Q9Y6E2
	Q5T2E6
	Q96A22
	Q9H0W9
	Q9H3H3
	Q9BRQ4
	Q9HB07
	Q9NQ89
	Q9H741
	Q99622
	Q9BXV9
	Q7Z3D6-2
	Q9Y224
	Q86TY3
	Q8WUR7
	Q6ZUT6
	Q96S19
	Q7Z3J2
	Q9BSU1
	Q6UX73
	Q9HAS0
	Q96B23-2
	Q96DM3
	Q9UFG5
	Q9BQ61
	Q9NS00
	Q96EU7
	Q9NWV4
	Q9H425
	Q9H246
	Q9BV19
	P02745
	P02746
	Q07021
	P02747
	O75973
	Q7Z5L3
	Q5VWW1
	Q9BXJ4-3
	Q9BXJ3
	Q9BXJ0
	P00736
	Q9NZP8
	P09871
	P06681
	Q9GZN8
	P30042
	P57076
	Q86YS7
	Q9H1Z8
	Q8N8R5
	Q3KRA6
	P01024
	P0C0L4
	P0C0L5
	P04003
	P20851
	Q5BLP8
	P01031
	A6NDU8
	P13671
	P10643
	Q9BPX7
	Q8NEG2
	P07357
	P07358
	P07360
	P02748
	Q9BUH6
	Q5T6V5
	Q9NZ63
	P00915
	Q9NS85
	O75493
	O43570
	Q8N1Q1
	Q9ULX7
	P00918
	P07451
	P22748
	P35219
	Q9Y376
	Q9H9S4
	Q8TDN4
	Q5VU97
	P54289-2
	Q9NY47
	Q8IZS8
	Q02641
	Q08289-10
	Q9HB71
	P27708
	Q9BY67-2
	Q8N3J6
	Q8N126
	Q8NFZ8
	Q9ULU8
	Q86UW7
	P05937
	P22676
	Q9P1Z2
	Q13137
	Q05682-3
	P27482
	Q96GE6
	Q9NZT1
	P27797
	O43852
	Q9NYX4
	Q14012
	Q8IU85
	Q9UQM7
	Q13554
	Q13557
	Q13555
	Q16566
	Q96RR4
	Q7Z624
	Q8NCB2
	P49913
	Q5T5Y3
	Q08AD1
	Q9P1Y5
	Q86VP6
	O75155
	Q8WVQ1
	P27824
	Q01518
	P40123
	P40121
	P07384
	P17655
	O15484
	Q9Y6W3
	P04632
	Q96L46
	Q14444
	Q13938
	Q8WWF8
	P52907
	P47755
	P47756-2
	Q9Y2G2
	Q9Y2V2
	Q86X55
	Q5VZK9
	A5YM72
	P49589-3
	Q9HA77
	Q16568
	Q6P4E1
	O14936-3
	Q8WXD9
	Q8WXE0
	P29466
	P31944
	P42574
	P55212
	P55210
	O14958
	P20810-10
	P04040
	Q03135
	Q13951-2
	P22681
	P23435
	Q8IUK8
	Q6UW01
	Q9NTU7
	P16152
	O75828
	Q8N4T8
	P35520
	P83916
	Q13185
	P45973
	Q6P1N0
	Q5T0F9-2
	Q9P2K1
	Q8IX12
	Q8N163
	Q8WUD4
	Q96CT7
	Q96EE4
	Q9H6E4
	Q7Z3E2
	O60826
	Q86WR0
	Q8IWP9
	Q4G0X9
	Q96MW1
	Q96A33
	Q8IVM0
	Q9Y3C0
	Q4VC31
	Q16204
	A6NI79
	Q76M96
	Q3V6T2
	Q9Y3X0
	Q7Z6B0
	Q53HC0
	Q567U6
	I3L3R5
	Q16627
	P55774
	Q9BSQ5
	Q8ND76
	O14618
	P78371
	P49368
	P50991
	P48643
	P40227
	Q92526
	Q99832
	P50990
	P86791
	Q6YHK3
	P08571
	P48509
	Q86VB7
	P41217
	Q9NNX6
	Q9HCU0
	Q5ZPR3
	Q9Y5K6
	Q9NPF0
	P20138
	P16671
	P28907
	P16070-10
	P15529
	Q08722
	P08174-2
	P13987
	O43866
	P08962
	P04233
	P60033
	P27701
	Q9UIB8
	P21926
	P48960
	P14209
	Q8TCZ2
	P32320
	Q13042
	Q9UJX2
	P30260
	P49427
	Q16543
	Q7L3B6
	P60953
	Q5VT25
	Q9Y5S2
	Q9H3Q1
	Q99459
	Q9H5V8
	P12830
	Q9Y6N8
	P55287
	P55289
	P55290
	P55291
	Q13634
	P19022
	Q9HBT6
	Q9UJ99
	Q9H251-6
	P22223
	P55283
	P33151
	P55285
	Q9ULB5
	P55286
	Q9ULB4
	Q96JP9
	Q07002
	P24941
	P11802
	Q00535
	Q96JB5
	P46527
	P42771
	O95674
	Q15517
	Q9UKY7
	Q9NZK5
	P19835
	Q92879
	O95319
	Q9HCU4
	Q8WUJ3
	Q8N111
	Q02224
	Q5SW79
	Q9BYV8
	Q8IW35
	P23141
	P41208
	Q9Y6A4
	Q96G28
	Q8N1V2
	Q9C0B2
	P00751
	P00746
	Q9UEE9
	P08603
	Q03591
	P36980
	Q02985
	Q92496
	Q9BXR6
	P05156
	P23528
	Q9Y281
	P27918
	Q99674
	Q8WUX2
	O15335
	Q9Y6H1
	Q5T1J5
	Q9NX63
	P10645
	P05060
	P36222
	Q15782
	Q9BWS9
	Q13231
	P35790
	Q9Y259
	O00533
	P24386
	P26374
	Q9HD42
	Q7LBR1
	O43633
	Q9UQN3
	Q9Y3E7
	Q9BY43
	Q9H444
	Q9NZZ3
	Q96FZ7
	Q8WUX9
	P15882
	Q9UHD1
	Q99653
	Q9H2X0
	Q9BU40-2
	O43916
	O43529
	Q9NPF2
	Q9NRB3
	Q8NCH0
	Q7LFX5
	Q7LGC8
	Q9GZX3
	O15111
	O76071
	Q6FI81
	Q99828
	Q14011
	Q9NZ45
	Q8N5K1
	Q07065
	Q14008
	P12277
	P06732
	P12532
	P17540
	Q7Z460-4
	O75122
	P51790
	P57739
	Q9Y240
	Q86T13
	Q2KHT3
	P05452
	Q9BXN2
	O00299
	O15247
	O95833
	Q9Y696
	Q96NY7-2
	Q14677
	P30622
	Q9UDT6
	Q9H6B4
	O75503
	P54105
	Q9H078-2
	O96005
	O94985
	Q9H4D0
	Q9BQT9
	P09496-2
	P09497-2
	Q00610
	P10909
	Q96AJ1
	O75153
	Q15846
	Q8N0X4
	Q8NFW8
	Q96DG6
	P56277
	P30085
	Q5EBM0
	P62633
	Q96KN2
	Q96KP4
	P51911
	Q99439
	Q15417
	Q9H8M5
	Q8NE01
	A5YKK6
	Q9H9A5
	Q9NZN8
	O75175
	O95628-10
	Q9UIV1
	P09543
	Q9Y2B0
	Q9BT09
	Q8N129
	Q96F85
	P26992
	Q12860
	Q02246
	Q9P232
	Q8IWV2
	O94779
	Q9UQ52
	P78357
	Q9UHC6
	Q9BZ76
	Q9C0A0
	Q8WYK1
	Q9NYJ1
	Q5JTJ3
	Q13057
	Q53SF7
	O43405
	Q8WTW3
	Q14746
	Q96JB2
	Q9H9E3
	Q9UP83-2
	Q9Y2V7
	P83436
	Q96MW5
	P12107
	Q99715
	Q05707
	P39059
	Q07092
	P39060
	P02452
	P08123
	Q96P44
	Q2UY09
	P02461
	P02462
	P08572
	Q9Y5P4
	P20908
	P05997
	P12109
	P12110
	P12111
	P27658
	Q9Y6Z7
	Q9BWP8-10
	Q5KU26
	Q8NBJ5
	Q8N668
	Q9Y6G5
	Q86X83
	Q9UBI1
	Q9H0A8
	Q9GZQ3
	Q7Z4G1
	Q86VX2
	Q9NX08
	Q9P000
	P49747
	P21964
	P53621
	P53618
	P35606
	O14579
	Q9Y678
	Q9UBF2
	Q9NQ92
	P61201
	Q9UNS2
	Q9BT78
	Q92905
	Q7L5N1
	Q9UBW8
	Q9H9Q2
	Q99627
	P61923
	Q9P299
	O75208
	P31146
	Q9BR76
	Q9ULV4
	Q9UQ03
	P57737
	Q14019
	Q14061
	Q49B96
	P13073
	P20674
	P10606
	P14854
	O14548
	P00450
	P15085
	Q9UI42
	Q8IZJ3
	P15086
	Q96IY4
	O75976
	P16870
	O14810
	Q6PUV4
	P14384
	P15169
	P22792
	Q99829
	Q96FN4
	O75131
	O95741
	Q86YQ8
	P36551
	Q9BRF8
	Q9Y646
	P31327
	Q16630
	P50416
	P23786
	Q9H3G5
	Q96SM3
	Q8N436
	P29762
	P29373
	P78560
	P43155
	Q5IJ48
	Q96SW2
	Q96HD1
	Q6UXH1
	P24387
	Q9NZV1
	P50238
	P52943
	P54108
	P46108
	P46109
	O75462
	Q8IUI8
	Q14194
	Q9UBG3
	Q5TZA2
	Q9UKG9
	P02741
	Q9NQ79
	Q6UUV9
	P02511
	P53674
	P22914
	Q9Y2S2
	Q14894
	Q08257
	O95825
	O75390
	Q9Y600
	Q9Y534
	O75534
	P55060
	P09603
	P07333
	P15509
	P41240
	Q7Z408
	Q7Z407
	P48729
	P48730
	P49674
	P78368
	Q9Y6M4
	P68400
	P19784
	P67870
	Q6UVK1
	O95196
	P21291
	Q16527
	P01037
	P09228
	P01034
	P01036
	Q15828
	P01040
	P04080
	P33240
	Q9H0L4
	Q12996
	Q13363
	P56545
	Q01459
	P29279
	P32929
	Q96CG8
	O43310
	P35221
	P26232
	Q9UBT7
	P35222
	O60716
	Q9UQB3
	P17812
	Q9NRF8
	P10619
	P07858
	P53634
	P07339
	Q9UBX1
	P08311
	P09668
	P43235
	P07711
	P43234
	P25774
	O60911
	Q9UBR2
	Q14247
	Q8WZ74
	Q9P2B4
	Q7Z7A3
	Q13616
	Q13617
	Q13618
	Q13619
	Q13620
	Q93034
	O60888
	Q9NTM9
	Q9P013
	P78310
	P48061
	Q9H2A7
	Q9H7Y0
	Q8TB03
	P00167
	O43169
	Q9UHQ9
	Q6BCY4
	P00387
	P13498
	P04839
	Q53TN4
	P08574
	P99999
	Q7L576
	Q96F07-2
	Q9NQC7
	Q8N118
	O00622
	Q15438
	O43739
	Q9NRR1
	Q8N465
	Q9Y4D1
	P98082
	Q5VWQ8
	Q14118
	Q8NCG7
	P51397
	P14868
	Q6PI48
	Q8N136
	Q96EP5
	P09172
	P07108
	Q16643
	Q9UJU6
	Q9UK59
	P11182
	Q8TEB1
	Q58WW2
	P61962
	Q5TAQ9
	Q8N8Z6
	Q96PD2
	P43146
	P81605
	Q9UHG0
	Q96JQ0
	P27707
	O15075
	Q8N568
	P07585
	Q96C86
	P32321
	Q14203
	Q13561
	O75935
	Q9UJW0
	Q9BTE1
	O00399
	Q9H773
	Q96GG9
	Q7Z4W1
	Q9BW61
	O94760
	O95865
	Q16531
	O94830
	Q5TDH0
	P39656
	Q08345
	Q16832
	Q96HY6
	P30046
	Q92499
	Q92841
	Q9NUU7
	Q9UMR2
	O00571
	O15523
	Q86XP3
	Q7L014
	P17844
	O95786
	P26196
	Q8IY21
	Q16698
	Q9H4E7
	P59665
	P59666
	P35659
	Q8TEH3
	Q5VZ89
	Q6ZUT9
	O43583
	Q9Y315
	P17661
	O00273
	O60443
	P98153
	P23743
	O75912
	Q13574
	Q16854
	P49366
	Q6UWP2
	Q9Y394
	O43143
	Q7Z478
	Q7L2E3
	Q7L7V1
	Q9H2U1
	Q08211
	Q9NR28
	O60610
	O60879
	Q14689
	Q9P265
	Q9Y2E4
	O95057
	Q96HU8
	Q8IYB7
	O60832
	Q9UBU2
	Q9UBP4
	P10515
	P09622
	Q12959-2
	Q15700-3
	Q92796
	P78352
	Q9Y2H0
	Q6UY11
	P36957
	Q9UGM3
	P11532
	Q6E0U4-16
	Q08495
	Q09019
	Q9Y485
	Q8TDJ6
	Q86Y56
	P31689
	O60884
	Q8WW22
	P25685
	Q9UBS4
	P25686
	Q9UDY4
	O75190-3
	O75165
	Q5F1R6
	Q13217
	Q9H3Z4-2
	O75061
	Q99615
	O75937
	Q8WXX5
	Q4LDG9
	O14645
	P24855
	P49184
	O00115
	Q8NFT8
	Q05193-2
	O00429
	P50570-3
	Q9UQ16-2
	P26358
	Q9ULA0
	O43598
	Q14185
	Q96BY6
	Q5JSL3
	Q92608
	Q8N1I0
	Q9H7D0
	Q96N67
	Q8NF50
	Q9BZ29
	Q9BU89
	Q9BVM2
	Q9H4A9
	Q9H2P9
	Q7L8W6
	Q9BTV6
	O60762
	Q8N608
	Q9NY33
	P42658
	Q9UHL4
	Q6V1X1
	Q86TI2
	Q07507
	Q9C005
	Q12882
	Q16555
	Q14195-2
	O14531
	Q9BPU6
	Q01658
	Q14919
	Q8NBI3
	Q9Y295
	P55039
	Q08554
	Q02487-2
	Q14574
	Q8TD84
	O14972
	Q02413
	Q14126
	P15924
	Q03001
	P60981
	Q8TEA8
	Q9Y4J8-13
	O60941
	Q96EV8
	P23919
	Q9NX74
	Q9BVJ7
	P51452
	P33316
	O14640
	O14641
	Q92997
	O77932
	Q96IM9
	Q14204
	O14576-2
	Q13409-2
	Q9Y6G9
	O43237
	Q8NCM8
	Q8TCX1
	P63167
	Q96FJ2
	Q9NP97
	P51808
	Q13627
	P42892
	Q13011
	Q9NTX5
	Q96DC8
	P30084
	P42126
	O75521
	Q16610
	O94769
	Q5VYK3
	O60869
	O43854
	P05305
	P14138
	Q15075
	P68104
	Q05639
	P24534
	P29692
	O43324
	P26641
	P13639
	P57772
	Q9HAE3
	O75071
	Q12805
	O95967
	Q9BUP0
	Q96C19
	Q7Z2Z2
	P20827
	P52803
	P98172
	P52799
	Q15768
	Q14156
	Q9Y2G0
	Q15029
	Q63HQ2-2
	P00533
	Q9GZT9
	Q8NDI1
	Q9H4M9
	Q9NZN4
	Q9NZN3
	Q9H223
	P41567
	Q8N9N8
	P47813
	O14602
	O60739
	Q9BY44
	P19525
	Q14232
	P49770
	Q9NR50
	Q9UI10-2
	Q13144
	P41214
	P05198
	P20042
	P41091
	Q14152
	P55884
	Q99613
	O15371
	P60228
	O00303
	O75821
	O15372
	Q13347
	O75822
	Q9UBQ5
	Q9Y262
	Q7L2H7
	P60842
	Q14240
	P38919
	P23588
	P06730
	O60573
	Q8N5X7
	Q13541
	Q13542
	Q04637
	P78344
	O43432
	Q15056-2
	P55010
	P63241
	Q9GZV4
	O60841
	P56537
	Q53HC9
	Q9H777
	Q9BQ52
	P08246
	Q15717
	Q12926
	Q14576
	Q92556
	Q96JJ3
	P15502-1
	Q15370
	Q15369
	P60002
	Q6IA86
	Q9H9T3
	Q96EB1
	Q0PNE2
	Q8N766
	P50402
	Q9Y6C2
	Q9BXX0
	Q9NT22
	O00423
	O95834
	Q32P44
	Q9HC35
	Q8N8S7-2
	O94919
	P17813
	P06733
	P09104
	P13929
	Q9UHY7
	Q7L5Y1
	Q07075
	P22413
	Q13822-3
	Q9Y6X5
	Q9UJA9
	Q6UWR7
	P49961
	Q9Y5L3
	Q9Y227
	O75356
	O75354
	Q9NPA8
	Q5NDL2
	P11171
	Q9H4G0
	O43491
	Q9Y2J2-2
	Q9HCS5
	Q9H329
	Q9HCM4
	Q9UM22
	Q9HCE0
	Q5JZY3
	P29317
	P54764
	P54756
	Q9UF33
	Q15375
	P54762
	P29323
	P54753
	P54760
	O15197
	P07099
	P34913
	O95278
	Q7L775
	Q9Y6I3-1
	O95208-2
	Q9H201
	P58107
	P07814
	P42566
	Q9UBC2-2
	Q12929
	Q9H6S3
	Q9NZ08
	Q6P179
	P04626
	P21860
	Q15303
	Q96RT1
	Q8IUD2
	O15083
	Q969X5
	P84090
	O43414
	Q6P6B1
	Q96DZ1
	O75477
	O94905
	Q8TAM6
	Q7Z2K6
	Q96HE7
	P30040
	Q9BS26
	Q9H9K5
	Q96AP7
	P10768
	Q9BSJ8
	A0FGR8
	A0FGR9
	P62495
	P13804
	P38117
	Q16134
	Q9HBU6
	Q9NVF9
	Q9UI08
	Q92817
	Q01844
	Q9NV70
	Q96KP1
	O60645
	Q96A65
	O00471
	Q8TAG9
	Q9Y2D4
	Q9UPT5
	Q8IYI6
	Q9NPD3
	Q15024
	Q16394
	Q93063
	Q9UBQ6
	O43909
	P15311
	P00742
	P03951
	Q9Y624
	P00748
	P00488
	P05160
	P00734
	P13726
	P12259
	P08709
	P00451
	P23610
	P00740
	P07148
	P12104
	P05413
	P15090
	Q01469
	P51161
	O15540
	Q13158
	Q9UNN5
	Q96CS3
	P16930
	Q6P587
	Q96GK7
	Q9NVQ4
	Q9BWQ8
	O95990
	Q9H098
	Q8IWE2
	Q9NRY5
	Q9BPY3
	Q9NZB2
	Q96EK7
	Q9NX05
	Q96E09
	Q7Z309
	Q9BYI3
	Q8IXS8
	Q9BZQ8
	Q96TA1
	Q96C01
	Q05DH4
	Q5W0V3
	Q96A26
	Q92567
	Q9Y6X4
	Q5VUB5
	A8MVW0
	Q6P995
	Q8WUF8
	Q8TBP5
	Q15018
	Q8N128
	Q9H8M7
	Q9GZU8
	Q9UFP1
	Q6UWH4
	Q7Z5A9
	Q8N3H0
	Q7Z5A7-2
	O75063
	Q8IXL6
	Q9BRX8
	Q8TBF2
	Q641Q2
	Q9Y4E1
	Q9H0X4
	P98173
	P58499
	Q92520
	Q8TCE6
	Q9H0Q0
	Q9NUQ9
	Q14320
	Q8N5J2
	Q8NBR6
	Q6ZS17
	Q0P6D2
	Q96KN1
	Q658Y4
	Q9H5X1
	Q9Y3D0
	Q8NCA5
	Q52LJ0-2
	Q17RN3
	Q12884
	Q9Y4F1
	Q9Y285
	Q9NSD9
	P25445
	P49327
	Q14517
	Q9NYQ8
	Q8TDW7
	Q6V0I7
	P62861
	Q8WUP2
	P23142-4
	P98095-2
	Q9UBX5
	Q53RD9
	P35555
	P35556
	P09467
	O00757
	Q96ME1-4
	Q9UKC9
	Q96IG2
	Q96CD0
	Q9UK22
	O94952
	Q8NEZ5
	Q9UK99
	Q9UKT5
	Q9H4M3
	Q9NRD1
	Q9Y3I1
	Q9UKT8
	Q5XUX1-3
	P30273
	Q9Y6R7
	P12314
	Q92637
	P12318
	P31995
	P08637
	O75015
	P55899
	Q0JRZ9
	Q15485
	O75636
	P14324
	P10109
	P22570
	P39748
	Q9BQL6
	Q96AC1
	Q86UX7
	Q9UGM5
	Q9UHY8
	P02671
	P02675
	Q96M96
	P05230
	P11362
	O95684
	P21802-10
	P22607-3
	P02679-2
	Q96C11
	Q08830
	Q14314
	P07954
	P49789
	Q13642
	Q14192
	Q13643
	Q9Y613
	Q8TAL6
	O43427
	Q92562
	Q9Y3D6
	Q5T1M5
	P62942
	P26885
	Q00688
	Q02790
	Q13451
	O95302
	Q9UIM3
	Q9H9S5
	Q8NFF5
	P20930
	Q5D862
	Q13045
	P21333
	O75369
	Q14315
	O75955
	Q14254
	Q9NZU1
	O43155
	Q9NZU0
	P17948
	P35916
	Q9UPI3
	Q96CP2
	Q96HJ9-2
	O95466
	Q96PY5
	Q8IVF7
	Q06828
	Q06787-2
	P02751
	Q9H479
	Q9HA64
	Q96RU3
	Q5T0N5
	P49354
	P49356
	Q5VW36
	Q04609
	P15328
	P14207
	P85037
	O14772
	Q5SZK8
	P42685
	Q9BZ67
	Q9P0K9
	O94915
	Q92765
	Q16658
	Q9BTV5
	Q9BXM9
	Q12841
	O95633-2
	Q6MZW2
	Q8N475
	P02794
	P02792
	Q9C0B1
	Q96AE4-2
	Q96I24
	P04066
	Q9BTY2
	Q8N0W3
	Q9BWH2
	P09958
	P35637
[truncated: 3,942 more rows]

## Sheet: Cellular component
Category	Term	Term	Count	%	PValue	Genes	List Total	Pop Hits	Pop Total	Fold Enrichment	Bonferroni	Benjamini	FDR	-log10 (P)
GOTERM_CC_DIRECT	GO:0005615	extracellular space	124	43.5088	2.29521e-49	P02452, P12259, P13987, P11047, P13473, P0C0L5, P01877, P01876, P98160, P80108, Q92854, P01871, P07358, P28799, P07357, P04004, Q9UGM5, P08603, P01591, P03952, Q6EMK4, P10645, Q9NS98, Q08431, P16870, P08571, P08294, Q9NZP8, P01861, P02675, P09668, P07602, P00450, Q12841, P05546, P04217, Q9Y287, Q08380, Q6YHK3, P51888, O75882, P12111, P51884, Q9NTU7, P04180, Q99983, P02749, P01019, Q53EL9, P05154,…	259	653	5517	4.04494	5.60032e-47	5.60032e-47	5.21013e-47	48.6392
GOTERM_CC_DIRECT	GO:0005576	extracellular region	119	41.7544	5.79151e-49	P02452, P12259, P11047, P0C0L5, P01877, P01876, P98160, P07358, P07357, P04004, O95445, Q9UGM5, P08603, P01591, P03952, P10643, Q96GW7, Q9Y4L1, Q08431, O75493, P16112, Q96KN2, P05060, P08571, P08294, P23435, P01861, P02675, P07602, P00450, Q12841, P05546, P04217, Q9Y287, Q08380, Q14624, P51888, P12111, P51884, P19823, P04180, Q99983, P02749, P01019, P02745, P47972, P05154, P20774, P43652, P05155,…	259	601	5517	4.2177	1.41313e-46	7.06564e-47	6.57336e-47	48.2372
GOTERM_CC_DIRECT	GO:0072562	blood microparticle	38	13.3333	1.18412e-22	P00450, P02790, P04217, Q08380, Q14624, P19652, Q03591, P0C0L5, P19823, P01859, P01857, P01877, P01019, P01876, P02765, P02787, P05155, P43652, P02763, P01871, P07357, P01011, P04004, P27169, P08603, P01591, P00738, P00736, P00734, P01008, P04196, P02675, P01861, P00751, P01024, P02751, P01023, P10909	259	112	5517	7.22718	2.88926e-20	9.63086e-21	8.95986e-21	21.9266
GOTERM_CC_DIRECT	GO:0070062	extracellular exosome	156	54.7368	1.67706e-17	P13987, O75144, Q53SF7, P11047, Q7Z7M0, P13473, P0C0L5, P13591, P01877, P01876, Q6UX71, P98160, P80108, P01871, P07358, P28799, P07357, P04004, O95445, P07998, Q9UGM5, P08603, P01591, P03952, Q6EMK4, P10643, P13598, Q9NS98, Q9Y4L1, Q08431, Q8NFZ8, Q9Y5F6, P16870, P08571, P08294, Q9NZP8, Q14982, P98172, P01861, P02675, P09668, P07602, P78324, Q6GTX8, P00450, Q12841, P05546, P04216, P04217, Q9Y287,…	259	1924	5517	1.72712	4.09203e-15	1.02301e-15	9.51732e-16	16.7755
GOTERM_CC_DIRECT	GO:0005887	integral component of plasma membrane	47	16.4912	1.24301e-10	P23470, Q92859, P23471, P04216, Q12866, Q9Y5Y7, Q8NFY4, Q9UMF0, Q9Y5I4, O75882, Q08345, P35613, P54756, P15151, P23468, Q15262, Q92673, P07333, Q9UBG0, Q15223, Q92854, Q8N126, O75509, O95445, P11717, O15031, P54764, Q13641, Q14956, O15354, P11279, Q8N3J6, P13598, Q8NFZ8, P35052, Q9NZ53, P11362, P14151, Q02246, Q07954, Q16288, Q16620, Q86VB7, P98172, Q92823, Q9H2E6, Q9BZR6	259	358	5517	2.79652	3.03295e-08	6.0659e-09	5.64327e-09	9.90552
GOTERM_CC_DIRECT	GO:0031225	anchored component of membrane	17	5.96491	5.43059e-10	Q8IWV2, Q12860, O75326, Q13449, Q7Z3B1, Q6YHK3, O00451, Q96GW7, P35052, P23515, P13591, Q02246, Q7Z553, Q14982, P55290, P04156, Q9BZR6	259	51	5517	7.10039	1.32506e-07	2.20844e-08	2.05457e-08	9.26515
GOTERM_CC_DIRECT	GO:0043202	lysosomal lumen	19	6.66667	1.65089e-09	P07602, P07711, P07339, O00462, P51888, O00584, Q96GW7, P10253, P51884, P35052, P15586, P13473, Q06828, P16112, Q99983, P20774, P22304, P98160, P04233	259	70	5517	5.78174	4.02816e-07	5.75452e-08	5.35359e-08	8.78228
GOTERM_CC_DIRECT	GO:0016021	integral component of membrane	94	32.9825	5.88443e-09	P23470, Q6UXD5, P02452, P23471, P09603, Q12866, P48058, Q9Y5Y7, O75144, Q9Y5I4, P35613, Q9NX62, Q7Z7M0, P13473, O60883, P13591, Q7Z553, Q96KG7, P23468, Q9HC56, Q9NYQ8, Q15262, Q6UX71, Q96BZ4, Q9UBG0, Q15223, Q9H4D0, P01871, O75509, Q6EMK4, Q13449, P19022, Q9P2S2, P13598, Q8TBP5, O75173, Q9P0K1, Q9Y5F6, Q9NY97, Q99435, Q96PX8, Q16288, Q8N3T6, P07602, P78324, Q6GTX8, Q9HBW1, Q8NFY4, Q9UMF0, O75882,…	259	1151	5517	1.73963	1.4358e-06	1.79475e-07	1.66971e-07	8.2303
GOTERM_CC_DIRECT	GO:0005578	proteinaceous extracellular matrix	25	8.77193	8.33108e-09	P23471, Q08380, P78509, P35555, P51888, P12111, P51884, Q99983, P08123, Q92752, Q16610, P20774, P80108, P48745, P01033, Q14515, Q96GW7, O75173, O00533, P35052, Q06828, P16112, P01009, P49747, P02751	259	134	5517	3.9741	2.03278e-06	2.25865e-07	2.10128e-07	8.0793
GOTERM_CC_DIRECT	GO:0009897	external side of plasma membrane	20	7.01754	2.00071e-08	P04216, O75326, P11279, Q08431, P54756, P40189, P14151, P01859, P13591, P01857, P01877, P43121, P01876, P05154, Q92823, P02675, P01861, P04233, P01871, P55290	259	90	5517	4.73359	4.88171e-06	4.88172e-07	4.5416e-07	7.69882
GOTERM_CC_DIRECT	GO:0031093	platelet alpha granule lumen	14	4.91228	5.35976e-08	P01033, P01011, P04217, P12259, P19652, P01009, P04196, P02765, P05155, P02675, P02763, P02751, P01023, P10909	259	44	5517	6.77764	1.30777e-05	1.18889e-06	1.10606e-06	7.27085
GOTERM_CC_DIRECT	GO:0005796	Golgi lumen	13	4.5614	1.46913e-07	P04004, P51888, Q96GW7, P51884, P35052, Q06828, P16112, P04070, Q99983, P00734, P08294, P20774, P98160	259	40	5517	6.92288	3.58461e-05	2.98723e-06	2.77911e-06	6.83294
GOTERM_CC_DIRECT	GO:0005886	plasma membrane	99	34.7368	5.45394e-06	Q92859, P48058, P12259, P13987, O75144, P13473, P0C0L5, P13591, P98160, Q92854, P01871, P03952, Q6EMK4, Q9P2S2, P13598, Q9Y5F6, P16870, P08571, Q14982, P98172, P02675, P78324, Q6GTX8, P04216, Q9Y287, Q6YHK3, Q14624, Q8NFY4, O75882, P14415, P32004, P54756, Q53EL9, Q08ET2, P07333, P55291, P55290, O15394, P54764, Q14118, Q7Z3B1, O00451, P11279, Q8N3J6, P14151, Q07954, P01008, P43121, P04196, Q92823,…	259	1416	5517	1.48928	0.00132988	9.84201e-05	9.1563e-05	5.26329
GOTERM_CC_DIRECT	GO:0031012	extracellular matrix	27	9.47368	5.64706e-06	P02452, P24043, Q08380, P35555, P51888, P12111, P51884, P11047, P02749, P08123, P02765, Q16610, P20774, P98160, P48745, P04004, P02461, P07339, P35442, Q08431, O75173, Q06828, P16112, P08294, P49747, P02751, P10909	259	214	5517	2.68753	0.00137694	9.84201e-05	9.1563e-05	5.24818
GOTERM_CC_DIRECT	GO:0031089	platelet dense granule lumen	7	2.45614	7.1932e-06	P29622, Q08380, P02749, Q14624, P49908, Q16610, Q06033	259	12	5517	12.4257	0.00175361	0.000117009	0.000108857	5.14308
GOTERM_CC_DIRECT	GO:0005579	membrane attack complex	5	1.75439	0.000146287	P13671, P01031, P10643, P07358, P07357	259	7	5517	15.2151	0.0350669	0.00223087	0.00207544	3.8348
GOTERM_CC_DIRECT	GO:1903561	extracellular vesicle	10	3.50877	0.00015607	Q9NRN5, P48058, P12259, P51888, Q8NES3, P20774, P02675, P12111, Q08431, P07358	259	44	5517	4.84117	0.037368	0.00224006	0.00208399	3.80668
GOTERM_CC_DIRECT	GO:0005604	basement membrane	10	3.50877	0.000583437	P01033, P04004, P24043, P51693, P16112, Q14118, P35555, P35442, P98160, P11047	259	52	5517	4.09638	0.132726	0.00790881	0.00735778	3.23401
GOTERM_CC_DIRECT	GO:0009986	cell surface	25	8.77193	0.000700436	Q6YHK3, P13987, P32004, P13591, P02749, P15151, Q92752, Q15262, P02787, Q9H4D0, P07333, P01871, P11717, O15031, P54764, Q13641, Q6EMK4, Q9HCK4, Q02246, Q6UXK2, P02675, P04233, P04156, P10909, Q9BZR6	259	254	5517	2.09657	0.15715	0.00899507	0.00836837	3.15463
GOTERM_CC_DIRECT	GO:0071751	secretory IgA immunoglobulin complex	3	1.05263	0.00633425	P01591, P01877, P01876	259	3	5517	21.3012	0.787852	0.0702525	0.0653579	2.19831
GOTERM_CC_DIRECT	GO:0071748	monomeric IgA immunoglobulin complex	3	1.05263	0.00633425	P01591, P01877, P01876	259	3	5517	21.3012	0.787852	0.0702525	0.0653579	2.19831
GOTERM_CC_DIRECT	GO:0071752	secretory dimeric IgA immunoglobulin complex	3	1.05263	0.00633425	P01591, P01877, P01876	259	3	5517	21.3012	0.787852	0.0702525	0.0653579	2.19831
GOTERM_CC_DIRECT	GO:0030425	dendrite	15	5.26316	0.00665642	P54764, P04216, P48058, P78509, P11279, P54756, O00533, Q8NFT8, P0C0L5, P40189, P05090, Q07954, Q15262, Q9C0A0, P48745	259	143	5517	2.23439	0.803991	0.0706159	0.0656959	2.17676
GOTERM_CC_DIRECT	GO:0005788	endoplasmic reticulum lumen	11	3.85965	0.0136543	P02452, P02461, P04070, P00734, P01009, P12259, Q9UNW1, P08123, O00584, P12111, Q9Y4L1	259	96	5517	2.44076	0.965076	0.138818	0.129146	1.86473
GOTERM_CC_DIRECT	GO:0030424	axon	12	4.21053	0.0202745	P0C0L5, Q8IWV2, P54764, O15394, Q8N3J6, Q15262, Q15223, Q9P0K1, Q9H2E6, P48745, P54756, O75509	259	117	5517	2.18473	0.993247	0.197879	0.184092	1.69305
GOTERM_CC_DIRECT	GO:0043025	neuronal cell body	15	5.26316	0.022708	Q6UXD5, P11279, P54756, Q8NFT8, P0C0L5, P40189, P05090, P16870, Q9BYH1, Q02246, Q07954, Q53EL9, Q15262, P48745, Q9BZR6	259	166	5517	1.9248	0.996319	0.210361	0.195705	1.64382
GOTERM_CC_DIRECT	GO:0043235	receptor complex	7	2.45614	0.0232777	P11362, O60883, O15354, Q07954, Q16288, Q16620, Q08345	259	48	5517	3.10642	0.996807	0.210361	0.195705	1.63306
GOTERM_CC_DIRECT	GO:0042383	sarcolemma	6	2.10526	0.0337581	P24043, Q14118, P13987, P11279, P35613, P12111	259	39	5517	3.2771	0.99977	0.294177	0.273681	1.47162
GOTERM_CC_DIRECT	GO:0005764	lysosome	12	4.21053	0.0363436	P13473, P07602, P15586, P07711, Q9Y646, P07339, P11279, O00584, P10253, P09668, P42785, Q92820	259	128	5517	1.99698	0.999881	0.305788	0.284483	1.43957
GOTERM_CC_DIRECT	GO:0034364	high-density lipoprotein particle	4	1.40351	0.0422778	O95445, P27169, P04180, P02749	259	17	5517	5.01204	0.999974	0.343859	0.319902	1.37389
GOTERM_CC_DIRECT	GO:0005581	collagen trimer	6	2.10526	0.0486057	P01033, P02452, P02461, P08123, P02745, P12111	259	43	5517	2.97225	0.999995	0.374246	0.348172	1.31331
GOTERM_CC_DIRECT	GO:0005773	vacuole	3	1.05263	0.0506153	P26927, P04233, Q92820	259	8	5517	7.98793	0.999997	0.374246	0.348172	1.29572
GOTERM_CC_DIRECT	GO:0034366	spherical high-density lipoprotein particle	3	1.05263	0.0506153	O95445, P27169, P10909	259	8	5517	7.98793	0.999997	0.374246	0.348172	1.29572
GOTERM_CC_DIRECT	GO:0030658	transport vesicle membrane	4	1.40351	0.056279	Q8WXD2, P16870, P10645, P04233	259	19	5517	4.48445	0.999999	0.403885	0.375745	1.24965
GOTERM_CC_DIRECT	GO:0045202	synapse	9	3.15789	0.0615715	Q9NTU7, P0C0L5, Q02246, P19022, Q8N3J6, Q9NPR2, A6NL88, Q92823, P98172	259	91	5517	2.10671	1	0.427748	0.397946	1.21062
GOTERM_CC_DIRECT	GO:0033268	node of Ranvier	3	1.05263	0.0631103	Q02246, O94856, Q14118	259	9	5517	7.10039	1	0.427748	0.397946	1.1999
GOTERM_CC_DIRECT	GO:0045121	membrane raft	10	3.50877	0.074319	P35052, Q12860, P07339, P04216, P08571, Q14118, Q92752, P98172, P35613, P04156	259	111	5517	1.91902	1	0.474244	0.441202	1.1289
GOTERM_CC_DIRECT	GO:0042571	immunoglobulin complex, circulating	3	1.05263	0.076514	P01859, P01857, P01861	259	10	5517	6.39035	1	0.474244	0.441202	1.11626
GOTERM_CC_DIRECT	GO:0045211	postsynaptic membrane	7	2.45614	0.0771891	Q9HBW1, P54764, P48058, Q14118, P23435, Q16620, Q9H4D0	259	64	5517	2.32981	1	0.474244	0.441202	1.11244
GOTERM_CC_DIRECT	GO:0031362	anchored component of external side of plasma membrane	3	1.05263	0.0907145	P04216, P08571, P13987	259	11	5517	5.80941	1	0.474244	0.441202	1.04232
GOTERM_CC_DIRECT	GO:0031091	platelet alpha granule	3	1.05263	0.0907145	P05154, P35442, P02675	259	11	5517	5.80941	1	0.474244	0.441202	1.04232
GOTERM_CC_DIRECT	GO:1990682	CSF1-CSF1R complex	2	0.701754	0.0913503	P09603, P07333	259	2	5517	21.3012	1	0.474244	0.441202	1.03929
GOTERM_CC_DIRECT	GO:0042583	chromaffin granule	2	0.701754	0.0913503	P10645, P10909	259	2	5517	21.3012	1	0.474244	0.441202	1.03929
GOTERM_CC_DIRECT	GO:0071756	pentameric IgM immunoglobulin complex	2	0.701754	0.0913503	P01591, P01871	259	2	5517	21.3012	1	0.474244	0.441202	1.03929
GOTERM_CC_DIRECT	GO:0072534	perineuronal net	2	0.701754	0.0913503	P23471, Q92752	259	2	5517	21.3012	1	0.474244	0.441202	1.03929
GOTERM_CC_DIRECT	GO:0005584	collagen type I trimer	2	0.701754	0.0913503	P02452, P08123	259	2	5517	21.3012	1	0.474244	0.441202	1.03929
GOTERM_CC_DIRECT	GO:0071757	hexameric IgM immunoglobulin complex	2	0.701754	0.0913503	P01591, P01871	259	2	5517	21.3012	1	0.474244	0.441202	1.03929

## Sheet: Molecular function
Category	Term	Term	Count	%	PValue	Genes	List Total	Pop Hits	Pop Total	Fold Enrichment	Bonferroni	Benjamini	FDR	-log10 (P)
GOTERM_MF_DIRECT	GO:0004867	serine-type endopeptidase inhibitor activity	19	6.66667	3.62564e-11	P01011, P29622, P05546, Q14624, Q86UX2, Q6YHK3, P12111, Q06033, P19823, P08185, P01009, Q99574, P01008, P01019, P04196, P05154, P05155, P01023, P05543	230	61	5294	7.16935	1.20371e-08	1.20734e-08	1.15295e-08	10.4406
GOTERM_MF_DIRECT	GO:0008201	heparin binding	21	7.36842	4.15679e-10	P04004, P51693, Q12841, P05546, P08603, Q14956, P35555, P51888, P35442, Q06828, P11362, P14151, P02749, P08294, P01008, P04196, P05154, P20774, P48745, P49747, P02751	230	87	5294	5.55592	1.38006e-07	6.92106e-08	6.6093e-08	9.38124
GOTERM_MF_DIRECT	GO:0004252	serine-type endopeptidase activity	23	8.07018	1.12503e-09	P07711, P07339, P03952, P12259, P0C0L5, P00738, P00736, P01859, P00748, P04070, P00734, P01857, Q9UBX7, P26927, P06681, P02745, Q9NZP8, P05156, P09668, P01861, P00751, P01024, Q92876	230	111	5294	4.76937	3.7351e-07	1.24878e-07	1.19253e-07	8.94884
GOTERM_MF_DIRECT	GO:0004866	endopeptidase inhibitor activity	10	3.50877	5.31879e-06	P0C0L5, P19823, P01031, P05546, Q14624, Q6YHK3, P02765, P01024, P01023, Q06033	230	32	5294	7.19293	0.00176429	0.000442789	0.000422844	5.27419
GOTERM_MF_DIRECT	GO:0005201	extracellular matrix structural constituent	10	3.50877	1.19483e-05	P02452, P16112, P02461, P35555, P08123, P51888, Q96GW7, P51884, P11047, P49747	230	35	5294	6.5764	0.00395902	0.000763987	0.000729573	4.92269
GOTERM_MF_DIRECT	GO:0034987	immunoglobulin receptor binding	7	2.45614	1.37655e-05	P01591, P01859, P01857, P01877, P01876, P01861, P01871	230	14	5294	11.5087	0.00455976	0.000763987	0.000729573	4.86121
GOTERM_MF_DIRECT	GO:0002020	protease binding	12	4.21053	2.07295e-05	P01033, P14151, Q07954, P01009, P01008, P05154, Q16610, O75173, P49747, P02751, O00533, P01023	230	56	5294	4.9323	0.00685862	0.00098613	0.000941709	4.68341
GOTERM_MF_DIRECT	GO:0050839	cell adhesion molecule binding	10	3.50877	3.08153e-05	P16870, P14151, P15151, Q9P2S2, Q8N3J6, P23468, P02675, Q15223, Q8NFZ8, Q8N126	230	39	5294	5.9019	0.0101787	0.00128269	0.00122491	4.51123
GOTERM_MF_DIRECT	GO:0005178	integrin binding	12	4.21053	0.000292326	P04004, P02461, P04216, O75326, Q14956, P35555, Q9UMF0, P13598, Q08431, Q9P0K1, P48745, P02751	230	74	5294	3.73255	0.0925042	0.010816	0.0103288	3.53413
GOTERM_MF_DIRECT	GO:0004872	receptor activity	12	4.21053	0.00052227	P11717, Q92859, Q07954, P15151, Q9Y5Y7, O00451, Q8N3J6, O75882, Q92854, Q8NFZ8, Q9BZR6, Q8N126	230	79	5294	3.49631	0.159232	0.0173916	0.0166082	3.2821
GOTERM_MF_DIRECT	GO:0030215	semaphorin receptor binding	6	2.10526	0.000781881	O75326, Q8NFY4, Q9NPR2, Q9NS98, Q9H2E6, Q92854	230	18	5294	7.67246	0.228706	0.0236697	0.0226035	3.10686
GOTERM_MF_DIRECT	GO:0004888	transmembrane signaling receptor activity	7	2.45614	0.00126052	Q8NFT8, Q9Y5Y7, Q9P2S2, Q92673, Q9UBG0, Q9H2E6, Q92854	230	29	5294	5.55592	0.342135	0.0349794	0.0334038	2.89945
GOTERM_MF_DIRECT	GO:0001848	complement binding	4	1.40351	0.00145007	P0C0L5, P13987, P00751, P07357	230	6	5294	15.3449	0.382312	0.0370656	0.035396	2.83861
GOTERM_MF_DIRECT	GO:0030246	carbohydrate binding	12	4.21053	0.00158174	P0C0L5, P16112, Q12860, P14151, Q02246, P47972, O75882, Q96GW7, P10253, Q08ET2, Q15223, Q9UBG0	230	90	5294	3.06899	0.408773	0.0370656	0.035396	2.80086
GOTERM_MF_DIRECT	GO:0045499	chemorepellent activity	6	2.10526	0.00166962	O75326, Q8NFY4, Q9NPR2, Q9NS98, Q9H2E6, Q92854	230	21	5294	6.5764	0.4258	0.0370656	0.035396	2.77738
GOTERM_MF_DIRECT	GO:0005518	collagen binding	8	2.80702	0.00190865	P04004, P07711, Q14515, Q08345, P51884, Q9UBG0, P49747, P02751	230	42	5294	4.38427	0.469682	0.0397238	0.0379345	2.71927
GOTERM_MF_DIRECT	GO:0005102	receptor binding	16	5.61404	0.00303522	P24043, P01031, Q8N3J6, O75144, Q9NT99, Q8NFZ8, P00734, P15151, P23468, P04196, P02675, Q15223, Q92854, P01024, P01023, Q8N126	230	157	5294	2.34572	0.635498	0.0594545	0.0567764	2.51781
GOTERM_MF_DIRECT	GO:0043395	heparan sulfate proteoglycan binding	4	1.40351	0.00380604	P35052, P08603, P04196, P49747	230	8	5294	11.5087	0.718048	0.0704118	0.0672401	2.41953
GOTERM_MF_DIRECT	GO:0003823	antigen binding	8	2.80702	0.0047015	P01591, P01859, P01857, P01877, P01876, P25311, P01861, P01871	230	49	5294	3.75794	0.790824	0.0824	0.0786883	2.32776
GOTERM_MF_DIRECT	GO:0005044	scavenger receptor activity	5	1.75439	0.00956117	P04004, Q08380, Q96KG7, Q86VB7, P05156	230	20	5294	5.75435	0.958811	0.152976	0.146085	2.01949
GOTERM_MF_DIRECT	GO:0005509	calcium ion binding	26	9.12281	0.00964713	Q12841, P35555, Q9Y5I4, Q7Z7M0, Q8NFT8, P00748, Q9HC56, Q9NYQ8, P98160, Q9H4D0, P55291, P55290, P27169, Q14515, Q14118, P19022, P35442, Q9Y5F6, P16112, Q99435, P00736, P04070, Q07954, P00734, Q6MZW2, P49747	230	354	5294	1.69054	0.959981	0.152976	0.146085	2.0156
GOTERM_MF_DIRECT	GO:0005004	GPI-linked ephrin receptor activity	3	1.05263	0.0105507	P54764, Q16288, P54756	230	4	5294	17.263	0.970443	0.159699	0.152505	1.97672
GOTERM_MF_DIRECT	GO:0038191	neuropilin binding	4	1.40351	0.0131502	O75326, Q9NPR2, Q9NS98, Q92854	230	12	5294	7.67246	0.987659	0.190392	0.181816	1.88107
GOTERM_MF_DIRECT	GO:0004180	carboxypeptidase activity	4	1.40351	0.0165581	Q9Y646, P16870, Q96KN2, P42785	230	13	5294	7.08227	0.996086	0.227575	0.217323	1.78099
GOTERM_MF_DIRECT	GO:0042834	peptidoglycan binding	3	1.05263	0.0170852	P01591, Q96PD5, P01871	230	5	5294	13.8104	0.996725	0.227575	0.217323	1.76738
GOTERM_MF_DIRECT	GO:0005001	transmembrane receptor protein tyrosine phosphatase activity	4	1.40351	0.0204133	P23470, P23471, P23468, Q15262	230	14	5294	6.5764	0.998938	0.261447	0.24967	1.69009
GOTERM_MF_DIRECT	GO:0004714	transmembrane receptor protein tyrosine kinase activity	5	1.75439	0.0241025	Q12866, Q16288, Q16620, Q08345, P07333	230	26	5294	4.42642	0.999696	0.297264	0.283874	1.61794
GOTERM_MF_DIRECT	GO:0008083	growth factor activity	7	2.45614	0.0257563	P01033, P09603, P00734, P01019, P20774, P48745, P28799	230	53	5294	3.04003	0.999827	0.306316	0.292518	1.58912
GOTERM_MF_DIRECT	GO:0001948	glycoprotein binding	6	2.10526	0.0398968	P11717, Q12860, Q02246, P02749, P01009, P25311	230	44	5294	3.13874	0.999999	0.458126	0.43749	1.39906
GOTERM_MF_DIRECT	GO:0005507	copper ion binding	5	1.75439	0.0474582	P35052, P00450, P08294, P12259, P04156	230	32	5294	3.59647	1	0.526786	0.503057	1.32369
GOTERM_MF_DIRECT	GO:0048407	platelet-derived growth factor binding	3	1.05263	0.0548712	P02452, P02461, P08123	230	9	5294	7.67246	1	0.589423	0.562873	1.26066
GOTERM_MF_DIRECT	GO:0001618	virus receptor activity	5	1.75439	0.0681075	P13591, P15151, Q14118, P11279, Q15223	230	36	5294	3.19686	1	0.708744	0.676818	1.1668
GOTERM_MF_DIRECT	GO:0008528	G-protein coupled peptide receptor activity	2	0.701754	0.0846497	O60883, O15354	230	2	5294	23.0174	1	0.722778	0.690221	1.07237
GOTERM_MF_DIRECT	GO:0005030	neurotrophin receptor activity	2	0.701754	0.0846497	Q16288, Q16620	230	2	5294	23.0174	1	0.722778	0.690221	1.07237
GOTERM_MF_DIRECT	GO:0008499	UDP-galactose:beta-N-acetylglucosamine beta-1,3-galactosyltransferase activity	2	0.701754	0.0846497	Q9NY97, O75752	230	2	5294	23.0174	1	0.722778	0.690221	1.07237
GOTERM_MF_DIRECT	GO:0008532	N-acetyllactosaminide beta-1,3-N-acetylglucosaminyltransferase activity	2	0.701754	0.0846497	Q9NY97, O43505	230	2	5294	23.0174	1	0.722778	0.690221	1.07237
GOTERM_MF_DIRECT	GO:0048403	brain-derived neurotrophic factor binding	2	0.701754	0.0846497	Q6MZW2, Q16620	230	2	5294	23.0174	1	0.722778	0.690221	1.07237
GOTERM_MF_DIRECT	GO:0036505	prosaposin receptor activity	2	0.701754	0.0846497	O60883, O15354	230	2	5294	23.0174	1	0.722778	0.690221	1.07237
GOTERM_MF_DIRECT	GO:0043121	neurotrophin binding	2	0.701754	0.0846497	Q16288, Q16620	230	2	5294	23.0174	1	0.722778	0.690221	1.07237
GOTERM_MF_DIRECT	GO:0005520	insulin-like growth factor binding	3	1.05263	0.0924476	P35858, P17936, P48745	230	12	5294	5.75435	1	0.750855	0.717033	1.0341
GOTERM_MF_DIRECT	GO:0004185	serine-type carboxypeptidase activity	3	1.05263	0.0924476	P16870, Q9H3G5, P42785	230	12	5294	5.75435	1	0.750855	0.717033	1.0341

## Sheet: Biological process
Category	Term	Term	Count	%	PValue	Genes	List Total	Pop Hits	Pop Total	Fold Enrichment	Bonferroni	Benjamini	FDR	-log10 (P)
GOTERM_BP_DIRECT	GO:0007155	cell adhesion	53	18.5965	1.39171e-20	P02452, Q92859, P24043, P35858, Q12860, Q9Y5Y7, P78509, Q9Y5I4, P11047, P13591, Q15262, Q15223, Q92854, P04004, Q8IWV2, Q13641, Q13449, P19022, P35442, P13598, Q96GW7, Q08431, Q9P0K1, P16112, P23515, Q02246, P98172, Q14982, P02751, P78324, P04216, Q08380, Q9UMF0, P14415, Q08345, P32004, P12111, Q99983, Q92752, Q08ET2, P55291, Q9C0A0, P55290, O15394, P51693, P54764, Q14956, O00533, Q9HCK4, P14151,…	250	258	5306	4.35997	1.8649e-17	1.8635e-17	1.81897e-17	19.8565
GOTERM_BP_DIRECT	GO:0010951	negative regulation of endopeptidase activity	26	9.12281	2.43179e-14	P05546, Q14624, Q6YHK3, P12111, P0C0L5, P19823, P08185, P01019, P02765, P05154, P05155, P01011, P29622, P04004, P01033, Q9UGM5, P01031, Q86UX2, Q06033, P01009, Q99574, P01008, P04196, P01024, P01023, P05543	250	84	5306	6.56933	3.25806e-11	1.62808e-11	1.58917e-11	13.6141
GOTERM_BP_DIRECT	GO:0002576	platelet degranulation	25	8.77193	2.26783e-13	P07602, P04217, Q08380, Q14624, P12259, P19652, P13473, P02749, P02765, Q16610, P02787, P05155, P02763, P01011, P29622, P01033, Q8WXD2, Q06033, P49908, P01009, P04196, P02675, P02751, P01023, P10909	250	84	5306	6.31667	3.03937e-10	1.01221e-10	9.88016e-11	12.6444
GOTERM_BP_DIRECT	GO:0006958	complement activation, classical pathway	20	7.01754	7.52367e-12	P01031, P10643, P13671, P0C0L5, P00736, P01859, P01857, P01877, P06681, P01876, P02745, P05155, Q9NZP8, P05156, P01861, P01024, P01871, P07358, P10909, P07357	250	59	5306	7.19458	1.00817e-08	2.51855e-09	2.45836e-09	11.1236
GOTERM_BP_DIRECT	GO:0030449	regulation of complement activation	13	4.5614	7.50143e-11	P04004, P01031, P08603, P13987, P10643, P13671, P0C0L5, P06681, P05156, P00751, P01024, P07358, P07357	250	23	5306	11.9962	1.00519e-07	2.00888e-08	1.96087e-08	10.1249
GOTERM_BP_DIRECT	GO:0006956	complement activation	17	5.96491	7.8035e-10	P01031, P08603, P10643, Q03591, P13671, P0C0L5, P00736, P01859, P01857, P06681, P02745, P01861, P00751, P01024, P07358, P10909, P07357	250	52	5306	6.93862	1.04567e-06	1.74148e-07	1.69986e-07	9.10771
GOTERM_BP_DIRECT	GO:0007411	axon guidance	19	6.66667	6.92757e-08	P24043, Q8IWV2, Q92859, O94856, P78509, P32004, P54756, O00533, O43505, P35052, Q9HCK4, Q9NY97, P13591, Q02246, Q92752, P98172, Q15223, P07333, Q9H2E6	250	87	5306	4.63513	9.28251e-05	1.32515e-05	1.29348e-05	7.15942
GOTERM_BP_DIRECT	GO:0030198	extracellular matrix organization	21	7.36842	3.56804e-07	P04004, P02452, P24043, P02461, Q14118, P35555, Q9UMF0, Q08345, Q96GW7, P13598, P35613, P12111, P51884, P11047, P16112, P08123, Q92752, P02675, P98160, P49747, P02751	250	117	5306	3.80944	0.000478003	5.97201e-05	5.82929e-05	6.44757
GOTERM_BP_DIRECT	GO:0045087	innate immune response	24	8.42105	9.20757e-07	P09603, P01591, P10645, Q96PD5, P13671, P0C0L5, P00736, P01859, P08571, P00748, P01857, P01877, P06681, P01876, P02745, P05155, Q9NZP8, P05156, P02675, Q08ET2, P01861, P07333, P01871, P10909	250	158	5306	3.2239	0.00123305	0.000135107	0.000131878	6.03585
GOTERM_BP_DIRECT	GO:0006953	acute-phase response	10	3.50877	1.00901e-06	P01011, P00738, P00734, P01009, Q14624, Q86VB7, P02765, P19652, P02763, P02751	250	25	5306	8.4896	0.00135116	0.000135107	0.000131878	5.9961
GOTERM_BP_DIRECT	GO:0018146	keratan sulfate biosynthetic process	8	2.80702	1.19277e-06	Q9NY97, Q06828, P16112, Q99983, P51888, P20774, P51884, O43505	250	14	5306	12.128	0.00159703	0.000145193	0.000141723	5.92344
GOTERM_BP_DIRECT	GO:0006508	proteolysis	29	10.1754	3.12731e-06	Q9Y646, P78509, P12259, P0C0L5, P01859, P01857, P06681, P02745, P05156, P42785, P07711, Q96IY4, P07339, P03952, O75173, Q9P0K1, P16112, P00736, Q96KN2, P04070, P00734, Q9UBX7, P26927, Q9NZP8, P09668, P01861, P00751, P01024, Q92820	250	233	5306	2.64161	0.00418183	0.000348955	0.000340616	5.50483
GOTERM_BP_DIRECT	GO:0042340	keratan sulfate catabolic process	7	2.45614	3.81215e-06	P15586, Q06828, P16112, Q99983, P51888, P20774, P51884	250	11	5306	13.5062	0.00509527	0.000392651	0.000383268	5.41883
GOTERM_BP_DIRECT	GO:0007417	central nervous system development	13	4.5614	9.38536e-06	P23471, P43251, P78509, Q15818, Q96GW7, Q9P0K1, Q8NFT8, Q9HCK4, P16112, Q02246, Q99574, Q92823, Q92876	250	57	5306	4.84056	0.0124977	0.000897643	0.000876191	5.02755
GOTERM_BP_DIRECT	GO:0022617	extracellular matrix disassembly	12	4.21053	1.16142e-05	P01033, P07711, P16112, P03952, P35555, Q96GW7, P35613, P98160, O75173, P11047, P02751, P01023	250	49	5306	5.19771	0.0154427	0.00103676	0.00101199	4.93501
GOTERM_BP_DIRECT	GO:0006957	complement activation, alternative pathway	7	2.45614	1.30725e-05	P01031, P08603, P10643, P00751, P07358, P01024, P07357	250	13	5306	11.4283	0.0173648	0.00109401	0.00106786	4.88364
GOTERM_BP_DIRECT	GO:0007597	blood coagulation, intrinsic pathway	7	2.45614	2.19823e-05	P03952, P00748, P02749, P00734, P05155, P42785, P01023	250	14	5306	10.612	0.029027	0.00173143	0.00169005	4.65793
GOTERM_BP_DIRECT	GO:0006910	phagocytosis, recognition	7	2.45614	0.000115885	P01859, P01857, P01877, P01876, P01861, Q08431, P01871	250	18	5306	8.25378	0.143838	0.00816686	0.00797169	3.93597
GOTERM_BP_DIRECT	GO:0042730	fibrinolysis	7	2.45614	0.000115885	Q96IY4, P03952, P00748, P00734, P04196, P05155, P02675	250	18	5306	8.25378	0.143838	0.00816686	0.00797169	3.93597
GOTERM_BP_DIRECT	GO:0007409	axonogenesis	12	4.21053	0.00018299	Q8IWV2, P23471, Q06828, P23515, Q02246, Q99983, Q96PX8, P51888, Q92823, P20774, P51884, Q9BZR6	250	65	5306	3.91828	0.217475	0.0117747	0.0114933	3.73757
GOTERM_BP_DIRECT	GO:0007156	homophilic cell adhesion via plasma membrane adhesion molecules	15	5.26316	0.000184666	O15031, P19022, Q8N3J6, Q9Y5I4, Q8NFZ8, Q9Y5F6, Q9HCK4, P15151, Q9HC56, Q9NYQ8, Q9H4D0, P55291, Q15223, P55290, Q8N126	250	99	5306	3.21576	0.219231	0.0117747	0.0114933	3.73361
GOTERM_BP_DIRECT	GO:0050871	positive regulation of B cell activation	6	2.10526	0.00020635	P01859, P01857, P01877, P01876, P01861, P01871	250	13	5306	9.79569	0.241595	0.0125592	0.012259	3.6854
GOTERM_BP_DIRECT	GO:0006898	receptor-mediated endocytosis	15	5.26316	0.000229166	P04004, P11717, P01591, P02790, Q08380, Q9Y4L1, P00738, P08571, Q07954, P01877, Q96KG7, P01876, Q86VB7, Q92673, P05156	250	101	5306	3.15208	0.264436	0.0133415	0.0130226	3.63985
GOTERM_BP_DIRECT	GO:0001501	skeletal system development	11	3.85965	0.000307209	P02452, P16112, P02461, P11362, P35555, P08123, P51888, P02765, Q96GW7, O75173, P49747	250	58	5306	4.02524	0.337492	0.0171397	0.0167301	3.51257
GOTERM_BP_DIRECT	GO:0051965	positive regulation of synapse assembly	9	3.15789	0.000364048	Q8IUK8, Q13641, Q96PX8, Q16288, P23435, Q16620, P35442, Q9H4D0, Q9NT99	250	39	5306	4.89785	0.386094	0.0194984	0.0190324	3.43884
GOTERM_BP_DIRECT	GO:0007157	heterophilic cell-cell adhesion via plasma membrane cell adhesion molecules	8	2.80702	0.000459498	P15151, P19022, Q8N3J6, P23435, P23468, Q15223, Q8NFZ8, Q8N126	250	31	5306	5.47716	0.459828	0.0236641	0.0230986	3.33772
GOTERM_BP_DIRECT	GO:0001755	neural crest cell migration	7	2.45614	0.000516781	O75326, Q8NFY4, Q9NPR2, Q9NS98, P98172, Q9H2E6, Q92854	250	23	5306	6.45948	0.499759	0.0249403	0.0243442	3.28669
GOTERM_BP_DIRECT	GO:0050900	leukocyte migration	12	4.21053	0.000521529	P78324, P02452, P14151, Q12866, P04070, P00734, P08123, P14415, P32004, P35613, P04233, P02751	250	73	5306	3.48888	0.502933	0.0249403	0.0243442	3.28272
GOTERM_BP_DIRECT	GO:0006911	phagocytosis, engulfment	7	2.45614	0.000662307	P01859, P01857, P01877, P01876, P01861, Q08431, P01871	250	24	5306	6.19033	0.588434	0.0305803	0.0298495	3.17894
GOTERM_BP_DIRECT	GO:0030574	collagen catabolic process	8	2.80702	0.000688823	P02452, P07711, P02461, P07339, P08123, P12111, Q9UBG0, Q92876	250	33	5306	5.14521	0.60281	0.0307445	0.0300097	3.16189
GOTERM_BP_DIRECT	GO:0001764	neuron migration	9	3.15789	0.000855699	Q8NFT8, P11362, Q02246, P78509, Q16288, Q16620, Q92823, Q9H2E6, O00533	250	44	5306	4.34127	0.682452	0.0369607	0.0360774	3.06768
GOTERM_BP_DIRECT	GO:2000427	positive regulation of apoptotic cell clearance	4	1.40351	0.000951852	P0C0L5, P06681, Q08431, P01024	250	5	5306	16.9792	0.720873	0.039829	0.0388772	3.02143
GOTERM_BP_DIRECT	GO:0048843	negative regulation of axon extension involved in axon guidance	6	2.10526	0.00113204	O75326, Q8NFY4, Q9NPR2, Q9NS98, Q9H2E6, Q92854	250	18	5306	7.07467	0.780804	0.0459333	0.0448356	2.94614
GOTERM_BP_DIRECT	GO:0019835	cytolysis	5	1.75439	0.00120288	P13671, P01031, P10643, P07358, P07357	250	11	5306	9.64727	0.800676	0.0473721	0.0462399	2.91978
GOTERM_BP_DIRECT	GO:0071526	semaphorin-plexin signaling pathway	7	2.45614	0.00158296	O15031, O75326, Q8NFY4, Q9NPR2, Q9NS98, Q9H2E6, Q92854	250	28	5306	5.306	0.88031	0.0605596	0.0591123	2.80053
GOTERM_BP_DIRECT	GO:0008037	cell recognition	5	1.75439	0.00173831	P15151, Q8N3J6, Q15223, Q8NFZ8, Q8N126	250	12	5306	8.84333	0.902836	0.0646554	0.0631102	2.75987
GOTERM_BP_DIRECT	GO:0007596	blood coagulation	12	4.21053	0.00229657	P02452, P05546, Q96IY4, P04070, P00734, P01009, P13987, P12259, P08123, P01008, P05154, P02675	250	87	5306	2.92745	0.954084	0.0831112	0.0811249	2.63892
GOTERM_BP_DIRECT	GO:0034332	adherens junction organization	7	2.45614	0.00325306	P15151, P19022, Q8N3J6, P55291, Q15223, P55290, Q8N126	250	32	5306	4.64275	0.987301	0.114628	0.111888	2.48771
GOTERM_BP_DIRECT	GO:0002250	adaptive immune response	8	2.80702	0.00348122	P07711, Q6GTX8, P01591, O75144, P02675, P09668, P01871, O75509	250	43	5306	3.94865	0.990656	0.119522	0.116665	2.45827
GOTERM_BP_DIRECT	GO:0030335	positive regulation of cell migration	13	4.5614	0.00440038	P02452, P09603, O75326, Q14956, Q8NFY4, Q9NPR2, Q9NS98, Q16288, P43121, P09668, P07333, Q92854, P55290	250	108	5306	2.55474	0.997287	0.147303	0.143783	2.35651
GOTERM_BP_DIRECT	GO:0030212	hyaluronan metabolic process	4	1.40351	0.00479669	P19823, Q14624, Q86UX2, Q06033	250	8	5306	10.612	0.998408	0.149367	0.145797	2.31906
GOTERM_BP_DIRECT	GO:0051918	negative regulation of fibrinolysis	4	1.40351	0.00479669	Q96IY4, P02749, P00734, P04196	250	8	5306	10.612	0.998408	0.149367	0.145797	2.31906
GOTERM_BP_DIRECT	GO:0003094	glomerular filtration	4	1.40351	0.00479669	P01591, P01877, P43121, P01876	250	8	5306	10.612	0.998408	0.149367	0.145797	2.31906
GOTERM_BP_DIRECT	GO:0030199	collagen fibril organization	6	2.10526	0.00536374	P02452, Q06828, P16112, P02461, P08123, P51884	250	25	5306	5.09376	0.999258	0.163228	0.159328	2.27053
GOTERM_BP_DIRECT	GO:0006027	glycosaminoglycan catabolic process	5	1.75439	0.00550948	P35052, P15586, Q9Y5Y7, P22304, P98160	250	16	5306	6.6325	0.999391	0.163938	0.16002	2.25889
GOTERM_BP_DIRECT	GO:0043410	positive regulation of MAPK cascade	7	2.45614	0.00597735	P07602, P11362, O60883, O15354, P17936, P19022, Q16620	250	36	5306	4.12689	0.999676	0.173993	0.169835	2.22349
GOTERM_BP_DIRECT	GO:0050776	regulation of immune response	9	3.15789	0.00646765	P02452, Q6GTX8, P02461, P14151, P15151, P08123, Q9UMF0, P13598, P01024	250	60	5306	3.1836	0.999833	0.184259	0.179856	2.18925
GOTERM_BP_DIRECT	GO:0006955	immune response	14	4.91228	0.00665945	P04004, P01591, O75326, P10643, P00736, P01877, P01876, Q15223, Q92854, P04233, P01024, P07358, O75509, P07357	250	128	5306	2.32138	0.999871	0.185771	0.181331	2.17656
GOTERM_BP_DIRECT	GO:0050853	B cell receptor signaling pathway	6	2.10526	0.0088474	P01859, P01857, P01877, P01876, P01861, P01871	250	28	5306	4.548	0.999993	0.23847	0.232771	2.05318
GOTERM_BP_DIRECT	GO:0007169	transmembrane receptor protein tyrosine kinase signaling pathway	7	2.45614	0.0089048	P23470, P09603, O00451, Q16288, Q16620, Q08345, P07333	250	39	5306	3.80944	0.999994	0.23847	0.232771	2.05038
GOTERM_BP_DIRECT	GO:0007158	neuron cell-cell adhesion	4	1.40351	0.00958457	Q8IWV2, O15394, Q9P2S2, Q92752	250	10	5306	8.4896	0.999998	0.251642	0.245628	2.01843
GOTERM_BP_DIRECT	GO:0050919	negative chemotaxis	6	2.10526	0.0102909	O75326, Q8NFY4, Q9NPR2, Q9NS98, Q9H2E6, Q92854	250	29	5306	4.39117	0.999999	0.26499	0.258657	1.98755
GOTERM_BP_DIRECT	GO:0007162	negative regulation of cell adhesion	5	1.75439	0.0105037	O15031, P04196, Q9P0K1, P55290, Q92854	250	19	5306	5.58526	0.999999	0.265367	0.259025	1.97866
GOTERM_BP_DIRECT	GO:0090036	regulation of protein kinase C signaling	3	1.05263	0.0123598	Q6UXD5, Q9BYH1, Q53EL9	250	4	5306	15.918	1	0.300904	0.293713	1.90799
GOTERM_BP_DIRECT	GO:0048712	negative regulation of astrocyte differentiation	3	1.05263	0.0123598	O60883, P00734, Q16288	250	4	5306	15.918	1	0.300904	0.293713	1.90799
GOTERM_BP_DIRECT	GO:0010001	glial cell differentiation	3	1.05263	0.019965	Q8NFT8, P78509, P19022	250	5	5306	12.7344	1	0.453105	0.442276	1.69973
GOTERM_BP_DIRECT	GO:0060267	positive regulation of respiratory burst	3	1.05263	0.019965	P01591, P01877, P01876	250	5	5306	12.7344	1	0.453105	0.442276	1.69973
GOTERM_BP_DIRECT	GO:0097119	postsynaptic density protein 95 clustering	3	1.05263	0.019965	Q9HBW1, P78509, Q9P2S2	250	5	5306	12.7344	1	0.453105	0.442276	1.69973
GOTERM_BP_DIRECT	GO:0001656	metanephros development	3	1.05263	0.019965	Q9HCK4, P35555, P09668	250	5	5306	12.7344	1	0.453105	0.442276	1.69973
GOTERM_BP_DIRECT	GO:0007413	axonal fasciculation	4	1.40351	0.0205823	Q8IWV2, O15394, Q02246, Q92823	250	13	5306	6.53046	1	0.459329	0.448352	1.68651
GOTERM_BP_DIRECT	GO:0006954	inflammatory response	12	4.21053	0.0219136	P01011, P0C0L5, P01031, P09603, O75326, P08571, Q16610, O75882, P02763, P07333, P01024, O75509	250	118	5306	2.15837	1	0.481021	0.469526	1.65929
GOTERM_BP_DIRECT	GO:0001895	retina homeostasis	5	1.75439	0.0239742	P01591, P01877, P01876, P02787, P25311	250	24	5306	4.42167	1	0.517766	0.505392	1.62026
GOTERM_BP_DIRECT	GO:0014068	positive regulation of phosphatidylinositol 3-kinase signaling	6	2.10526	0.0250543	P11362, P00734, P78509, P01019, Q16620, Q92854	250	36	5306	3.53733	1	0.529443	0.51679	1.60112
GOTERM_BP_DIRECT	GO:0007193	adenylate cyclase-inhibiting G-protein coupled receptor signaling pathway	4	1.40351	0.0253057	P07602, P51693, O60883, O15354	250	14	5306	6.064	1	0.529443	0.51679	1.59678
GOTERM_BP_DIRECT	GO:0008344	adult locomotory behavior	5	1.75439	0.0275191	Q6UXD5, Q9BYH1, Q53EL9, Q9P0K1, O00533	250	25	5306	4.2448	1	0.554034	0.540793	1.56037
GOTERM_BP_DIRECT	GO:0010875	positive regulation of cholesterol efflux	3	1.05263	0.0290287	P27169, P55058, Q07954	250	6	5306	10.612	1	0.554034	0.540793	1.53717
GOTERM_BP_DIRECT	GO:0031639	plasminogen activation	3	1.05263	0.0290287	P03952, P02749, P02675	250	6	5306	10.612	1	0.554034	0.540793	1.53717
GOTERM_BP_DIRECT	GO:0031638	zymogen activation	3	1.05263	0.0290287	P03952, P00748, P09668	250	6	5306	10.612	1	0.554034	0.540793	1.53717
GOTERM_BP_DIRECT	GO:0046470	phosphatidylcholine metabolic process	3	1.05263	0.0290287	P27169, P04180, P80108	250	6	5306	10.612	1	0.554034	0.540793	1.53717
GOTERM_BP_DIRECT	GO:0060074	synapse maturation	3	1.05263	0.0290287	Q6UXD5, Q9BYH1, Q53EL9	250	6	5306	10.612	1	0.554034	0.540793	1.53717
GOTERM_BP_DIRECT	GO:0001525	angiogenesis	11	3.85965	0.0293774	P11362, P05090, P04216, P43121, P04196, Q16610, Q92823, P98160, Q08431, P48745, P02751	250	108	5306	2.1617	1	0.554034	0.540793	1.53199
GOTERM_BP_DIRECT	GO:0018108	peptidyl-tyrosine phosphorylation	8	2.80702	0.0363846	P54764, P11362, Q12866, P78509, Q16288, Q16620, P07333, P54756	250	67	5306	2.53421	1	0.676652	0.660481	1.43908
GOTERM_BP_DIRECT	GO:0007166	cell surface receptor signaling pathway	8	2.80702	0.0390046	P01031, Q12866, P08571, P00734, P13987, P01019, P35613, Q9H2E6	250	68	5306	2.49694	1	0.694133	0.677544	1.40888
GOTERM_BP_DIRECT	GO:0010575	positive regulation of vascular endothelial growth factor production	3	1.05263	0.0393981	P40189, P01031, P01024	250	7	5306	9.096	1	0.694133	0.677544	1.40452
GOTERM_BP_DIRECT	GO:1903206	negative regulation of hydrogen peroxide-induced cell death	3	1.05263	0.0393981	P07602, O60883, O15354	250	7	5306	9.096	1	0.694133	0.677544	1.40452
GOTERM_BP_DIRECT	GO:0030195	negative regulation of blood coagulation	3	1.05263	0.0393981	P04004, P04070, P02749	250	7	5306	9.096	1	0.694133	0.677544	1.40452
GOTERM_BP_DIRECT	GO:0030168	platelet activation	8	2.80702	0.0417455	P02452, P02461, Q12866, P00734, P12259, P08123, P04196, P02675	250	69	5306	2.46075	1	0.725938	0.708589	1.37939
GOTERM_BP_DIRECT	GO:0030203	glycosaminoglycan metabolic process	4	1.40351	0.0426406	P35052, P15586, Q96GW7, P98160	250	17	5306	4.99388	1	0.731997	0.714503	1.37018
GOTERM_BP_DIRECT	GO:0045766	positive regulation of angiogenesis	6	2.10526	0.0451235	P13671, P01031, Q16610, P09668, P01024, P02750	250	42	5306	3.032	1	0.764815	0.746537	1.3456
GOTERM_BP_DIRECT	GO:0050731	positive regulation of peptidyl-tyrosine phosphorylation	6	2.10526	0.0491872	P04004, Q12860, P78509, P01019, Q92854, P04233	250	43	5306	2.96149	1	0.823271	0.803596	1.30815
GOTERM_BP_DIRECT	GO:0008306	associative learning	3	1.05263	0.050932	P78509, Q92752, P47972	250	8	5306	7.959	1	0.831681	0.811806	1.29301
GOTERM_BP_DIRECT	GO:0021680	cerebellar Purkinje cell layer development	3	1.05263	0.050932	Q6UXD5, Q9BYH1, Q53EL9	250	8	5306	7.959	1	0.831681	0.811806	1.29301
GOTERM_BP_DIRECT	GO:0044267	cellular protein metabolic process	7	2.45614	0.0530284	P35858, Q9Y287, P00734, P17936, P09668, P98160, Q08431	250	58	5306	2.56152	1	0.855482	0.835037	1.27549
GOTERM_BP_DIRECT	GO:0045773	positive regulation of axon extension	4	1.40351	0.0567501	O75326, Q6UXK2, P32004, P02751	250	19	5306	4.46821	1	0.904623	0.883004	1.24603
GOTERM_BP_DIRECT	GO:0014912	negative regulation of smooth muscle cell migration	3	1.05263	0.0634989	Q07954, P17936, Q8NFY4	250	9	5306	7.07467	1	0.977299	0.953943	1.19723
GOTERM_BP_DIRECT	GO:0035385	Roundabout signaling pathway	3	1.05263	0.0634989	Q06828, Q9HCK4, P20774	250	9	5306	7.07467	1	0.977299	0.953943	1.19723
GOTERM_BP_DIRECT	GO:0002062	chondrocyte differentiation	3	1.05263	0.0634989	P11362, P80108, P48745	250	9	5306	7.07467	1	0.977299	0.953943	1.19723
GOTERM_BP_DIRECT	GO:0042552	myelination	4	1.40351	0.0645315	O94856, O75882, Q92876, O75509	250	20	5306	4.2448	1	0.981905	0.958439	1.19023
GOTERM_BP_DIRECT	GO:0010976	positive regulation of neuron projection development	6	2.10526	0.0726399	O15031, P11362, Q12860, Q7Z3B1, P78509, Q16620	250	48	5306	2.653	1	1	0.976831	1.13882
GOTERM_BP_DIRECT	GO:0042157	lipoprotein metabolic process	4	1.40351	0.0727751	O95445, P04180, Q07954, P98160	250	21	5306	4.04267	1	1	0.976831	1.13802
GOTERM_BP_DIRECT	GO:0019731	antibacterial humoral response	4	1.40351	0.0727751	P01591, P01877, P01876, P01871	250	21	5306	4.04267	1	1	0.976831	1.13802
GOTERM_BP_DIRECT	GO:0030194	positive regulation of blood coagulation	3	1.05263	0.0769775	P00748, P02749, P00734	250	10	5306	6.3672	1	1	0.976831	1.11364
GOTERM_BP_DIRECT	GO:0034375	high-density lipoprotein particle remodeling	3	1.05263	0.0769775	O95445, P55058, P04180	250	10	5306	6.3672	1	1	0.976831	1.11364
GOTERM_BP_DIRECT	GO:0042246	tissue regeneration	3	1.05263	0.0769775	Q9Y646, P05090, Q92876	250	10	5306	6.3672	1	1	0.976831	1.11364
GOTERM_BP_DIRECT	GO:0016337	single organismal cell-cell adhesion	6	2.10526	0.0779526	P04216, Q7Z3B1, Q9UMF0, Q92823, P13598, Q15223	250	49	5306	2.59886	1	1	0.976831	1.10817
GOTERM_BP_DIRECT	GO:0001934	positive regulation of protein phosphorylation	7	2.45614	0.0781655	Q14956, P00734, Q16288, Q16620, P07333, Q92854, P01024	250	64	5306	2.32138	1	1	0.976831	1.10699
GOTERM_BP_DIRECT	GO:0034097	response to cytokine	4	1.40351	0.0905735	P01033, P40189, P02461, Q14624	250	23	5306	3.69113	1	1	0.976831	1.043
GOTERM_BP_DIRECT	GO:0022011	myelination in peripheral nervous system	3	1.05263	0.0912552	P24043, Q14118, Q9P0K1	250	11	5306	5.78836	1	1	0.976831	1.03974
GOTERM_BP_DIRECT	GO:0043691	reverse cholesterol transport	3	1.05263	0.0912552	O95445, P04180, P10909	250	11	5306	5.78836	1	1	0.976831	1.03974
GOTERM_BP_DIRECT	GO:0002353	plasma kallikrein-kinin cascade	2	0.701754	0.0916622	P00748, P42785	250	2	5306	21.224	1	1	0.976831	1.03781
GOTERM_BP_DIRECT	GO:0048710	regulation of astrocyte differentiation	2	0.701754	0.0916622	P54764, Q02246	250	2	5306	21.224	1	1	0.976831	1.03781
GOTERM_BP_DIRECT	GO:0038145	macrophage colony-stimulating factor signaling pathway	2	0.701754	0.0916622	P09603, P07333	250	2	5306	21.224	1	1	0.976831	1.03781
GOTERM_BP_DIRECT	GO:0097155	fasciculation of sensory neuron axon	2	0.701754	0.0916622	P54764, Q7Z7M0	250	2	5306	21.224	1	1	0.976831	1.03781
GOTERM_BP_DIRECT	GO:0060763	mammary duct terminal end bud growth	2	0.701754	0.0916622	P09603, P26927	250	2	5306	21.224	1	1	0.976831	1.03781
GOTERM_BP_DIRECT	GO:0030311	poly-N-acetyllactosamine biosynthetic process	2	0.701754	0.0916622	Q9NY97, O43505	250	2	5306	21.224	1	1	0.976831	1.03781
GOTERM_BP_DIRECT	GO:0001869	negative regulation of complement activation, lectin pathway	2	0.701754	0.0916622	P05155, P01023	250	2	5306	21.224	1	1	0.976831	1.03781
GOTERM_BP_DIRECT	GO:0002542	Factor XII activation	2	0.701754	0.0916622	P03952, P00748	250	2	5306	21.224	1	1	0.976831	1.03781
GOTERM_BP_DIRECT	GO:0003331	positive regulation of extracellular matrix constituent secretion	2	0.701754	0.0916622	Q96IY4, P01019	250	2	5306	21.224	1	1	0.976831	1.03781
GOTERM_BP_DIRECT	GO:0042490	mechanoreceptor differentiation	2	0.701754	0.0916622	Q16288, Q16620	250	2	5306	21.224	1	1	0.976831	1.03781
GOTERM_BP_DIRECT	GO:0038179	neurotrophin signaling pathway	2	0.701754	0.0916622	Q16288, Q16620	250	2	5306	21.224	1	1	0.976831	1.03781
GOTERM_BP_DIRECT	GO:0001970	positive regulation of activation of membrane attack complex	2	0.701754	0.0916622	P13671, P01024	250	2	5306	21.224	1	1	0.976831	1.03781
GOTERM_BP_DIRECT	GO:1900738	positive regulation of phospholipase C-activating G-protein coupled receptor signaling pathway	2	0.701754	0.0916622	P10645, P00734	250	2	5306	21.224	1	1	0.976831	1.03781
GOTERM_BP_DIRECT	GO:0061302	smooth muscle cell-matrix adhesion	2	0.701754	0.0916622	P04004, Q08345	250	2	5306	21.224	1	1	0.976831	1.03781
GOTERM_BP_DIRECT	GO:0097118	neuroligin clustering involved in postsynaptic membrane assembly	2	0.701754	0.0916622	P19022, Q9P2S2	250	2	5306	21.224	1	1	0.976831	1.03781
GOTERM_BP_DIRECT	GO:0006869	lipid transport	5	1.75439	0.0932699	P07602, P05090, P55058, P05154, Q92673	250	37	5306	2.86811	1	1	0.976831	1.03026
