# Supplementary material for: In-depth Site-specific Analysis of N-glycoproteome in Human Cerebrospinal Fluid and Glycosylation Landscape Changes in Alzheimer's Disease
Source: Mol Cell Proteomics. 2021 Apr 20;20:100081. doi: 10.1016/j.mcpro.2021.100081 (PMC8724636; doi:10.1016/j.mcpro.2021.100081)
Supplement: Supplemental Table S8 [file mmc8.xlsx]

## Sheet: Sheet1
Uniprot Acession No.	Protein name	Number of N-glycosites detected	Uniprot recorded N-glycosites	Detected N-glycosites
P10909	Clusterin	6	86, 103, 133, 145, 291, 317, 354, 374, 396	86, 103,145, 291, 354, 374,
Q08380	Galectin-3-binding protein	6	69, 125, 192, 362, 398, 551, 580	125,192,398,551,580,69,
Q16620	BDNF/NT-3 growth factors receptor	6	67, 95, 121, 178, 205, 241, 254, 280, 325, 338, 412	121,178,241,254,67,95
O75882	Attractin	6	213, 237, 242, 253, 264, 300, 325, 362, 383, 416, 428, 575, 623, 731, 863, 914, 923, 986, 1043, 1054, 1073, 1082	1054, 1073, 1082, 300, 428, 923
Q92673	Sortilin-related receptor	6	99, 158, 368, 430, 616, 674, 818, 871, 1035, 1068, 1164, 1191, 1246, 1367, 1458, 1608, 1706, 1733, 1809, 1854, 1894, 1986, 2010, 2054, 2069, 2076, 2092	1246, 1608, 1706, 1894, 1986, 2092
Q9BY67	Cell adhesion molecule 1	6	67, 101, 113, 165, 304, 308	67, 101, 113, 165, 304, 308
Q12860	Contactin-1	7	208, 258, 338, 457, 473, 494, 521, 591, 933	208,258,457,473,494,591,933
Q7Z7M0	Multiple epidermal growth factor-like domains protein 8	8	50, 217, 1048, 1271, 2066, 2229,	50, 217, 1115,1271,1990,2214,2229,421
Q92823	Neuronal cell adhesion molecule	9	83, 223, 245, 251, 276, 314, 433, 507, 619, 716, 802, 858, 993, 1009, 1019, 1072, 1083, 1115	1009,1019,223,276,507,716,802, 858,993
Q9Y6R7	IgGFc-binding protein	10	75, 91, 1317, 1743, 2138, 2518, 3719, 4145, 4540	75, 1743, 2138, 2518, 2944, 3339, 3719, 4145, 4540,5186
