# Supplementary material for: In-depth Site-specific Analysis of N-glycoproteome in Human Cerebrospinal Fluid and Glycosylation Landscape Changes in Alzheimer's Disease
Source: Mol Cell Proteomics. 2021 Apr 20;20:100081. doi: 10.1016/j.mcpro.2021.100081 (PMC8724636; doi:10.1016/j.mcpro.2021.100081)
Supplement: Supplemental Table S9 [file mmc9.xlsx]

## Sheet: Sheet1
N-glycosites	Control							AD							delta(AD-Control)
	A:Paucimannosidic	B:High Mannose	C:Fucose + Sialic	D:Sialic Only	E:Fucose Only	F:Complex/Hybrid	G:Total	A:Paucimannosidic	B:High Mannose	C:Fucose + Sialic	D:Sialic Only	E:Fucose Only	F:Complex/Hybrid	G:Total	A:Paucimannosidic	B:High Mannose	C:Fucose + Sialic	D:Sialic Only	E:Fucose Only	F:Complex/Hybrid
A6NL88-59	1	0	0	0	0	0	1	1	0	0	0	0	0	1	0	0	0	0	0	0
O00462-763	0	0	0	1	0	0	1	0	0	1	1	0	0	2	0	0	1	0	0	0
O00533-1026	1	0	2	1	2	0	6	1	0	0	1	5	0	7	0	0	-2	0	3	0
O00533-225	1	0	1	0	2	0	4	1	0	0	0	1	0	2	0	0	-1	0	-1	0
O00533-367	0	2	0	0	0	0	2	0	1	0	0	0	0	1	0	-1	0	0	0	0
O00533-482	0	0	2	0	0	0	2	0	0	2	0	0	0	2	0	0	0	0	0	0
O00533-562	1	0	1	0	1	0	3	1	0	0	0	0	0	1	0	0	-1	0	-1	0
O00533-641	0	0	0	1	2	3	6	0	1	0	3	2	1	7	0	1	0	2	0	-2
O00533-767	0	0	2	2	0	0	4	0	0	2	1	1	0	4	0	0	0	-1	1	0
O00584-212	2	0	2	0	0	0	4	2	0	4	0	0	0	6	0	0	2	0	0	0
O15031-1049	0	1	0	0	0	0	1	0	1	0	0	0	0	1	0	0	0	0	0	0
O15031-759	0	1	0	0	0	0	1	0	1	0	0	0	0	1	0	0	0	0	0	0
O15354-36	2	0	0	0	0	0	2	1	0	0	0	0	0	1	-1	0	0	0	0	0
O15394-219	0	0	0	0	1	0	1	0	0	0	0	1	0	1	0	0	0	0	0	0
O15394-445	0	0	0	0	3	0	3	0	0	0	0	2	2	4	0	0	0	0	-1	2
O15394-474	0	3	0	0	2	1	6	0	3	0	0	1	2	6	0	0	0	0	-1	1
O43505-204	1	0	0	0	0	0	1	1	0	0	0	0	0	1	0	0	0	0	0	0
O60883-105	1	0	7	5	5	1	19	1	0	4	2	5	2	14	0	0	-3	-3	0	1
O75144-102	0	0	1	0	1	0	2	0	0	0	0	1	0	1	0	0	-1	0	0	0
O75144-70	1	0	0	0	0	0	1	1	0	1	0	0	0	2	0	0	1	0	0	0
O75326-258	0	1	0	0	0	0	1	0	1	0	0	0	0	1	0	0	0	0	0	0
O75445-4564	0	0	1	0	0	0	1	0	0	1	3	0	0	4	0	0	0	3	0	0
O75493-260	0	1	0	0	0	0	1	0	1	0	0	0	0	1	0	0	0	0	0	0
O75509-278	1	0	0	0	0	0	1	1	0	0	0	0	0	1	0	0	0	0	0	0
O75509-82	1	0	0	0	1	0	2	1	0	0	0	1	0	2	0	0	0	0	0	0
O75752-198	1	0	0	0	0	0	1	1	0	0	0	0	0	1	0	0	0	0	0	0
O75882-1082	0	1	0	0	0	0	1	0	1	0	0	0	0	1	0	0	0	0	0	0
O75882-428	0	3	0	0	0	0	3	0	1	0	0	0	0	1	0	-2	0	0	0	0
O95445-135	0	0	0	1	0	0	1	0	0	0	1	0	0	1	0	0	0	0	0	0
O95502-216	1	0	2	3	3	1	10	2	0	1	0	2	2	7	1	0	-1	-3	-1	1
O95502-42	1	0	4	2	3	0	10	1	0	2	1	1	1	6	0	0	-2	-1	-2	1
P00450-138	2	0	6	7	2	4	21	2	0	5	7	1	2	17	0	0	-1	0	-1	-2
P00450-358	1	0	2	5	1	0	9	1	0	0	2	0	2	5	0	0	-2	-3	-1	2
P00450-397	2	0	3	6	0	2	13	2	0	4	5	0	1	12	0	0	1	-1	0	-1
P00450-762	2	0	4	5	2	1	14	2	0	4	5	1	1	13	0	0	0	0	-1	0
P00734-121	0	0	0	3	0	2	5	2	0	0	4	0	1	7	2	0	0	1	0	-1
P00734-143	0	0	0	1	0	0	1	1	0	0	1	0	0	2	1	0	0	0	0	0
P00736-514	0	0	1	0	4	0	5	0	0	0	0	3	2	5	0	0	-1	0	-1	2
P00738-184	0	0	1	4	0	0	5	0	0	2	2	0	0	4	0	0	1	-2	0	0
P00738-207	1	0	3	1	0	0	5	1	0	2	2	0	0	5	0	0	-1	1	0	0
P00738-211	3	0	1	5	0	2	11	1	0	2	3	0	1	7	-2	0	1	-2	0	-1
P00738-241	1	0	5	12	0	2	20	2	0	4	12	0	8	26	1	0	-1	0	0	6
P00748-249	0	0	0	2	0	1	3	0	0	0	2	0	0	2	0	0	0	0	0	-1
P00748-433	1	0	1	3	0	1	6	1	0	0	3	0	0	4	0	0	-1	0	0	-1
P00751-122	0	0	0	1	0	0	1	1	0	0	2	0	2	5	1	0	0	1	0	2
P01008-128	1	0	2	3	0	0	6	1	0	0	4	0	2	7	0	0	-2	1	0	2
P01008-224	0	0	0	1	0	1	2	0	0	0	2	0	0	2	0	0	0	1	0	-1
P01009-271	3	0	9	10	4	5	31	3	1	11	11	1	6	33	0	1	2	1	-3	1
P01011-106	1	0	1	2	0	0	4	1	0	2	9	1	0	13	0	0	1	7	1	0
P01011-127	1	1	3	8	1	2	16	1	1	3	6	2	2	15	0	0	0	-2	1	0
P01011-271	2	0	9	12	2	3	28	2	0	8	11	1	2	24	0	0	-1	-1	-1	-1
P01019-170	0	0	0	1	0	0	1	0	0	0	1	0	0	1	0	0	0	0	0	0
P01019-47	3	1	8	11	11	5	39	6	3	8	10	10	13	50	3	2	0	-1	-1	8
P01023-869	0	2	0	2	0	0	4	0	2	0	2	0	0	4	0	0	0	0	0	0
P01024-85	1	5	0	2	0	1	9	2	5	0	1	0	0	8	1	0	0	-1	0	-1
P01031-741	0	0	1	1	0	0	2	0	0	0	1	0	0	1	0	0	-1	0	0	0
P01033-53	1	0	0	0	3	0	4	3	1	1	1	1	0	7	2	1	1	1	-2	0
P01042-169	1	0	2	5	3	1	12	1	0	3	5	0	2	11	0	0	1	0	-3	1
P01042-205	2	0	3	5	0	4	14	1	0	4	6	0	3	14	-1	0	1	1	0	-1
P01042-294	2	0	4	5	0	3	14	2	0	3	4	0	0	9	0	0	-1	-1	0	-3
P01042-48	2	0	1	2	0	0	5	2	0	2	4	0	0	8	0	0	1	2	0	0
P01591-71	0	0	0	2	0	1	3	0	0	0	2	0	0	2	0	0	0	0	0	-1
P01857-180	3	1	7	2	9	8	30	4	0	4	1	8	7	24	1	-1	-3	-1	-1	-1
P01859-176	1	0	5	0	5	2	13	3	0	6	1	7	4	21	2	0	1	1	2	2
P01861-177	0	0	3	0	5	2	10	1	0	3	2	5	2	13	1	0	0	2	0	0
P01871-209	0	0	3	1	0	0	4	0	0	1	0	0	0	1	0	0	-2	-1	0	0
P01871-46	0	0	3	0	1	0	4	1	0	2	0	0	5	8	1	0	-1	0	-1	5
P01876-340	1	1	4	0	1	3	10	2	0	5	1	3	4	15	1	-1	1	1	2	1
P01877-205	0	0	5	0	1	0	6	0	0	3	1	1	0	5	0	0	-2	1	0	0
P02452-1365	0	2	0	0	0	0	2	0	1	0	0	0	0	1	0	-1	0	0	0	0
P02461-1367	0	1	0	0	0	0	1	0	0	0	0	0	1	1	0	-1	0	0	0	1
P02675-394	1	0	1	2	1	0	5	1	0	1	2	0	0	4	0	0	0	0	-1	0
P02679-78	1	0	1	4	0	2	8	2	0	2	3	0	4	11	1	0	1	-1	0	2
P02745-146	0	0	1	2	0	0	3	0	0	2	2	0	0	4	0	0	1	0	0	0
P02749-162	2	0	5	7	1	2	17	2	0	7	7	1	3	20	0	0	2	0	0	1
P02749-193	0	0	1	0	1	0	2	0	0	2	0	0	0	2	0	0	1	0	-1	0
P02749-253	0	0	0	2	0	0	2	1	0	1	2	0	0	4	1	0	1	0	0	0
P02750-186	0	0	0	1	0	0	1	0	0	0	2	0	0	2	0	0	0	1	0	0
P02750-325	1	0	2	3	0	1	7	1	0	1	3	0	0	5	0	0	-1	0	0	-1
P02751-1007	0	0	2	3	6	2	13	3	0	2	2	5	6	18	3	0	0	-1	-1	4
P02751-430	0	0	1	1	5	0	7	0	0	1	0	3	2	6	0	0	0	-1	-2	2
P02751-528	1	0	4	1	8	1	15	2	0	3	1	6	5	17	1	0	-1	0	-2	4
P02751-542	0	0	2	0	3	0	5	0	0	1	1	1	1	4	0	0	-1	1	-2	1
P02763-103	2	0	3	13	0	2	20	1	0	7	11	0	2	21	-1	0	4	-2	0	0
P02763-56	1	0	5	8	0	4	18	0	0	3	8	0	3	14	-1	0	-2	0	0	-1
P02763-72	1	0	8	8	0	1	18	2	0	7	9	2	3	23	1	0	-1	1	2	2
P02763-93	2	1	23	15	5	9	55	3	1	21	19	4	8	56	1	0	-2	4	-1	-1
P02765-156	2	0	5	9	1	4	21	1	0	2	9	0	4	16	-1	0	-3	0	-1	0
P02765-176	1	0	3	6	0	0	10	1	1	3	6	0	3	14	0	1	0	0	0	3
P02787-432	3	2	10	16	5	11	47	6	4	17	15	5	11	58	3	2	7	-1	0	0
P02787-630	4	2	16	13	12	10	57	4	2	12	13	8	16	55	0	0	-4	0	-4	6
P02790-187	0	0	5	5	1	1	12	2	0	4	5	0	0	11	2	0	-1	0	-1	-1
P02790-240	0	0	1	1	0	0	2	0	0	4	0	0	0	4	0	0	3	-1	0	0
P02790-246	3	0	4	8	1	2	18	4	0	3	7	1	6	21	1	0	-1	-1	0	4
P02790-453	2	0	3	8	1	2	16	4	0	3	8	0	3	18	2	0	0	0	-1	1
P02790-64	0	0	1	2	1	0	4	0	0	0	3	0	0	3	0	0	-1	1	-1	0
P03952-127	0	0	0	1	0	0	1	0	0	0	2	0	0	2	0	0	0	1	0	0
P04004-169	1	0	1	5	0	0	7	0	0	0	4	0	1	5	-1	0	-1	-1	0	1
P04004-242	1	0	2	3	1	0	7	1	0	1	4	0	2	8	0	0	-1	1	-1	2
P04004-86	0	0	0	3	0	0	3	1	0	0	4	0	0	5	1	0	0	1	0	0
P04070-290	1	0	0	1	0	1	3	1	0	0	0	0	0	1	0	0	0	-1	0	-1
P04156-197	2	0	10	3	5	0	20	2	0	6	4	9	2	23	0	0	-4	1	4	2
P04180-44	2	0	0	0	0	0	2	1	0	1	0	0	0	2	-1	0	1	0	0	0
P04196-125	1	0	1	8	2	1	13	1	0	2	4	0	2	9	0	0	1	-4	-2	1
P04196-345	0	0	0	2	0	1	3	1	0	0	2	0	2	5	1	0	0	0	0	1
P04216-119	0	1	2	4	7	2	16	1	2	1	5	4	6	19	1	1	-1	1	-3	4
P04216-42	1	1	5	5	3	0	15	3	1	2	3	2	1	12	2	0	-3	-2	-1	1
P04216-79	1	1	0	0	4	1	7	2	1	0	0	2	0	5	1	0	0	0	-2	-1
P04217-179	0	0	0	2	0	0	2	2	0	0	3	0	3	8	2	0	0	1	0	3
P04233-270	1	0	0	0	0	0	1	1	0	0	0	0	0	1	0	0	0	0	0	0
P04278-380	0	0	0	1	0	0	1	0	0	0	2	0	0	2	0	0	0	1	0	0
P05060-315	1	0	3	1	6	2	13	1	2	1	1	1	7	13	0	2	-2	0	-5	5
P05090-65	2	0	11	13	5	14	45	1	0	9	17	4	12	43	-1	0	-2	4	-1	-2
P05090-98	2	3	22	15	7	8	57	4	3	22	20	5	7	61	2	0	0	5	-2	-1
P05154-262	0	0	0	2	0	0	2	2	0	0	2	0	0	4	2	0	0	0	0	0
P05155-238	0	0	6	3	6	1	16	2	0	9	5	6	2	24	2	0	3	2	0	1
P05155-25	0	0	3	0	1	2	6	0	0	2	1	1	2	6	0	0	-1	1	0	0
P05155-253	0	0	3	1	0	1	5	0	0	1	3	0	0	4	0	0	-2	2	0	-1
P05156-103	1	0	1	3	0	2	7	1	0	0	3	0	0	4	0	0	-1	0	0	-2
P05156-177	0	0	1	1	0	0	2	0	0	0	1	0	0	1	0	0	-1	0	0	0
P05156-494	1	0	0	2	0	2	5	1	0	0	2	0	0	3	0	0	0	0	0	-2
P05156-70	1	0	0	2	2	1	6	2	0	0	3	0	1	6	1	0	0	1	-2	0
P05543-36	1	0	0	2	0	0	3	1	0	0	2	0	0	3	0	0	0	0	0	0
P05546-188	0	0	1	2	0	0	3	0	0	1	1	0	0	2	0	0	0	-1	0	0
P05546-49	2	0	1	4	1	0	8	1	0	1	2	0	1	5	-1	0	0	-2	-1	1
P06681-651	0	0	0	1	0	0	1	0	0	0	1	0	0	1	0	0	0	0	0	0
P07333-275	0	0	0	1	0	0	1	0	0	0	1	0	0	1	0	0	0	0	0	0
P07333-353	0	0	5	0	0	0	5	0	0	2	0	0	0	2	0	0	-3	0	0	0
P07333-480	0	0	1	0	0	0	1	1	0	1	0	0	0	2	1	0	0	0	0	0
P07339-263	1	0	2	0	0	0	3	1	0	0	0	0	0	1	0	0	-2	0	0	0
P07358-243	0	0	0	1	0	0	1	0	0	0	1	0	0	1	0	0	0	0	0	0
P07602-215	6	0	1	2	4	0	13	7	0	1	0	1	1	10	1	0	0	-2	-3	1
P07602-332	6	1	1	0	1	0	9	10	0	0	0	0	0	10	4	-1	-1	0	-1	0
P07602-426	3	1	0	0	2	0	6	3	1	0	0	1	0	5	0	0	0	0	-1	0
P07711-221	2	0	0	1	0	0	3	1	0	0	0	0	0	1	-1	0	0	-1	0	0
P07998-104	2	0	12	2	6	1	23	2	0	12	1	6	0	21	0	0	0	-1	0	-1
P07998-116	1	0	1	0	1	0	3	1	0	2	0	0	1	4	0	0	1	0	-1	1
P07998-62	0	0	0	1	2	0	3	0	0	3	2	2	0	7	0	0	3	1	0	0
P08123-1267	0	4	0	0	0	0	4	1	4	0	0	0	0	5	1	0	0	0	0	0
P08185-96	1	0	0	4	0	0	5	1	0	0	3	0	0	4	0	0	0	-1	0	0
P08294-107	0	0	1	0	0	0	1	0	0	2	0	0	0	2	0	0	1	0	0	0
P08571-151	0	0	0	2	0	0	2	0	0	0	2	0	1	3	0	0	0	0	0	1
P08571-282	0	0	1	1	0	0	2	0	2	0	0	0	0	2	0	2	-1	-1	0	0
P08603-1029	1	0	0	1	3	1	6	2	0	1	3	0	1	7	1	0	1	2	-3	0
P08603-1095	0	0	0	0	1	0	1	0	0	0	1	2	0	3	0	0	0	1	1	0
P08603-882	2	0	5	4	3	0	14	2	0	4	1	2	1	10	0	0	-1	-3	-1	1
P08603-911	0	0	3	2	3	0	8	2	0	0	1	0	1	4	2	0	-3	-1	-3	1
P09603-381	0	0	0	1	0	0	1	0	0	1	3	0	0	4	0	0	1	2	0	0
P0C0L5-1328	1	0	3	3	3	2	12	2	1	3	3	3	1	13	1	1	0	0	0	-1
P0C0L5-226	0	4	0	0	0	0	4	1	4	0	0	0	1	6	1	0	0	0	0	1
P10643-202	0	1	0	0	0	0	1	0	1	0	0	0	0	1	0	0	0	0	0	0
P10643-754	0	0	3	0	0	0	3	0	0	2	0	0	0	2	0	0	-1	0	0	0
P10645-110	0	0	0	1	0	0	1	0	0	0	1	2	0	3	0	0	0	0	2	0
P10909-103	1	0	12	9	4	8	34	1	1	18	8	6	3	37	0	1	6	-1	2	-5
P10909-145	0	0	0	0	2	4	6	0	0	0	0	0	2	2	0	0	0	0	-2	-2
P10909-291	8	3	20	14	20	11	76	7	2	18	16	21	16	80	-1	-1	-2	2	1	5
P10909-354	0	0	0	2	2	1	5	0	1	1	1	0	0	3	0	1	1	-1	-2	-1
P10909-374	3	1	24	7	13	9	57	4	0	21	7	9	10	51	1	-1	-3	0	-4	1
P10909-86	3	0	23	11	13	7	57	5	0	19	11	12	14	61	2	0	-4	0	-1	7
P11047-650	0	1	0	0	0	0	1	0	1	0	0	0	0	1	0	0	0	0	0	0
P11279-84	1	0	0	0	0	0	1	3	0	0	0	0	0	3	2	0	0	0	0	0
P11362-264	1	0	0	1	3	0	5	2	1	0	0	2	1	6	1	1	0	-1	-1	1
P11717-400	0	1	0	0	0	0	1	0	1	0	0	0	0	1	0	0	0	0	0	0
P13473-257	3	1	0	0	1	0	5	4	0	0	0	0	0	4	1	-1	0	0	-1	0
P13473-356	1	1	0	0	0	0	2	0	2	0	0	0	0	2	-1	1	0	0	0	0
P13591-347	0	0	0	0	4	0	4	0	0	0	0	2	0	2	0	0	0	0	-2	0
P13591-459	1	0	1	0	0	0	2	1	0	4	0	0	0	5	0	0	3	0	0	0
P13591-488	0	0	0	1	0	0	1	1	0	0	1	0	0	2	1	0	0	0	0	0
P13598-153	1	0	0	0	0	0	1	1	0	0	0	0	0	1	0	0	0	0	0	0
P13671-324	0	0	0	1	0	0	1	0	0	0	1	0	0	1	0	0	0	0	0	0
P13987-43	1	0	2	1	6	1	11	1	0	0	0	2	0	3	0	0	-2	-1	-4	-1
P14151-60	1	0	0	0	0	0	1	1	0	0	0	0	0	1	0	0	0	0	0	0
P14415-238	0	2	0	0	0	0	2	0	1	0	0	0	0	1	0	-1	0	0	0	0
P16870-139	1	3	0	2	0	1	7	1	4	0	0	0	0	5	0	1	0	-2	0	-1
P16870-390	1	2	0	0	0	1	4	1	3	0	0	0	0	4	0	1	0	0	0	-1
P17936-116	0	0	2	0	0	0	2	0	0	2	0	0	0	2	0	0	0	0	0	0
P19652-103	1	0	4	7	0	1	13	1	0	5	8	0	2	16	0	0	1	1	0	1
P19652-93	1	1	20	17	7	7	53	1	2	18	14	5	4	44	0	1	-2	-3	-2	-3
P21802-83	1	0	0	0	0	0	1	0	0	0	0	0	2	2	-1	0	0	0	0	2
P22304-115	0	2	0	0	0	0	2	0	2	0	0	0	0	2	0	0	0	0	0	0
P22607-98	1	0	0	0	0	0	1	1	0	0	0	0	0	1	0	0	0	0	0	0
P23142-98	2	0	8	1	9	1	21	2	0	5	0	7	3	17	0	0	-3	-1	-2	2
P23435-79	0	0	0	0	3	0	3	1	0	0	0	0	0	1	1	0	0	0	-3	0
P23471-134	1	0	0	0	0	0	1	1	0	0	0	0	0	1	0	0	0	0	0	0
P23471-677	1	0	0	0	0	0	1	1	0	0	0	0	0	1	0	0	0	0	0	0
P23515-103	0	1	0	0	0	0	1	0	1	1	0	0	0	2	0	0	1	0	0	0
P23515-152	0	1	0	0	0	0	1	0	1	0	0	0	0	1	0	0	0	0	0	0
P23515-234	0	0	0	0	1	0	1	0	0	0	0	1	0	1	0	0	0	0	0	0
P25311-109	2	0	1	2	1	0	6	2	0	0	1	0	0	3	0	0	-1	-1	-1	0
P25311-112	1	0	1	0	0	0	2	0	0	0	1	0	0	1	-1	0	-1	1	0	0
P25311-128	0	1	1	4	0	2	8	0	0	1	5	0	1	7	0	-1	0	1	0	-1
P26927-296	0	0	0	1	0	0	1	0	0	0	1	0	0	1	0	0	0	0	0	0
P27169-253	0	0	0	1	0	0	1	0	0	0	1	0	0	1	0	0	0	0	0	0
P27169-324	1	0	1	1	0	0	3	1	0	1	1	0	0	3	0	0	0	0	0	0
P29622-157	0	0	0	1	0	0	1	0	0	0	1	0	0	1	0	0	0	0	0	0
P29622-238	1	0	0	0	0	0	1	0	0	0	1	0	0	1	-1	0	0	1	0	0
P32004-294	0	1	0	0	0	0	1	0	0	0	0	1	0	1	0	-1	0	0	1	0
P32004-979	0	0	0	0	1	0	1	0	1	0	0	0	0	1	0	1	0	0	-1	0
P35442-1069	0	0	0	0	0	2	2	0	0	0	0	0	1	1	0	0	0	0	0	-1
P35555-448	0	0	1	0	0	0	1	0	0	1	0	0	0	1	0	0	0	0	0	0
P35613-160	1	0	0	0	0	0	1	1	0	0	0	0	0	1	0	0	0	0	0	0
P35858-515	0	0	0	1	0	0	1	0	0	0	1	0	0	1	0	0	0	0	0	0
P35858-64	0	0	1	0	0	0	1	0	0	1	1	0	0	2	0	0	0	1	0	0
P37173-94	1	0	0	0	0	0	1	1	0	0	0	0	0	1	0	0	0	0	0	0
P40189-157	0	1	0	0	0	0	1	0	1	0	0	0	0	1	0	0	0	0	0	0
P41222-51	0	0	19	11	8	7	45	0	2	15	3	12	5	37	0	2	-4	-8	4	-2
P41222-78	5	6	31	23	30	17	112	6	6	30	22	24	20	108	1	0	-1	-1	-6	3
P41271-39	2	0	2	0	5	0	9	2	0	3	1	5	1	12	0	0	1	1	0	1
P43121-418	0	0	0	0	3	2	5	0	0	0	0	2	2	4	0	0	0	0	-1	0
P43121-56	0	0	0	1	1	1	3	0	0	0	1	2	0	3	0	0	0	0	1	-1
P43251-150	1	0	1	2	0	0	4	0	0	0	1	0	0	1	-1	0	-1	-1	0	0
P43251-349	2	0	0	1	0	0	3	2	0	0	1	0	0	3	0	0	0	0	0	0
P43652-109	1	0	0	2	0	0	3	1	0	0	2	0	2	5	0	0	0	0	0	2
P43652-33	1	0	1	2	0	1	5	1	0	1	3	0	1	6	0	0	0	1	0	0
P43652-402	1	0	0	4	0	0	5	2	0	1	6	0	2	11	1	0	1	2	0	2
P48058-371	0	0	0	0	2	0	2	0	0	0	0	1	0	1	0	0	0	0	-1	0
P48740-178	1	0	0	0	0	0	1	1	0	0	0	0	0	1	0	0	0	0	0	0
P48745-97	1	0	1	0	0	0	2	0	0	0	0	0	1	1	-1	0	-1	0	0	1
P49908-174	1	0	0	1	1	0	3	2	0	0	0	0	0	2	1	0	0	-1	-1	0
P49908-83	1	0	0	1	2	0	4	1	0	0	0	0	0	1	0	0	0	-1	-2	0
P51693-461	1	0	0	0	0	0	1	0	0	0	0	1	0	1	-1	0	0	0	1	0
P51693-551	2	0	7	2	9	2	22	3	0	8	3	9	12	35	1	0	1	1	0	10
P51884-127	1	0	3	0	5	0	9	2	0	1	0	4	1	8	1	0	-2	0	-1	1
P54289-136	1	0	0	0	0	0	1	1	0	0	0	0	0	1	0	0	0	0	0	0
P54289-781	1	0	0	0	0	0	1	1	0	0	0	0	0	1	0	0	0	0	0	0
P54289-92	0	2	0	0	0	0	2	0	3	0	0	0	0	3	0	1	0	0	0	0
P54764-235	1	0	0	0	2	1	4	1	0	0	1	2	0	4	0	0	0	1	0	-1
P55058-143	1	0	1	0	6	1	9	1	0	3	0	5	4	13	0	0	2	0	-1	3
P55058-398	1	0	6	1	6	0	14	1	0	7	2	2	3	15	0	0	1	1	-4	3
P55058-64	2	0	2	1	6	3	14	2	1	2	1	2	3	11	0	1	0	0	-4	0
P55083-137	1	0	5	0	1	0	7	2	0	0	0	0	0	2	1	0	-5	0	-1	0
P55083-87	1	2	0	0	0	0	3	0	1	0	0	0	2	3	-1	-1	0	0	0	2
P55290-86	1	0	1	0	1	0	3	0	0	1	0	2	0	3	-1	0	0	0	1	0
P55291-531	0	0	1	0	0	0	1	0	0	0	0	1	0	1	0	0	-1	0	1	0
P58417-68	1	0	0	0	0	0	1	1	0	1	1	1	0	4	0	0	1	1	1	0
P78324-110	0	0	0	0	1	0	1	0	0	0	0	2	1	3	0	0	0	0	1	1
P78324-270	1	2	0	0	0	0	3	1	1	1	0	0	0	3	0	-1	1	0	0	0
P78509-2961	0	1	0	0	3	2	6	0	0	0	1	0	0	1	0	-1	0	1	-3	-2
P78509-3015	0	4	0	0	0	0	4	0	4	0	0	1	0	5	0	0	0	0	1	0
P80108-568	0	0	1	0	0	0	1	0	0	1	2	0	0	3	0	0	0	2	0	0
P98160-1755	0	0	0	0	0	1	1	0	0	0	0	1	0	1	0	0	0	0	1	-1
P98160-3836	0	0	1	0	0	0	1	0	0	1	0	0	0	1	0	0	0	0	0	0
Q02246-775	0	0	1	1	1	0	3	0	0	0	0	1	0	1	0	0	-1	-1	0	0
Q02246-904	0	0	0	0	1	0	1	0	0	0	0	0	1	1	0	0	0	0	-1	1
Q02246-940	0	1	0	1	1	0	3	0	1	0	0	2	0	3	0	0	0	-1	1	0
Q02487-629	0	0	0	1	0	0	1	0	0	0	1	0	0	1	0	0	0	0	0	0
Q03591-126	1	0	0	4	0	0	5	1	0	0	2	0	2	5	0	0	0	-2	0	2
Q06033-580	0	0	0	2	0	0	2	1	0	0	2	0	0	3	1	0	0	0	0	0
Q06828-166	2	0	0	0	1	0	3	1	0	0	0	0	0	1	-1	0	0	0	-1	0
Q08174-305	0	0	0	0	1	0	1	0	0	0	0	1	1	2	0	0	0	0	0	1
Q08345-777	0	0	1	0	0	0	1	0	0	0	1	0	0	1	0	0	-1	1	0	0
Q08380-125	1	0	1	0	0	0	2	1	0	0	0	0	0	1	0	0	-1	0	0	0
Q08380-192	1	0	0	0	0	0	1	1	0	0	0	0	0	1	0	0	0	0	0	0
Q08380-398	2	0	1	0	0	0	3	2	0	0	0	0	0	2	0	0	-1	0	0	0
Q08380-551	1	0	1	0	0	0	2	1	0	1	0	0	0	2	0	0	0	0	0	0
Q08380-69	3	0	4	0	0	0	7	3	0	3	0	0	0	6	0	0	-1	0	0	0
Q12860-208	0	0	0	0	1	1	2	0	0	0	0	0	2	2	0	0	0	0	-1	1
Q12860-258	0	1	0	0	0	0	1	0	0	0	0	1	1	2	0	-1	0	0	1	1
Q12860-457	0	1	0	0	0	0	1	0	1	0	0	0	0	1	0	0	0	0	0	0
Q12860-494	1	0	0	0	3	0	4	1	0	0	0	1	1	3	0	0	0	0	-2	1
Q12860-591	0	1	0	1	0	0	2	0	3	0	0	0	0	3	0	2	0	-1	0	0
Q12860-933	0	0	0	0	0	1	1	0	0	0	1	0	0	1	0	0	0	1	0	-1
Q12866-454	1	0	0	0	0	0	1	1	0	0	0	0	0	1	0	0	0	0	0	0
Q13449-300	2	0	0	0	0	0	2	2	0	0	0	0	2	4	0	0	0	0	0	2
Q13449-40	0	0	3	0	0	0	3	1	0	4	0	0	0	5	1	0	1	0	0	0
Q13449-66	0	2	0	0	0	0	2	0	2	0	0	0	0	2	0	0	0	0	0	0
Q13740-265	0	0	0	0	1	0	1	0	0	0	0	1	0	1	0	0	0	0	0	0
Q13740-306	0	0	0	0	1	0	1	0	0	0	0	0	1	1	0	0	0	0	-1	1
Q13822-411	1	1	1	3	0	1	7	1	0	0	3	0	2	6	0	-1	-1	0	0	1
Q13822-525	0	1	0	0	0	0	1	0	1	0	0	0	0	1	0	0	0	0	0	0
Q13822-54	0	0	2	0	0	0	2	0	0	1	0	0	0	1	0	0	-1	0	0	0
Q14118-141	0	0	1	2	2	0	5	0	0	0	2	0	2	4	0	0	-1	0	-2	2
Q14515-169	4	1	6	5	8	6	30	8	0	5	4	8	7	32	4	-1	-1	-1	0	1
Q14515-176	0	0	1	1	0	0	2	0	0	0	1	0	0	1	0	0	-1	0	0	0
Q14515-280	1	0	0	0	0	0	1	0	0	0	0	1	0	1	-1	0	0	0	1	0
Q14515-476	0	1	0	2	3	1	7	1	0	0	0	0	0	1	1	-1	0	-2	-3	-1
Q14624-517	0	0	0	2	0	0	2	0	0	0	2	0	0	2	0	0	0	0	0	0
Q14956-249	1	0	0	0	0	0	1	1	0	0	0	0	0	1	0	0	0	0	0	0
Q14982-293	1	0	0	0	0	0	1	1	0	0	0	0	0	1	0	0	0	0	0	0
Q15818-193	0	0	0	0	2	0	2	1	0	0	0	0	0	1	1	0	0	0	-2	0
Q16288-388	0	1	0	0	0	0	1	0	1	0	0	0	0	1	0	0	0	0	0	0
Q16610-444	1	0	1	1	1	0	4	1	0	0	0	1	0	2	0	0	-1	-1	0	0
Q16620-121	0	4	0	0	0	0	4	0	3	0	0	0	0	3	0	-1	0	0	0	0
Q16620-241	3	3	0	2	3	0	11	3	2	0	0	2	2	9	0	-1	0	-2	-1	2
Q16620-67	1	0	1	0	1	0	3	1	0	1	0	1	0	3	0	0	0	0	0	0
Q16620-95	0	3	0	0	0	0	3	0	1	0	0	0	0	1	0	-2	0	0	0	0
Q53EL9-399	0	1	0	0	0	0	1	0	1	0	0	0	0	1	0	0	0	0	0	0
Q53SF7-392	0	0	2	0	0	0	2	0	0	1	1	0	0	2	0	0	-1	1	0	0
Q6EMK4-500	0	1	0	0	0	0	1	0	1	0	0	0	0	1	0	0	0	0	0	0
Q6GTX8-69	1	0	0	0	0	0	1	1	0	0	0	0	0	1	0	0	0	0	0	0
Q6UXD5-373	1	0	0	0	0	0	1	1	0	0	0	0	0	1	0	0	0	0	0	0
Q7Z3B1-73	0	1	0	0	0	0	1	0	1	0	0	0	0	1	0	0	0	0	0	0
Q7Z553-92	0	0	1	0	0	0	1	0	0	1	1	1	0	3	0	0	0	1	1	0
Q7Z7M0-1115	0	1	0	0	3	1	5	0	1	0	0	2	1	4	0	0	0	0	-1	0
Q7Z7M0-1271	0	1	0	0	3	3	7	0	2	0	0	1	1	4	0	1	0	0	-2	-2
Q7Z7M0-1990	0	1	0	0	0	0	1	0	1	0	0	0	0	1	0	0	0	0	0	0
Q7Z7M0-2229	0	1	0	0	0	0	1	0	1	0	0	0	0	1	0	0	0	0	0	0
Q7Z7M0-421	0	2	0	0	0	0	2	0	1	0	0	0	0	1	0	-1	0	0	0	0
Q7Z7M0-50	0	1	0	0	0	0	1	0	1	0	0	0	0	1	0	0	0	0	0	0
Q86VB7-140	1	0	3	0	0	0	4	1	0	1	0	0	0	2	0	0	-2	0	0	0
Q8IWV2-191	0	0	0	0	1	0	1	0	0	0	0	0	1	1	0	0	0	0	-1	1
Q8IY81-369	0	0	1	1	1	0	3	0	0	0	2	1	1	4	0	0	-1	1	0	1
Q8N126-290	2	0	4	0	1	0	7	2	0	2	1	2	0	7	0	0	-2	1	1	0
Q8NES3-167	1	0	0	0	0	0	1	1	0	0	0	0	0	1	0	0	0	0	0	0
Q8NFT8-223	0	0	0	0	2	0	2	0	0	0	0	1	1	2	0	0	0	0	-1	1
Q8NFZ8-262	1	0	0	0	0	0	1	1	0	0	0	0	0	1	0	0	0	0	0	0
Q8NFZ8-286	0	0	0	1	1	0	2	0	0	0	0	1	1	2	0	0	0	-1	0	1
Q8TAG5-175	2	1	0	0	0	0	3	2	1	0	0	2	1	6	0	0	0	0	2	1
Q8TBP5-83	1	0	0	0	0	0	1	1	0	0	0	0	0	1	0	0	0	0	0	0
Q8WXD2-346	1	1	2	0	2	0	6	0	0	1	0	1	4	6	-1	-1	-1	0	-1	4
Q8WXD2-68	1	1	1	6	5	1	15	2	0	0	1	3	4	10	1	-1	-1	-5	-2	3
Q92673-1894	0	3	0	0	0	0	3	0	1	0	0	0	0	1	0	-2	0	0	0	0
Q92752-55	2	0	0	0	0	0	2	1	0	0	0	0	0	1	-1	0	0	0	0	0
Q92823-1009	0	0	0	0	2	0	2	0	0	0	0	1	3	4	0	0	0	0	-1	3
Q92823-223	0	3	0	0	0	0	3	2	3	0	0	0	0	5	2	0	0	0	0	0
Q92823-276	1	0	1	4	4	0	10	2	0	0	1	2	2	7	1	0	-1	-3	-2	2
Q92823-507	2	6	0	0	1	5	14	3	6	0	0	1	2	12	1	0	0	0	0	-3
Q92823-802	0	0	0	0	3	1	4	0	0	1	0	1	0	2	0	0	1	0	-2	-1
Q92823-858	0	1	0	2	5	2	10	0	1	0	1	1	0	3	0	0	0	-1	-4	-2
Q92823-993	1	0	1	0	1	0	3	2	0	2	1	1	1	7	1	0	1	1	0	1
Q92859-470	0	0	0	1	2	0	3	0	0	0	0	1	1	2	0	0	0	-1	-1	1
Q92859-639	0	0	0	0	1	0	1	0	0	0	0	1	0	1	0	0	0	0	0	0
Q92876-134	1	0	0	0	3	0	4	0	0	1	0	4	0	5	-1	0	1	0	1	0
Q96BZ4-417	1	0	1	0	0	0	2	1	0	2	0	0	0	3	0	0	1	0	0	0
Q96FE7-66	0	0	1	1	1	1	4	0	0	0	0	1	0	1	0	0	-1	-1	0	-1
Q96GW7-337	0	1	4	2	2	0	9	1	1	0	0	0	3	5	1	0	-4	-2	-2	3
Q96IY4-73	1	0	0	4	0	0	5	1	0	0	1	0	0	2	0	0	0	-3	0	0
Q96KG7-678	1	0	0	0	0	0	1	1	0	0	0	0	0	1	0	0	0	0	0	0
Q96KN2-382	2	0	4	1	8	2	17	2	0	1	3	5	1	12	0	0	-3	2	-3	-1
Q96PD5-367	0	0	0	2	0	0	2	0	0	0	2	0	0	2	0	0	0	0	0	0
Q96PX8-363	1	0	0	0	0	0	1	1	0	0	0	0	0	1	0	0	0	0	0	0
Q99435-517	0	1	0	0	1	0	2	1	2	0	0	1	0	4	1	1	0	0	0	0
Q99435-53	1	2	0	0	6	4	13	1	2	0	0	2	4	9	0	0	0	0	-4	0
Q99435-615	0	1	0	1	0	0	2	0	1	0	0	1	0	2	0	0	0	-1	1	0
Q99435-635	1	0	0	1	3	0	5	1	0	0	0	5	7	13	0	0	0	-1	2	7
Q99459-436	0	0	1	1	0	0	2	0	0	2	3	0	0	5	0	0	1	2	0	0
Q99574-321	0	0	0	0	2	0	2	0	0	0	0	1	0	1	0	0	0	0	-1	0
Q9BY67-113	1	0	1	0	0	0	2	1	0	0	0	0	0	1	0	0	-1	0	0	0
Q9BY67-165	1	0	0	0	0	0	1	1	0	0	0	0	0	1	0	0	0	0	0	0
Q9BY67-67	0	0	0	1	1	0	2	1	0	0	0	1	0	2	1	0	0	-1	0	0
Q9H3G5-346	1	0	0	0	0	0	1	1	0	0	0	0	0	1	0	0	0	0	0	0
Q9NPR2-64	0	2	0	0	0	0	2	0	2	0	0	0	0	2	0	0	0	0	0	0
Q9NRN5-177	0	0	1	1	0	0	2	0	0	1	0	0	0	1	0	0	0	-1	0	0
Q9NT99-333	1	0	0	0	0	0	1	1	0	0	0	0	0	1	0	0	0	0	0	0
Q9NTU7-88	0	0	0	0	1	0	1	0	0	0	1	2	0	3	0	0	0	1	1	0
Q9NY97-127	0	0	1	0	0	0	1	0	0	2	0	0	0	2	0	0	1	0	0	0
Q9NY97-89	1	0	0	0	0	0	1	1	0	0	0	0	0	1	0	0	0	0	0	0
Q9NYQ8-2183	0	1	0	0	0	0	1	0	2	0	0	0	0	2	0	1	0	0	0	0
Q9NYQ8-2325	0	1	0	0	0	0	1	0	0	0	0	0	1	1	0	-1	0	0	0	1
Q9NYQ8-3125	0	0	0	0	1	0	1	0	0	0	0	0	1	1	0	0	0	0	-1	1
Q9NZ53-193	0	0	0	0	1	0	1	0	0	0	0	1	0	1	0	0	0	0	0	0
Q9NZP8-242	1	0	1	2	0	0	4	1	0	0	2	0	0	3	0	0	-1	0	0	0
Q9P0K1-519	1	1	0	0	0	0	2	0	2	0	0	0	0	2	-1	1	0	0	0	0
Q9P121-44	0	0	2	0	0	0	2	0	0	2	0	0	0	2	0	0	0	0	0	0
Q9UBG0-140	1	0	0	0	0	0	1	1	0	0	0	0	0	1	0	0	0	0	0	0
Q9UBP4-106	3	0	11	3	11	3	31	3	0	11	1	9	12	36	0	0	0	-2	-2	9
Q9UBP4-121	0	0	0	2	3	0	5	2	0	0	1	2	6	11	2	0	0	-1	-1	6
Q9UBP4-204	3	0	6	2	11	1	23	4	0	5	2	10	6	27	1	0	-1	0	-1	5
Q9UBP4-96	2	0	2	2	5	1	12	1	0	2	3	3	0	9	-1	0	0	1	-2	-1
Q9UGM5-136	0	0	0	2	0	0	2	0	0	0	2	0	0	2	0	0	0	0	0	0
Q9ULB1-125	0	1	0	0	0	2	3	0	1	0	0	0	2	3	0	0	0	0	0	0
Q9UMF0-195	0	0	0	1	1	0	2	0	0	0	0	1	1	2	0	0	0	-1	0	1
Q9UMF0-214	0	1	0	0	0	0	1	0	1	0	0	0	0	1	0	0	0	0	0	0
Q9UMF0-397	0	0	2	2	0	0	4	0	0	2	0	0	0	2	0	0	0	-2	0	0
Q9UMF0-646	0	0	0	0	1	0	1	0	0	0	0	2	1	3	0	0	0	0	1	1
Q9Y4C0-105	0	0	0	1	3	1	5	0	0	0	0	3	1	4	0	0	0	-1	0	0
Q9Y4C0-1257	0	1	0	0	0	0	1	0	1	0	0	0	1	2	0	0	0	0	0	1
Q9Y5I4-280	0	0	0	0	2	1	3	0	0	0	0	1	0	1	0	0	0	0	-1	-1
Q9Y5Y7-53	1	0	0	5	0	0	6	1	0	0	7	0	0	8	0	0	0	2	0	0
Q9Y6R7-2138	0	0	0	1	0	0	1	0	0	0	1	0	0	1	0	0	0	0	0	0
Q9Y6R7-2944	0	0	0	1	0	0	1	0	0	0	1	0	0	1	0	0	0	0	0	0
Q9Y6R7-5186	0	0	3	0	0	0	3	1	0	0	0	0	0	1	1	0	-3	0	0	0
Q9Y6R7-75	0	0	1	0	0	0	1	0	0	1	0	0	0	1	0	0	0	0	0	0
