# Supplementary material for: In-depth Site-specific Analysis of N-glycoproteome in Human Cerebrospinal Fluid and Glycosylation Landscape Changes in Alzheimer's Disease
Source: Mol Cell Proteomics. 2021 Apr 20;20:100081. doi: 10.1016/j.mcpro.2021.100081 (PMC8724636; doi:10.1016/j.mcpro.2021.100081)
Supplement: Supplemental Table S10 [file mmc10.xlsx]

## Sheet: AD_Only_glycosite
N-glycosites	A:Paucimannosidic	B:High Mannose	C:Fucose + Sialic	D:Sialic Only	E:Fucose Only	F:Complex/Hybrid	G:Total
O00533-476	0	0	2	0	0	0	2
O00533-822	0	2	0	0	0	0	2
O00533-87	1	0	0	0	1	1	3
O14594-122	0	1	0	0	0	0	1
O14917-22	0	0	1	0	0	0	1
O15031-391	0	0	1	0	0	0	1
O15041-330	0	0	0	1	0	0	1
O15389-100	0	0	0	1	0	0	1
O43493-39	0	0	1	0	0	0	1
O43493-82	0	0	0	1	0	0	1
O43505-300	0	0	0	1	1	0	2
O43529-99	1	0	0	0	0	0	1
O60279-47	0	0	0	0	1	0	1
O75326-330	0	1	0	0	0	0	1
O75493-118	0	0	0	0	0	1	1
O75711-72	0	0	0	0	0	1	1
O75882-1054	0	1	0	0	0	0	1
O75882-1073	0	0	0	1	0	0	1
O75882-923	0	0	1	0	0	0	1
O95180-271	0	0	0	3	0	3	6
P00736-221	1	0	0	0	0	0	1
P00747-308	0	0	0	1	0	0	1
P01023-247	0	0	1	0	0	0	1
P01860-322	2	0	0	0	0	0	2
P02760-250	0	0	1	0	0	0	1
P03951-126	0	0	0	1	0	0	1
P04114-3465	0	0	0	1	0	0	1
P04196-344	1	0	0	1	0	0	2
P04278-396	0	0	0	1	0	0	1
P05155-352	0	0	0	0	1	0	1
P05155-69	0	0	0	1	0	0	1
P07333-153	0	0	1	0	0	0	1
P07585-262	0	0	0	0	2	0	2
P07585-303	0	0	0	1	0	0	1
P09871-174	0	0	0	0	2	0	2
P11279-76	0	0	1	0	0	0	1
P11362-317	1	0	0	0	0	0	1
P12111-2331	0	0	0	1	0	0	1
P13671-855	0	0	0	1	0	0	1
P19438-54	1	0	0	0	0	0	1
P19827-285	0	0	1	1	0	0	2
P22792-74	0	0	0	2	0	0	2
P23284-148	0	1	0	0	0	0	1
P23470-109	1	0	0	0	0	0	1
P23471-1869	0	0	1	0	0	0	1
P24043-303	0	0	1	0	0	0	1
P33908-513	0	0	0	1	0	0	1
P35443-343	0	0	1	0	0	0	1
P40189-227	0	0	0	1	0	1	2
P40189-553	1	0	0	0	0	0	1
P41217-157	0	1	0	0	0	0	1
P43251-119	0	0	0	0	1	0	1
P48058-258	0	2	0	0	0	0	2
P49747-742	0	1	0	0	0	0	1
P54289-675	0	0	0	0	1	0	1
P55290-52	0	0	0	1	1	1	3
P55290-638	0	1	0	0	0	0	1
P61916-58	2	0	0	0	0	0	2
P78509-3411	0	0	0	0	1	0	1
Q02246-461	0	1	0	0	0	0	1
Q02246-76	0	1	0	0	0	0	1
Q04756-290	0	0	0	1	0	0	1
Q06481-541	1	0	0	0	0	0	1
Q07954-1763	0	1	0	0	0	0	1
Q12907-183	0	0	0	1	0	0	1
Q12913-413	1	0	0	0	0	0	1
Q13214-124	0	1	0	0	0	0	1
Q13433-241	0	0	0	0	1	2	3
Q13740-361	0	0	0	1	0	0	1
Q14515-412	1	0	0	0	0	0	1
Q14624-577	0	0	0	0	1	0	1
Q14956-200	0	0	0	0	0	1	1
Q15904-170	1	0	1	0	0	0	2
Q16620-178	0	0	0	0	1	0	1
Q16653-60	0	0	0	0	1	0	1
Q16769-49	0	0	0	1	0	0	1
Q16849-524	1	0	0	0	0	0	1
Q6MZW2-394	0	0	0	0	1	0	1
Q6YHK3-279	0	1	0	0	0	0	1
Q6ZVL6-687	0	0	0	0	1	1	2
Q7Z7M0-217	0	1	0	0	0	0	1
Q7Z7M0-2214	0	1	0	0	0	0	1
Q7Z7M0-637	0	1	1	0	0	0	2
Q8IWU5-561	0	0	1	1	0	0	2
Q8NFZ8-67	1	0	0	0	0	0	1
Q8WZ42-17822	0	0	0	1	0	0	1
Q8WZ42-8067	0	0	0	0	0	1	1
Q92673-1246	0	0	0	1	0	0	1
Q92673-1706	0	0	1	0	0	0	1
Q92823-1115	1	0	0	0	0	0	1
Q92823-83	0	1	0	0	0	0	1
Q92824-1561	0	0	0	0	1	0	1
Q92859-73	1	0	0	0	0	0	1
Q96BZ4-249	1	0	0	0	0	0	1
Q99523-406	0	1	0	0	0	0	1
Q9BY67-304	0	0	0	1	0	0	1
Q9BY67-308	0	0	0	0	1	0	1
Q9C0A0-574	0	2	0	0	0	0	2
Q9H3G5-81	0	0	0	0	0	1	1
Q9NS98-127	0	0	0	0	0	2	2
Q9NY47-418	0	0	0	1	0	0	1
Q9NYQ8-2387	1	1	0	0	0	0	2
Q9NYQ8-2654	0	0	0	0	1	0	1
Q9P232-65	0	1	0	0	0	0	1
Q9UBG0-69	1	0	0	0	0	0	1
Q9UBX1-195	1	0	0	0	0	0	1
Q9UGM5-37	0	0	0	1	0	0	1
Q9UHC6-1116	0	2	0	0	0	0	2
Q9UHL4-315	0	2	0	0	0	0	2
Q9ULI3-159	1	0	0	0	0	0	1
Q9Y4C0-757	0	0	0	0	0	1	1
Q9Y639-197	0	0	0	1	0	0	1
Q9Y6R7-2518	0	0	1	0	0	0	1
Q9Y6R7-3719	0	0	1	1	0	0	2

## Sheet: AD_Only_Site_Changes
N-glycosites	G:Total
O14594-122	1
O14917-22	1
O15031-391	1
O15041-330	1
O15389-100	1
O43493-39	1
O43493-82	1
O43529-99	1
O60279-47	1
O75326-330	1
O75493-118	1
O75711-72	1
O75882-1054	1
O75882-1073	1
O75882-923	1
P00736-221	1
P00747-308	1
P01023-247	1
P02760-250	1
P03951-126	1
P04114-3465	1
P04278-396	1
P05155-352	1
P05155-69	1
P07333-153	1
P07585-303	1
P11279-76	1
P11362-317	1
P12111-2331	1
P13671-855	1
P19438-54	1
P23284-148	1
P23470-109	1
P23471-1869	1
P24043-303	1
P33908-513	1
P35443-343	1
P40189-553	1
P41217-157	1
P43251-119	1
P49747-742	1
P54289-675	1
P55290-638	1
P78509-3411	1
Q02246-461	1
Q02246-76	1
Q04756-290	1
Q06481-541	1
Q07954-1763	1
Q12907-183	1
Q12913-413	1
Q13214-124	1
Q13740-361	1
Q14515-412	1
Q14624-577	1
Q14956-200	1
Q16620-178	1
Q16653-60	1
Q16769-49	1
Q16849-524	1
Q6MZW2-394	1
Q6YHK3-279	1
Q7Z7M0-217	1
Q7Z7M0-2214	1
Q8NFZ8-67	1
Q8WZ42-17822	1
Q8WZ42-8067	1
Q92673-1246	1
Q92673-1706	1
Q92823-1115	1
Q92823-83	1
Q92824-1561	1
Q92859-73	1
Q96BZ4-249	1
Q99523-406	1
Q9BY67-304	1
Q9BY67-308	1
Q9H3G5-81	1
Q9NY47-418	1
Q9NYQ8-2654	1
Q9P232-65	1
Q9UBG0-69	1
Q9UBX1-195	1
Q9UGM5-37	1
Q9ULI3-159	1
Q9Y4C0-757	1
Q9Y639-197	1
Q9Y6R7-2518	1
O00533-476	2
O00533-822	2
O43505-300	2
P01860-322	2
P04196-344	2
P07585-262	2
P09871-174	2
P19827-285	2
P22792-74	2
P40189-227	2
P48058-258	2
P61916-58	2
Q15904-170	2
Q6ZVL6-687	2
Q7Z7M0-637	2
Q8IWU5-561	2
Q9C0A0-574	2
Q9NS98-127	2
Q9NYQ8-2387	2
Q9UHC6-1116	2
Q9UHL4-315	2
Q9Y6R7-3719	2
O00533-87	3
P55290-52	3
Q13433-241	3
O95180-271	6
