# Supplementary material for: In-depth Site-specific Analysis of N-glycoproteome in Human Cerebrospinal Fluid and Glycosylation Landscape Changes in Alzheimer's Disease
Source: Mol Cell Proteomics. 2021 Apr 20;20:100081. doi: 10.1016/j.mcpro.2021.100081 (PMC8724636; doi:10.1016/j.mcpro.2021.100081)
Supplement: Supplemental Table S11 [file mmc11.xlsx]

## Sheet: Control_Only_Glycosite
N-glycosites	A:Paucimannosidic	B:High Mannose	C:Fucose + Sialic	D:Sialic Only	E:Fucose Only	F:Complex/Hybrid	G:Total
O00451-357	0	0	0	1	0	0	1
O00533-513	0	0	1	0	0	0	1
O00584-76	0	0	1	0	0	0	1
O15031-733	0	1	0	0	0	0	1
O15394-177	0	0	1	2	1	0	4
O75173-68	0	0	0	0	1	1	2
O75882-300	0	0	0	1	0	0	1
O94856-446	0	1	0	0	0	0	1
O94856-483	0	1	0	0	0	0	1
O94856-973	0	1	0	0	0	0	1
P00734-416	0	0	0	1	0	0	1
P01011-186	0	0	0	1	0	0	1
P01876-144	0	1	0	0	0	0	1
P03952-453	0	0	0	1	0	0	1
P03952-494	0	0	0	1	0	0	1
P05154-249	0	0	0	1	0	0	1
P05543-165	0	0	1	2	0	0	3
P06681-621	0	1	0	0	0	0	1
P07357-437	0	0	0	1	0	0	1
P08603-217	0	0	0	1	0	0	1
P09668-72	1	0	0	0	0	0	1
P10253-140	1	0	0	0	0	0	1
P10253-882	1	0	0	0	0	0	1
P11047-1107	0	0	1	0	0	0	1
P11279-103	0	2	0	0	0	0	2
P11279-261	0	1	0	0	0	0	1
P12111-2677	0	0	0	0	2	0	2
P12259-554	0	0	0	0	1	0	1
P13473-275	1	0	0	0	0	0	1
P13473-58	1	0	0	0	0	0	1
P13598-176	1	0	0	0	0	0	1
P13598-82	1	0	0	0	0	0	1
P14415-118	0	0	1	0	0	0	1
P14415-153	0	1	0	0	0	0	1
P15151-105	0	1	0	0	0	0	1
P15151-120	0	0	1	0	0	0	1
P15586-362	0	1	0	0	0	0	1
P16070-57	1	0	0	0	0	0	1
P16112-126	0	1	0	0	0	0	1
P19022-651	0	1	0	0	0	0	1
P19823-118	0	0	1	2	0	0	3
P20774-258	0	0	1	0	1	0	2
P21802-318	1	0	0	0	0	0	1
P23468-724	0	1	0	0	0	0	1
P23470-113	1	0	0	0	0	0	1
P23471-105	0	1	0	0	0	0	1
P24043-1810	0	1	0	0	0	0	1
P28799-236	1	0	0	0	0	0	1
P35052-116	0	1	0	0	0	0	1
P40189-83	0	1	0	0	0	0	1
P42785-47	2	0	0	0	0	0	2
P47972-189	1	0	0	0	0	0	1
P48745-280	0	0	1	0	0	0	1
P49747-121	0	0	0	0	1	0	1
P51888-289	0	0	1	0	0	0	1
P52797-38	0	0	4	1	0	0	5
P54756-758	1	0	0	0	0	0	1
P55058-245	0	0	1	0	0	0	1
P78324-245	0	0	0	0	1	0	1
P78324-292	0	0	0	0	1	0	1
P78509-305	0	1	0	0	0	0	1
P98172-139	0	0	0	0	1	0	1
Q07954-2502	0	1	0	0	0	0	1
Q07954-3788	0	0	1	0	0	0	1
Q07954-729	0	0	0	0	1	0	1
Q08380-580	1	0	1	0	0	0	2
Q08431-238	0	3	0	0	0	0	3
Q08ET2-100	0	0	0	1	0	0	1
Q08ET2-210	1	0	0	0	0	0	1
Q12841-144	0	0	1	0	0	0	1
Q12860-473	0	0	0	0	1	0	1
Q13641-124	0	2	0	0	0	0	2
Q15223-202	0	0	0	0	1	0	1
Q15262-1319	0	0	0	1	0	0	1
Q16288-203	0	0	0	1	0	0	1
Q16610-354	0	0	1	0	0	0	1
Q16610-530	0	0	1	0	0	0	1
Q16620-254	0	0	0	0	1	0	1
Q5VU97-905	0	1	0	0	0	0	1
Q6EMK4-117	1	0	0	0	1	0	2
Q6MZW2-615	0	0	0	0	1	0	1
Q6UX71-213	0	0	1	0	0	0	1
Q6UXD5-247	1	0	0	0	0	0	1
Q6UXK2-364	1	0	0	0	0	0	1
Q6YHK3-247	0	2	0	0	0	0	2
Q6ZMI0-307	0	0	2	0	0	0	2
Q7Z3B1-275	0	1	0	0	0	0	1
Q7Z3B1-286	0	0	0	0	2	0	2
Q86UX2-862	0	0	0	0	2	0	2
Q86VB7-1027	0	0	0	1	1	0	2
Q8IUK8-110	1	0	0	0	2	0	3
Q8IZS8-553	0	0	0	1	0	0	1
Q8N2S1-352	1	0	0	0	0	0	1
Q8N2S1-425	0	0	1	0	0	0	1
Q8N3J6-211	0	0	0	1	1	1	3
Q8N3T6-96	0	0	0	0	0	1	1
Q8NFT8-361	1	0	0	0	1	0	2
Q8NFT8-375	1	0	0	0	0	0	1
Q8NFY4-461	0	0	0	0	1	0	1
Q92673-1608	0	1	0	0	0	0	1
Q92673-1986	1	0	0	0	0	0	1
Q92673-2092	1	0	0	0	0	0	1
Q92820-203	0	2	0	0	0	0	2
Q92854-379	0	0	0	1	0	0	1
Q99983-242	0	0	0	0	1	0	1
Q9BY67-101	0	0	1	0	0	0	1
Q9BYH1-514	1	0	0	0	0	0	1
Q9BYH1-618	0	0	0	1	0	0	1
Q9BZR6-179	0	0	0	0	1	0	1
Q9C0A0-1023	0	0	0	0	1	0	1
Q9C0A0-1073	0	1	0	0	0	0	1
Q9C0A0-285	0	1	0	0	0	0	1
Q9H2E6-434	0	0	0	0	1	0	1
Q9H2E6-461	0	1	0	0	0	0	1
Q9H4D0-729	0	1	0	0	0	0	1
Q9HBW1-388	0	1	0	0	0	0	1
Q9HC56-307	0	0	0	0	1	0	1
Q9HC56-734	1	0	0	0	0	0	1
Q9HCK4-845	0	0	0	0	1	0	1
Q9NRN5-248	1	0	0	0	0	0	1
Q9NS98-44	0	0	1	0	0	0	1
Q9NT99-374	0	1	0	0	0	0	1
Q9NX62-259	1	0	0	0	0	0	1
Q9P2S2-841	0	0	0	0	0	1	1
Q9UBX7-197	0	1	0	0	0	0	1
Q9UGM5-182	0	0	1	0	0	0	1
Q9UHD9-122	1	0	0	0	0	0	1
Q9ULB1-190	0	1	0	0	0	0	1
Q9UNW1-242	0	0	0	1	0	0	1
Q9Y287-170	0	1	0	0	0	0	1
Q9Y4L1-869	0	1	0	0	0	0	1
Q9Y5F6-265	0	0	0	0	1	0	1
Q9Y646-179	0	1	0	0	1	0	2
Q9Y646-61	0	0	1	0	0	0	1
Q9Y6R7-1743	0	0	0	1	0	0	1
Q9Y6R7-3339	0	0	1	1	0	0	2
Q9Y6R7-4145	0	0	0	1	0	0	1
Q9Y6R7-4540	0	0	0	1	0	0	1

## Sheet: Control_Only_Site_changes
N-glycosites	G:Total
O00451-357	1
O00533-513	1
O00584-76	1
O15031-733	1
O75882-300	1
O94856-446	1
O94856-483	1
O94856-973	1
P00734-416	1
P01011-186	1
P01876-144	1
P03952-453	1
P03952-494	1
P05154-249	1
P06681-621	1
P07357-437	1
P08603-217	1
P09668-72	1
P10253-140	1
P10253-882	1
P11047-1107	1
P11279-261	1
P12259-554	1
P13473-275	1
P13473-58	1
P13598-176	1
P13598-82	1
P14415-118	1
P14415-153	1
P15151-105	1
P15151-120	1
P15586-362	1
P16070-57	1
P16112-126	1
P19022-651	1
P21802-318	1
P23468-724	1
P23470-113	1
P23471-105	1
P24043-1810	1
P28799-236	1
P35052-116	1
P40189-83	1
P47972-189	1
P48745-280	1
P49747-121	1
P51888-289	1
P54756-758	1
P55058-245	1
P78324-245	1
P78324-292	1
P78509-305	1
P98172-139	1
Q07954-2502	1
Q07954-3788	1
Q07954-729	1
Q08ET2-100	1
Q08ET2-210	1
Q12841-144	1
Q12860-473	1
Q15223-202	1
Q15262-1319	1
Q16288-203	1
Q16610-354	1
Q16610-530	1
Q16620-254	1
Q5VU97-905	1
Q6MZW2-615	1
Q6UX71-213	1
Q6UXD5-247	1
Q6UXK2-364	1
Q7Z3B1-275	1
Q8IZS8-553	1
Q8N2S1-352	1
Q8N2S1-425	1
Q8N3T6-96	1
Q8NFT8-375	1
Q8NFY4-461	1
Q92673-1608	1
Q92673-1986	1
Q92673-2092	1
Q92854-379	1
Q99983-242	1
Q9BY67-101	1
Q9BYH1-514	1
Q9BYH1-618	1
Q9BZR6-179	1
Q9C0A0-1023	1
Q9C0A0-1073	1
Q9C0A0-285	1
Q9H2E6-434	1
Q9H2E6-461	1
Q9H4D0-729	1
Q9HBW1-388	1
Q9HC56-307	1
Q9HC56-734	1
Q9HCK4-845	1
Q9NRN5-248	1
Q9NS98-44	1
Q9NT99-374	1
Q9NX62-259	1
Q9P2S2-841	1
Q9UBX7-197	1
Q9UGM5-182	1
Q9UHD9-122	1
Q9ULB1-190	1
Q9UNW1-242	1
Q9Y287-170	1
Q9Y4L1-869	1
Q9Y5F6-265	1
Q9Y646-61	1
Q9Y6R7-1743	1
Q9Y6R7-4145	1
Q9Y6R7-4540	1
O75173-68	2
P11279-103	2
P12111-2677	2
P20774-258	2
P42785-47	2
Q08380-580	2
Q13641-124	2
Q6EMK4-117	2
Q6YHK3-247	2
Q6ZMI0-307	2
Q7Z3B1-286	2
Q86UX2-862	2
Q86VB7-1027	2
Q8NFT8-361	2
Q92820-203	2
Q9Y646-179	2
Q9Y6R7-3339	2
P05543-165	3
P19823-118	3
Q08431-238	3
Q8IUK8-110	3
Q8N3J6-211	3
O15394-177	4
P52797-38	5
